# Supplementary material for: Disruption of innate defense responses by endoglycosidase HPSE promotes cell survival
Source: JCI Insight. 2021 Apr 8;6(7):e144255. doi: 10.1172/jci.insight.144255 (PMC8119219; doi:10.1172/jci.insight.144255)
Supplement: Supplemental Data Set 1 [file jciinsight-6-144255-s173.xlsx]

## Sheet: a, nc.sig
Symbol	WT0A	WT0B	WT0C	WT12A	WT12B	WT12C	WT24A	WT24B	WT24C	WT36A	WT36B	WT36C	KO0A	KO0B	KO0C	KO12A	KO12B	KO12C	KO24A	KO24B	KO24C	KO36A	KO36B	KO36C	cluster
9430008C03Rik	591	541	435	578	717	638	613	551	685	650	661	674	429	468	467	574	648	557	637	677	619	785	954	954	1
9930111J21Rik2	29	28	26	30	41	18	33	26	40	63	69	72	0	3	1	3	3	0	40	26	37	103	89	112	1
Abtb2	532	464	552	682	531	518	976	915	953	1108	1207	1400	220	246	229	397	357	362	938	1036	968	1684	1871	1779	1
Acvr1b	611	629	697	771	591	630	1014	1014	937	979	886	988	725	640	748	706	729	774	917	863	943	1243	1132	1217	1
Ada	176	151	168	126	140	166	206	215	186	448	543	412	149	141	154	144	172	164	309	278	262	514	539	577	1
Agfg1	1331	1297	1368	1307	1404	1329	1544	1739	1738	2061	2170	1630	1168	1118	1091	1125	1214	1156	1529	1599	1544	2160	2345	2267	1
Ago2	2430	2389	2517	2869	2731	3000	4330	4121	4303	4127	4760	4427	2509	3117	2801	2879	2656	2789	4019	3711	3947	4360	4506	4346	1
AI607873	28	28	15	35	15	33	38	31	42	116	100	138	4	1	4	10	12	23	91	126	94	289	223	190	1
Akap1	881	851	885	918	965	918	1105	1172	1001	1300	1327	1374	657	764	824	862	741	875	934	1023	923	1404	1565	1444	1
Als2	708	637	694	610	578	566	624	568	647	915	833	778	599	621	585	582	563	624	802	765	759	1053	1062	992	1
Amotl2	2713	2547	2699	3147	2707	2713	3180	3270	3154	2933	3310	3842	1728	1982	2184	2412	2056	2162	3196	3210	3212	4581	4666	4694	1
Ankrd28	1811	1586	1501	1446	1344	1503	1296	1230	1091	1760	1873	1754	1495	1460	1386	1357	1371	1288	1700	1548	1554	1919	2080	2033	1
Arhgap28	438	482	436	415	464	470	780	801	761	908	1004	927	414	380	355	406	365	414	876	908	825	1129	1214	1221	1
Arhgef7	807	801	779	730	691	824	849	750	715	981	966	1146	662	804	736	809	719	759	856	896	897	1257	1344	1349	1
Arid5b	883	881	781	932	870	953	1659	1470	1618	2969	2695	3079	539	539	441	630	556	538	1355	1196	1181	2553	2579	2481	1
Atf7ip	968	1088	1047	1194	1029	1072	1353	1294	1338	1775	1673	1702	1017	1073	1001	1048	1088	1040	1507	1486	1505	2046	2122	1956	1
Atxn2l	2456	2445	2479	2609	2652	2460	2711	2695	2661	2475	2693	2877	2096	2243	2434	2536	2411	2439	2688	2706	2722	3498	3546	3236	1
Baiap2	930	950	914	1104	1120	1045	1914	1964	2036	3244	3177	3554	815	824	856	1092	1045	1050	2144	2106	2180	3685	3800	3854	1
Bicd2	1360	1371	1400	1494	1600	1548	2273	2307	2183	2741	3028	3162	1278	1294	1314	1530	1532	1503	2132	2105	2236	3602	3756	4000	1
Brwd1	1348	1378	1299	1385	1181	1400	2006	1873	2189	1967	2111	1875	1260	1381	1190	1324	1216	1383	2140	2084	1963	2607	2900	2858	1
Bst1	4	18	6	7	8	0	7	16	0	25	26	17	0	1	3	2	0	4	14	6	13	51	42	37	1
Btbd9	376	355	363	313	358	306	401	332	386	369	487	444	253	282	280	320	311	306	426	392	413	476	499	450	1
Caml	233	285	267	364	327	328	373	356	429	387	325	314	232	243	279	289	336	326	440	477	479	433	426	455	1
Ccrn4l	675	706	612	854	617	644	965	987	929	1376	1693	1403	561	528	588	807	628	548	1144	1161	1037	2069	1745	1871	1
Cdk13	878	977	990	1051	926	1085	1441	1491	1384	1532	1650	1570	1225	1137	1132	1214	1138	1183	1437	1495	1408	2005	2123	2037	1
Chd2	1209	1061	994	1093	1106	1095	1749	1794	1832	2872	2818	2817	805	900	850	934	925	1003	1893	1733	1828	2716	3094	3020	1
Chsy1	570	594	554	632	610	586	767	706	819	845	710	743	555	620	616	596	607	525	612	597	614	765	908	943	1
Cish	46	59	61	116	83	76	174	122	172	157	136	181	64	46	74	86	95	67	162	118	154	299	289	303	1
Clcn7	901	942	945	1064	976	858	1043	1123	1075	1439	1089	1524	819	957	926	1024	977	1015	1278	1372	1197	1764	1861	1739	1
Clip2	777	639	785	812	769	710	1221	1057	1043	1153	1009	1037	593	654	740	747	710	692	1065	1074	961	1365	1401	1319	1
Crebrf	406	417	331	321	260	340	478	460	475	933	799	832	293	189	161	186	158	184	438	426	510	664	684	697	1
Crtc2	963	1005	998	955	1109	1005	1058	1036	1137	984	881	1051	771	854	839	945	939	901	960	1114	1013	1417	1427	1412	1
Csrnp2	231	203	214	311	355	359	705	697	689	1188	1314	1469	454	468	464	573	546	650	943	904	1078	1832	1977	1880	1
Cttnbp2nl	1020	951	962	1171	957	964	1285	1217	1215	1449	1660	1627	893	877	757	950	884	896	1280	1324	1335	2265	2246	2254	1
D10Wsu102e	1187	1157	1136	1396	1558	1415	1606	1615	1610	1143	1086	1250	1007	973	960	1177	1251	1107	1480	1454	1534	1788	1851	1871	1
D8Ertd82e	216	232	206	319	262	247	366	378	384	425	351	533	101	137	131	162	123	141	210	209	188	550	470	574	1
D930015E06Rik	895	858	894	1030	930	1117	1505	1473	1342	1871	1816	1927	663	679	758	892	780	878	1329	1260	1205	2064	2206	2231	1
Dennd4a	541	520	390	525	455	547	592	587	537	584	699	582	471	481	430	463	515	548	495	470	485	757	810	871	1
Dusp8	200	210	236	355	342	290	403	397	334	329	310	308	191	215	250	335	287	351	351	362	344	476	497	522	1
Elf3	0	0	0	10	29	15	128	144	90	382	336	420	75	59	56	91	106	123	233	194	236	562	715	664	1
Epha2	2529	2208	2566	4285	3423	3595	7035	6682	6574	13513	14336	17156	1384	1630	1877	3144	2745	2823	6438	6360	6696	13735	15837	15605	1
Erf	702	646	664	889	825	790	1225	1099	1081	1353	1404	1702	520	570	604	790	657	630	1172	1261	1241	1937	2049	1911	1
Fmnl2	908	976	1037	879	931	971	1346	1395	1370	1762	1829	1604	757	798	681	764	759	776	1650	1745	1578	1897	1765	1944	1
Fnip1	848	668	612	704	724	779	983	1038	917	1535	1819	1449	671	579	524	629	628	651	1132	1191	1123	1618	1862	1845	1
Fos	6	8	5	33	29	47	167	138	194	721	610	855	38	52	57	130	156	94	531	534	458	1363	1430	1374	1
Foxp1	1203	1151	1149	1176	1241	1101	1286	1354	1408	1656	1604	1691	1072	1085	1132	1040	1009	937	1484	1366	1368	1682	1656	1609	1
Frmd6	1543	1530	1519	1480	1222	1331	1600	1698	1690	1783	1683	1774	1139	1040	1159	1256	1175	1212	1709	1579	1575	2091	2249	2075	1
Fzd7	504	498	537	537	554	623	1118	1164	1181	1239	1386	1308	655	584	628	681	687	667	1044	1149	1135	1442	1538	1334	1
Gatad2b	427	469	469	473	588	528	883	919	891	1034	1140	948	569	571	515	587	609	630	785	832	878	1099	1126	1054	1
Gdf15	0	0	0	12	4	4	2	7	4	38	20	40	1	0	2	2	4	0	25	24	17	32	33	41	1
Gm14820	24	10	16	24	22	14	50	81	58	63	36	46	4	5	9	24	31	18	48	44	46	56	64	46	1
Gm21370	0	0	0	0	2	0	11	19	14	66	41	130	0	0	0	14	14	12	68	60	60	98	150	133	1
Gpr107	972	1062	1070	1082	1080	1118	1843	1753	1726	1626	1903	1696	1191	1137	1161	1265	1256	1241	1787	1835	1809	2225	2126	2165	1
Gprc5b	276	301	346	396	303	301	565	543	519	410	436	328	326	342	348	334	330	327	537	554	443	554	559	569	1
H2-T10	86	69	84	72	85	92	90	90	112	210	297	216	33	30	15	39	33	50	208	242	231	539	491	500	1
Hbegf	373	331	349	788	622	582	1326	1273	1332	2875	2600	3035	857	885	930	1435	1352	1287	2092	1996	2054	3888	4453	4834	1
Hcar2	52	38	38	41	34	47	57	53	44	35	67	86	9	4	7	13	7	11	60	26	34	121	119	137	1
Hic2	81	86	85	123	95	96	192	183	214	407	433	533	176	136	183	158	157	150	256	236	261	604	566	506	1
Hivep2	546	518	494	569	458	469	788	657	579	877	907	622	357	418	350	389	359	361	745	760	819	1042	1010	982	1
Hk2	622	533	679	720	649	631	751	887	1043	1644	1819	1596	570	516	612	722	629	585	1393	1419	1298	2765	3034	3065	1
Id3	1379	1220	1239	1623	1362	1272	1866	1693	1676	1790	2032	2416	1138	1113	1146	1587	1319	1319	1830	1693	1603	2437	2816	2752	1
Ier3	1149	984	1239	2338	1785	1804	2875	2308	2205	2789	2693	2759	681	734	866	1186	1218	1121	2202	2460	2445	5279	6111	6698	1
Ier5l	339	333	358	592	606	536	1202	1124	1284	928	1084	1616	348	346	426	512	438	474	800	894	833	1400	1495	1273	1
Il18bp	28	31	41	54	79	64	85	74	58	154	79	121	30	23	21	35	26	29	126	100	102	211	179	146	1
Il1a	4	6	12	7	13	9	1	7	26	18	20	58	0	0	1	0	1	0	3	8	0	25	50	49	1
Il4ra	564	542	628	623	588	613	1119	989	917	1335	1166	1212	329	365	430	544	509	530	982	986	1047	1947	1948	1813	1
Irf1	1342	1333	1342	1317	1256	1298	1793	1921	1760	2953	2795	3122	716	758	696	878	785	866	2716	2728	2641	4691	4552	4884	1
Irg1	19	15	28	20	19	14	30	11	8	20	36	17	0	1	0	1	0	0	11	8	8	46	51	27	1
Itpk1	188	166	200	269	167	221	207	242	206	283	282	285	117	169	157	182	155	200	267	244	253	343	390	402	1
Kmt2b	1246	1190	1200	1348	1383	1275	1912	1928	2197	1836	2155	2189	1247	1379	1454	1601	1489	1549	2019	2038	2058	2738	2782	2537	1
Lif	358	308	360	816	531	578	1049	747	933	900	740	893	213	220	260	347	271	333	730	791	785	1552	1601	1560	1
Lipg	171	184	212	182	148	139	225	184	212	314	264	337	45	22	42	67	68	87	305	379	297	419	420	375	1
Lrig2	374	355	371	380	422	393	635	671	651	700	689	573	433	413	373	445	394	430	740	656	616	891	871	968	1
Lrrc16a	518	543	537	615	577	534	636	587	631	961	909	832	381	346	344	369	348	356	602	576	494	871	967	864	1
Mad2l1bp	169	210	205	301	297	247	413	377	441	569	405	550	309	304	301	372	361	325	384	384	429	599	726	660	1
Mafa	14	12	18	15	21	6	20	27	52	46	33	52	6	3	3	5	8	4	18	28	21	62	58	57	1
Map1s	679	659	712	912	770	681	1121	1027	1029	786	833	1043	475	590	697	845	746	767	863	849	915	1211	1282	1282	1
Mapkapk2	1629	1472	1643	1736	1727	1652	2124	2282	2074	2918	2892	3467	1456	1600	1723	1786	1580	1749	2251	2158	2351	3958	4406	4215	1
Marcksl1	1736	1729	1883	1895	1989	1858	2082	1902	1960	1821	1642	1984	1336	1220	1359	1364	1397	1354	1906	2062	1925	3087	3081	3113	1
Mast4	1410	1309	1311	1244	1116	1236	1833	1575	1804	2309	2426	2324	851	945	814	998	865	951	1701	1571	1582	2459	2424	2313	1
Max	607	537	544	548	560	522	604	537	707	779	717	795	409	445	426	456	525	496	593	622	566	910	873	935	1
Med13l	1033	999	1072	1158	1068	1118	1695	1552	1670	2096	2252	2108	925	1034	1066	1192	1066	1120	1787	1754	1835	2827	2700	2625	1
Necab3	31	29	30	32	26	29	23	36	44	48	36	29	22	17	11	22	22	25	35	35	25	53	60	66	1
Nfil3	502	396	535	615	492	527	614	715	625	890	810	824	267	297	364	376	367	332	514	553	621	970	916	951	1
Nfkbia	1809	2079	2022	2699	2407	2367	3315	3130	3360	3601	3856	4504	793	868	891	1250	957	946	1916	1939	1762	5206	5505	5664	1
Nfkbib	249	232	299	290	261	224	288	228	290	316	315	360	183	141	195	218	199	194	215	219	287	417	467	391	1
Ngf	300	219	278	282	263	273	348	296	324	281	330	536	164	131	136	232	225	237	369	410	399	732	693	673	1
Nob1	763	677	713	849	854	775	763	794	845	721	794	893	598	651	613	786	798	782	678	678	674	861	963	1006	1
Npc1	806	676	795	787	731	746	1110	1009	1041	1113	953	1138	613	689	715	751	692	733	956	1011	1028	1518	1491	1504	1
Nuak2	156	154	149	176	170	162	271	324	308	534	453	530	143	124	156	170	156	169	356	354	360	596	668	686	1
Orc1	341	273	266	406	401	460	546	564	529	951	835	1071	335	361	328	403	396	407	626	683	758	1123	1304	1438	1
Paqr7	220	208	192	181	128	158	350	418	298	291	338	311	145	189	190	201	212	186	275	275	278	359	311	310	1
Phf11a	0	0	0	2	2	0	6	5	6	66	36	69	3	0	1	1	0	2	30	32	13	80	49	72	1
Pkdcc	109	91	171	167	118	129	139	178	192	169	184	219	80	97	103	110	102	109	111	118	102	313	247	212	1
Pla2g15	354	318	357	371	334	367	433	487	390	478	384	354	306	317	361	307	304	296	351	430	419	532	570	580	1
Plekhg3	818	820	760	969	929	846	1242	1212	1272	1145	1025	901	756	890	886	1017	971	958	1235	1123	1226	1338	1313	1485	1
Plekho2	818	784	851	955	964	924	1248	1170	1181	1805	1798	1950	570	583	631	784	712	732	1195	1178	1098	2398	2605	2634	1
Plk3	179	191	238	431	342	385	638	580	627	839	807	956	191	185	212	321	237	282	449	429	496	902	976	994	1
Pnrc1	447	515	497	490	440	462	773	659	723	1052	889	1106	446	388	425	382	370	372	537	589	523	1092	1206	1012	1
Ppif	393	410	385	686	718	591	1048	1049	1137	1636	1435	2045	435	424	464	639	670	610	918	1007	964	2188	2391	2480	1
Ppp1r18	1448	1369	1375	1898	1859	1896	2553	2529	2473	2612	2572	2488	1188	1319	1328	1672	1599	1513	2322	2265	2173	3339	3395	3502	1
Pprc1	1891	1730	1760	2183	2360	2260	2779	2874	2659	2496	2470	2197	1492	1644	1725	2122	2009	2084	2719	2708	2549	3601	3666	3535	1
Prdm4	775	804	819	948	1003	953	1047	1071	1071	1413	1360	1365	768	711	732	830	838	925	962	988	934	1505	1528	1677	1
Ptpn13	452	369	368	385	322	320	551	517	483	564	546	585	239	257	248	257	224	242	595	540	476	787	757	789	1
Ptpn2	684	736	650	688	815	803	842	946	917	847	933	876	715	617	574	677	698	673	806	796	773	1100	933	1080	1
Rapgef2	781	755	751	897	812	812	1222	1216	1302	1813	2090	1918	778	658	704	805	738	733	1421	1475	1398	2087	2305	2390	1
Rasgef1b	11	10	13	6	14	3	78	102	74	407	402	351	25	16	13	27	44	30	199	197	190	434	552	601	1
Rffl	337	307	285	350	362	356	407	402	402	523	605	490	235	262	265	276	281	258	365	313	368	568	557	576	1
Rgs16	35	23	34	78	36	27	41	59	36	137	187	164	3	3	11	26	24	21	83	52	38	269	267	286	1
Rhbdf2	487	344	399	390	365	357	592	554	529	544	530	654	344	340	393	354	322	333	575	629	583	843	749	913	1
Rhob	949	967	1109	1661	1348	1286	2412	2202	2175	1626	1734	2258	676	683	749	1026	774	923	1802	1821	1802	2666	2997	3059	1
Rnd1	749	697	677	1094	884	826	1191	1204	1203	2051	2347	2540	629	711	681	946	856	801	1473	1506	1522	3424	3875	3933	1
Rrnad1	317	329	296	376	353	344	336	343	376	415	384	320	246	274	318	280	296	273	363	359	400	427	468	454	1
Rrp9	423	397	444	558	543	450	345	361	364	460	520	423	334	335	432	525	412	479	431	492	395	510	552	578	1
Sat1	725	862	800	740	828	792	557	571	631	903	866	824	607	533	500	552	580	552	876	833	893	1158	1114	1199	1
Sdad1	890	772	867	941	855	865	849	881	937	1588	1494	1549	645	741	706	844	856	902	1215	1219	1138	1562	1727	1772	1
Sema7a	119	69	112	152	97	122	204	201	176	351	300	395	64	77	70	123	92	114	165	144	193	514	590	652	1
Shmt1	633	561	564	609	654	593	427	424	398	885	784	899	631	605	604	735	652	674	647	648	632	994	1108	1043	1
Siah2	282	322	378	407	368	446	382	459	419	498	466	492	180	182	260	247	268	219	344	371	386	628	671	670	1
Ski	1777	1735	1688	2043	1851	1806	3232	3000	3014	3629	3866	4329	2002	2117	2147	2394	2158	2361	3395	3207	3344	5474	5555	5057	1
Slc11a2	1814	1613	1680	1636	1352	1402	1846	1812	1822	2352	2421	2364	1442	1617	1590	1622	1460	1463	1993	2026	1993	2939	2682	3023	1
Slc25a30	409	464	437	402	505	488	639	611	613	741	781	734	349	395	376	402	422	398	483	495	563	821	834	875	1
Slfn2	7	2	2	1	10	12	28	25	18	78	77	115	0	0	3	1	1	7	25	24	21	205	227	250	1
Slfn4	14	10	9	9	15	14	20	15	12	51	54	52	0	0	0	0	1	0	6	3	13	64	47	70	1
Snai2	279	293	314	347	352	344	418	401	408	470	487	383	269	194	248	253	233	211	423	408	429	608	551	558	1
Socs2	164	145	136	127	139	142	152	172	126	167	184	173	122	122	97	123	119	135	143	124	108	274	244	271	1
Sp100	72	117	105	74	114	81	107	129	130	311	272	328	1	9	10	10	3	15	238	207	216	416	387	364	1
Spag9	1268	1294	1271	1359	1480	1465	2077	2105	2131	3115	3159	2722	1668	1569	1517	1427	1550	1493	2215	2170	2195	3170	3584	3547	1
Spata2	637	616	664	730	653	605	886	909	849	958	994	818	436	548	471	549	507	537	641	712	656	1111	1162	1211	1
Spred2	622	698	683	641	697	651	868	684	667	847	989	973	534	529	581	599	633	618	799	810	844	1179	1111	1299	1
Srpk2	886	967	900	889	922	908	1012	1030	1027	1059	1189	1040	903	917	812	855	870	860	1006	1031	1075	1308	1452	1310	1
Ssbp2	409	382	389	350	463	412	608	524	599	556	461	481	362	391	359	353	346	335	508	514	527	722	553	601	1
Ssfa2	672	693	791	948	892	896	1372	1458	1410	2473	2367	2439	559	559	526	687	636	645	1249	1194	1313	2017	2100	2169	1
St5	1076	875	964	915	863	941	1212	1133	1205	1494	1675	1535	670	657	660	698	658	632	1044	1172	1095	1627	1566	1709	1
Stx11	175	188	157	123	126	125	157	145	140	314	297	294	109	105	134	112	104	116	235	213	205	471	406	470	1
Tanc2	469	383	406	377	390	470	713	591	677	718	758	605	330	320	313	345	358	320	544	423	496	842	836	895	1
Tec	17	19	24	30	34	33	81	63	98	243	182	190	59	57	71	64	66	95	147	126	112	271	319	287	1
Tiam1	730	653	732	621	652	735	723	751	665	1039	1145	1074	486	509	491	509	522	467	721	691	704	928	992	1023	1
Tjp2	1427	1277	1371	1340	1341	1250	1219	1268	1282	1692	1576	1898	910	974	890	999	950	984	1231	1101	1093	1640	1936	1878	1
Tle3	968	950	958	1046	914	961	1274	1332	1296	1613	1645	1958	749	730	817	821	757	733	1226	1425	1265	1675	1708	1519	1
Tmem151a	83	104	95	61	57	102	126	134	124	233	220	253	43	33	65	59	48	57	112	118	123	373	381	335	1
Tnfaip2	1610	1470	1543	1614	1468	1564	2353	1964	2199	2966	2385	2989	1141	1176	1200	1255	1223	1273	1939	1870	1887	4488	4627	4700	1
Tnfaip3	931	1083	1152	1343	1196	1251	1568	1559	1612	2663	2874	2566	543	584	581	971	601	619	1648	1652	1642	4077	4494	4399	1
Tnfsf11	0	0	0	0	0	0	4	13	12	5	20	40	3	3	4	4	1	8	12	10	14	57	41	34	1
Tnks	1426	1526	1554	1499	1487	1452	2220	2301	2197	2395	2411	2238	1436	1583	1434	1573	1466	1525	2032	1918	1965	2569	2724	2794	1
Tprn	258	192	222	434	350	402	703	632	633	791	874	827	207	228	236	331	298	319	415	443	423	899	966	904	1
Tram2	835	947	942	906	844	861	1181	1322	1253	1133	1066	1045	603	694	696	782	736	871	1255	1368	1359	1565	1673	1565	1
Trim24	535	447	527	577	594	550	715	791	811	893	784	714	511	461	452	463	464	480	624	600	566	894	850	730	1
Trip10	984	880	883	994	939	987	1079	1037	1175	1340	1437	1515	680	625	725	767	719	725	986	991	879	1487	1492	1523	1
Ubald1	317	345	336	342	302	264	432	358	483	367	412	498	242	259	296	332	304	298	392	372	381	604	613	500	1
Ubap1	668	666	609	749	755	849	983	1071	851	1032	1140	1120	713	704	691	797	841	848	1000	914	1017	1487	1435	1459	1
Ube2o	918	854	1036	1014	1053	993	1518	1463	1450	1641	1599	1886	878	985	1057	1191	1110	1200	1424	1402	1476	2085	2333	2253	1
Uck2_2	991	931	937	889	1030	1108	1038	1017	983	1085	1266	1247	667	818	852	875	873	892	914	898	948	1263	1337	1423	1
Unc5c	110	100	98	104	71	117	130	102	100	233	184	187	35	33	35	47	52	63	154	121	164	262	244	215	1
Urb1	608	523	551	755	646	624	727	757	817	976	881	901	512	546	582	667	631	610	862	905	792	1259	1401	1367	1
Usf1	576	655	674	692	581	636	659	637	713	824	915	1066	470	474	477	491	437	481	647	707	692	757	912	854	1
Usp22	1656	1749	1779	1949	2065	2100	3137	3291	3168	3613	3520	3447	1632	1575	1617	1774	1682	1806	2698	2614	2832	4225	4576	4275	1
Usp35	86	84	89	150	80	97	138	196	188	159	118	213	94	81	100	98	94	87	161	188	129	255	309	262	1
Vav3	101	108	123	104	97	109	116	110	136	223	243	187	73	79	61	68	68	58	153	192	130	190	188	172	1
Vps11	865	777	688	719	749	786	743	808	779	1115	930	979	693	714	669	786	799	775	920	966	906	1104	1132	1248	1
Wipf2	372	364	349	436	462	476	542	543	627	627	628	527	500	480	459	466	450	453	567	549	569	762	681	703	1
Zbtb10	326	351	299	515	530	532	1147	1125	1258	2030	2244	2278	262	212	202	375	372	397	1059	1080	1125	2361	2753	2653	1
Zbtb7a	1126	1033	1199	1285	1338	1259	1600	1503	1482	885	976	1333	914	893	1120	1152	1141	1074	1431	1476	1385	1960	1829	1858	1
Zfp36	123	170	117	475	467	446	1090	912	931	2096	2318	2699	146	146	171	368	397	373	1373	1456	1352	3318	3216	3459	1
Zfp408	254	287	309	365	344	311	345	327	338	331	272	334	256	280	272	305	266	281	324	335	308	367	445	362	1
Zfp553	309	266	319	402	396	373	570	591	481	493	482	518	231	250	287	335	327	411	451	440	489	727	781	772	1
Zfp574	245	289	302	350	322	381	408	421	396	301	410	464	220	269	272	372	320	360	397	440	464	694	708	604	1
Zfp697	194	168	196	166	170	144	159	142	152	147	238	213	113	136	153	162	155	179	176	154	128	271	253	195	1
Zfp768	171	212	182	293	252	227	336	313	326	260	210	343	221	231	195	255	290	247	235	268	269	311	329	327	1
2410002F23Rik	1050	760	782	738	869	738	632	608	607	531	638	564	542	588	517	481	565	484	320	268	366	470	592	591	2
2510039O18Rik	1454	1294	1512	1384	1154	1215	1376	1257	1117	936	802	1031	833	842	957	934	811	912	780	823	827	810	878	854	2
A430005L14Rik	483	433	439	522	463	543	384	420	441	339	318	308	338	334	292	338	318	340	208	214	213	296	295	264	2
Aars	7746	7336	7570	7108	6965	7141	4343	4828	4445	4144	3858	4576	3733	4081	4144	4581	4308	4140	3923	3809	3838	5539	5969	5698	2
Abcb1a	98	84	111	121	69	94	33	48	28	129	67	78	58	42	37	36	42	25	76	23	48	67	97	86	2
Abcf2	3237	3109	3068	3132	3236	2976	2517	2496	2267	2453	2488	2267	2218	2377	2358	2647	2430	2395	2137	2071	2073	2688	2545	2738	2
Abr	2368	2420	2283	2188	2043	2113	2064	2077	2181	1762	1619	1855	1004	982	901	993	1009	975	882	841	871	917	882	917	2
Acsl4	2356	2198	2083	1738	1992	2085	1815	1646	1964	1431	1435	1345	1469	1285	1100	1159	1277	1265	1479	1467	1484	1225	1315	1100	2
Actn1	10239	9349	9835	8693	7905	8041	6127	6119	6075	6807	6794	7013	4865	4860	5091	5280	4920	4901	4759	4828	4772	4583	4751	4226	2
Actr1a	2705	2704	2710	2720	2619	2654	2989	2845	2787	2311	2462	2439	2057	2238	2237	2308	2199	2215	1851	1929	1848	1919	1903	2026	2
Adam12	2915	2692	2826	2125	1989	2223	938	943	915	346	395	305	57	66	70	73	91	106	10	20	20	13	9	8	2
Adam17	1885	1833	1805	1588	1383	1533	1334	1347	1209	1416	1591	1414	1325	1299	1329	1279	1242	1291	1210	1317	1342	1498	1469	1389	2
Adamts14	834	711	780	864	748	609	558	496	533	228	256	308	219	300	322	325	286	296	395	331	342	303	294	298	2
Adamts7	1810	1563	1721	1450	1094	1139	1009	969	827	516	418	395	81	93	79	77	76	86	106	118	103	180	138	141	2
Ado	909	956	1038	1120	1105	1186	1236	1298	1296	824	679	763	612	654	603	657	582	700	646	660	700	833	753	711	2
Adsl	1843	1788	1896	1979	1851	1823	1431	1441	1520	1249	1458	1532	975	924	960	1101	1128	1028	845	822	910	928	1045	1076	2
Adtrp	23	29	25	43	25	32	9	12	16	15	36	0	0	4	3	3	3	4	1	2	3	10	13	8	2
Ak2	2434	2511	2484	2405	2457	2426	1761	1820	1622	2190	2088	2111	1382	1232	1234	1393	1337	1286	1172	1114	1123	1464	1454	1535	2
Ak4	722	812	813	724	715	700	740	846	733	516	520	490	55	96	137	78	71	90	138	125	171	219	230	211	2
Ak5	888	839	815	821	811	815	663	566	557	475	479	544	70	103	91	105	110	84	105	106	95	125	117	124	2
Akt1s1	598	609	705	717	707	594	654	594	715	501	379	680	442	478	471	541	509	543	444	414	340	535	537	446	2
Aldh18a1	3726	3454	3966	3984	3664	3611	2144	2133	2097	1628	1468	1544	966	1078	1126	1212	1220	1071	1221	1235	1105	1495	1441	1430	2
Amigo2	242	201	246	187	204	185	163	161	154	76	72	55	9	8	6	8	10	4	16	6	18	19	12	37	2
Ankrd13b	725	652	752	668	812	658	538	564	519	541	428	665	254	316	299	333	323	313	310	281	309	367	340	336	2
Anks1b	134	168	168	126	180	162	124	88	84	76	67	118	1	3	1	4	9	5	17	18	18	47	17	31	2
Anxa8	806	830	705	499	633	570	256	325	286	192	190	141	273	271	328	265	312	333	254	232	270	262	256	253	2
Apobec3	3043	2843	2889	2178	2308	2400	1684	1584	1752	1130	830	821	807	730	633	672	649	690	1537	1640	1331	1147	999	1167	2
Arf6	1996	1957	2092	2073	2182	2131	2205	2372	2419	1487	1898	1515	1527	1266	1369	1352	1372	1345	1634	1606	1647	1809	1682	1601	2
Arhgap9	54	45	33	54	35	32	34	20	36	18	18	46	0	3	2	3	1	2	3	6	3	7	6	8	2
Arhgef2	5980	5922	5845	5455	5774	5757	5133	5400	5248	4086	4417	4380	2670	2855	2926	2924	2846	2921	3237	3265	3214	3384	3264	3312	2
Asns	2001	2166	2153	2278	2319	2328	1222	1287	1330	880	784	881	588	651	594	684	737	717	618	651	666	1457	1300	1252	2
Aspa	662	810	651	578	720	681	583	472	595	281	313	395	3	4	4	4	1	4	17	25	13	28	47	25	2
Atf5	944	972	989	1100	981	831	672	542	495	288	302	438	295	352	429	411	499	430	341	329	355	429	429	306	2
Atic	2531	2547	2631	2823	2474	2671	2069	1990	1974	1765	1757	1809	1585	1675	1627	1929	1938	1844	1148	1229	1278	1263	1298	1409	2
Atp11a	2901	2851	2917	2212	2244	2368	2104	2124	2089	1853	1860	1356	1503	1596	1694	1526	1461	1502	1623	1805	1621	1954	2054	1717	2
Atp2a3	54	29	52	85	52	41	31	31	44	20	5	6	25	16	25	24	19	27	27	17	39	20	20	16	2
Atp9b	1666	1576	1673	1374	1426	1463	1552	1568	1518	1358	1324	1259	745	758	832	790	787	704	881	956	930	1082	1042	971	2
AW549877	1359	1327	1172	1036	1175	1317	1145	1240	1103	908	920	919	1074	952	885	850	987	895	988	947	846	1013	1019	1050	2
B4galt7	329	287	273	281	264	243	200	268	302	164	172	150	149	194	164	187	173	180	166	197	173	186	161	180	2
B630019K06Rik	72	58	72	59	87	57	83	82	42	10	28	12	36	26	25	26	26	36	17	7	7	28	12	16	2
Basp1	3302	3060	3434	3053	2927	2962	2321	2448	2371	1540	1837	1734	1616	1482	1473	1475	1397	1422	1309	1338	1236	1497	1487	1420	2
BC022687	151	187	183	136	137	145	175	135	98	131	87	84	69	101	81	91	98	96	105	108	93	109	161	116	2
Bpgm	1160	1164	1072	1084	1026	985	717	590	683	473	423	363	283	354	357	316	334	371	218	230	223	222	236	246	2
C1qbp	2115	2152	2146	2512	2756	3006	2250	2084	2265	1517	1750	1656	1536	1399	1475	1769	1791	1724	1183	1194	1115	1291	1376	1441	2
C1s1	3084	2722	2621	2355	2273	2294	2041	1773	1956	915	658	553	236	232	218	219	226	230	711	711	664	1204	1116	1016	2
Cald1	11340	11875	10751	9557	9673	10378	7697	7919	8090	7505	8759	7782	6552	5999	5743	5539	5483	5653	5376	5468	5266	4508	4413	4359	2
Camk2n2	17	29	34	26	36	34	6	16	0	0	5	0	3	3	5	9	8	5	0	0	0	4	2	0	2
Car6	51	39	62	94	59	66	33	29	36	51	15	29	3	0	0	0	0	0	0	0	0	2	4	3	2
Cbln1	153	124	135	193	133	121	62	121	122	96	87	78	0	1	0	1	0	0	1	0	3	6	4	0	2
Ccbe1	1197	955	1103	1153	959	1033	635	506	585	367	438	400	531	539	592	582	551	543	375	379	381	362	375	411	2
Ccdc109b	396	428	461	338	414	402	305	248	276	223	269	294	213	178	202	191	197	254	221	201	207	293	272	256	2
Ccl20	54	65	41	103	36	52	34	43	30	23	15	35	14	9	6	16	7	16	20	6	18	23	46	49	2
Ccnd1	4179	3876	4223	4303	4383	4165	2893	3038	2853	2364	2383	2791	2354	2484	2430	2651	2395	2334	2853	2807	2857	2147	1967	1833	2
Cd248	1516	1557	1819	1361	1299	1403	2236	2331	1956	893	786	780	210	223	287	224	194	279	346	340	368	236	248	268	2
Cd34	14586	14720	14822	12439	12066	12668	6886	6812	6159	2759	2249	1760	39	27	30	26	41	34	22	12	23	43	26	30	2
Cdh11	2728	2650	2402	1939	1793	1939	1757	1722	1584	1140	1191	1189	190	162	182	159	134	148	144	130	103	179	170	154	2
Cdk10	228	249	248	311	290	244	170	177	218	172	82	92	128	174	184	173	146	166	134	164	156	215	201	190	2
Cdk20	146	171	155	147	153	133	151	137	116	121	118	121	39	64	51	59	76	60	58	59	64	63	86	82	2
Cdkl2	1204	1356	1340	1152	1153	1213	863	876	887	599	512	475	452	372	360	313	294	356	300	332	333	215	178	212	2
Ces1g	1385	1375	1226	1005	1112	1119	669	623	563	210	241	135	2	10	8	5	6	2	9	6	3	0	5	5	2
Chil1	29	38	28	28	27	20	6	14	8	5	5	6	3	7	11	5	3	1	1	10	7	20	18	4	2
Chpf	1520	1238	1365	1446	1192	1159	1325	1198	1254	534	530	700	475	631	685	707	607	707	605	552	576	672	599	688	2
Chst2	449	400	415	345	273	330	227	259	244	124	64	72	86	79	124	90	104	82	58	83	70	54	53	41	2
Clcf1	846	761	815	1030	1078	840	741	745	763	594	630	631	573	633	636	671	673	746	678	789	717	709	675	658	2
Cldn12	1521	1626	1581	1677	1462	1637	1408	1427	1498	1022	1181	876	636	576	558	600	590	610	580	579	758	574	542	507	2
Cln5	1618	1644	1628	1637	1561	1666	1435	1385	1332	1138	997	824	381	396	394	350	386	359	257	284	329	392	397	344	2
Cntnap4	56	82	78	51	58	45	27	47	54	48	28	52	0	0	0	0	0	0	1	2	0	0	0	0	2
Col11a1	919	836	806	848	734	758	604	666	567	483	489	423	114	124	154	121	106	125	238	243	196	207	204	190	2
Col12a1	9824	9803	9311	7523	6862	8085	5821	5556	5677	1998	1955	1578	1708	2046	1856	1701	1481	1696	1490	1261	1437	525	483	528	2
Col16a1	6774	6156	6769	5787	4588	4451	3334	3663	3288	1310	1209	1230	1501	1814	1962	1734	1527	1587	2013	1903	1944	873	810	822	2
Col1a1	152152	142988	160350	122366	106726	102943	94527	103544	98740	68439	67154	79761	34660	41280	49133	46281	37441	42534	52380	50902	48989	31482	30188	28108	2
Col3a1	24331	20686	22254	17578	12761	13457	13138	12439	10775	3854	3507	3318	2187	2195	2302	2426	1888	2124	4140	3942	3637	2238	1752	1549	2
Col4a1	4033	3612	4097	3837	3059	3233	2690	2685	2303	1355	1196	1279	607	674	671	714	595	676	655	743	669	522	468	493	2
Col4a2	2913	2500	3014	2808	2291	2182	1940	1692	1616	1737	1611	1714	496	502	611	618	539	590	673	664	604	653	779	647	2
Col4a5	2302	2299	2227	2040	1594	1719	1225	1462	1157	731	602	657	885	900	880	795	703	785	949	851	853	541	391	429	2
Cp	3547	3262	2726	2757	2092	2328	1918	1627	1306	986	646	706	154	103	152	141	108	111	388	416	289	627	554	489	2
Crip2	1373	1221	1433	1084	1172	1125	1013	1041	999	541	533	662	167	159	160	161	170	165	230	163	197	228	222	185	2
Ctxn1	344	352	330	285	231	249	148	158	152	121	87	95	149	125	160	121	147	116	134	104	138	98	88	96	2
Cxcl12	5517	5762	5540	4515	4478	4829	3833	3816	3845	2109	1957	1751	674	636	609	521	562	525	876	825	809	506	478	526	2
Cyb5r1	1618	1531	1476	1822	1532	1618	1029	1129	1087	705	771	763	761	680	702	755	786	671	780	895	931	1007	1101	1014	2
Cyp51	2932	3020	3062	2556	2134	2538	2186	2078	2131	1836	1834	1907	1219	1062	1088	1105	1091	1092	944	1026	999	651	575	679	2
Dclk2	378	294	346	324	314	290	344	319	334	243	225	181	114	127	119	102	118	105	124	166	100	130	172	126	2
Dcn	2163	2130	2073	1965	1418	1629	977	790	669	260	264	337	59	55	65	64	70	35	65	64	42	331	279	154	2
Ddah1	1850	2001	1969	1999	2085	2011	1283	1247	1366	1047	1017	861	812	822	861	785	824	786	570	666	621	563	546	573	2
Ddb1	17112	16647	17255	16651	16489	16976	16207	16057	14990	13824	13929	12804	11028	11643	12176	12891	12490	12810	12359	12036	11611	11356	11688	11523	2
Depdc1a	2826	3319	2730	2540	2722	3268	2259	2321	2307	1848	1937	1541	1352	1150	1006	960	1058	1085	602	546	558	379	382	368	2
Diexf	434	358	385	400	477	444	312	386	346	255	338	357	245	219	231	278	299	282	244	233	206	238	323	327	2
Dlk2	493	429	423	356	424	336	312	282	322	180	228	147	30	48	43	45	40	27	22	39	56	21	42	46	2
Dnajb2	807	812	908	791	798	748	683	628	695	556	592	567	359	355	431	410	352	407	347	427	316	366	410	436	2
Dock8	665	706	658	620	578	622	436	440	433	357	292	225	199	234	226	227	190	220	205	190	201	144	138	145	2
Dpysl3	5082	5175	5323	4156	3885	4126	3029	3166	2733	1866	1768	1685	1504	1705	1786	1669	1571	1518	1409	1259	1247	1007	912	815	2
Dtx4	920	901	1002	811	783	866	839	697	783	728	710	564	484	375	404	372	340	375	444	428	462	461	339	418	2
E430025E21Rik	3425	3362	3445	3080	3304	3360	2613	2380	2351	3022	2751	3145	1874	1745	1784	1797	1781	1870	2077	1821	1715	2317	2339	2271	2
Ecscr	496	534	509	507	381	390	430	400	350	167	187	268	14	30	15	23	18	17	19	54	40	43	49	33	2
Eef1g	11180	11119	11617	11491	11820	12698	10317	10310	9561	8127	7450	7672	7471	7533	7561	8083	8054	8012	6189	6163	6112	5408	5633	6093	2
Ehbp1l1	3522	2956	3420	3015	2787	2848	2398	2397	2353	1909	1811	2071	1401	1524	1577	1686	1608	1620	2021	2095	2123	2064	2150	2094	2
Eif1a	1823	1926	1910	2027	1976	2237	1776	1876	1804	1328	1209	1189	1334	1153	1071	1223	1228	1206	1540	1489	1476	1411	1307	1367	2
Eif1ad	986	950	925	1061	1050	1055	658	655	715	417	477	481	572	484	521	556	549	524	451	426	385	490	446	379	2
Eif4e2	1164	1065	1021	1245	1106	1170	1118	1002	1037	761	958	841	1043	950	1012	991	1016	1003	937	1024	853	1076	974	904	2
Emc1	1814	1593	1544	1683	1513	1534	1521	1482	1580	1130	1122	1051	622	696	696	790	711	744	737	759	801	722	761	730	2
Emc6	608	659	688	729	715	597	603	564	565	443	423	490	381	418	349	402	401	436	321	330	314	368	356	362	2
Emilin1	6437	5966	6554	4699	4173	4145	3374	3411	3094	1568	1365	1665	783	1079	1171	940	842	795	1187	1180	1230	522	473	506	2
Eml1	1880	1999	1816	1575	1543	1597	1526	1527	1558	1100	1086	1068	751	766	845	801	841	897	689	625	698	541	524	570	2
Eno1	30144	29883	31211	28919	25111	24887	20228	19589	19245	12342	10885	10993	7891	7998	8807	8687	7811	7984	7120	7020	6771	6641	6702	6540	2
Eprs	6789	6446	6115	6533	5989	6698	4545	4862	4247	3757	3256	3162	3861	3722	3776	3785	3807	3722	3727	3597	3612	3590	3541	3333	2
Eps8	1148	1111	945	871	947	819	598	670	757	650	717	786	759	711	711	761	748	766	789	772	743	873	835	785	2
Ext1	6317	5910	6132	5408	4735	5077	3883	3642	3436	2883	2887	2687	2419	2494	2524	2547	2424	2455	2503	2548	2509	2985	2801	2682	2
Fabp5	2913	3423	3116	3173	3352	3312	2228	2301	1986	1234	1038	881	935	935	1006	1002	1014	986	466	467	523	347	357	414	2
Fam126a	1731	1847	1846	1490	1372	1541	1194	1252	1294	1333	991	956	810	752	730	755	721	796	1028	1013	879	1106	1087	992	2
Fam19a5	132	131	132	137	153	115	113	100	82	81	97	95	7	8	10	7	7	16	1	0	0	2	0	0	2
Fam203a	598	449	533	532	413	446	410	427	402	228	254	210	236	247	283	276	231	242	188	223	185	204	176	190	2
Fam20a	160	159	163	156	161	131	136	80	76	51	56	75	36	23	40	35	26	27	68	59	59	51	60	57	2
Fam213a	105	79	113	98	81	93	34	40	34	51	20	46	43	41	25	29	29	40	38	25	31	32	31	22	2
Fblim1	1014	1115	1209	1135	1038	997	1077	983	1019	771	733	896	548	577	602	568	536	504	825	695	771	759	667	668	2
Fbn1	7395	7051	7158	5736	4856	5229	4143	3906	3702	2749	3069	2560	2325	2815	2661	2816	2456	2691	4235	3681	3697	3861	3835	3334	2
Fendrr	158	201	190	145	206	191	139	143	186	104	87	75	0	3	4	2	3	0	6	15	0	6	5	18	2
Fez2	1312	1323	1262	1240	1176	1202	900	866	941	655	779	844	657	665	658	701	670	723	595	613	616	603	589	595	2
Fgf7	2882	2849	2484	2476	2651	2738	1731	1697	1726	662	484	510	560	525	520	626	545	571	580	541	700	619	588	611	2
Fhod1	1080	1032	892	861	897	757	800	770	785	673	712	720	572	645	730	642	653	606	719	671	626	586	571	670	2
Flrt2	863	831	830	677	523	557	558	641	553	394	502	406	391	321	296	302	314	326	383	356	370	414	384	421	2
Fscn1	7222	7466	8301	7173	6904	6358	6714	6855	6442	4134	4355	5227	3465	3921	4347	4317	3879	3849	4557	4657	4400	3561	3439	3211	2
Fth1	20442	23136	22045	22308	23411	21999	15046	14145	13250	11313	11890	12378	7675	7367	7732	7201	7398	7020	6987	7183	6824	8014	7571	7259	2
Ftl1	14883	15814	15920	15862	15926	15771	8963	8743	8354	5333	4803	5348	1153	913	817	938	976	937	1064	1090	942	996	1178	1349	2
Fuca2	550	591	591	505	558	648	462	456	513	266	328	294	293	270	318	254	262	307	380	302	411	324	320	268	2
Gas1	3028	3062	3444	2759	2594	2571	3529	3223	3280	1333	1509	1503	372	376	400	343	308	314	410	416	394	506	486	407	2
Gdpd2	128	90	109	104	81	91	118	99	88	91	82	46	3	0	8	4	4	0	16	7	5	12	10	8	2
Gfod1	604	534	602	698	541	574	659	467	535	526	479	544	357	338	338	384	331	293	470	475	455	522	423	411	2
Gfra2	578	506	579	475	344	368	280	283	236	81	64	72	38	37	37	42	31	53	27	16	10	13	16	22	2
Ggt1	330	271	279	262	246	214	156	113	124	73	85	86	0	4	1	1	3	0	1	1	8	4	1	4	2
Gjb3	1282	1211	1318	1071	1045	1087	807	752	777	450	469	363	246	275	392	315	296	329	333	291	300	277	282	317	2
Glipr1	1167	1266	1251	1051	1006	1036	843	796	807	731	756	585	4	2	3	2	1	0	9	2	9	4	9	12	2
Gltpd1	472	489	603	450	480	467	444	409	437	316	300	276	311	352	355	352	380	329	315	362	323	349	283	297	2
Gm1045	510	548	492	469	453	445	311	224	262	205	151	248	64	43	42	52	62	65	24	28	38	36	27	52	2
Gm12603	329	371	299	377	392	408	215	215	234	106	177	86	17	16	7	18	20	14	9	2	10	20	11	14	2
Gm16286	1132	1026	1296	991	1094	1118	712	738	723	604	523	642	303	374	425	423	306	417	350	420	319	352	425	452	2
Gm42987	3109	3125	3341	2825	2660	2600	2758	2822	2517	2218	2377	2667	1900	2025	2149	2104	2061	1940	2391	2373	2336	1902	1797	1761	2
Gm42993	10693	11378	10837	10645	10597	10696	8409	8477	8196	7062	7468	7235	4770	4069	4043	3822	4022	3927	3485	3757	3563	2269	2125	2349	2
Gm4524	115	93	91	99	78	68	142	113	110	15	36	17	17	20	18	19	15	14	30	30	20	43	6	12	2
Gng5	2882	2962	2798	2738	3105	3055	2414	2290	2133	1568	1535	1627	1309	1097	1000	1043	1096	1010	974	948	947	799	736	692	2
Gnpda1	401	386	434	406	397	457	331	347	246	205	202	308	235	200	219	223	249	219	261	236	261	267	310	293	2
Gnptab	1398	1480	1490	1499	1362	1494	1415	1300	1348	1416	1317	1022	1107	1140	1051	1060	1085	913	726	820	768	871	843	861	2
Gpm6b	142	148	174	162	134	142	88	115	104	51	67	55	10	7	7	10	10	9	20	25	12	18	38	34	2
Gpnmb	1678	1406	1584	1665	1343	1511	1127	1052	1017	594	412	524	53	36	40	59	59	61	156	174	142	398	311	268	2
Gpr124	2218	2049	2274	2093	1822	1631	1701	1573	1516	597	707	639	773	919	1024	949	852	784	839	799	824	693	657	612	2
Gpt2	834	902	980	1000	931	944	622	655	741	604	617	588	220	279	258	249	222	270	249	196	265	536	515	472	2
Grem1	3100	2599	2441	2880	2248	2350	2143	1802	1980	1231	1104	962	54	77	66	74	63	73	95	90	81	96	115	122	2
Gsto1	5837	5994	5739	6187	6212	6450	3547	3351	3438	4117	4145	4187	1786	1734	1829	1811	1937	1806	1316	1296	1348	1522	1520	1649	2
Gtf3c2	1816	2048	2034	2045	2023	1921	1423	1577	1500	1274	1079	749	1087	1214	1316	1341	1271	1235	1229	1255	1454	1354	1582	1437	2
Gtpbp3	517	401	495	462	432	430	324	488	487	346	287	354	313	290	314	356	323	319	273	336	239	370	318	381	2
Gxylt2	698	730	675	568	566	546	477	441	421	271	174	207	99	105	95	79	87	68	77	93	50	114	152	156	2
Haus7	1126	1215	1145	1113	1077	1029	825	825	853	443	320	372	384	388	337	391	351	379	262	321	308	218	280	256	2
Herpud1	1423	1476	1626	1416	1292	1357	971	984	927	506	389	363	341	350	417	417	414	441	496	483	550	710	752	684	2
Hmcn2	153	111	129	127	111	98	130	115	130	63	31	104	4	15	13	12	14	8	13	20	27	46	34	40	2
Hmga1-rs1	2276	2235	2455	2533	2375	2118	733	575	615	288	167	297	59	28	27	28	28	28	11	20	55	42	20	38	2
Hpse	86	40	45	93	36	54	40	52	28	10	28	49	0	0	0	0	0	0	0	0	0	2	0	3	2
Hspa4l	4518	4891	4340	4288	4443	4541	2767	2676	2791	2620	2856	2569	2875	2685	2513	2461	2601	2698	2046	2113	2060	2019	1827	1873	2
Hspa9	15247	14841	14506	15491	15368	15714	9079	9551	8805	6144	6002	4899	6387	6161	5917	6901	6824	6761	4953	4900	5109	5676	5621	5721	2
Iars	3697	3651	3649	3717	3629	3703	2627	2593	2715	3280	3123	2975	2473	2450	2418	2679	2665	2633	2300	2396	2260	2924	2809	2733	2
Igfbp4	137	106	169	120	149	134	77	46	44	63	46	92	13	16	12	13	18	14	26	29	18	17	23	14	2
Igfbp6	228	283	295	287	224	164	213	204	164	154	133	196	97	109	93	106	104	82	114	159	143	76	38	63	2
Igsf8	1116	970	1091	1099	814	952	819	807	647	506	397	490	385	361	453	416	372	399	453	554	407	624	502	535	2
Igsf9	322	315	282	241	273	243	268	198	272	228	131	193	32	39	28	28	27	20	37	47	29	67	58	66	2
Il12rb1	148	170	182	152	161	136	104	131	122	142	79	141	17	11	13	18	18	11	31	27	37	34	45	59	2
Il13ra2	498	463	356	337	380	379	132	90	104	23	26	29	1	1	4	3	3	3	1	0	3	3	17	7	2
Il18rap	1094	1195	1067	817	824	815	515	569	623	303	320	363	34	32	41	33	35	26	16	18	25	43	35	41	2
Il1rl1	43560	43563	42623	36181	35644	37500	13262	12521	12245	4769	4127	2932	141	118	117	139	131	137	61	52	65	95	132	112	2
Il7	145	149	122	110	119	114	72	75	102	35	46	63	21	40	33	24	22	12	49	45	26	24	11	21	2
Inpp4b	501	503	460	339	317	398	171	217	178	185	105	118	6	1	1	2	5	4	3	2	3	6	5	12	2
Ipo13	1818	1785	1986	1551	1531	1672	1320	1402	1308	797	628	896	589	769	706	706	650	641	799	710	662	701	686	675	2
Irak1bp1	245	238	260	274	259	242	231	171	218	174	151	118	197	143	150	144	129	107	169	147	142	190	223	142	2
Isoc1	586	677	618	644	563	618	521	519	577	334	361	288	355	355	349	326	338	345	463	360	368	368	304	329	2
Itga3	5289	5160	5232	5236	4878	4646	4641	4604	4285	4071	3720	4478	2185	2489	2728	2641	2376	2427	2855	2803	2725	2321	2109	1902	2
Jade2	1053	1155	1141	959	1032	1021	943	1054	983	713	543	896	301	301	345	335	322	291	444	522	407	487	395	458	2
Kansl2	3195	2974	3069	2995	2864	2818	2386	2247	2635	2422	2495	2373	2026	1875	2033	1926	1892	1945	1823	1687	1783	2012	2040	1873	2
Kat2a	1696	1539	1457	1795	1746	1721	1308	1356	1416	903	999	841	1064	1132	1197	1344	1186	1204	1069	1273	1135	1210	1135	1051	2
Kcnab1	467	424	469	415	419	388	253	232	252	344	354	259	8	12	4	9	14	12	41	40	31	61	75	81	2
Kcnab2	774	748	812	700	605	748	562	534	419	314	305	291	174	213	224	157	136	154	189	151	211	79	78	85	2
Kcnk2	122	135	130	140	101	94	58	49	54	15	61	75	17	18	21	19	26	23	18	12	22	32	11	23	2
Kcnn4	597	568	684	719	599	575	591	589	561	344	292	395	104	137	145	192	169	244	212	223	216	334	316	338	2
Kctd15	56	48	91	77	80	83	57	67	88	25	26	58	1	3	3	0	0	2	1	4	0	0	4	5	2
Kirrel	8275	7930	8216	7841	6976	7343	7700	7444	6924	5125	5493	5069	3625	3930	4161	4398	3955	4110	5118	4817	5130	4590	4210	4165	2
Lamc2	555	526	634	511	466	474	286	253	300	177	228	317	79	67	65	78	58	83	45	49	26	84	94	57	2
Lap3	1777	1817	1749	1746	1842	1749	1371	1498	1191	1626	1755	1740	1330	1194	1180	1289	1243	1262	1348	1257	1264	1404	1418	1415	2
Large	964	924	885	782	702	714	541	528	601	468	341	406	451	486	472	480	479	468	444	392	466	449	493	451	2
Lars	4233	4002	3981	3728	3624	3945	2029	2125	2129	1631	1509	1731	1988	2036	1907	1986	1990	1926	1695	1566	1566	1544	1502	1457	2
Lclat1	884	1021	882	811	861	917	957	915	913	807	722	634	645	571	595	618	630	665	567	626	600	665	651	660	2
Ldhb	322	403	311	384	343	409	301	235	232	154	177	158	76	57	56	57	54	52	41	36	38	50	46	38	2
Ldlrad4	404	384	399	287	297	280	369	298	274	212	179	225	157	155	177	145	197	169	204	168	206	219	208	200	2
Limd2	909	1063	987	790	796	791	580	604	583	339	220	311	236	304	276	271	256	268	245	235	219	248	199	187	2
Lmo4	3886	3866	3781	3891	3689	3466	3545	3201	3318	2438	2590	2771	475	373	436	440	455	466	406	414	493	616	589	591	2
Lpar1	962	1057	1011	968	921	982	972	942	731	617	733	706	478	522	469	499	500	438	632	580	588	621	605	651	2
Lrp11	650	630	682	499	495	560	312	350	352	220	174	153	59	64	70	64	46	75	28	28	52	30	32	48	2
Lsm11	260	255	269	303	281	296	260	312	248	238	192	176	228	195	173	178	186	178	145	131	130	153	149	201	2
Lss	1598	1477	1606	1244	1249	1252	1075	1016	1073	1426	1243	1287	962	888	937	916	910	820	969	938	1021	855	964	917	2
Lurap1l	864	970	831	882	867	880	652	651	689	432	389	412	175	204	167	182	182	201	170	158	173	177	146	149	2
Lypla2	943	963	982	964	861	790	700	639	673	531	482	746	481	539	622	629	633	551	563	572	526	574	510	446	2
Maats1	87	68	44	72	71	53	34	45	24	40	28	9	0	0	1	1	2	0	6	4	9	7	2	0	2
Maml1	727	664	581	609	560	677	491	482	394	331	359	323	442	372	420	424	361	422	323	321	492	492	438	329	2
Man1c1	882	805	974	892	847	727	758	740	665	574	541	605	322	318	291	320	325	313	412	380	383	366	457	369	2
Mbnl1	4636	4737	4424	3871	3784	3978	2786	2608	2745	2319	2285	1944	1830	1610	1396	1344	1346	1327	1510	1448	1291	1200	1135	1187	2
Mettl21a	337	338	323	274	297	262	241	300	276	220	164	135	180	136	178	155	172	175	186	200	236	133	144	148	2
Mfn2	2818	2837	2976	2541	2371	2462	1706	1891	1692	1848	1599	1613	1052	1066	1146	1112	1043	1066	827	798	782	855	871	812	2
Mfsd1	3588	3275	3193	2938	3000	3022	2490	2324	2199	2038	2014	2154	1475	1512	1387	1426	1414	1306	1392	1438	1316	1598	1498	1524	2
Mgst1	360	418	408	286	331	290	264	248	262	142	174	173	25	33	24	21	18	23	32	52	48	35	36	30	2
Miip	439	416	417	342	369	311	265	319	310	324	246	207	136	163	145	156	132	136	102	105	99	57	69	64	2
Mkl1	1997	1697	2014	2088	1732	1922	2311	2126	2086	1502	1450	1270	988	1024	1042	1172	997	1053	1353	1324	1298	1290	1220	1102	2
Mmd	2250	2108	2126	2288	2005	2003	1149	1069	1139	781	725	660	353	348	338	350	348	367	280	236	218	184	223	245	2
Mmp10	1165	983	878	1121	696	698	247	242	232	154	102	98	5	0	0	2	4	2	0	0	0	0	4	8	2
Mmp13	1952	1665	1590	1929	1334	1308	377	299	322	230	241	167	20	22	11	17	14	18	55	51	39	119	110	85	2
Mmp9	1219	976	998	1006	775	790	930	835	705	422	307	380	17	16	13	12	9	26	11	21	16	30	16	16	2
Mpdz	1959	1912	1872	1516	1595	1512	1224	1311	1123	1072	1030	798	1073	1043	967	936	890	921	936	800	889	697	631	681	2
Mpzl1	1145	1234	1191	1145	1137	1096	1242	1226	1049	784	710	708	859	821	807	790	761	839	793	806	768	747	755	830	2
Mrpl30	584	616	564	615	515	649	441	411	416	432	361	484	491	437	402	430	486	432	493	454	400	433	502	514	2
Mrpl33	1135	1054	960	775	810	802	517	510	485	217	279	213	508	428	397	361	365	399	290	280	300	273	285	286	2
Mrpl38	932	814	985	1041	966	943	958	961	993	870	710	948	520	528	584	681	670	648	510	521	552	667	691	679	2
Mrpl43	583	652	587	548	567	611	528	526	529	437	395	325	377	370	407	434	451	464	330	367	346	317	329	391	2
Mrps10	641	626	604	709	712	647	529	548	481	397	384	547	469	441	459	517	572	515	390	370	407	449	468	498	2
Mrps18b	665	671	672	811	760	752	690	705	645	420	459	435	493	541	478	592	561	561	524	506	420	574	576	673	2
Mtap	1858	2122	1920	1991	2140	2160	1932	2128	1978	1783	1522	1558	1510	1369	1293	1446	1447	1546	1557	1708	1612	1494	1561	1482	2
Mthfd2	1539	1553	1675	1870	1878	1886	991	1111	1195	885	771	890	933	855	897	1122	1075	1140	817	792	741	1111	1208	1196	2
Mtmr11	1250	1204	1250	1004	1130	1215	1021	967	999	797	766	812	675	608	680	597	598	617	823	785	765	538	518	603	2
Mybbp1a	8059	7462	7471	8390	7755	7741	5986	6053	5939	4605	4868	4326	4338	4314	4371	5673	5014	5204	3598	3404	3295	3884	3898	3784	2
Mycl	490	431	517	417	324	328	261	262	230	200	236	230	25	19	23	16	19	4	19	34	27	41	39	52	2
Myof	9978	9608	9440	8929	8619	9133	6831	6737	6155	5173	5221	4288	5109	5232	5020	5707	5447	5587	6345	5915	5845	5977	5643	5558	2
Ncdn	719	726	778	743	649	669	716	665	569	374	325	435	387	421	443	497	445	459	383	395	319	434	452	390	2
Ndst1	3508	3531	3589	3186	2902	3104	3258	3130	2998	2003	1927	2045	1784	1979	1912	1840	1767	1740	2083	2050	2045	1832	1720	1470	2
Ndufs5	285	333	305	187	234	197	83	76	114	53	36	40	63	36	51	50	54	42	27	18	42	11	18	34	2
Nell2	194	202	247	144	166	145	89	100	74	40	49	14	0	0	1	0	0	0	1	3	0	2	0	0	2
Neto2	369	512	488	424	403	425	244	279	236	202	315	251	79	73	91	63	83	71	37	24	42	9	16	16	2
Nlrp2	398	444	417	444	368	432	177	187	154	111	87	75	3	2	0	2	1	4	4	0	5	9	5	5	2
Nqo1	726	843	742	564	722	743	288	337	316	291	236	187	316	296	305	244	269	253	180	183	197	77	63	45	2
Nrep	2129	2518	2421	1408	1504	1613	1342	1444	1558	769	740	625	234	233	203	162	195	177	190	185	243	55	64	59	2
Nrp2	7132	6513	6806	5573	5075	5082	2983	2713	2689	1365	1166	1169	1456	1651	1592	1562	1428	1523	1402	1362	1299	1401	1156	1083	2
Nsun5	364	296	319	303	315	294	266	250	288	273	243	282	236	225	273	295	285	314	223	209	196	287	299	291	2
Nt5e	377	349	303	371	282	298	432	353	384	255	190	239	68	73	57	56	52	68	60	75	65	67	60	92	2
Ntng2	146	94	144	80	120	127	128	95	86	46	41	46	7	2	0	1	4	2	1	0	10	4	5	7	2
Nup133	1922	2047	2006	2075	1900	2004	1811	1721	1730	1735	1627	1515	1400	1540	1554	1616	1645	1574	1390	1290	1385	1587	1831	1847	2
Ociad1	2321	2440	2225	2505	2346	2595	2342	2316	2539	1810	1870	1328	1880	1561	1586	1666	1799	1653	1759	1820	1788	1694	1727	1885	2
Olfm1	236	262	243	199	262	242	147	170	178	104	113	107	20	20	8	20	14	12	22	33	34	25	16	26	2
Olfml2b	1544	1417	1571	1403	1233	1200	1742	1629	1462	991	917	847	38	54	64	56	39	54	71	69	87	78	86	86	2
Olfml3	1647	1905	1972	1350	1439	1331	2154	1978	1842	797	886	792	121	140	169	137	122	148	212	202	237	192	190	124	2
Osr1	453	395	554	454	474	497	428	422	485	177	243	233	38	46	42	62	47	50	61	55	69	131	115	75	2
Parvb	1811	1936	1885	1932	1938	1914	1714	1497	1424	1492	1483	1691	689	714	730	843	749	800	712	683	675	913	961	1036	2
Pcdh18	5816	5581	5490	5193	4725	5120	4869	4733	4658	1828	1845	1428	476	470	463	538	514	515	388	381	374	549	546	543	2
Pced1a	645	600	541	595	523	604	459	426	427	306	310	328	325	373	382	355	367	340	297	286	269	398	346	347	2
Pck2	2348	2182	2290	2330	2162	2207	1660	1879	1648	1158	1130	1244	954	994	1111	1073	1083	1060	1325	1346	1311	1297	1274	1121	2
Pcyt1b	781	920	850	593	649	674	490	452	445	523	469	392	220	214	245	169	185	192	153	147	192	87	119	89	2
Pcyt2	1191	1106	1263	915	1031	886	826	841	811	751	661	588	455	472	561	484	441	504	486	583	535	389	429	366	2
Pdgfb	1599	1483	1531	1509	1379	1257	1378	1548	1496	918	897	1123	131	113	180	148	172	127	182	164	203	352	355	405	2
Pdgfrb	6560	6416	6626	4900	4576	4847	5224	5237	4439	2099	2190	1774	1057	1116	1345	1129	1045	1032	1562	1532	1477	1178	1009	954	2
Pdpn	1632	1473	1584	1729	1511	1422	1141	1021	1117	736	694	850	71	72	77	73	71	95	72	88	77	152	162	139	2
Peg10	4378	5412	5274	3922	4935	5101	3972	4367	4429	3310	3510	3136	1642	1562	1357	1571	1410	1271	2044	1918	1989	1564	1567	1482	2
Phldb2	4586	4519	4475	3910	3792	4345	3802	3885	3724	3444	3325	2883	2001	1647	1542	1533	1633	1556	2611	2288	2270	2486	2544	2458	2
Phtf1	1196	1188	1240	1174	1191	1324	1203	1179	1251	839	945	832	670	599	633	572	654	642	652	701	707	709	662	741	2
Pla2g7	1140	997	1008	993	767	927	565	647	425	541	507	420	190	150	188	142	142	160	220	183	205	100	88	64	2
Plekhs1	20	38	37	25	28	38	15	8	28	30	13	35	0	0	0	1	0	2	3	1	0	9	8	3	2
Plscr4	185	220	185	146	185	159	154	127	158	89	100	75	29	55	47	33	30	35	73	90	57	57	51	55	2
Pmp22	1546	1681	1772	1277	1192	1264	1870	1902	1652	1082	1202	999	727	754	776	673	677	702	789	880	776	791	745	675	2
Pnkd	859	865	945	729	844	886	887	805	867	571	571	553	480	556	527	508	450	516	458	469	557	575	598	559	2
Pnkp	296	241	296	251	281	248	235	284	278	263	192	173	197	169	175	201	182	201	174	190	159	236	217	224	2
Podnl1	374	367	327	324	297	255	360	304	380	185	169	184	30	53	57	59	51	82	71	102	68	96	93	100	2
Podxl	341	362	413	338	330	336	237	187	234	152	110	52	112	148	109	134	151	112	92	92	89	116	88	115	2
Pogk	796	860	805	891	908	879	669	732	667	597	617	469	293	314	304	289	283	296	272	307	254	380	285	309	2
Polm	550	442	486	476	493	509	471	501	449	427	302	265	266	270	278	253	235	238	225	284	296	308	282	340	2
Pon3	479	490	463	437	442	425	458	384	374	351	356	374	290	314	309	272	300	323	392	355	402	291	302	344	2
Ppap2a	971	994	980	856	803	860	712	792	595	491	464	412	349	314	366	317	344	284	303	352	299	256	259	247	2
Ppap2b	1017	900	958	934	776	826	1169	1022	943	589	574	478	103	121	120	121	102	108	140	147	134	246	226	164	2
Ppic	4700	4659	4277	4267	4004	4183	2584	2658	2457	1072	1094	999	1130	1015	1075	982	1070	993	804	751	672	539	544	543	2
Ppp1r12b	1213	1090	1045	895	854	871	842	776	857	647	666	582	317	268	298	300	327	274	397	385	372	524	566	465	2
Ppp1r3e	89	80	62	98	64	90	22	36	34	5	10	23	17	25	23	16	21	14	9	11	17	11	11	16	2
Prdx6	2011	2058	2168	2283	2202	2333	1628	1772	1514	1287	1053	927	888	902	874	946	887	938	795	885	840	729	717	783	2
Prep	2986	2823	3078	3349	3212	3344	2690	2556	2567	2443	2362	2411	1806	1945	1911	2258	2206	2343	1614	1628	1813	1973	2022	2016	2
Prkar2b	2443	2645	2466	2311	2476	2501	1792	1749	1796	1067	991	760	683	619	607	574	553	505	459	423	453	408	384	386	2
Prkdc	793	771	731	665	599	661	660	676	699	437	377	291	410	349	362	311	280	323	427	341	293	262	351	319	2
Prpsap1	1162	1168	1161	1204	1201	1205	1127	1058	1101	1014	794	901	732	651	728	722	664	659	575	639	468	644	737	651	2
Prrx1	3383	3783	3340	2783	2740	2868	2098	2214	2064	1310	981	1051	248	230	191	208	218	186	338	329	393	339	338	327	2
Prrx2	739	743	754	579	581	596	700	597	693	321	318	343	146	178	231	160	147	177	181	146	123	186	176	146	2
Psat1	7423	7890	8083	7812	7962	8131	3373	4055	3726	2736	2354	2382	3044	2698	2815	3059	2957	3017	2118	2046	2040	2346	2286	2402	2
Psg17	44	34	39	26	32	29	28	15	22	10	0	17	6	8	1	4	3	7	3	8	4	7	10	5	2
Psmd10	799	894	916	751	714	689	502	452	419	253	297	308	400	352	352	321	326	333	245	257	306	229	226	187	2
Ptgs1	1682	1541	1798	1467	1318	1392	1012	1085	957	1032	922	809	217	235	224	218	188	205	216	289	266	193	221	198	2
Ptp4a2	4155	4608	4330	3702	3778	3948	3000	2935	3036	2769	2864	2431	2972	2767	2593	2393	2479	2452	2292	2227	2231	1955	1867	1930	2
Ptprn	728	770	762	700	696	628	367	377	364	195	79	141	136	131	169	169	148	150	79	101	103	106	117	111	2
Pttg1	727	737	684	615	654	571	410	494	457	286	264	276	323	318	329	288	232	316	292	313	237	196	205	195	2
Pwp2	1055	1011	1119	1298	1090	1202	1054	1022	951	776	874	910	652	685	855	992	965	918	827	852	818	835	913	976	2
Rab32	801	807	808	658	771	774	576	600	571	243	154	161	364	346	321	363	323	315	337	368	291	440	397	429	2
Raet1e	449	464	460	403	451	395	338	295	290	154	143	121	114	96	102	96	89	115	71	92	93	90	103	72	2
Rapsn	203	112	152	135	146	84	57	52	82	63	54	130	3	3	1	1	2	0	3	3	5	6	10	8	2
Rcc1	1604	1490	1660	1661	1604	1534	1054	1014	1035	774	886	1037	757	938	979	1072	1023	1013	779	778	824	832	977	902	2
Rcc2	6066	5845	6193	5729	5331	5326	3844	4167	3973	3219	2826	3597	2886	3121	3340	3466	2992	3366	2709	2565	2758	2807	2766	2685	2
Rcn1	1491	1559	1611	1594	1373	1395	1295	1221	1143	592	692	513	688	659	669	679	657	751	708	749	756	546	570	563	2
Rdh5	230	206	199	255	186	158	123	127	126	116	64	60	24	40	43	40	31	32	31	37	47	45	57	86	2
Recql4	1138	999	970	1094	1150	1092	826	710	783	673	587	674	689	712	749	815	793	794	605	587	621	698	793	886	2
Renbp	492	506	492	519	454	393	393	363	384	308	336	441	33	57	61	56	45	52	95	121	96	104	158	116	2
Rhbdd1	829	831	828	911	817	904	763	799	711	627	464	559	415	329	386	420	381	427	340	416	477	466	477	493	2
Rin1	1951	1804	2029	1934	2066	2005	1397	1480	1544	602	722	631	633	686	693	681	715	705	665	718	638	660	702	703	2
Rnf157	380	419	403	464	453	426	309	346	354	250	169	167	209	184	224	218	198	188	231	227	220	237	208	141	2
Rpl29	2349	2478	2610	2150	2100	2058	1369	1281	1145	599	666	749	48	42	48	46	52	67	24	33	30	44	13	21	2
Rrp7a	1830	1928	1895	1942	1867	1802	1524	1434	1632	1077	1076	933	995	1012	995	1153	1146	1069	980	1001	1120	1068	1141	1173	2
Rrs1	663	696	638	907	940	833	784	727	781	521	597	645	456	362	408	547	498	445	412	457	425	614	579	550	2
Runx1	700	665	674	657	640	633	616	510	617	455	379	461	438	489	470	462	487	445	550	469	423	627	496	540	2
Runx2	1177	1160	1112	986	1087	1052	1083	1138	1137	797	909	896	356	420	414	417	428	423	467	483	505	639	606	537	2
S100a4	21556	22718	21224	17680	17174	17348	12495	12230	11460	3940	3628	2520	4577	4267	4413	3666	3751	3850	3900	3838	3899	1607	1391	1487	2
Scamp5	389	437	432	365	391	354	337	353	290	190	174	204	195	244	204	206	182	184	243	236	233	256	257	234	2
Sdpr	1172	1188	1109	1127	1336	1360	742	588	605	417	474	360	528	626	571	584	536	525	493	474	516	412	412	339	2
Sec24d	2453	2576	2633	2495	2281	2338	2496	2337	2367	1924	2034	1823	1916	2027	2053	2069	1913	2028	2079	1970	2011	1880	1792	1832	2
Sema5a	1220	1277	1234	1037	918	966	667	576	555	544	469	429	317	404	342	315	273	250	241	273	194	109	75	74	2
Serhl	395	315	349	365	331	279	357	286	242	230	220	167	164	239	205	211	181	186	269	225	219	191	208	231	2
Serpinf1	855	798	910	697	701	717	639	711	533	147	179	176	94	140	146	120	118	116	88	135	115	66	66	45	2
Sertad4	881	1038	1011	838	783	896	955	879	807	511	617	544	483	471	483	439	391	471	629	584	520	276	283	325	2
Sh2b2	240	184	229	244	213	198	171	149	204	121	74	52	77	100	111	88	89	91	112	82	85	150	120	79	2
Sh3glb1	4536	5198	5004	4738	5348	5428	4233	4286	4281	3687	3984	3344	2523	2238	2042	2037	2262	2118	2511	2415	2377	1945	1975	1854	2
Slc1a4	947	939	957	949	864	894	817	845	865	733	707	564	398	420	422	427	437	503	547	599	580	466	426	411	2
Slc1a5	2004	1523	1670	1890	1710	1709	1269	1424	1424	1421	1365	1567	901	935	1042	1095	1061	1130	1100	1125	1108	1393	1328	1293	2
Slc2a6	371	325	350	349	299	246	258	207	274	144	156	170	39	50	65	44	38	27	66	69	85	140	129	85	2
Slc39a6	1763	1814	1701	1829	1669	1811	1611	1695	1428	1446	1401	1627	1250	1279	1229	1347	1313	1258	1280	1239	1372	1357	1305	1351	2
Slc48a1	2044	1883	2121	2260	2184	2162	1839	1747	1642	1133	999	801	1037	1086	1215	1083	1109	1097	876	961	923	818	755	797	2
Slc6a6	6533	6761	6797	5212	5416	5479	5788	6124	5843	2966	2575	2730	2922	3004	3207	3093	2831	2980	3120	3081	3104	2315	2210	2245	2
Slc6a9	1551	1389	1551	1488	1196	1216	515	510	427	157	79	55	165	155	169	181	163	170	284	258	257	335	274	241	2
Slc7a1	3430	3096	3298	3212	2690	2706	1726	1796	1896	1279	1158	1143	1065	1094	1219	1270	1098	1088	1444	1564	1472	1773	1727	1594	2
Slc7a11	1173	1131	1246	922	912	1046	345	438	358	83	79	63	21	17	8	19	12	20	18	18	20	46	32	23	2
Slco1a5	333	302	316	261	272	259	188	165	186	111	143	52	3	8	11	4	7	4	7	2	3	13	24	16	2
Slco4a1	189	182	188	226	141	159	140	102	124	71	90	121	29	46	59	54	55	41	50	82	33	87	109	144	2
Slit2	3736	3274	3111	2645	2413	2590	1471	1450	1352	1391	1324	1299	970	1019	961	911	786	814	668	633	589	612	709	565	2
Smyd3	694	669	744	536	566	557	449	434	398	432	377	446	133	135	137	150	123	135	113	100	166	188	174	198	2
Snhg3	301	241	273	261	246	223	227	177	210	202	225	222	70	41	38	48	50	54	49	81	73	88	89	105	2
Socs5	1602	1426	1541	1446	1440	1486	1409	1549	1348	936	915	1028	975	929	937	978	931	921	1039	1034	1043	977	920	910	2
Sod3	2957	2685	2933	2595	2157	2084	1533	1315	1243	405	425	372	517	548	621	578	535	524	615	592	520	823	736	705	2
Spink2	28	42	33	27	28	37	5	14	12	5	8	6	10	5	4	8	7	4	4	10	10	9	15	5	2
Spire1	787	885	744	869	805	898	725	704	759	496	528	521	644	588	535	584	581	619	639	627	666	745	619	670	2
Sqle	4182	4124	4294	3015	2891	2861	1760	1719	1694	1980	1786	1688	1901	1790	1904	1703	1693	1743	1370	1390	1479	893	830	938	2
Stab1	1469	1355	1442	1313	1140	1108	1067	1041	1091	756	825	916	6	3	4	6	5	2	4	4	5	24	35	34	2
Stap2	81	62	79	54	66	67	39	56	64	28	44	35	19	15	8	11	12	15	23	10	1	29	29	21	2
Stat6	2619	2713	2861	2535	2376	2328	2188	2276	1994	1714	1622	1644	1612	1639	1623	1721	1704	1658	1729	1828	1727	1754	1451	1571	2
Steap1	678	794	704	827	728	679	559	598	611	336	274	317	251	174	176	237	249	192	256	279	249	321	288	257	2
Synpo	1577	1534	1586	1366	1169	1172	2354	2377	2042	1302	1171	1178	825	987	1051	804	744	840	1282	1334	1181	1092	1049	1035	2
Taf15	1666	1704	1615	1571	1646	1569	1194	1198	1324	1097	1258	1227	1104	1129	1213	1171	1190	1148	1038	1084	1000	1004	1047	1008	2
Tars	5691	5195	5452	5469	5617	5937	3356	3548	3294	3017	3120	3430	1653	1767	1616	1945	2008	1888	1557	1497	1537	2062	2255	2220	2
Tcf7	101	105	164	99	135	129	115	84	104	81	82	52	48	55	51	64	75	78	75	69	59	62	70	74	2
Tenm3	2276	2371	2295	1762	1718	1826	1270	1275	1171	1226	1061	930	17	25	28	27	21	35	26	31	44	14	18	30	2
Tes	1270	1297	1332	1176	1183	1155	889	907	837	1171	886	1092	874	934	962	941	919	942	781	877	973	982	964	1032	2
Thbs2	2879	2563	2555	1928	1638	1621	1647	1546	1139	1138	1191	861	155	199	209	191	193	186	356	324	347	317	274	273	2
Thbs3	1279	1207	1217	1259	1280	1164	1358	1356	1097	865	950	876	707	780	845	831	795	770	1018	1099	858	827	857	703	2
Tln2	927	795	903	677	641	648	511	588	573	506	453	372	146	171	154	143	116	152	81	49	26	35	51	40	2
Tlr4	294	389	296	312	283	320	280	268	264	180	228	141	149	129	149	124	139	109	191	207	211	171	136	171	2
Tm4sf1	6975	6891	6937	6642	5611	5391	3205	3064	2950	1762	1650	1604	1126	1078	1089	1247	1221	1265	1529	1564	1418	1629	1550	1588	2
Tmeff1	925	824	860	975	921	1017	703	825	743	622	466	536	51	64	44	46	60	29	44	18	21	51	50	68	2
Tmem120a	371	328	396	340	289	299	264	318	300	233	225	230	242	258	246	275	260	249	223	303	230	332	273	279	2
Tmem185b	417	419	469	475	399	425	395	387	414	215	287	222	143	141	177	200	204	176	203	204	202	272	264	186	2
Tmem199	476	426	452	500	502	506	455	446	433	215	343	314	354	343	372	398	447	419	327	341	381	405	345	406	2
Tmem2	1465	1342	1377	1330	1238	1331	1543	1543	1177	1191	1099	1031	706	769	736	787	763	792	933	901	853	867	877	920	2
Tnnt2	426	556	504	351	376	374	207	225	180	180	190	167	20	18	39	25	30	23	30	23	20	41	60	68	2
Tnrc18	2136	1982	2152	2005	1775	1849	2391	2179	2080	1214	1209	1480	945	1269	1273	1232	1011	1102	1676	1461	1373	1077	1092	924	2
Tns3	4498	4350	4516	4054	3672	3878	3501	3396	3364	2493	2716	2370	1684	1928	1956	1910	1759	1882	2088	2038	1862	2277	2137	2187	2
Tns4	182	190	188	123	132	162	98	77	72	51	61	81	0	1	0	1	0	2	3	3	5	4	4	1	2
Traf1	504	500	460	520	420	428	371	359	238	250	231	213	140	125	173	182	136	197	122	123	142	255	291	272	2
Traf3ip2	347	314	314	432	378	386	419	326	344	215	249	288	188	174	185	206	198	190	254	275	266	301	249	241	2
Trib3	756	763	871	835	719	868	316	351	344	101	67	141	71	83	120	102	89	97	125	119	150	233	235	185	2
Trmt61a	206	176	223	257	228	218	188	205	168	81	56	75	96	103	123	161	143	101	81	81	107	86	109	108	2
Tspan11	341	324	427	316	259	200	299	287	270	129	100	124	17	14	10	12	15	8	15	14	10	21	13	19	2
Ttn	1101	1088	955	783	615	741	1112	901	1001	736	658	590	1	3	1	2	1	0	9	5	8	7	19	3	2
Tuba1a	15122	16413	17066	14526	14231	13807	14953	15350	13546	10276	10150	10207	10313	10839	12139	11479	11525	11311	11101	10736	10998	11442	11670	12305	2
Tubb2b	867	896	832	694	701	744	611	659	581	369	359	300	182	201	166	208	207	179	246	186	228	276	202	176	2
Tvp23a	137	134	124	182	156	168	140	135	120	144	113	127	108	112	98	80	73	68	68	83	77	78	75	64	2
Ubd	39	33	54	21	32	34	48	27	24	23	10	17	0	1	0	2	0	4	1	2	5	4	11	4	2
Ube4b	3037	3344	3233	2479	2636	2573	2215	2141	2225	2213	2477	2396	1940	1934	1819	1759	1657	1626	1725	1625	1582	1453	1267	1281	2
Ugdh	3489	3798	3578	3240	3390	3414	2531	2502	2641	3039	2821	2629	2783	2734	2585	2517	2639	2516	2900	2961	2823	2846	2948	3147	2
Ulbp1	230	258	221	163	149	157	179	148	142	66	87	104	32	26	45	28	47	40	42	66	85	136	113	107	2
Upp1	169	193	177	215	171	160	87	79	110	147	110	107	23	41	34	34	42	42	53	32	26	44	73	56	2
Usp20	1094	963	1108	915	942	892	966	909	939	751	728	660	450	502	418	481	463	490	400	422	399	410	343	422	2
Vcam1	18365	16289	16172	14073	11913	12289	10896	10135	9241	5505	4483	3983	966	832	829	833	681	755	1579	1627	1329	3091	2834	2756	2
Vegfc	543	471	538	484	409	375	286	340	304	255	269	343	59	58	69	64	71	61	84	63	47	78	79	82	2
Vldlr	1289	1366	1522	1552	1316	1323	1093	1129	1007	700	884	602	20	8	23	10	16	17	24	23	35	36	31	59	2
Wdr1	5374	5744	5559	5338	5355	5405	5173	5149	4864	4134	3861	3781	3563	3524	3704	4185	3763	3742	4612	4547	4414	3825	3561	3688	2
Wdr36	2122	2058	1961	2287	1968	2142	1832	1775	1686	1201	1227	1014	1340	1316	1281	1483	1472	1514	1124	1184	1082	1222	1280	1275	2
Wdr74	665	612	648	778	708	687	526	553	479	491	430	426	409	371	390	443	418	406	376	402	327	387	388	474	2
Wisp1	2703	2969	2844	2639	2585	2733	3258	3406	3372	1826	2155	1647	1522	1423	1650	1535	1428	1445	2061	2182	2276	1969	1801	1772	2
Wisp2	1380	1398	1601	989	896	842	878	1058	901	266	387	187	196	221	207	184	148	178	333	225	237	256	182	183	2
Wwp2	2315	2181	2194	2194	2142	1929	1838	1825	1794	1790	1678	1901	991	1070	1151	1079	1111	1040	1103	1094	930	1222	1339	1248	2
Xpnpep1	2127	2017	2390	1880	1825	1908	1395	1424	1514	1603	1399	1564	1469	1492	1683	1558	1454	1589	1370	1335	1489	1273	1323	1456	2
Xpot	3621	3531	3598	3275	3385	3350	1821	2044	1976	1891	1880	2048	2215	2001	1882	1879	1922	1819	1414	1460	1330	1593	1730	1538	2
Zbtb18	455	543	537	505	474	537	362	408	459	445	384	576	346	325	296	276	274	274	290	313	395	384	410	392	2
Zbtb20	1521	1650	1553	1293	1105	1231	1371	1481	1664	941	1248	873	606	793	601	602	477	567	1044	886	833	798	725	682	2
Zfp532	620	562	673	625	634	658	612	683	647	460	392	369	333	376	413	356	342	341	276	344	348	362	329	265	2
0610010F05Rik	423	414	374	324	336	358	216	239	282	238	295	202	541	470	423	406	462	350	268	272	280	154	171	175	3
1110004F10Rik	1203	1168	1074	1069	1110	1005	857	818	803	736	748	752	1167	1167	1180	1084	1091	999	796	739	726	477	595	476	3
1110051M20Rik	509	379	493	401	449	431	380	371	447	450	443	498	481	444	485	458	465	401	456	404	433	344	311	354	3
1700066M21Rik	252	293	272	259	300	259	242	224	242	159	208	170	248	273	241	231	245	255	129	167	175	123	114	115	3
2010012O05Rik	61	52	58	64	52	47	60	75	64	73	72	72	122	94	100	100	90	101	68	80	56	23	44	33	3
2010107G23Rik	0	0	0	0	0	0	0	0	0	5	0	6	30	28	21	18	18	15	6	18	5	11	7	5	3
2500004C02Rik	47	55	41	30	33	48	21	21	64	58	44	40	88	55	63	42	39	42	30	28	29	18	12	26	3
2810417H13Rik	1149	1249	1122	1047	1057	1122	494	489	362	182	154	78	4474	3737	3364	3364	3538	3301	1993	1890	1798	801	765	883	3
3830406C13Rik	117	111	104	93	100	108	82	83	94	126	108	63	128	113	92	87	96	122	52	63	83	43	44	56	3
4930480K23Rik	10	10	8	7	6	12	24	13	18	25	28	37	42	40	54	31	26	32	25	27	12	13	9	14	3
4930579G24Rik	368	466	400	325	396	384	343	340	374	523	356	547	667	592	615	551	565	561	410	377	419	421	410	440	3
4933404O12Rik	151	207	213	160	166	144	139	138	176	217	179	150	428	491	457	414	401	422	280	204	245	170	215	135	3
Acad8	266	239	273	256	267	261	176	223	222	180	228	222	294	317	316	295	303	286	230	220	256	152	157	182	3
Acat2	1300	1343	1251	887	982	962	682	615	511	1014	953	1051	1051	1078	1131	942	848	962	719	742	805	540	642	681	3
Acot7	2367	2241	2371	2247	2253	2211	1680	1525	1556	1823	1842	1993	1949	2102	2210	2149	2106	1973	1702	1586	1534	1351	1383	1450	3
Actl6a	1189	1124	1138	1085	1093	1007	874	888	1043	1140	1050	1135	1584	1451	1446	1561	1566	1424	1064	988	944	992	1020	984	3
Adipor1	1260	1442	1430	1376	1385	1348	1140	1169	1081	1090	1189	1207	1776	1734	1887	1642	1626	1643	1464	1446	1393	1128	1070	1102	3
Adk	742	721	681	699	671	699	422	387	449	448	505	484	1416	1392	1110	1193	1226	1309	840	828	825	488	531	552	3
Adrbk1	1575	1461	1682	1672	1735	1718	1472	1651	1530	1451	1222	1408	1887	1851	1987	1934	1950	1998	1562	1571	1565	1469	1362	1382	3
Agpat6	1568	1515	1571	1297	1282	1344	994	1076	1031	1156	1248	1115	1554	1510	1538	1446	1460	1507	1235	1222	1283	1091	1099	1020	3
Ahi1	411	363	342	297	308	304	280	283	240	243	279	219	329	336	275	261	257	267	143	161	141	143	111	108	3
Aimp1	865	838	845	804	768	769	549	625	607	577	564	487	867	761	816	715	706	674	458	427	480	431	344	361	3
Aktip	307	271	246	251	256	255	299	212	224	253	236	156	304	306	298	254	281	276	145	202	133	190	181	200	3
Anapc15	397	359	315	301	300	310	234	212	246	248	197	170	447	413	436	425	415	424	247	267	220	185	199	197	3
Ankrd26	440	375	355	400	435	434	434	353	398	513	371	372	627	566	558	524	518	569	400	420	398	420	456	455	3
Anln	5172	4876	4674	4535	4332	4568	4106	4032	4023	3373	3161	2817	6240	5555	5587	5264	5237	5114	3994	4007	4126	3420	3596	3599	3
Anp32a	1072	1225	1245	1223	1107	1186	1030	1087	993	989	879	884	2302	2053	2010	1873	1986	1951	1733	1694	1654	1179	1115	1230	3
Anp32e	3551	3825	3626	3297	3358	3571	2334	2477	2495	2210	2618	2560	6086	5773	5284	4982	5115	4998	3692	3564	3410	2368	2192	2250	3
Ap1b1	1267	1268	1282	1191	1127	1112	1115	1027	1089	1027	1032	1022	1338	1406	1517	1510	1417	1541	1133	1142	1185	1022	1133	1131	3
Ap4s1	27	32	32	17	35	29	31	11	18	40	26	46	28	41	34	33	30	44	26	16	30	9	7	10	3
Apmap	755	701	701	676	598	665	535	439	443	789	717	729	788	717	741	748	765	700	573	538	601	472	444	560	3
Apopt1	136	134	135	137	126	148	166	156	190	86	82	115	183	153	135	137	150	142	107	116	110	119	99	100	3
Arhgap11a	2387	2500	2347	2000	1920	1992	1762	1941	2056	2142	2180	2019	2491	2555	2522	2292	2310	2246	1700	1713	1707	1791	2054	2014	3
Arhgap19	928	946	1058	754	828	885	635	731	681	374	366	366	1652	1756	1726	1440	1454	1329	879	908	935	539	522	537	3
Arhgef1	882	823	744	808	784	741	681	718	681	690	702	824	933	1028	1183	1094	1042	979	837	878	909	708	762	662	3
Arhgef11	1320	1345	1273	1249	1041	1069	983	937	991	1439	1373	1270	1354	1565	1523	1260	1191	1229	1275	1191	1244	1183	1221	1239	3
Arl2bp	1004	1077	1119	989	1014	985	874	841	841	708	840	988	1412	1221	1326	1272	1256	1192	836	853	858	634	626	582	3
Aspm	2127	2248	2076	1636	1611	1712	1744	1760	1588	1378	1317	1100	2399	2574	2341	2037	1850	2002	1421	1342	1251	980	1022	980	3
Atf1	1109	1154	1179	1121	1323	1255	923	1014	1107	961	817	913	1513	1326	1301	1263	1351	1146	971	934	960	753	695	703	3
Atp5f1	3946	4217	3949	3762	3938	3972	2592	2743	2453	2159	2052	2053	3789	3396	3295	3190	3316	3203	2328	2344	2212	1397	1412	1449	3
Aurka	1419	1582	1525	1379	1498	1508	1073	1115	1025	852	792	729	1830	1729	1892	1776	1632	1726	992	957	908	716	794	822	3
Aurkb	1244	1286	1250	1092	1122	1108	867	823	771	781	679	662	1728	1683	1761	1606	1518	1428	941	983	910	740	766	787	3
Aven	315	270	262	239	275	274	258	260	282	291	215	288	352	316	352	388	426	359	217	238	232	197	191	241	3
B230219D22Rik	1970	1965	1986	1741	1922	2046	2006	1900	1944	1307	1399	1388	3229	2857	2829	2447	2634	2488	2133	1952	2208	1852	1820	1836	3
B3glct	282	187	222	173	156	203	89	99	40	94	36	37	910	858	870	762	778	757	605	585	552	227	214	231	3
Bbip1	273	277	279	276	243	233	170	198	130	185	302	184	309	231	246	194	255	229	144	135	179	87	80	60	3
Becn1	1090	978	1042	1025	1066	988	924	923	1033	860	1312	1253	1174	1071	1178	1110	1110	1072	1044	1040	983	826	866	913	3
Bola3	193	156	176	131	215	163	120	93	98	149	92	89	279	241	235	219	253	179	102	132	110	90	72	56	3
Brd9	531	477	467	412	487	401	317	404	419	501	587	475	744	680	695	672	698	683	552	566	597	462	476	544	3
Bub1	1791	1930	1761	1519	1748	1754	1408	1356	1350	1464	1558	1155	2572	2331	2195	2100	2200	2182	1440	1325	1418	1328	1373	1416	3
C1d	340	506	410	365	397	390	259	273	284	319	266	300	478	400	335	340	342	373	243	253	241	115	134	164	3
C2cd5	352	349	334	333	275	302	288	295	312	296	348	285	583	584	573	500	503	498	459	447	439	355	357	306	3
C330007P06Rik	763	754	794	689	786	772	582	658	703	751	804	792	1105	955	935	879	931	951	815	813	853	818	790	745	3
C330027C09Rik	2243	2136	1973	1663	1943	1928	1455	1487	1572	1350	1230	1022	3556	3216	2839	2595	2735	2711	1738	1648	1815	1229	1300	1230	3
Cab39l	520	615	500	453	540	601	377	411	398	541	553	608	704	602	580	564	579	587	445	494	450	398	389	414	3
Calr3	50	38	31	42	27	53	10	27	30	51	38	37	81	44	26	32	35	33	40	27	31	9	13	11	3
Casc5	1309	1511	1179	1012	1134	1275	1087	1237	1113	958	1009	927	2557	2424	2155	1933	1943	2018	1654	1630	1543	1207	1307	1237	3
Cat	802	786	860	775	700	769	653	661	571	584	715	711	1074	1022	1006	946	964	976	824	812	863	654	697	678	3
Ccar1	2639	2603	2238	2093	2409	2313	2342	2214	2297	3037	3164	3203	3065	2985	2609	2784	3016	2896	2192	2132	2041	1850	1947	1770	3
Ccdc50	1782	2109	1843	1696	1850	1753	1828	1841	1560	2063	2042	1820	2629	2304	2160	1966	2012	2040	1793	1816	1904	1597	1577	1665	3
Ccna2	4882	5292	5097	4365	4963	4854	3317	3641	3264	2030	2039	1881	7888	6989	7085	6236	6645	6359	3442	3716	3611	2285	2217	2318	3
Ccnb1	2828	3019	2828	2349	2609	2581	2062	2110	2086	1517	1394	1423	5294	4885	5079	4541	4664	4552	2391	2444	2375	1398	1362	1539	3
Cct8	5620	5764	5536	5556	5893	6130	4335	4483	4598	4817	4578	4127	6330	5807	5815	6040	6271	6195	4266	4454	4220	3777	3886	3975	3
Ccz1	745	791	808	738	810	787	712	638	685	680	717	654	1100	940	912	941	950	889	763	795	786	629	625	603	3
Cdc16	1012	1045	1056	1005	1009	1171	979	902	1085	1133	1171	1071	1553	1373	1347	1384	1408	1446	1220	1205	1339	1095	1144	1192	3
Cdc20	2422	2374	2565	2134	2032	1938	1624	1703	1500	974	687	706	2300	2435	2615	2302	2096	2257	1305	1255	1215	899	918	908	3
Cdc25c	490	495	413	319	403	386	390	529	352	786	669	671	725	733	694	582	647	646	366	330	415	284	356	323	3
Cdc45	903	960	1042	967	923	939	697	767	681	1082	1053	1198	1259	1291	1313	1350	1377	1270	998	1008	1085	1113	1246	1258	3
Cdca2	1268	1107	1132	1283	1249	1298	1267	1339	1342	1016	1276	1077	1429	1521	1418	1530	1541	1600	1113	1126	1136	1129	1325	1329	3
Cdca3	1204	1341	1291	1048	1161	1145	611	685	607	258	264	251	2060	1921	2023	1672	1763	1757	1008	1016	1013	528	552	578	3
Cdca8	1373	1382	1192	1219	1298	1119	926	953	917	880	868	1031	1253	1244	1347	1226	1144	1241	727	767	763	722	753	741	3
Cdk1	4038	3821	3872	3556	3565	3666	2528	2726	2499	1709	1240	1558	5683	5352	5275	5007	5208	4913	3116	3127	3209	2336	2267	2440	3
Cenpa	1613	1624	1509	1292	1380	1341	993	1017	1029	483	436	438	2016	1904	1813	1636	1669	1698	958	978	965	456	469	476	3
Cenpe	2590	2831	2461	2179	2267	2570	2480	2675	2577	2334	2311	2327	4311	4273	3783	3597	3439	3704	3535	3248	3286	2401	2427	2377	3
Cenpf	3771	3518	3422	2598	2704	2829	2985	2881	3072	2412	2426	1901	3076	3164	2845	2454	2331	2519	1846	1640	1837	1403	1447	1445	3
Cenpk	186	212	179	149	208	189	155	136	190	205	213	276	292	239	201	184	234	187	138	138	151	109	138	149	3
Cenpl	360	400	376	264	286	299	266	262	270	281	292	207	407	359	355	267	283	315	181	163	232	186	140	170	3
Cenpq	405	441	402	358	383	377	217	275	244	508	366	397	551	480	506	420	500	457	268	226	241	165	216	261	3
Cep135	476	373	375	363	380	405	367	344	370	480	425	501	569	504	454	452	470	463	366	340	413	301	360	339	3
Cep44	224	163	150	127	166	184	146	120	160	255	174	204	272	256	229	214	235	215	135	128	143	188	140	178	3
Cep55	862	968	950	822	994	1031	852	882	853	1287	1063	1282	1417	1248	1236	1206	1304	1203	861	841	786	819	841	858	3
Cep72	107	51	65	80	68	68	53	47	90	106	72	98	193	165	161	135	151	152	101	95	61	80	53	79	3
Cfl2	1255	1525	1380	1364	1475	1463	1270	1236	1292	1499	1583	1221	2076	1721	1618	1552	1649	1658	1430	1331	1365	936	946	1088	3
Chek2	312	300	261	235	228	290	205	224	254	301	374	274	421	381	351	324	369	313	235	240	237	197	263	310	3
Chordc1	622	760	641	756	830	949	623	720	667	756	940	639	1058	955	797	928	1019	955	673	669	669	516	498	596	3
Ckap2	704	638	682	611	662	711	481	473	493	448	395	354	1689	1634	1602	1366	1376	1352	937	993	914	593	655	757	3
Ckap2l	1824	1792	1684	1587	1738	1699	1468	1507	1478	1328	1458	1428	2176	1859	1907	1726	1674	1715	1142	1147	1235	1061	977	1117	3
Cks2	879	938	878	671	700	805	705	688	659	501	456	406	1288	1016	1015	906	991	912	701	588	612	493	471	540	3
Clcn4-2	719	624	651	522	544	546	483	438	463	331	333	279	630	653	628	646	612	640	403	432	439	316	301	316	3
Cmas	367	315	368	344	354	340	308	269	308	185	210	228	382	364	386	333	357	317	209	201	209	123	180	149	3
Cntrl	890	837	858	802	802	735	706	855	797	910	894	864	1476	1402	1348	1244	1275	1236	995	978	961	962	1024	976	3
Cntrob	454	462	440	396	482	416	427	421	384	468	500	622	609	605	672	566	574	622	400	475	426	402	449	401	3
Coa5	783	882	989	804	909	887	839	800	811	693	602	588	887	804	800	702	730	774	596	543	580	484	434	364	3
Copb1	1908	1959	1801	1791	1711	1724	1745	1600	1708	2025	1996	1774	2991	2797	2709	2590	2681	2588	2305	2311	2272	1797	1843	1921	3
Coq3	198	226	242	202	202	241	207	216	190	167	174	124	235	260	219	242	205	245	117	135	162	109	158	109	3
Creb1	694	889	761	743	796	895	923	947	897	839	892	994	1168	925	836	850	871	828	815	739	775	798	764	738	3
Cript	463	510	510	360	443	504	346	379	328	420	333	389	531	503	479	452	485	480	294	328	377	259	232	235	3
Ctcf	1529	1469	1463	1277	1261	1322	975	1062	849	511	456	478	2256	2213	2140	2040	2127	2016	1253	1237	1252	789	754	766	3
Cubn	71	102	92	63	78	76	63	54	62	46	59	43	70	55	74	61	64	72	37	40	27	15	20	16	3
Cul1	1543	1591	1507	1465	1511	1613	1205	1197	1366	1333	1460	1215	2581	2366	2197	2248	2304	2360	1797	1999	1840	1660	1524	1594	3
Cul3	2054	2081	1902	1967	1989	2222	1697	1748	1644	1762	1811	1454	2247	1936	1795	1747	1823	1732	1479	1541	1493	1172	1154	1270	3
Cul4b	1318	1359	1325	1207	1141	1308	933	925	1097	979	994	876	2373	2019	1892	1797	1887	1886	1581	1607	1531	1178	1125	1137	3
Cul5	829	919	794	797	838	957	754	821	727	797	815	694	1249	1015	967	1002	1013	1002	766	768	803	664	596	651	3
Cwc15	668	645	713	540	537	609	419	380	465	556	441	426	1128	1045	931	856	915	875	650	708	629	439	453	544	3
Cyb5r4	329	421	425	384	381	351	312	375	250	420	359	383	762	685	694	602	624	618	482	413	430	363	373	372	3
Dbf4	1603	1773	1585	1458	1553	1700	1080	1227	1157	1100	1004	1103	1861	1507	1497	1448	1546	1459	888	904	891	799	755	869	3
Dcaf8	1079	1041	1014	906	943	911	1076	969	1125	1070	1235	1201	1214	1255	1263	1185	1120	1191	1175	1097	1119	829	921	889	3
Dck	949	1144	1048	967	945	1064	625	710	683	984	827	832	1612	1349	1251	1273	1247	1313	797	818	923	586	648	707	3
Dcun1d2	291	295	310	302	276	258	191	201	150	271	187	302	372	351	329	321	308	318	226	215	197	181	190	168	3
Ddx1	2624	2719	2600	2575	2784	2847	2186	2155	2107	2182	2480	2532	2751	2558	2400	2462	2680	2468	1910	1949	1918	1500	1667	1538	3
Dek	2968	3170	2752	2542	2946	3021	2242	2422	2403	2802	3166	2719	5638	4582	4400	4121	4288	4359	3575	3673	3654	2676	2899	2678	3
Dgkz	880	921	993	969	906	860	692	796	731	786	617	835	1214	1256	1323	1283	1163	1212	954	877	909	632	592	604	3
Dlat	913	826	890	928	999	1027	817	824	977	764	774	708	1306	1173	1212	1215	1252	1193	969	893	910	770	817	815	3
Dlgap5	1494	1428	1495	1285	1412	1395	1053	1113	1258	1226	1073	1247	2059	2024	2093	1851	1886	1967	1136	1217	1145	1097	1002	1125	3
Dlk1	0	0	0	0	0	0	2	0	0	0	0	40	14	25	19	13	24	17	11	2	5	0	4	3	3
Dmap1	371	294	341	271	303	323	293	266	280	303	343	366	388	333	342	366	337	335	287	335	275	228	243	265	3
Dnajc10	2490	2612	2559	2238	2174	2205	1381	1539	1500	1737	1811	1676	3219	3058	3052	2638	2723	2807	1970	2184	2075	1440	1488	1460	3
Dpy19l4	836	861	845	829	743	869	740	747	713	857	907	858	1317	1172	946	959	1008	887	969	991	909	817	791	714	3
Dynll1	1641	1751	1784	1881	2006	1892	1991	2046	1944	1752	1886	1820	2739	2336	2519	2216	2450	2334	2046	2034	2083	1724	1746	1721	3
Dzip3	925	912	830	770	914	909	730	796	735	845	827	729	1077	1069	923	819	879	823	805	720	749	582	590	626	3
E130317F20Rik	60	55	67	41	49	64	41	81	52	81	72	58	93	107	76	75	90	67	34	43	46	33	29	21	3
Ecd	859	738	744	811	824	795	632	740	725	920	909	924	1023	916	996	981	974	892	790	805	797	844	812	802	3
Echdc1	207	212	203	208	188	181	137	150	138	149	174	92	296	320	258	206	235	214	137	124	132	93	86	93	3
Eci2	531	559	495	528	499	582	393	471	316	698	546	671	722	598	592	544	568	577	490	494	399	401	327	384	3
Ect2	1907	2184	1853	1746	1870	1947	1472	1538	1502	1636	1696	1443	4212	3819	3545	3350	3514	3300	2262	2180	2205	1638	1814	1917	3
Eif1ax	1855	2030	1865	1813	1745	1879	1219	1351	1203	1110	1194	1279	2442	2035	1940	1915	2069	1873	1340	1457	1359	799	839	966	3
Eif2b5	1085	1121	1062	1142	1202	1133	996	1101	989	958	915	896	1330	1276	1404	1480	1474	1490	1100	1091	1118	958	1027	1032	3
Eif4g2	13833	15434	14106	11923	12391	13028	7776	7763	7637	8266	8198	8061	16078	15146	14097	13270	13698	12951	9051	8734	9128	6610	6714	6856	3
Eif5	4794	4576	4259	4531	4713	4992	3719	3698	3845	4835	5528	4516	5536	4918	4784	5008	5540	4849	3915	3996	3870	3333	3733	3854	3
Elovl6	1058	1163	1080	881	960	886	889	921	947	1077	1068	1028	1293	1322	1217	1140	1199	1206	832	875	902	661	561	636	3
Entpd5	294	304	348	276	237	272	225	219	216	321	320	262	378	374	387	322	294	321	294	289	306	173	162	221	3
Eny2	1023	1264	960	948	1041	1084	695	752	749	829	907	832	1220	959	878	884	919	886	622	671	629	498	456	500	3
Ercc6l2	544	617	542	483	541	621	426	492	461	359	384	248	775	712	662	571	632	610	488	452	438	254	250	295	3
Eri2	341	340	303	323	358	391	311	365	386	291	313	190	599	504	484	461	511	467	327	392	399	310	273	313	3
Esco2	596	600	549	574	589	614	537	524	491	652	812	654	1081	921	815	771	896	820	565	569	557	593	533	662	3
Etfdh	922	922	848	718	793	782	541	628	531	812	789	890	992	1027	958	827	858	842	645	612	678	529	529	504	3
Evi5l	206	243	288	233	198	171	187	209	240	288	236	305	307	306	312	262	232	281	251	258	230	193	238	241	3
Evl	486	480	493	437	483	454	407	405	427	296	272	348	559	622	618	545	540	505	436	379	403	283	298	269	3
Exoc3	651	718	688	640	619	639	496	561	487	579	628	518	657	678	684	685	700	660	499	558	515	435	419	410	3
Exoc6	188	184	165	198	147	131	124	128	154	154	164	92	387	340	347	307	311	316	205	220	162	123	99	108	3
Fam122b	138	125	147	127	152	124	88	144	142	99	182	193	328	269	277	210	210	230	166	184	210	134	158	113	3
Fam172a	333	332	357	340	338	313	246	278	282	308	254	251	406	381	365	356	350	330	270	285	314	196	185	159	3
Fam204a	357	389	360	365	356	359	298	286	242	346	395	305	514	373	350	360	382	375	269	300	289	212	238	221	3
Fam229b	33	39	43	38	27	26	23	41	24	15	20	43	64	59	54	45	56	46	35	22	27	13	12	16	3
Fam35a	166	175	146	177	189	175	209	144	138	139	167	127	225	201	208	184	215	174	144	149	102	67	81	64	3
Fam92a	415	410	413	434	509	474	416	309	475	374	377	276	657	537	473	503	580	509	352	393	467	223	297	290	3
Fam96a	438	426	403	431	392	425	333	302	278	314	377	395	548	562	482	469	484	384	462	426	368	220	238	293	3
Fanca	1123	1010	952	887	949	860	779	880	803	1009	894	783	1249	1202	1243	1295	1236	1273	936	1062	996	904	903	1010	3
Fancc	142	125	131	125	152	116	134	116	148	83	87	78	154	168	142	135	125	135	65	110	56	29	43	64	3
Fbxo3	864	963	866	912	943	912	983	962	1037	1004	1035	1014	1328	1148	1166	1075	1237	1104	984	1036	896	861	819	910	3
Fbxo4	270	278	289	224	239	231	241	185	212	167	169	210	238	228	223	219	223	205	151	121	134	110	108	119	3
Fbxo9	226	233	261	220	260	209	200	269	260	217	338	274	401	361	408	375	336	332	255	213	293	249	262	193	3
Fech	1025	1040	1005	863	982	994	972	895	849	700	848	700	957	972	939	910	980	851	796	702	721	541	603	533	3
Fig4	412	487	443	416	454	446	336	314	402	554	441	432	481	491	495	471	502	449	336	343	334	326	280	336	3
Fnta	915	917	925	870	949	883	949	1056	979	802	920	841	1125	1116	1059	1054	1046	1128	810	971	897	768	759	723	3
Gabpb2	2437	2621	2438	2045	2239	2006	2201	2049	2205	2963	3105	3004	3326	3254	3264	2749	2647	2677	2271	2287	2290	1823	1610	1743	3
Gas2l3	903	1081	928	804	820	915	818	940	881	1145	1137	1169	1577	1489	1362	1198	1166	1199	831	702	750	830	792	921	3
Gatsl2	532	597	577	501	543	513	695	709	661	415	425	455	684	781	829	651	641	687	583	502	557	452	518	413	3
Gkap1	337	337	308	312	339	405	266	280	240	379	397	369	388	366	355	318	377	372	308	296	301	238	285	261	3
Gm14698	326	366	426	411	471	491	350	462	471	445	438	354	664	570	530	544	586	543	511	537	442	433	446	418	3
Gm20655	1	9	7	2	7	2	5	19	2	3	10	12	18	14	15	14	20	14	7	0	8	0	3	3	3
Gm26737	57	29	55	21	35	45	44	54	48	83	41	49	107	100	108	68	62	90	32	42	39	14	21	25	3
Gm8113	65	61	52	79	70	49	54	62	40	56	95	72	125	102	117	87	120	119	78	59	51	54	43	59	3
Gm9800	59	137	81	101	95	79	40	40	52	78	105	92	73	82	62	64	87	69	81	76	102	89	60	56	3
Gnl3l	1157	1078	1169	1124	1097	1165	916	962	955	860	1137	907	1265	1145	1209	1153	1157	1139	867	877	917	807	802	737	3
Golga1	548	513	460	394	477	472	459	469	435	670	610	498	627	659	563	545	610	591	472	511	428	388	450	406	3
Golga5	503	485	399	411	389	417	384	439	410	483	405	366	460	433	376	420	404	422	320	362	317	284	274	293	3
Golph3l	349	459	415	334	449	354	351	350	372	445	505	490	604	533	533	459	443	472	358	411	400	407	385	347	3
Grem2	2	0	0	0	0	0	6	1	0	5	5	6	23	8	17	27	22	24	0	0	5	7	11	5	3
Gtf2a1	252	351	283	316	308	324	289	352	382	316	356	354	417	409	338	346	346	350	282	277	243	230	276	306	3
Gtf2i	1699	1879	1761	1545	1690	1709	1441	1467	1354	948	1055	1117	2378	2630	2606	2337	2294	2386	2027	2008	1690	1027	1010	895	3
H2afx	1181	1257	1396	1573	1592	1559	2019	1891	1976	1176	1260	1731	2035	2255	2747	2506	2569	2430	1566	1450	1463	1108	1041	1025	3
Hdac2	1932	1942	1792	1978	2060	2177	1814	1671	1722	1965	2011	1953	2617	2308	2248	2276	2461	2322	1703	1881	1747	1694	1709	1847	3
Hibadh	413	374	369	438	416	416	383	348	282	470	446	392	504	497	495	435	479	446	385	345	317	281	273	262	3
Hist1h1c	395	336	358	387	415	321	548	589	595	334	325	331	874	782	853	945	856	762	377	459	353	309	271	260	3
Hist1h2bc	163	148	150	149	196	162	172	228	218	94	79	98	476	457	465	435	360	381	165	141	237	84	85	129	3
Hmgb2	3457	3390	3231	2566	2877	2970	1765	1776	1888	1816	1678	1814	8425	7752	7103	6135	6578	6410	3814	3875	3680	2328	2126	2275	3
Hmgn5	366	389	338	285	315	390	190	244	272	389	320	357	599	631	515	461	553	479	413	347	396	310	338	344	3
Hnrnpc	3362	3447	3479	3052	3469	3584	2965	2964	2781	4033	3876	3539	4422	4061	3974	3975	4255	3990	3227	3106	3128	2834	3059	3340	3
Hnrnpk	10378	10297	10101	8994	9689	9923	8002	8090	7962	8696	8808	8237	11549	10324	10018	9847	10993	10438	9295	8988	8873	7231	7326	7453	3
Hnrnpr	2551	2429	2333	2230	2067	2195	1727	1781	1828	1492	1660	1374	2407	2383	2148	1988	2081	2031	1796	1728	1715	1163	1031	1155	3
Hspa5	15325	14227	13932	14075	12370	13330	9003	9255	8276	13450	14185	13645	12167	11622	11751	12716	12902	12380	12631	13065	12840	12518	12898	13424	3
Ibtk	1016	1002	954	947	908	973	930	880	939	963	966	896	1038	1047	871	958	999	1076	979	855	925	829	790	645	3
Ids	763	868	851	608	688	701	401	451	340	296	297	351	1322	1231	1224	903	959	1032	702	623	629	260	280	395	3
Ifi27	438	447	409	355	307	315	402	415	435	154	272	167	1662	1632	1701	2350	2212	2268	1480	1337	1442	191	193	142	3
Ikbkg	675	671	630	558	644	554	576	710	729	797	848	726	791	757	735	674	654	738	711	601	687	497	507	526	3
Impa1	896	903	894	792	848	926	765	702	765	652	866	711	1647	1583	1494	1393	1445	1398	1105	1060	996	767	780	875	3
Ing3	232	234	195	213	174	223	155	221	210	238	184	265	354	303	299	308	333	319	176	185	181	198	193	194	3
Ipo8	854	903	925	796	780	781	733	794	811	913	1081	968	1211	1174	1023	1015	1077	1011	977	1054	919	860	899	807	3
Irgq	449	473	530	458	419	460	541	494	453	238	295	343	486	529	520	469	489	429	377	374	383	261	288	227	3
Isca1	506	580	548	601	570	612	541	529	525	637	599	559	670	611	640	610	586	646	577	486	554	390	437	386	3
Isy1	424	454	393	401	477	460	407	391	368	521	553	487	719	648	604	657	702	642	466	475	480	473	467	452	3
Kazald1	19	26	32	30	22	18	35	32	12	35	20	35	45	43	35	30	37	25	27	28	39	15	11	11	3
Kif11	3542	3661	3344	2795	3265	3364	2807	2761	2998	3118	3215	2817	5413	4796	4616	4046	4112	4026	2817	2644	2493	2018	2230	2149	3
Kif14	838	896	828	651	672	678	635	659	687	531	446	564	1025	1047	940	843	784	842	542	510	542	408	404	476	3
Kif20a	4550	4464	4576	3231	3737	3600	2533	2490	2729	1641	1619	1431	4901	4599	4572	4122	3948	4172	2384	2371	2472	1732	1626	1550	3
Kif20b	1983	1823	1783	1494	1756	1861	1559	1808	1692	1730	1775	1408	2130	2017	1846	1748	1889	1884	1365	1388	1275	1309	1353	1259	3
Kif23	1946	1917	1696	1474	1659	1617	1460	1439	1468	1598	1524	1668	2484	2299	2228	2146	2115	2095	1449	1477	1511	1268	1292	1620	3
Kif2c	1561	1335	1328	1166	1262	1292	1335	1212	1221	1279	1127	973	2420	2392	2349	2244	2225	2289	1458	1444	1436	1220	1289	1249	3
Kif4	1564	1565	1478	1145	1315	1448	1303	1281	1384	1613	1540	1377	2237	2112	1982	2075	1986	2023	1540	1540	1485	1507	1566	1632	3
Knstrn	1288	1393	1359	1085	1214	1272	864	956	911	668	712	714	2097	1925	2070	1666	1667	1670	1146	1131	1016	656	645	719	3
Kpna2	6672	6852	6713	5594	6366	6572	4953	5139	4790	3166	3400	2796	7174	6649	6604	6320	6376	6370	3659	3768	3576	2599	2798	2815	3
L2hgdh	343	408	353	324	369	382	312	348	258	367	351	418	388	372	350	365	395	413	289	349	340	262	278	243	3
Larp7	1370	1261	1145	967	1085	1164	716	629	805	647	807	703	1715	1423	1425	1315	1357	1312	927	916	921	615	504	476	3
Lrrc17	0	0	0	0	0	0	0	0	0	5	0	0	26	14	15	8	12	12	9	20	10	0	0	0	3
Ltn1	1356	1472	1342	1229	1344	1273	1244	1306	1412	1479	1588	1359	2098	1819	1813	1757	1774	1888	1735	1527	1655	1458	1542	1424	3
Lyar	973	955	941	906	1087	987	633	645	837	612	725	956	901	853	761	871	900	854	466	442	419	535	547	588	3
Lyrm9	17	31	38	37	58	45	37	50	22	28	44	37	104	102	104	83	110	94	59	72	56	45	53	64	3
Man1a2	1734	1881	1844	1635	1650	1780	1511	1453	1262	1899	2016	2088	2846	2815	2701	2292	2409	2444	1947	1985	1900	1602	1623	1660	3
Man2a1	1689	1713	1521	1343	1320	1339	867	970	1017	1080	1058	907	1959	1837	1692	1690	1691	1702	1065	1055	1039	828	888	852	3
Maoa	709	762	731	687	674	802	609	486	627	698	822	821	859	753	729	719	767	713	614	550	600	506	614	629	3
Mblac1	4	7	9	10	9	21	14	9	10	15	26	6	32	32	31	28	23	36	27	16	25	7	5	5	3
Mboat7	761	705	684	683	650	658	681	617	609	804	656	703	788	774	884	832	763	770	866	807	819	619	593	636	3
Mcm9	229	233	222	179	221	186	170	242	202	281	220	230	344	339	378	342	294	340	290	298	248	223	242	221	3
Meaf6	293	230	233	248	228	238	162	162	192	260	233	288	338	331	332	323	309	361	257	253	284	202	220	176	3
Mettl10	130	173	168	147	139	164	146	158	160	94	74	104	227	195	183	143	167	163	115	133	103	98	105	119	3
Mia3	1803	1932	1748	1901	1739	1740	1608	1704	1470	1730	1750	1656	2222	2216	2242	2120	2056	2163	1878	1778	1850	1602	1704	1729	3
Mis18bp1	658	610	585	509	534	577	377	420	483	435	428	285	709	621	597	508	606	585	309	312	323	339	320	312	3
Mki67	8611	8344	7918	6579	6474	6951	7171	7366	7419	7730	8318	7269	12262	13417	11783	11002	10243	11090	9486	8672	8967	7677	7742	8156	3
Mlh3	103	96	107	125	85	105	71	115	84	147	169	176	180	167	156	119	130	137	91	109	107	105	80	75	3
Mmadhc	1066	1150	1143	1052	992	1316	999	1089	1065	971	922	1005	1123	1200	1026	1039	1058	995	799	757	910	719	703	715	3
Morf4l1	1510	1627	1639	1700	1673	1792	1347	1392	1380	1469	1417	1725	2654	2303	2484	2324	2688	2407	1968	2108	2226	1560	1475	1811	3
Mpc2	319	284	303	250	279	245	199	195	238	205	197	184	370	290	313	281	268	262	210	241	197	90	117	118	3
Mphosph9	393	338	346	280	309	333	333	250	300	377	220	285	903	889	824	718	664	732	569	566	488	355	350	388	3
Mrpl48	73	80	100	82	97	86	77	54	108	73	90	84	343	292	334	311	305	345	215	214	194	83	110	62	3
Mtfp1	33	26	43	35	56	49	37	35	42	46	67	46	93	64	60	76	62	66	42	77	50	39	40	22	3
Mxd4	274	288	298	191	175	184	349	293	236	200	236	202	920	911	847	674	614	700	632	618	612	345	311	224	3
Nap1l4	1387	1370	1313	1290	1202	1133	979	949	1023	1042	1253	1371	1602	1624	1650	1561	1605	1527	1242	1341	1210	1001	1069	1088	3
Ncapd2	5020	4797	4935	4221	4293	4021	3504	3705	3622	3436	3576	3462	6049	6273	6461	5916	5727	5786	4462	4262	4374	3791	4092	3926	3
Ncbp2	734	732	765	663	640	741	462	487	567	556	502	562	1246	1063	1084	1042	1082	1100	758	757	829	538	618	651	3
Ndc80	901	850	833	681	795	958	792	869	761	1097	974	999	1506	1313	1301	1201	1262	1258	835	841	841	884	900	947	3
Nde1	1211	1227	1350	1100	1217	1304	1118	1108	1039	1601	1468	1524	1603	1501	1570	1487	1483	1387	1030	1079	1033	1005	909	930	3
Ndrg3	731	641	766	707	759	793	795	704	793	774	763	829	1039	1026	1030	990	993	1008	737	838	752	654	604	663	3
Ndufs1	1757	1696	1569	1338	1540	1509	948	1043	1095	1070	1009	890	1513	1294	1274	1252	1300	1252	884	917	887	543	656	645	3
Ndufv2	820	832	677	842	771	754	604	503	455	402	320	314	1262	1074	1091	968	946	954	619	610	657	380	330	370	3
Nedd4	15886	16505	15877	14320	14198	15086	17028	17009	16093	13781	14095	12312	19468	19618	18229	17324	17028	17295	17034	15996	16275	12226	11274	11524	3
Nek2	1236	1245	1293	1189	1204	1130	1152	1063	997	1120	1186	1210	1391	1343	1422	1401	1311	1333	825	905	852	888	928	998	3
Ngly1	188	211	210	149	201	232	197	185	160	129	143	95	343	315	326	272	253	266	188	190	193	133	123	107	3
Nosip	419	490	470	454	399	376	387	360	431	599	420	619	561	591	662	590	532	547	504	560	456	530	546	503	3
Nt5c3b	620	531	607	572	588	550	418	452	360	516	497	412	578	560	580	586	625	463	510	467	537	364	311	328	3
Nucks1	2889	2806	2598	1924	2298	2531	1528	1656	1682	1287	1235	1022	4217	3794	3640	3184	3073	3112	2238	1899	2033	1175	1064	1033	3
Nudt15	29	33	39	38	34	27	29	35	24	53	33	69	91	76	73	72	72	73	40	38	39	20	28	25	3
Nudt5	796	798	885	775	856	873	689	708	673	827	840	801	1071	1026	956	952	1039	1001	750	841	793	539	652	614	3
Nuf2	1219	1315	1235	1075	1172	1200	757	879	853	733	722	599	1633	1352	1283	1234	1413	1314	791	686	763	532	584	581	3
Nup37	503	551	550	479	511	534	345	368	416	448	428	444	726	619	657	607	655	648	364	397	353	250	310	290	3
Nup88	1605	1464	1512	1580	1755	1856	1525	1476	1454	1750	1829	1613	1838	1694	1644	1774	1805	1804	1434	1573	1515	1300	1357	1316	3
Nusap1	1376	1454	1346	1049	1213	1386	1116	1165	1173	1555	1778	1624	2633	2327	2148	1870	1995	2018	1386	1446	1541	1296	1434	1375	3
Nxt2	194	203	216	175	211	193	125	129	146	197	182	130	475	350	348	288	302	287	195	192	184	127	111	137	3
Odf2	1047	1009	952	777	949	1030	1013	859	997	1065	1266	1328	1414	1471	1439	1336	1383	1273	1074	1042	1056	1064	1081	1065	3
Opa1	1248	1182	1180	1308	1263	1269	1007	1023	1173	981	933	910	1751	1729	1580	1580	1636	1644	1202	1048	1270	1076	1018	1062	3
Paip1	875	924	805	818	918	1052	838	901	929	827	930	827	1653	1402	1344	1267	1426	1183	1113	1142	1116	980	940	891	3
Pan2	843	856	926	765	885	790	865	879	995	956	950	1109	1041	1125	972	1027	1110	1012	809	928	797	784	844	945	3
Parp2	423	461	398	453	423	375	325	341	382	551	517	533	944	854	787	785	776	841	595	638	599	532	540	547	3
Parpbp	403	464	466	314	425	430	389	357	453	162	187	130	693	666	581	508	588	576	358	335	318	217	239	269	3
Pbk	966	876	883	715	834	887	492	575	529	531	525	507	1579	1389	1413	1228	1405	1303	729	711	642	505	500	586	3
Pcbp2	7832	8645	8492	8355	9003	9028	7002	6404	6354	7303	7637	7255	9049	8655	8797	8769	9178	8773	6832	6484	6755	6144	6304	6046	3
Pcca	115	114	166	125	152	106	145	168	144	190	174	121	221	216	197	169	195	173	159	145	142	108	95	90	3
Pccb	104	98	108	121	100	105	85	77	122	121	97	63	233	208	239	194	206	173	176	165	168	115	80	49	3
Pdhb	1259	1325	1224	1114	1219	1122	814	849	999	1011	917	1040	1369	1228	1319	1157	1185	1140	953	910	928	741	607	704	3
Pfdn4	326	328	292	355	302	309	209	230	280	364	361	452	489	344	352	368	395	399	208	266	213	163	164	217	3
Pfkfb1	113	77	102	90	112	106	69	89	64	99	123	92	112	109	120	97	130	133	82	50	85	68	63	49	3
Pgm2l1	274	326	265	234	247	314	241	253	288	336	302	374	430	413	334	319	333	309	310	260	260	265	263	346	3
Phf19	404	459	430	394	432	427	252	283	358	154	208	210	559	616	581	549	510	533	308	293	284	169	163	157	3
Pif1	469	371	400	276	362	303	265	280	336	223	238	323	472	593	632	481	527	499	277	262	248	177	217	234	3
Plekha8	221	270	219	272	241	241	216	265	258	200	146	138	333	286	296	294	321	310	210	210	228	175	236	231	3
Plekhg4	108	115	96	90	123	116	121	124	150	101	118	150	166	161	192	157	150	158	151	142	140	61	72	62	3
Plk1	1651	1592	1684	1311	1382	1341	1026	1060	915	473	479	420	2040	2251	2332	2147	2106	1927	1173	1195	1133	788	669	792	3
Pls3	2637	2582	2445	2328	2254	2400	1729	1874	1840	2187	2026	2042	2472	2396	2220	2195	2212	2258	1988	1902	1771	1417	1592	1736	3
Pmel	2	2	9	12	4	4	10	2	0	18	0	29	16	23	30	20	13	10	14	22	10	7	10	3	3
Polr2c	810	775	798	901	787	797	718	717	715	700	687	628	1270	1282	1354	1350	1292	1227	1023	918	970	908	849	927	3
Polr3k	513	543	519	403	519	475	345	388	296	394	310	357	559	449	483	431	452	455	274	292	303	188	233	213	3
Pomt1	404	374	336	407	420	317	311	305	342	291	279	268	523	471	588	524	507	547	349	408	374	252	282	212	3
Ppp3cc	96	100	105	116	103	128	107	143	112	58	79	55	141	177	154	119	144	103	103	113	100	88	73	78	3
Prkar2a	899	816	821	803	817	856	713	678	845	1016	963	1086	1757	1634	1586	1675	1669	1507	1272	1156	1312	919	975	1002	3
Prkrir	1011	1011	1003	1016	1089	1189	864	984	991	991	1068	1149	1867	1788	1582	1558	1643	1548	1216	1249	1069	1016	1162	1128	3
Psma1	1934	1977	1807	1579	1830	1945	1256	1265	1169	1231	1483	1348	2062	1798	1870	1733	1789	1808	1202	1229	1251	937	824	946	3
Psmc1	2390	2317	2191	2148	2361	2205	1414	1704	1482	1295	1202	1305	2078	1940	1856	1891	1809	1978	1245	1221	1360	810	782	856	3
Psmc2	2619	2617	2554	2580	2598	2598	1945	1867	1760	2314	1937	2120	2494	2297	2259	2463	2500	2521	1887	1959	1852	1811	1709	1876	3
Psmc5	1569	1663	1570	1454	1586	1396	981	1022	1001	1153	1376	1284	1295	1362	1329	1410	1389	1391	966	993	1018	784	924	783	3
Psmc6	2148	2448	2059	1944	2139	2247	1758	1613	1598	2245	2375	1981	2872	2545	2436	2325	2478	2368	1751	1783	1797	1434	1416	1586	3
Psmd1	4206	4359	3946	3750	3984	4103	2789	2513	2661	3077	3120	3015	3500	3446	3365	3401	3437	3504	2376	2449	2321	1949	2010	1925	3
Psmd14	1690	1687	1637	1454	1715	1672	1221	1108	1007	1176	1132	1279	1842	1710	1629	1586	1681	1601	1232	1171	1112	853	890	908	3
Ptbp1	7424	7298	7550	7169	6878	6819	5304	5311	5392	6496	6625	7842	7126	7404	7435	8315	7818	7766	6351	6473	6365	6724	7053	6923	3
Qpctl	131	136	128	158	138	167	154	178	138	159	123	109	192	178	238	196	209	179	175	175	198	107	132	109	3
Rab27a	0	2	0	0	0	0	0	5	0	10	10	14	29	23	26	21	16	20	10	13	10	6	6	8	3
Racgap1	5016	5033	5179	3991	4427	4415	3135	3251	3156	2807	2908	2840	5792	5793	5672	5115	4954	4843	3297	3297	3368	2634	2637	2716	3
Rad23a	660	789	799	783	685	722	681	651	641	1022	917	1184	1028	1117	1127	1119	1092	1041	807	888	865	716	681	707	3
Rad51c	193	183	192	187	167	170	196	232	144	230	295	294	420	367	347	340	383	351	319	298	266	205	273	176	3
Rap1a	892	980	838	870	972	911	896	807	649	1113	1071	1002	1223	1056	905	894	982	943	898	900	850	767	757	693	3
Rbm3	5801	6701	6195	5859	7065	7460	4731	5116	5264	5578	5826	5956	8270	7724	7196	7094	8276	7250	5792	5907	5545	3905	4356	4627	3
Rbm7	559	539	537	545	564	569	551	650	689	589	569	622	754	704	676	657	681	710	569	577	571	471	469	484	3
Rbm8a	1473	1466	1571	1495	1694	1650	1070	1162	1129	1216	1268	1431	1601	1618	1515	1522	1560	1479	1023	1037	1043	880	847	798	3
Rbx1	1493	1711	1671	1348	1383	1383	1058	1002	1165	938	922	818	1633	1496	1454	1471	1426	1365	1005	1106	1046	604	606	660	3
Rcn2	1307	1316	1245	1287	1185	1232	1012	1023	1093	1345	1271	1267	1670	1604	1662	1498	1445	1658	1283	1211	1308	904	964	1009	3
Rnf10	2099	2321	2364	2053	2088	2204	1679	1596	1500	1545	1583	1676	2962	2944	3306	2984	2836	2872	2364	2254	2362	1575	1511	1587	3
Rp2h	383	436	394	319	428	424	387	417	346	397	453	334	673	618	609	517	621	597	514	478	446	408	421	390	3
Rpa1	3234	3231	3248	3063	3247	3056	2235	2432	2353	2774	2938	3254	3392	3245	3137	3261	3073	3123	2962	3023	2917	2792	3096	2928	3
Rpl14	4881	4903	4592	4898	4452	4655	3728	3626	3803	2953	3079	3179	4962	4480	4621	4564	4670	4551	3210	3319	3294	2476	2416	2779	3
Rplp1	8292	8425	8599	8702	7300	7472	5967	6364	6576	5631	6528	7027	9760	8994	9582	9029	8272	8333	5715	6304	6426	4686	4832	5223	3
Rpsa	15566	16969	17023	17578	17135	17044	17361	16704	17066	15877	16170	17421	21076	21023	21858	22635	21800	21882	18430	19089	19702	16919	16824	19009	3
Rsrc1	581	650	599	536	628	610	539	581	505	738	653	654	815	697	630	656	689	602	630	552	638	414	413	470	3
Rsu1	723	646	617	621	687	628	737	623	761	885	810	907	940	791	736	785	786	787	766	615	636	571	509	395	3
Samd14	404	439	432	402	329	380	356	384	376	382	330	441	488	504	619	483	456	503	459	471	510	339	364	303	3
Sccpdh	421	490	464	485	508	474	382	365	356	422	569	438	561	448	473	435	523	441	361	368	395	298	325	361	3
Sdf4	2410	2397	2576	2259	2292	2282	2222	2117	2157	2948	2862	2946	2541	2760	2695	2570	2740	2586	2290	2423	2252	1969	1765	1888	3
Sec22b	1031	1220	1227	985	1048	1108	822	926	929	931	827	965	1179	1123	1047	1011	1073	979	1038	984	955	707	731	768	3
Sec23a	1038	1006	1005	854	820	907	852	918	847	1070	1214	1233	1258	1086	1126	983	948	1044	980	923	917	703	782	764	3
Sema3c	691	572	551	566	417	398	569	485	437	331	251	236	1038	906	850	839	765	724	691	641	636	325	235	305	3
Sephs1	1162	1216	1213	1007	1064	1034	776	716	783	531	579	608	1601	1531	1512	1339	1410	1379	872	798	850	585	554	551	3
Setd8	1832	1737	1811	1756	2123	1890	1792	1699	1736	1568	1722	1711	2338	2211	2142	2196	2230	2170	1705	1689	1717	1790	1752	1721	3
Sf3a1	2029	1914	2036	2167	2145	2155	2235	2145	1948	1760	1778	1858	2162	2275	2282	2460	2451	2464	2010	1989	1976	2030	1929	1914	3
Sgol1	797	786	763	684	895	853	689	760	741	794	794	691	1164	907	846	937	1004	922	654	645	721	614	682	630	3
Sgol2	823	953	887	725	851	1065	1025	1169	1001	860	781	622	1217	1123	1008	916	971	979	779	754	747	800	768	809	3
Shcbp1	419	432	376	342	420	428	317	291	286	104	136	81	1461	1324	1374	1142	1220	1202	626	689	672	380	372	444	3
Ska2	617	683	597	567	701	686	581	593	547	657	835	677	874	804	727	706	807	716	550	550	501	410	452	487	3
Slc25a16	244	313	305	276	325	341	302	374	272	326	346	317	501	457	442	444	485	445	349	255	292	317	292	252	3
Slc25a4	5076	5069	5324	4923	4909	4692	3910	3917	3342	3350	3005	3110	4515	4482	4753	4521	4546	4355	3246	3124	3051	2158	2047	2264	3
Slc30a9	1134	1045	1025	905	989	961	985	1045	1045	984	915	933	1433	1198	1211	1136	1178	1151	1024	1036	1065	939	900	939	3
Smim7	825	821	858	778	844	763	663	737	649	761	715	691	867	756	763	725	756	715	704	673	652	539	500	576	3
Snrnp27	406	420	370	433	462	442	440	327	332	443	436	492	577	529	538	502	521	490	420	439	516	434	400	455	3
Snrpa1	761	740	764	741	765	785	526	527	491	700	802	887	842	733	728	830	835	806	588	591	548	560	717	634	3
Snx15	255	326	311	308	283	294	333	310	294	394	272	412	370	394	406	395	395	414	324	336	338	244	305	265	3
Snx6	1310	1281	1329	1240	1200	1307	1181	1126	1185	1221	1409	1377	1581	1337	1373	1290	1487	1361	1344	1201	1254	870	805	1008	3
Sod1	1519	1687	1611	1772	1720	1765	1509	1491	1356	1403	1301	1521	2312	2330	2357	2388	2369	2315	2116	2082	1901	1596	1547	1604	3
Sp3	1625	1774	1602	1619	1650	1804	1618	1703	1856	1651	1617	1449	2035	1882	1844	1761	1855	1770	1705	1591	1670	1376	1468	1482	3
Spag5	1597	1670	1566	1530	1748	1589	1789	2024	1906	2023	1862	2105	2357	2357	2295	2285	2379	2461	1668	1721	1723	1663	1792	1841	3
Spc25	646	653	539	485	535	538	278	306	340	162	177	161	1263	1065	1025	824	911	879	391	434	423	211	153	179	3
Spop	1525	1537	1444	1455	1454	1541	1368	1325	1414	1214	1324	1477	1825	1717	1841	1679	1677	1757	1446	1423	1420	1250	1259	1203	3
Sptlc1	558	531	561	532	450	492	518	594	477	614	546	674	734	778	749	733	716	766	605	599	570	505	550	517	3
Stip1	6448	6203	6245	6338	6489	6496	4672	4610	4121	5082	5523	5558	6715	6408	6091	6476	6615	6413	5179	5275	4983	5034	4848	4886	3
Sub1	1393	1403	1335	1269	1219	1307	1011	1104	1097	1300	1263	1250	1587	1219	1100	1099	1033	1079	937	969	973	870	859	905	3
Suclg1	685	643	639	713	612	629	457	471	455	703	605	674	943	806	830	866	811	803	601	598	616	435	347	421	3
Sugp2	314	317	333	360	370	342	367	385	400	397	392	357	378	446	380	382	408	397	320	324	289	328	313	319	3
Suv420h1	476	430	479	327	477	420	415	372	497	531	505	461	825	741	759	660	754	681	531	491	506	462	424	432	3
Syt11	726	795	721	667	639	595	621	574	587	597	694	498	771	871	839	698	708	678	513	492	482	322	367	349	3
Tacc3	2674	2494	2621	2343	2722	2539	2251	2502	2343	2240	2083	2007	2711	2503	2594	2429	2468	2539	1671	1624	1569	1124	1314	1318	3
Tada3	329	306	320	334	339	313	340	311	280	382	323	487	444	454	489	483	429	491	378	411	377	269	356	334	3
Tagln	8	22	2	21	17	11	9	11	6	35	49	32	1242	1207	1200	1437	1391	1256	438	426	462	242	218	252	3
Tbc1d7	212	266	273	261	188	247	173	164	208	223	156	176	219	254	264	221	254	266	134	126	133	121	108	127	3
Tbce	433	425	373	370	454	375	276	326	390	437	415	426	501	416	375	389	428	407	450	413	353	291	347	346	3
Tceb1	1024	1101	972	1005	1090	962	830	723	823	703	789	691	1188	1027	979	906	971	913	697	766	673	537	542	569	3
Tdp1	442	436	445	405	453	374	289	326	292	210	213	222	345	374	402	369	375	363	191	203	173	169	144	119	3
Tesk1	375	403	404	333	371	434	387	343	358	266	243	297	368	412	454	435	390	386	302	275	223	326	257	299	3
Tfrc	5632	5557	5214	5018	4641	4782	3547	3656	3775	6375	6225	5872	7330	6789	6806	6901	7260	6695	4734	4936	5142	5179	6057	6556	3
Thnsl2	0	0	0	5	6	4	0	0	8	0	8	0	15	11	15	10	10	9	12	8	5	4	0	0	3
Tipin	567	700	572	614	669	626	422	476	398	460	479	429	1491	1213	1197	1143	1180	1130	851	879	820	628	639	694	3
Tm7sf2	74	69	82	54	70	57	57	76	82	94	64	98	93	115	135	99	103	106	120	111	93	55	35	38	3
Tma7	642	595	651	516	550	507	282	263	330	240	259	279	1120	989	975	834	867	880	556	497	561	325	227	252	3
Tmem143	168	126	149	189	131	164	107	120	164	109	85	98	130	157	145	134	140	133	72	78	74	55	57	59	3
Tmem50b	289	297	313	245	254	254	207	224	206	253	397	294	389	368	379	327	338	303	248	219	253	255	221	231	3
Tmem55a	450	599	540	549	510	645	480	474	481	579	446	435	731	648	578	602	628	651	551	560	606	399	428	339	3
Tmem68	193	188	203	179	235	206	184	209	186	281	292	204	340	299	262	325	326	348	212	267	233	201	192	254	3
Tmtc3	2217	2509	2129	2084	2013	2162	2129	2042	2016	2304	2636	2287	3307	2955	2621	2620	2811	2720	2226	2198	2269	1829	2034	1945	3
Tnfrsf22	209	207	266	314	375	309	246	249	308	362	318	383	325	286	345	432	439	452	274	298	292	282	280	261	3
Top2a	12107	12232	11305	10283	10736	11515	8417	9052	8468	5108	4965	4196	15228	14695	13611	12494	12811	12953	9159	8966	8950	7410	7875	7742	3
Trabd2b	0	0	2	0	2	0	4	6	0	5	5	6	20	14	16	11	7	4	13	10	3	4	7	4	3
Trim59	1341	1582	1298	1179	1286	1517	1249	1300	1129	1115	1050	916	3792	3236	3175	2610	2945	2784	2103	2316	1969	1577	1461	1572	3
Trmt1l	402	422	443	387	432	485	434	413	372	448	397	481	501	460	444	435	435	506	473	476	482	387	345	355	3
Troap	844	926	952	906	962	945	887	1020	879	1054	999	1071	1086	1140	1166	1213	1213	1206	875	841	914	960	996	912	3
Trpt1	42	29	43	37	37	30	37	50	30	71	46	43	74	70	83	60	49	70	47	49	44	35	38	42	3
Ttc8	277	292	322	308	283	289	222	181	162	159	161	150	314	267	255	215	236	233	197	181	218	99	93	83	3
Ttll12	2251	2078	2192	2429	2315	2385	2064	1990	1962	1704	1619	1630	1840	2057	2215	2234	2025	2198	1579	1549	1491	1446	1315	1375	3
Ttpal	700	694	645	696	720	683	629	703	653	764	702	608	729	752	688	709	698	697	590	576	489	478	448	468	3
Twf1	2036	2179	1955	1791	1811	1878	1435	1406	1548	1421	1716	1440	2157	1786	1800	1699	1662	1617	1160	1156	1123	822	876	927	3
Uba2	2022	1967	1924	2046	2223	2252	1786	1909	1814	2119	1842	1947	2486	2377	2370	2440	2428	2443	1991	1947	1938	1909	2025	1986	3
Ube2c	1757	1929	2041	1624	1809	1728	1265	1396	1245	746	669	723	3426	3257	3542	3217	3113	3140	2002	1913	1990	1058	1004	1124	3
Ube2d3	3279	3479	3180	3063	3333	3445	2654	2722	2779	3259	3466	3061	4952	4053	3928	3982	4254	3952	3821	3656	3524	3341	3187	3461	3
Ube2n	1098	1240	1245	1156	1182	1269	857	933	841	587	676	683	2100	1839	1775	1744	1895	1678	1267	1250	1314	835	703	779	3
Ube2s	1686	1586	1841	1739	1828	1745	1623	1538	1396	1287	1281	1221	2304	2572	3056	2746	2581	2647	1817	1775	1804	1701	1817	1732	3
Ube4a	1046	966	1002	949	889	869	938	947	987	984	1145	812	1243	1129	1083	991	1008	1050	999	916	809	809	810	666	3
Ubxn2a	309	290	311	276	343	344	236	222	212	286	341	314	528	499	427	412	426	348	310	281	296	261	273	250	3
Ufc1	540	493	508	483	427	456	267	295	274	336	225	225	738	698	870	720	760	642	454	479	438	195	187	206	3
Uggt2	256	296	289	246	265	226	257	292	290	248	323	236	461	474	391	390	443	401	311	322	338	239	240	227	3
Ulk2	376	374	422	413	463	394	430	433	398	220	369	351	602	599	688	504	544	568	430	396	426	320	320	316	3
Uqcrc2	1350	1412	1447	1402	1416	1545	1047	1232	1069	1259	1394	1189	1612	1513	1543	1537	1523	1453	1218	1263	1195	894	925	815	3
Vbp1	744	820	704	649	692	819	412	461	523	415	517	397	1783	1442	1377	1238	1389	1358	861	904	824	560	496	559	3
Vps4a	480	451	506	476	461	437	397	422	346	374	323	423	853	825	805	719	700	719	511	551	606	438	412	394	3
Vps52	868	812	902	793	866	720	717	664	727	637	607	778	956	933	958	1027	932	934	771	747	725	586	644	510	3
Vrk1	630	641	580	502	589	546	388	414	425	534	505	599	659	618	560	561	588	562	452	415	436	377	434	394	3
Wdr5b	45	48	71	43	70	63	67	76	52	38	26	58	86	88	83	68	94	86	37	41	77	31	31	15	3
Xrcc5	476	504	512	481	449	491	367	432	419	470	443	426	522	490	447	449	404	465	364	327	359	291	267	301	3
Yeats4	287	356	313	403	464	381	374	409	390	311	279	377	605	540	568	557	626	569	443	423	441	435	373	431	3
Yipf5	897	852	851	759	772	750	793	773	883	781	784	783	983	858	829	811	873	843	814	844	819	589	668	611	3
Ywhae	7503	7912	7742	6731	7260	7243	4726	4835	4824	5014	5103	5051	7754	7148	6911	6785	7059	6989	5173	5378	5314	3929	3618	3865	3
Zbtb33	517	578	485	501	489	539	582	551	521	455	602	495	714	715	663	563	614	651	527	517	511	420	440	466	3
Zdhhc2	363	461	388	356	424	402	317	445	338	609	517	527	583	478	494	405	519	434	386	384	393	270	248	234	3
Zfp41	446	408	408	340	390	384	316	343	388	273	277	265	377	385	385	302	329	371	212	213	230	219	238	191	3
Zfp518a	192	207	197	226	218	223	216	191	220	245	284	179	429	374	362	325	387	356	264	228	296	201	210	220	3
Zfp644	130	115	154	172	158	158	157	156	202	134	179	181	393	476	330	223	264	276	194	210	183	194	146	175	3
Zfp963	24	43	29	61	37	48	75	55	84	61	46	75	88	90	45	58	57	56	42	52	64	26	31	29	3
Zmat1	51	77	57	50	50	43	68	79	72	68	67	29	186	147	131	88	91	103	99	88	94	79	55	79	3
Zmat2	845	913	886	735	892	948	724	726	755	632	592	631	1171	1173	1129	1067	1182	1066	923	874	874	579	555	606	3
Zmpste24	1767	1872	1767	1705	1600	1651	1281	1287	1221	1456	1755	1480	1636	1566	1561	1555	1662	1663	1245	1257	1262	1068	1008	1051	3
Zw10	664	599	599	561	590	637	551	629	517	751	720	729	744	737	725	757	791	831	598	617	626	618	736	733	3
0610007P14Rik	687	618	681	528	568	556	326	444	316	225	200	170	462	482	481	411	439	369	346	310	321	203	245	232	4
1810009A15Rik	247	327	290	270	271	321	152	197	144	30	49	14	183	200	176	180	219	138	101	106	136	128	49	77	4
2010204K13Rik	98	100	102	84	80	70	13	20	34	10	0	32	49	59	47	48	46	60	26	27	27	20	7	22	4
2810408M09Rik	211	252	248	288	280	253	252	265	330	172	238	179	177	181	199	215	189	229	200	188	158	234	237	231	4
5430435G22Rik	469	463	450	368	389	385	316	356	336	192	182	222	280	307	301	263	271	273	308	303	303	247	225	224	4
9130401M01Rik_1	594	609	688	634	645	652	352	343	268	83	85	98	414	484	406	452	442	393	258	264	261	192	191	127	4
9430015G10Rik	998	958	1070	885	928	898	713	699	633	625	320	438	615	666	696	608	776	646	537	555	467	556	643	592	4
A930004D18Rik	383	411	391	319	365	337	277	295	386	157	97	141	189	219	237	187	199	182	112	116	133	88	116	85	4
Abcb8	569	505	557	469	514	492	359	368	332	167	143	167	330	376	419	360	309	334	328	286	330	183	144	153	4
Abhd17c	484	545	460	557	482	500	446	413	481	260	172	248	456	350	343	372	384	336	320	326	361	294	298	294	4
Acsl5	3124	3078	3083	2783	2687	2711	1322	1447	1412	764	643	527	1585	1539	1548	1504	1565	1459	1167	1178	1270	767	702	766	4
Acta2	1860	2120	1989	2251	2112	2151	1477	1416	1253	266	302	369	1024	1040	1124	1179	1100	1036	538	506	482	173	130	133	4
Adck1	184	227	187	173	198	165	173	150	158	73	61	66	80	87	89	82	77	80	46	30	30	30	38	21	4
Ago1	1207	1273	1180	1135	1122	1160	1038	942	1045	834	646	691	982	920	888	858	847	797	804	812	848	694	822	779	4
Ahnak2	2558	2430	2811	2033	1718	1690	1878	1904	2133	905	699	763	1449	1885	2043	1675	1407	1691	2556	2328	2281	1802	1581	1392	4
Ahsa1	2510	2292	2431	2304	2259	2258	1069	1106	861	718	664	772	1702	1667	1748	1711	1727	1623	940	853	888	573	551	607	4
Akirin2	590	652	593	599	558	665	580	642	635	394	369	366	543	522	529	481	493	475	441	448	450	433	477	533	4
Aldh1l2	1251	1226	1292	1306	1166	1356	665	672	743	308	254	285	875	840	774	808	812	916	534	555	644	797	711	652	4
Amacr	283	280	226	238	213	231	181	167	168	66	110	92	129	156	144	156	150	153	104	123	107	101	92	86	4
Ampd3	563	643	687	615	501	540	604	385	541	412	310	262	245	241	270	244	224	217	439	386	420	471	409	410	4
Angptl2	3925	3664	4196	2976	2764	2788	1441	1369	1199	250	184	161	1244	1266	1512	1392	1283	1288	917	910	915	428	375	338	4
Angptl6	29	21	21	28	16	17	2	5	4	5	0	0	8	12	13	10	7	7	7	8	13	10	15	1	4
Ap5s1	130	141	141	126	130	115	114	156	180	63	102	75	91	107	124	111	113	124	101	117	96	142	109	142	4
Apex1	1207	1309	1220	1123	1234	1211	645	658	611	498	625	723	930	881	919	1009	1002	989	668	715	613	661	575	623	4
Aprt	1677	1669	1741	1657	1529	1480	720	641	673	276	164	262	988	1056	1075	1107	991	995	632	531	544	293	313	287	4
Arap3	59	68	62	47	59	52	64	39	40	46	26	37	23	22	28	22	14	26	51	61	33	39	44	70	4
Arhgef25	1211	1132	1152	1153	1203	1014	1299	1378	1354	791	699	697	817	867	914	824	827	832	1095	1166	1208	919	1076	960	4
Arhgef40	3565	3130	3238	2625	2374	2343	2146	2015	2201	1082	976	988	1883	2198	2368	2087	2011	2009	2397	2340	2261	1604	1657	1594	4
Arsa	1124	965	1072	991	834	854	656	681	561	329	249	291	571	653	759	591	614	602	665	598	652	572	555	529	4
Arsb	2239	2342	2445	1934	2030	1975	1113	1225	1095	501	407	383	1297	1316	1357	1284	1290	1137	1448	1363	1367	951	745	686	4
Asah2	640	732	648	521	542	602	379	340	370	273	205	187	403	379	363	330	338	363	490	463	484	464	326	314	4
Atg9a	1212	1135	1286	1061	993	753	847	827	755	498	438	487	795	852	916	867	828	799	747	739	788	668	639	704	4
Atox1	1014	980	986	933	850	797	529	512	437	286	320	251	533	554	594	542	424	561	410	388	441	217	232	221	4
Atp6ap2	1493	1517	1329	1403	1314	1275	880	908	775	513	492	435	1219	1173	1181	1068	1111	1032	1065	1088	1064	1160	1218	1113	4
Atxn7l3b	2127	2233	2260	2198	2199	2398	2158	2330	2107	1173	1084	1212	1625	1609	1679	1588	1740	1530	1541	1474	1670	1230	1209	1262	4
AU020206	164	148	148	123	116	113	112	79	90	104	41	43	83	61	71	67	54	61	101	110	95	158	134	129	4
Axl	10768	10270	10568	9314	8696	8842	5162	5357	4652	2822	2757	2169	7669	7978	8424	8403	7862	8065	8499	8726	8266	8017	6915	7163	4
B3gat3	464	415	490	356	351	315	298	304	312	174	143	210	281	310	360	310	254	250	301	306	297	284	192	294	4
B3gnt2	104	97	105	129	88	65	96	66	88	35	0	6	38	38	62	49	20	46	41	72	44	51	46	49	4
B4galt2	393	414	520	400	455	468	353	408	392	157	225	210	297	307	328	310	256	343	232	262	246	193	190	221	4
Bag1	1414	1263	1462	1316	1415	1406	853	894	865	756	912	714	1234	1090	1218	1140	1220	1085	884	918	986	730	765	794	4
Bcat1	1377	1495	1633	1342	1529	1450	830	819	801	875	710	685	868	902	953	1042	1026	989	785	773	785	807	813	857	4
Bnip3	1263	1594	1643	1468	977	1072	1030	916	1181	905	725	864	1107	1078	1205	837	843	908	1056	1160	1213	1048	1125	1337	4
Bok	412	348	468	402	344	327	295	289	258	180	131	156	259	277	270	284	245	258	225	185	222	175	153	186	4
C1qtnf6	1544	1641	1746	1533	1513	1393	1441	1365	1344	531	538	469	893	894	971	809	706	845	1002	949	1011	493	479	485	4
C1rl	212	163	196	140	159	150	157	162	128	78	61	104	110	115	127	100	132	95	179	160	128	206	139	116	4
Cabin1	2091	1953	2039	1902	1695	1744	1706	1771	1710	1244	1468	1161	1441	1589	1533	1652	1435	1480	1775	1779	1637	1670	1575	1547	4
Cacnb3	1474	1422	1463	1436	1456	1316	1230	1246	1282	1049	1109	1212	1204	1255	1345	1221	1183	1241	1398	1530	1369	1383	1414	1304	4
Cacul1	1284	1251	1303	1267	1297	1308	1279	1178	1300	855	728	789	1157	1110	1070	1069	1125	1183	1181	1153	1189	1071	967	920	4
Cad	4944	4356	4509	4444	4092	4126	2609	2842	2627	1717	1714	1691	3222	3542	3643	4058	3371	3485	2461	2395	2187	1880	1829	1902	4
Cap1	3943	4172	3953	3837	3848	3579	3033	3075	2909	2291	2149	2238	3314	3266	3343	3412	3324	3212	3390	3373	3350	2989	2774	3021	4
Car9	73	76	159	116	14	43	27	28	38	35	10	6	10	10	18	5	7	12	27	26	55	53	57	31	4
Casd1	710	737	758	738	663	719	582	480	579	200	184	156	486	458	441	385	391	373	283	333	226	173	163	154	4
Cav1	4173	4380	4573	3250	3509	3770	2500	2692	2295	1338	1127	1215	2059	1775	1747	1762	1877	1740	2522	2441	2449	1607	1720	1651	4
Cbx6	3109	2461	3046	2323	2654	2461	1208	1503	1362	182	231	360	1312	1719	1316	1039	1101	1416	977	529	938	539	544	503	4
Ccdc22	419	386	379	339	435	372	214	257	190	192	184	167	338	250	389	325	302	280	287	327	322	312	291	355	4
Cct3	8967	8670	8800	8787	8395	8782	5496	6007	5801	6557	6023	6080	6638	6585	6646	7196	7154	7048	6667	6608	6442	5139	5275	5660	4
Cd151	1985	1769	2022	1723	1564	1581	1335	1475	1225	652	456	449	1288	1406	1435	1454	1355	1392	1497	1498	1552	1114	935	942	4
Cd276	937	912	1047	876	791	815	712	698	689	314	318	288	586	629	662	628	569	644	724	735	846	540	478	465	4
Cd63	9031	9065	9372	8969	7705	7187	4771	4608	4433	1773	1783	1797	6777	6510	6925	6742	6494	6690	6639	6770	6644	6304	5689	5731	4
Cd82	971	913	1010	740	634	608	529	513	473	422	482	392	766	749	810	737	671	673	884	922	752	763	800	689	4
Cdc34	1097	957	1131	1108	1204	1191	970	1078	969	556	635	775	801	859	909	993	948	906	747	721	672	730	681	686	4
Cdca7l	625	615	642	686	631	576	392	415	404	344	305	259	473	522	489	479	455	479	354	415	373	410	355	468	4
Cdkn2aipnl	580	643	707	512	633	533	213	223	242	71	118	147	396	307	416	315	345	325	211	200	183	97	106	148	4
Cdsn	278	201	261	361	290	305	290	350	280	172	123	127	163	152	175	181	148	179	125	137	145	144	143	100	4
Cep192	2269	2320	2090	1700	1790	1935	1563	1554	1526	1125	1063	806	1786	1581	1498	1442	1471	1377	1395	1212	1411	1138	1152	1213	4
Clic4	6861	7147	7248	6419	6693	6561	4435	4655	4341	3489	3792	3620	5050	4979	4908	4799	4733	4859	6875	6858	6781	5182	4934	4822	4
Clptm1l	2047	1933	1841	1911	1906	2014	1393	1289	1237	577	679	602	1307	1352	1298	1393	1406	1519	956	1132	1077	841	795	774	4
Clstn1	8789	8056	8624	7840	6938	7171	5820	5828	5322	3267	2964	2992	3929	4366	4844	4445	4056	4067	3791	3666	3670	2552	2284	2205	4
Cmtm3	600	574	688	630	553	578	485	499	360	182	182	150	364	417	446	380	399	370	331	356	391	302	286	313	4
Cnih4	849	815	818	933	935	920	907	934	925	450	523	487	881	749	810	794	843	798	749	794	846	818	785	779	4
Cog8	633	699	655	712	645	674	597	698	701	288	287	288	609	653	587	639	622	555	588	570	593	580	523	525	4
Col5a1	14389	12995	14521	11700	10267	10403	9208	9187	8971	5181	4427	5069	5954	7145	7781	7672	6733	7369	9226	9060	8793	6541	5802	5620	4
Col8a1	4103	3840	3534	3448	2890	3274	2598	2514	2171	1330	1294	1284	3233	2946	3025	3270	2950	2921	3103	2926	3132	2984	2718	2670	4
Coprs	190	132	158	170	132	130	81	77	94	35	38	40	105	74	118	88	115	71	59	51	50	61	87	83	4
Cs	6357	6481	6661	6926	7110	7314	6640	6587	6528	4519	4383	3957	5305	5334	5454	5950	5891	5706	4722	4718	4563	4333	4058	4097	4
Csnk1d	2220	2106	2151	2135	2036	2091	2263	2218	2018	1745	1627	1768	1830	1935	2074	2030	1898	1998	2044	2059	1990	1994	1909	1891	4
Cst3	2127	1939	2089	1845	1399	1387	1120	983	1025	561	382	438	907	1000	1021	868	843	782	763	860	802	693	599	550	4
Ctdsp2	4240	4168	4521	3673	3650	3428	3660	3797	3750	2304	2321	2267	3778	3805	3896	3518	3300	3331	4433	4172	4165	3353	3076	3029	4
Ctsa	2721	2473	2691	2494	2348	2310	1689	1534	1606	1317	1020	1299	1877	2106	2190	2089	2053	1870	2097	2036	1944	2217	1934	1718	4
Ctsd	5204	5269	5363	5113	4604	4393	3163	3116	2717	1884	1750	1575	3603	3855	4380	4040	3938	3975	4299	4016	4061	4517	3839	3761	4
Ctsl	10825	10018	9900	10559	9285	9658	5446	5623	4752	6089	5813	5855	6790	6476	6700	6477	6484	6792	5852	5944	5768	5264	5354	5480	4
Ctso	158	159	145	135	157	143	125	168	108	101	61	69	109	141	121	97	123	97	150	180	158	157	109	87	4
Ctsw	183	180	176	152	152	155	39	43	16	0	20	14	59	54	102	64	64	87	40	37	52	44	56	51	4
Cyb5r3	10033	10022	10069	8844	8278	7604	6331	6327	5633	2526	2605	2451	5167	5598	5918	5480	5173	5113	5379	5470	5332	3670	3024	2790	4
D630045J12Rik	413	449	462	526	573	558	540	540	513	230	225	253	268	430	382	398	349	353	295	270	283	299	277	246	4
Dap	3254	3600	3794	3062	3072	3052	2762	2626	2667	1401	1263	1238	2333	2245	2467	2188	2099	2048	1941	2104	2150	1279	1188	1151	4
Dbnl	1379	1335	1384	1358	1269	1346	1096	1225	1047	668	587	660	994	1012	1140	1050	1001	1027	1337	1241	1081	1000	919	889	4
Ddr2	5130	5415	5242	4332	4355	4193	3586	3673	3568	2377	2257	1898	3819	4003	3582	3358	3382	3368	4068	4074	3891	3584	3275	3247	4
Derl1	2300	2073	2467	2213	2107	2172	1860	1896	1898	1434	1353	1351	1696	1614	1766	1733	1774	1742	1944	2028	1942	1830	1834	1990	4
Dhrs7	290	230	271	276	250	206	230	181	168	91	85	109	160	202	200	156	129	178	199	203	188	163	126	171	4
Dip2c	588	588	560	614	503	474	460	515	509	250	200	202	339	390	343	347	298	361	286	259	296	223	258	228	4
Dnm1	1083	1107	1082	963	1060	1006	1287	1239	1262	668	874	760	788	882	900	804	710	759	999	1076	1085	959	903	894	4
Dph1	295	274	328	344	348	325	317	386	360	169	192	153	174	206	220	228	193	220	208	167	177	174	180	157	4
Dpm3	228	207	248	170	164	171	118	123	98	78	56	52	125	126	152	149	117	86	94	105	120	72	68	74	4
Dpp3	1981	1927	1980	1881	1718	1683	1264	1422	1366	1042	927	841	1161	1339	1448	1409	1256	1335	1117	1102	1094	1007	985	979	4
Dpy19l1	2283	2256	2196	2136	1893	1971	1267	1374	1344	728	651	409	1466	1458	1419	1350	1422	1286	1055	976	1000	763	746	622	4
Dtwd1	238	214	226	208	218	263	123	199	142	66	33	69	173	152	164	188	169	184	148	191	183	148	143	104	4
Dusp18	428	487	492	354	428	458	293	279	326	260	238	204	267	279	274	262	293	289	362	406	287	245	225	265	4
Dynll2	1872	2206	2081	1873	1917	1785	1371	1326	1408	1019	853	772	1262	1334	1418	1326	1273	1347	1148	1097	1221	1113	1083	991	4
Echs1	627	741	665	588	558	633	467	519	549	291	300	248	456	437	431	407	414	409	441	378	434	239	284	254	4
Eef2	49367	48905	51313	48238	46010	46794	36342	35746	34433	26439	24115	26919	32832	36545	39185	39625	36286	38073	29121	28569	28856	28612	28414	29211	4
Eftud2	3544	3481	3618	3290	3261	3347	2383	2313	2163	2003	1939	1866	2783	2870	2855	3000	2885	2824	2088	2195	2055	2027	2114	2092	4
Egln1	1433	1494	1712	1545	1149	1343	1044	1159	1143	824	735	714	1122	1092	1330	1075	1091	1153	1049	1092	1247	1034	1172	1270	4
Eif1	5106	5219	5267	5230	4972	5000	3906	3979	3979	3262	3269	2906	4332	3906	3870	4020	4071	3814	3513	3459	3561	3182	3167	3602	4
Eif2s2	3196	3430	3233	3402	3477	3634	2003	2208	2315	2288	2183	2143	3335	2639	2434	2693	2912	2741	2245	2292	2367	2284	2280	2547	4
Eif3c	6933	6898	6500	7113	6732	6793	4664	4871	4261	3682	3776	3563	5764	5799	5643	6262	5797	6023	5702	5499	5540	6355	6439	6256	4
Eif4ebp1	1288	1413	1634	1408	1386	1344	658	702	663	296	338	403	599	683	820	688	684	751	761	649	815	884	805	801	4
Eif5a	14376	14585	15703	13655	13757	12815	6681	6335	6239	3846	3743	4049	8857	8822	8916	9019	8637	8514	4919	4753	4805	3850	3617	3925	4
Eif6	2030	2183	2177	2046	1930	1751	1508	1487	1458	1047	958	982	1354	1484	1643	1824	1603	1693	1411	1613	1547	1599	1589	1672	4
Elk1	447	398	529	437	418	487	447	424	447	293	328	279	385	385	422	430	404	437	489	446	420	436	431	399	4
Elovl1	1028	1005	992	986	976	1009	946	1004	775	582	512	510	680	667	718	751	701	757	710	787	768	837	721	764	4
Emc4	833	865	888	847	840	772	565	614	543	364	392	372	646	644	655	676	652	659	509	552	540	441	437	463	4
Emp2	2296	2506	2680	2731	2516	2290	2044	2004	1824	1307	1071	1005	1028	1084	1154	1160	1149	1162	1798	1844	1843	2130	1866	1979	4
Endod1	468	509	450	442	402	394	337	286	376	154	190	156	262	243	253	253	264	265	375	350	319	220	237	219	4
Epn1	1554	1407	1588	1313	1347	1229	910	946	905	678	607	798	812	1076	1129	1137	981	1010	980	943	858	967	930	931	4
Erap1	866	795	751	668	653	746	391	405	469	288	300	253	458	443	491	546	546	622	843	885	793	579	564	509	4
Erh	2835	2820	2905	2516	2654	2588	1266	1386	1276	625	661	734	2048	1751	1764	1759	1797	1629	1108	980	1137	547	534	637	4
Esd	5924	6288	5743	5797	5819	6079	2080	2326	2149	1727	1634	1472	2951	2647	2453	2640	2858	2732	1789	1784	1788	1177	1190	1245	4
Exo1	745	719	701	636	730	680	455	506	427	427	325	420	551	473	501	543	511	468	401	465	449	477	591	537	4
Fam129b	5587	5358	5759	5332	4959	5010	4935	4978	4604	3543	3302	3735	2990	3427	3409	3803	3248	3794	4433	4417	4311	4587	4237	4269	4
Fam160a2_2	545	607	635	558	484	519	508	483	591	417	428	452	470	479	457	476	471	433	543	488	548	462	533	509	4
Fam50a	522	493	551	608	590	561	388	414	429	367	369	369	390	454	391	430	419	382	476	458	485	553	523	514	4
Fam86	164	188	171	192	188	180	125	202	142	111	67	72	140	150	146	133	108	123	130	114	112	132	90	126	4
Fastk	1105	1140	1132	1134	1114	1059	908	1055	841	534	446	490	773	802	872	828	822	755	753	673	705	696	717	636	4
Fau	4343	4399	4539	4358	4119	3835	3220	3424	3536	2374	2180	3168	3256	3358	3451	3575	3102	3191	2992	3060	3269	2540	2769	2767	4
Faxc	282	244	302	322	359	257	247	290	332	137	126	176	204	219	245	215	226	253	111	144	146	117	69	78	4
Fbxl6	735	723	725	730	700	570	663	654	741	412	374	492	442	476	515	537	459	548	405	433	498	421	466	425	4
Fcf1	680	638	623	557	605	599	321	356	366	311	346	300	455	406	470	422	440	463	315	356	351	362	349	309	4
Fem1a	774	755	805	809	870	741	688	743	627	430	407	340	699	661	671	697	610	693	416	464	398	396	412	394	4
Fgfrl1	266	266	292	355	281	280	235	238	152	83	118	118	205	217	222	206	236	218	251	217	222	191	195	191	4
Fhl2	783	691	711	792	606	560	582	502	563	316	354	383	428	430	449	533	469	422	645	732	621	622	604	626	4
Fhl3	589	608	641	583	558	544	659	560	501	215	272	302	364	396	485	558	490	422	634	565	559	509	485	513	4
Figf	241	239	184	194	206	148	177	177	138	51	41	55	189	199	166	156	150	160	169	183	189	201	110	119	4
Flna	39130	37000	37371	33674	30364	30048	30381	29854	28216	16898	15953	15275	20229	23406	23525	24298	20813	22653	24979	23461	23873	15861	15989	15375	4
Foxp4	940	944	1051	1089	1045	903	1100	1017	1091	571	574	804	592	717	795	761	716	657	709	808	732	937	940	807	4
Fstl1	10622	9821	10496	9949	8775	8824	8746	8655	8196	4400	4483	3485	7900	7846	8037	7893	7674	7700	10275	10761	10556	9086	8368	8729	4
Fundc2	783	781	737	584	702	690	371	395	312	195	92	161	638	481	459	403	425	380	341	391	306	169	162	165	4
Fxyd5	949	785	805	809	728	691	304	292	304	162	105	138	478	435	396	479	490	473	356	360	322	314	295	324	4
Fyn	829	834	923	775	753	722	562	575	661	614	651	559	614	644	633	618	556	618	670	566	692	817	833	653	4
G6pdx	2022	2228	2059	2222	2402	2225	1574	1421	1398	1580	1332	1273	1646	1704	1803	1791	1769	1760	1534	1635	1449	1141	1160	1073	4
Gabarap	1694	1642	1770	1523	1630	1704	1365	1372	1330	1130	1071	1143	1380	1343	1378	1299	1373	1293	1325	1400	1518	1246	1079	1202	4
Galk2	564	654	649	573	552	579	494	528	459	324	300	251	464	446	440	412	358	399	423	398	329	359	385	379	4
Galnt10	906	892	889	774	689	651	575	617	527	536	523	550	536	639	673	578	544	542	538	438	494	333	316	321	4
Ganab	8952	8365	8528	8030	7631	8208	7070	7631	6874	5565	5098	4513	6149	6712	7181	6883	6829	6950	6886	6852	6725	4931	4662	4800	4
Gars	3861	4028	4006	4052	4184	4243	2132	2231	2201	1236	1114	930	2745	2561	2619	2662	2635	2638	2137	2029	1969	1917	1721	1798	4
Gfm1	1815	1743	1720	1802	1826	1794	1163	1196	1077	660	635	691	1436	1288	1353	1364	1388	1345	732	779	758	649	571	533	4
Ghitm	3057	3486	3302	3290	3196	3288	1679	1867	1860	1239	1414	1166	2956	2883	2723	2720	2740	2678	2575	2725	2508	2231	2081	2216	4
Glce	1193	1186	1184	1040	969	1054	713	727	675	334	297	268	933	972	956	792	894	788	744	715	779	708	684	767	4
Glrx5	722	681	826	771	773	657	695	645	605	324	400	452	479	487	596	514	515	461	295	344	369	293	371	369	4
Gm14005	112	133	95	95	65	89	61	69	74	48	64	29	75	64	79	60	46	79	78	112	80	106	99	119	4
Gm20388	2462	2337	2511	2458	2237	2139	2385	2363	1932	1105	1212	1282	1945	2053	2297	2185	2052	2121	2210	2203	2163	1731	1483	1353	4
Gm2115	509	510	527	426	425	425	281	303	240	174	220	164	235	301	282	277	294	247	279	281	232	181	206	168	4
Gm42799	1975	2024	1969	1864	2014	2044	1643	1742	1680	1196	1166	1063	1316	1063	1105	1172	1190	1159	1759	1880	1724	1469	1318	1509	4
Gm42983	682	847	837	782	827	749	683	670	665	384	423	492	672	717	719	650	658	628	763	736	878	701	630	570	4
Gm42986	2397	2285	2517	2273	2386	2357	2223	2219	2329	1424	1668	1647	1876	1837	1849	1744	1832	1699	2325	2181	2230	2328	2285	2299	4
Gm9755	21	13	7	4	0	16	0	2	0	0	0	0	4	8	6	7	3	4	6	12	14	0	7	3	4
Gnb2l1	11743	12163	12492	12615	12209	12379	10248	10233	10100	8744	7793	9130	8970	9105	9573	10020	9491	9773	8219	8316	8645	8190	8109	8761	4
Gns	3084	2847	2988	3158	2949	3088	2628	2593	2377	2392	2162	1958	2332	2368	2523	2473	2454	2358	2880	2773	2739	3103	2737	2634	4
Gpr108	800	802	862	699	696	711	655	664	575	470	392	510	568	603	593	576	558	556	580	577	578	570	495	499	4
Gpr137	295	253	345	272	316	259	253	251	206	91	97	144	170	207	232	222	211	213	171	214	218	187	170	124	4
Gpr137b	775	782	710	750	809	827	449	432	515	250	215	144	525	505	493	459	487	474	356	417	439	384	411	340	4
Gps1	2188	2177	2116	2212	2100	2064	1644	1666	1524	1082	1109	1115	1346	1301	1395	1488	1367	1325	1201	1116	1091	967	1032	936	4
Gsn	6539	6427	6996	5785	5275	5176	4010	4197	3787	2152	1839	1938	4395	4589	5080	4666	4268	4388	5405	5160	5008	3389	2790	2899	4
Gstm2	294	360	487	412	356	363	241	270	206	164	161	72	281	260	313	240	210	201	300	300	271	227	157	189	4
H2-DMb1	77	78	80	74	59	87	36	57	56	15	20	52	41	61	42	43	59	29	58	77	60	56	50	42	4
H6pd	2519	2295	2586	2398	2053	2168	1746	1773	1468	781	748	596	1215	1357	1522	1362	1188	1300	1537	1480	1329	1158	1025	882	4
Hax1	1286	1334	1524	1494	1484	1512	1119	1109	1065	852	784	757	1120	1045	965	1016	1115	1036	892	778	853	726	770	776	4
Hcfc1r1	677	710	666	668	609	677	604	618	569	164	200	179	310	338	361	296	277	302	560	487	469	479	424	416	4
Hdac7	1966	1850	1899	1978	2012	1899	2121	2124	2171	1300	1173	1210	1383	1574	1687	1696	1534	1518	1808	1855	1669	1557	1588	1396	4
Heatr2	725	723	774	734	788	709	709	769	723	455	384	495	472	549	531	573	464	526	445	466	400	497	512	506	4
Hmgb3	809	793	782	644	707	709	290	358	362	180	77	115	556	601	503	429	460	397	179	157	166	103	99	90	4
Hmgcs1	3543	3633	3503	2647	2685	2696	2272	2137	1986	1416	1586	1331	2129	1911	1778	1877	1877	1758	1830	1771	1963	1449	1254	1403	4
Hmgn2	3399	3493	3241	2954	3077	3063	1727	1693	1654	1171	1248	1408	2711	2262	2248	2196	1849	1831	1486	1479	1586	847	743	709	4
Hnrnpab	9736	9736	10145	9616	10385	10202	7398	7190	7115	4645	4880	5031	7275	6968	7309	7217	6959	6727	5001	4998	5026	5198	5267	5320	4
Hpcal1	605	581	725	632	598	538	534	516	465	397	289	305	462	463	573	515	458	448	543	519	533	500	449	457	4
Hsd17b10	808	825	936	777	775	762	562	544	455	273	220	187	525	485	465	479	534	459	486	497	514	438	335	338	4
Hsd17b12	1955	2039	2059	2010	1841	1983	1694	1564	1514	1333	1360	1302	1859	1673	1643	1710	1841	1742	1861	1789	1926	2006	1800	2016	4
Hsf1	1137	1065	1082	1187	1238	1098	1236	1226	1113	771	863	916	857	894	1007	1116	1080	966	937	1029	986	1059	1131	1005	4
Hsp90ab1	49026	46976	47521	50077	49800	51473	40131	39436	36492	33612	30911	30332	42008	42168	42706	47062	44970	45674	36850	36045	36871	36153	35124	37353	4
Hspd1	13330	12938	12276	13641	14475	14745	9470	9800	9299	6344	6400	5409	7774	7069	6830	7762	7818	7758	4800	4627	4813	4075	4090	4280	4
Hspg2	22900	21801	23352	20779	15742	16526	16222	15778	15360	6511	6671	6647	11491	16565	15973	16301	11970	14326	15895	13629	14000	10802	9588	8409	4
Htt	2323	2463	2342	1979	2007	2163	2125	2462	2443	1360	1245	1155	1829	2149	1899	1915	1631	1820	2389	2063	2133	1836	1764	1616	4
Huwe1	9014	9177	8700	7693	7043	7090	7238	7078	7135	5960	6018	4965	7229	8789	7646	7380	6382	6984	7920	6620	7335	6639	6747	6482	4
Idh1	706	803	703	475	489	493	418	494	423	314	282	328	523	511	474	404	456	401	400	398	395	202	153	156	4
Ifitm2	1608	1844	2006	1590	1682	1495	1107	949	945	382	289	354	1268	1308	1428	1291	1268	1234	1576	1461	1419	1300	1209	1177	4
Ift172	714	796	742	662	677	663	573	506	499	417	243	297	493	540	571	477	416	438	472	379	484	273	371	305	4
Igsf3	888	877	860	769	674	720	648	571	587	437	451	418	420	424	418	418	366	379	645	572	591	817	699	664	4
Ints7	1435	1253	1381	1126	1248	1170	1138	1096	1141	956	925	1051	1041	1011	1080	1139	1136	1109	1162	1144	1138	1242	1279	1169	4
Itgb5	4395	3916	4411	3611	3020	3053	2300	2516	2159	1224	1202	1028	2643	2931	3183	2880	2556	2761	3551	3580	3377	2311	1986	1948	4
Itm2c	1200	1216	1301	1186	1011	911	850	798	699	437	448	504	714	804	890	790	780	782	1026	965	986	905	886	772	4
Itpripl2	2492	2711	2532	2344	2317	2343	1993	1983	1852	875	1122	838	2207	2213	2319	2159	2021	2155	2323	2434	2394	2275	2156	2256	4
Klhdc8a	206	244	247	230	225	222	151	153	164	106	56	75	120	156	121	141	113	135	130	122	141	127	88	101	4
Lamb1	6533	5725	5775	5970	4624	4952	4045	4010	3875	2258	2198	1938	3320	3736	3841	4250	3847	4171	4631	4430	4413	3860	3683	3504	4
Lamb3	103	139	141	85	108	102	53	69	54	51	31	66	41	53	71	71	68	91	71	74	51	87	89	86	4
Lamc1	6756	6213	6564	6146	5674	5365	4857	4650	4193	1975	1793	1434	4298	4762	4670	4717	4187	4504	5317	4884	4817	4967	4163	3642	4
Lancl1	362	422	364	375	352	363	285	296	314	233	213	253	252	274	290	263	268	257	238	255	201	255	243	239	4
Laptm4a	4350	4502	4587	3973	3608	3705	2993	3098	2747	1719	1632	1624	3577	3326	3299	3244	3294	3361	4253	4353	4386	3330	2883	3042	4
Leprot	799	747	776	652	597	667	561	535	481	182	179	176	614	667	655	580	623	600	592	618	524	522	429	507	4
Lgals1	38177	38820	38780	34774	35112	36183	21751	21553	18714	7980	6684	5720	22207	22190	22774	22024	21779	21344	16436	16595	16295	8962	7698	8344	4
Lhfp	1932	1742	2126	1579	1667	1342	924	787	827	450	443	363	831	857	893	842	761	844	821	820	772	696	600	640	4
Lman2l	600	540	622	653	564	587	502	571	551	503	423	320	372	396	412	411	389	396	419	524	515	465	543	507	4
Lmna	13038	12097	13108	11172	10241	9981	8825	9049	8446	6448	5557	7430	6438	6806	7606	7320	6715	6797	6388	6198	5881	4921	4830	4735	4
Lonp1	3209	2921	3158	3574	3246	3154	2214	2391	2109	1391	1258	1345	1664	2065	2242	2032	1987	2080	2164	2311	2416	2457	2402	2355	4
Lrfn4	239	130	156	160	134	114	172	147	176	46	87	9	57	53	100	85	81	78	76	174	133	138	135	113	4
Lrp1	21078	19956	21120	17383	13996	14546	13215	12375	11576	6306	5603	5391	12556	17409	16773	15515	11897	14266	19838	16613	17546	12097	10758	9140	4
Lrrc47	1151	1210	1326	1330	1453	1350	1536	1551	1590	882	835	982	798	927	1045	1007	980	912	882	800	909	960	911	822	4
Lrrk1	2009	1900	1954	1924	1543	1745	1421	1509	1418	834	771	864	900	1037	939	975	923	959	1370	1266	1273	993	949	947	4
Lsm2	980	920	885	830	840	846	532	566	414	255	254	213	679	585	648	611	603	558	476	488	477	410	363	452	4
Ltbp1	9898	9334	9078	8532	7755	7850	5628	5386	5132	3310	3379	2690	3916	4131	4322	4528	4347	4364	5421	5058	4968	4401	4086	4098	4
Ltbp3	6001	5536	5933	5468	4810	4585	3985	3708	3692	1861	1645	1996	3938	4638	5425	4768	4334	4622	5271	5602	5344	3149	2893	2697	4
Ltbp4	857	745	762	785	708	609	571	543	507	195	154	147	345	405	453	420	367	403	383	360	357	186	181	163	4
Lxn	807	821	782	694	640	619	532	520	469	228	177	325	560	545	511	479	432	470	517	535	528	440	437	409	4
Lzts2	1494	1454	1573	1391	1520	1368	1456	1697	1488	1191	917	979	824	915	1037	1030	966	1081	1356	1469	1313	1438	1150	1146	4
Map1b	1906	1880	1836	1472	1390	1471	1546	1508	1472	1285	1327	1414	1508	1700	1568	1377	1245	1299	2030	1837	1729	1479	1411	1345	4
Map7d1	2541	2290	2550	2207	2302	2118	2240	2282	2113	1176	1440	1440	1549	1686	1851	1769	1601	1794	1608	1591	1626	1733	1436	1445	4
Mapk6	3188	3313	3220	3016	2810	2972	1763	1611	1782	1244	1258	1247	2319	2228	2136	2175	2073	2089	2029	2034	2070	2070	2034	2036	4
Mapre3	398	454	452	463	438	403	413	381	491	207	274	213	216	282	310	255	249	239	318	301	256	308	273	262	4
Mars	3793	3679	3814	3468	3596	3419	2328	2676	2363	1532	1230	1437	2150	2401	2551	2511	2477	2411	1996	1973	2020	2071	1869	2012	4
Masp1	550	492	450	412	352	357	246	256	246	159	161	161	167	221	204	193	198	186	276	285	250	254	135	174	4
Mdh1	2524	2414	2333	2179	1931	2159	1199	1264	1079	738	735	550	1409	1354	1451	1195	1197	1248	985	935	904	528	421	529	4
Me2	1513	1602	1521	1347	1360	1397	863	876	779	991	907	1034	1173	1180	1191	1076	1153	1153	827	854	861	824	935	1100	4
Mesdc2	1273	1304	1376	1371	1271	1203	1408	1306	1270	1049	899	841	907	1035	987	1034	1047	1051	1037	1098	1081	1006	1003	957	4
Mfsd10	1758	1472	1834	1587	1510	1487	1086	935	1051	837	697	801	854	957	1125	1080	1016	1060	874	986	913	755	798	884	4
Mfsd5	1103	1076	1167	1168	1088	1171	1247	1219	1143	920	730	907	708	804	849	980	989	876	974	889	962	1146	931	1010	4
Mgst3	407	450	400	363	318	312	217	246	242	71	44	55	178	197	192	165	161	160	142	124	145	77	65	57	4
Mib2	532	593	552	582	529	446	408	406	463	397	302	343	299	327	449	329	317	336	385	455	449	520	477	499	4
Mical2	1456	1424	1401	1168	1155	1111	1073	1089	971	657	661	723	845	835	874	929	880	895	1281	1122	1052	1161	1127	1133	4
Minos1	1217	1316	1259	986	1001	988	637	655	603	364	328	271	817	756	749	663	603	669	504	502	570	257	279	273	4
Mir22hg	197	79	92	78	55	47	72	109	42	15	23	20	51	27	45	29	35	28	60	60	67	34	45	8	4
Mmachc	195	211	216	162	205	228	174	171	168	68	69	72	130	131	130	123	136	148	63	97	47	54	60	42	4
Mmp14	6690	6111	6834	5652	5236	5060	3562	3447	2944	1014	792	743	2847	3084	3417	3021	2779	2865	2684	2690	2581	1878	1541	1424	4
Mon1b	445	430	409	340	363	336	317	341	364	207	164	242	213	233	243	275	257	241	200	176	181	207	176	152	4
Mprip	9892	9731	9646	8518	8516	8464	6674	6781	6566	4764	4678	5216	5278	5523	5719	5694	5405	5345	5336	5071	5036	4576	4254	4328	4
Mpst	480	375	430	397	334	315	352	366	342	223	187	297	330	282	375	316	300	307	339	336	361	305	255	290	4
Mras	531	571	535	520	606	560	447	419	360	240	210	251	361	395	411	375	395	376	299	303	338	283	274	265	4
Mrgprf	249	197	239	197	173	188	302	280	298	134	92	144	151	161	159	156	128	166	235	257	172	250	144	152	4
Mrpl12	1113	1137	1126	1144	1028	1215	783	927	759	536	433	328	636	625	723	801	694	692	436	490	406	482	397	381	4
Mrpl13	1472	1462	1462	1317	1225	1286	713	754	621	536	720	536	1041	922	948	866	841	849	658	729	724	550	529	509	4
Mrpl15	676	710	613	698	681	710	552	573	489	286	300	337	486	437	447	449	417	448	239	288	261	289	245	299	4
Mrpl16	436	471	426	483	462	479	287	331	288	172	192	112	346	316	258	332	360	271	196	220	166	170	171	160	4
Mrpl24	725	759	766	728	725	683	515	532	493	362	410	351	574	600	597	547	551	554	557	559	536	451	452	405	4
Mrpl55	141	184	155	110	164	134	122	100	96	40	15	60	70	57	99	74	51	88	29	36	55	41	32	46	4
Mrps18a	566	598	611	517	558	534	522	422	402	291	238	323	378	373	362	366	359	357	259	285	250	322	256	313	4
Msmo1	2422	2498	2370	1902	1654	1774	1114	1023	855	637	612	372	1470	1323	1180	1245	1273	1245	1023	1031	1000	641	650	595	4
Msn	14612	15047	14601	13310	12714	13013	7388	7202	6674	5222	5154	4562	11324	11367	11076	11557	11632	11701	9576	10032	9881	9230	8908	8950	4
Mt1	1108	913	1193	1155	735	798	540	447	477	286	177	222	467	508	618	512	474	539	463	617	610	896	832	801	4
Mthfd1l	1442	1283	1338	1384	1220	1159	697	804	833	478	433	406	870	792	980	942	881	876	631	604	754	582	593	569	4
Mybl2	1536	1521	1562	1577	1623	1553	896	808	965	652	617	628	1049	1168	1224	1308	1235	1176	809	851	798	1076	1099	1165	4
Mypop	187	196	206	199	185	194	179	148	178	99	82	89	168	156	184	172	161	151	148	167	159	216	183	182	4
Nab1	1339	1271	1305	1295	1427	1411	1053	1220	1039	989	1086	1034	1345	1157	1117	1108	1115	1233	1231	1215	1124	1059	993	994	4
Nck2	293	289	376	311	260	293	264	264	302	207	187	164	247	251	266	260	235	252	289	230	280	323	269	279	4
Nckipsd	264	260	222	262	244	226	259	219	246	152	172	124	167	180	186	204	195	251	140	165	158	215	208	191	4
Ndc1	2878	3106	3006	2601	2722	2851	1711	2004	1794	1077	907	832	1855	1900	1767	1847	1881	1970	1388	1323	1352	1422	1384	1314	4
Ndufb6	620	650	614	478	460	489	283	260	218	144	251	259	306	340	315	311	310	316	203	211	192	123	137	150	4
Nek9	2105	2065	1948	1757	1891	1916	2020	1984	2086	1307	1199	1106	1501	1586	1546	1513	1441	1500	1780	1685	1691	1356	1361	1312	4
Nfic	4802	5238	5729	4949	5389	4977	5570	5322	5443	2708	2877	2915	2878	3306	3485	3550	3214	3391	3636	3622	3574	3759	3380	3105	4
Nfix	2679	2705	2858	2536	2486	2333	2908	3021	2859	1694	1845	1999	1949	2095	2171	2217	1939	2029	2691	2707	2472	2290	1946	1892	4
Nfkbil1	140	126	141	175	173	136	177	210	150	99	92	121	109	166	158	152	140	142	137	124	140	141	153	145	4
Nhp2	877	932	838	874	818	766	420	364	362	177	149	222	638	607	588	642	564	525	252	268	254	248	228	247	4
Nln	971	883	888	840	856	830	769	797	693	579	561	510	780	677	739	735	686	700	596	586	583	653	618	636	4
Nol6	1106	1059	1034	1061	1002	951	765	771	747	700	469	599	670	640	640	782	670	676	520	509	463	576	538	550	4
Npdc1	1121	950	1086	990	950	916	900	875	653	334	377	444	575	686	674	680	739	655	716	741	739	643	597	547	4
Nr2c2ap	247	241	246	239	260	240	162	161	252	73	56	69	135	133	149	156	136	149	99	124	155	126	88	153	4
Nradd	259	266	300	314	258	294	241	256	316	83	146	89	212	165	218	225	205	224	240	268	300	183	228	241	4
Nt5dc2	1401	1308	1373	1328	1264	1292	853	874	717	640	569	541	952	1033	1150	978	875	894	778	735	741	438	355	346	4
Ntn1	1171	1115	1172	947	732	758	964	967	683	506	505	573	799	825	890	804	620	728	1019	1028	1077	821	672	596	4
Nudc	2976	2912	3206	3224	3037	2957	2028	1945	1820	1353	1199	1377	2308	2308	2381	2561	2365	2379	1830	1926	2019	1579	1531	1463	4
Nudt8	277	249	218	262	350	268	212	207	150	147	149	95	175	178	192	198	199	159	149	116	130	157	138	146	4
Nup155	4172	4054	3652	3760	3772	3746	3400	3400	3594	2584	2559	2108	3288	3158	2982	3034	3166	3181	3179	2973	3217	3261	3341	3100	4
Nup35	717	668	715	793	857	812	691	661	473	483	520	475	654	559	544	693	740	594	509	591	528	604	569	638	4
Nup85	2151	2017	2170	1965	1837	1967	1385	1441	1452	1317	1178	1313	1557	1544	1614	1669	1645	1626	1157	1247	1162	1132	1246	1076	4
Osbpl3	1424	1327	1267	1161	1143	1075	847	893	969	827	945	899	1117	1160	1106	1068	1047	1084	1163	1075	1142	1190	1146	1187	4
Ost4	1176	1182	1151	993	1036	983	777	666	741	349	274	216	701	691	749	621	599	624	501	510	527	321	305	276	4
Oxa1l	649	605	617	696	693	604	631	564	707	432	469	435	643	562	631	636	675	594	616	612	634	668	556	638	4
P4ha2	1697	1525	1889	1662	1234	1208	989	919	891	915	769	847	1082	1119	1317	1193	1135	1140	1237	1329	1423	1722	1621	1636	4
Palld	1452	1440	1636	1297	1246	1107	1300	1282	1239	814	771	850	893	973	1056	1054	882	983	1185	1219	1127	1079	1076	900	4
Palm	1145	1309	1410	1266	1135	1043	1025	999	897	518	420	582	851	1077	1188	1022	931	953	1035	1043	990	778	725	741	4
Pam	2304	2278	2133	1563	1685	1687	880	932	853	539	441	475	1060	1052	1048	854	862	815	681	622	587	424	406	387	4
Park7	1712	1670	1694	1566	1421	1366	953	882	865	463	415	461	1036	1032	1004	946	934	956	678	657	734	321	299	294	4
Parp1	2797	2462	2578	2506	2597	2555	1680	1800	1724	1692	1742	1670	2019	2029	2108	2159	2089	2076	1699	1681	1680	1607	1585	1483	4
Parp3	903	971	918	762	962	871	740	715	823	400	464	395	396	396	391	450	447	496	881	1009	905	581	472	483	4
Pars2	90	105	77	103	94	100	62	88	108	35	61	29	100	85	67	96	92	71	83	81	86	121	76	79	4
Pcdh19	1634	1832	1786	1515	1192	1305	1216	1177	1243	996	999	1037	1121	1261	1090	1103	1091	1066	1488	1409	1431	1234	1249	1166	4
Pcdhga12	3976	3796	3812	3454	2964	2976	2933	2666	2307	1343	1371	1377	2744	3025	3161	3024	2718	2777	3091	2880	2840	1982	1849	1597	4
Pcif1	629	634	673	667	586	549	478	615	683	473	361	467	481	489	524	544	516	480	578	566	554	531	531	487	4
Pcnxl3	2039	2098	2157	1827	1731	1686	1667	1698	1468	963	807	795	1403	1561	1787	1625	1362	1481	1486	1473	1461	1340	1187	1121	4
Pcx	891	935	1022	817	751	714	660	677	525	397	272	397	452	534	577	501	461	499	472	485	423	303	313	273	4
Pdha1	2474	2495	2534	2257	2344	2386	1590	1694	1580	1052	838	873	1730	1610	1541	1545	1648	1555	1069	1128	1089	823	770	782	4
Pef1	1150	1419	1301	1148	1170	1150	875	986	819	440	392	464	685	670	742	717	685	637	663	637	527	497	465	401	4
Pfas	1157	979	1112	1115	1071	1017	1020	1112	1079	741	681	723	784	880	916	1029	936	938	914	964	940	1065	1132	1001	4
Pgk1	19154	19770	19852	18611	16658	16362	11837	11337	11572	7199	6254	5604	13015	12905	14342	13086	12584	13059	11771	11343	12253	9987	9705	10433	4
Pgm2	1160	1111	1151	1016	822	836	603	519	535	258	323	187	692	681	784	621	600	623	660	522	587	582	512	552	4
Phb	2243	2268	2196	1975	2023	1957	809	819	721	496	325	449	1457	1522	1677	1691	1515	1589	928	833	919	586	611	738	4
Phc2	2038	1782	2125	1967	1766	1823	1619	1616	1540	974	991	1017	1132	1254	1357	1474	1270	1372	1605	1528	1665	1395	1258	1255	4
Phf10	1293	1391	1417	1438	1656	1537	862	872	789	577	617	668	1227	1073	1033	1019	1052	1080	957	1013	999	942	891	958	4
Phf5a	1437	1487	1558	1531	1391	1366	974	981	1175	620	428	550	971	828	974	941	892	930	600	747	639	582	544	536	4
Piezo1	5879	5764	5910	5712	5338	5232	4423	4428	4187	2357	2160	2241	3467	4239	4790	4593	4062	4382	4351	4344	4170	3676	3546	3599	4
Pisd	1325	1285	1341	1364	1320	1215	1347	1279	1300	984	961	858	1169	1170	1079	1140	1187	1191	1137	1148	1093	1168	1346	1222	4
Pkd2	2789	2532	2678	2599	2304	2253	2399	2246	2235	1292	1322	1138	1534	1631	1550	1552	1504	1494	1840	1702	1804	1527	1612	1649	4
Pkig	314	344	363	298	397	273	267	233	284	281	254	343	296	253	271	280	284	288	315	268	317	341	381	314	4
Pla2g16	203	159	195	189	166	147	203	137	150	101	133	153	146	139	184	133	123	135	207	204	201	147	150	212	4
Plaa	1634	1939	1655	1571	1650	1763	1355	1248	1324	958	820	625	1426	1141	1143	1220	1209	1158	961	1030	977	931	826	879	4
Plekha1	576	686	711	424	548	534	310	350	366	321	336	343	426	465	435	375	395	375	369	345	377	294	316	268	4
Plgrkt	360	409	302	323	297	336	226	243	206	195	223	265	300	275	218	230	239	266	410	404	460	248	310	334	4
Plod1	2728	2382	2661	2447	1962	2147	1969	1932	1708	1639	1430	1500	1645	1762	1970	1783	1624	1704	1970	1864	1923	1824	1661	1614	4
Plscr1	1528	1468	1335	1273	1148	1190	1071	954	1021	726	633	608	670	586	623	652	585	544	908	947	849	1155	1159	1188	4
Plscr2	1167	1100	982	988	840	924	636	580	643	422	328	276	223	180	201	211	213	246	521	543	496	659	579	618	4
Plxnb2	10931	10118	10707	9590	8705	8485	7319	7608	6668	5098	4975	5481	6305	7188	8022	7612	6720	7361	8633	8320	8568	7798	7548	7271	4
Pmepa1	2261	2124	2316	2036	1831	1834	1602	1396	1526	612	592	668	1531	1374	1572	1533	1461	1509	1647	1582	1659	1406	1202	1289	4
Pold2	1068	932	1102	1042	1074	1056	610	679	735	306	336	291	631	601	723	753	598	691	425	510	519	419	475	353	4
Polr3e	292	255	343	324	378	331	271	296	226	245	195	230	249	295	282	298	299	298	248	284	235	363	303	302	4
Polrmt	927	834	951	924	771	715	987	920	913	604	569	518	643	780	824	795	688	798	637	657	704	708	757	668	4
Pomp	1438	1524	1486	1125	1208	1436	557	657	559	440	348	389	1116	1064	1036	958	1006	1013	612	589	597	370	327	384	4
Ppdpf	359	356	351	330	277	233	209	197	132	58	74	112	172	207	190	188	172	179	145	114	116	131	100	101	4
Ppm1g	3624	3730	3627	3782	3765	3762	3054	3123	3178	2453	2137	2316	2538	2751	2834	2929	2868	2922	2557	2429	2350	2128	2122	2153	4
Ppp1r16a	918	899	965	776	738	649	697	658	767	473	551	668	605	704	744	676	583	637	642	581	583	650	654	667	4
Prdx5	2147	2200	2325	2255	1800	1737	1237	1149	1063	723	687	711	1354	1371	1534	1442	1192	1306	1497	1514	1500	1264	1139	1163	4
Preb	1269	1218	1285	1256	1343	1339	1286	1225	1159	1029	971	1198	977	1042	1136	1147	1049	1044	1017	1098	1032	1125	1190	1094	4
Prkcdbp	720	758	780	636	575	505	437	539	455	167	141	158	449	430	497	400	378	470	531	463	516	294	282	250	4
Prkg2	817	852	796	760	774	736	442	487	507	367	477	418	693	649	546	569	608	578	576	667	571	630	578	755	4
Prpf8	10718	10535	10579	9848	9541	10127	8494	8399	7950	6271	6161	4864	6473	7299	6839	7316	6666	7028	6498	6109	5978	5779	5544	5489	4
Prps2	1184	1261	1253	1005	1042	1250	832	855	791	503	436	452	761	648	662	624	683	574	553	574	592	427	375	398	4
Psen1	1085	1045	1099	927	934	927	796	867	755	662	720	723	891	938	972	889	833	925	876	974	824	961	961	927	4
Psma6	2016	2360	2059	2084	2219	2181	1574	1741	1454	1378	1268	1146	1728	1539	1533	1562	1593	1601	1373	1311	1419	1172	1089	1229	4
Psmg2	713	730	691	723	580	608	417	468	469	283	233	288	420	382	362	382	373	389	245	267	321	247	199	224	4
Ptprs	6066	5353	5764	5220	4575	4631	4342	4224	4163	2397	2062	2079	3717	4562	4831	4281	3765	3986	4901	5075	4635	3622	3485	3263	4
Pxdn	7247	6806	7197	6316	5795	6352	5924	5604	5068	3221	3049	2822	4263	4609	4762	4897	4533	4979	5123	5084	5249	4268	4091	4085	4
Pycr1	213	246	225	286	285	264	129	124	156	71	72	40	141	161	184	146	140	130	95	71	65	73	69	66	4
Pycr2	741	733	815	863	793	713	729	769	665	463	461	418	475	594	646	686	574	598	444	415	403	347	362	369	4
Qdpr	785	920	880	960	850	873	488	515	491	263	269	268	425	428	369	414	441	425	272	234	323	211	185	180	4
Rab10	1938	1989	2040	1818	1982	2106	1674	1591	1552	1178	1324	1270	1474	1358	1342	1276	1346	1233	1256	1219	1317	1218	1178	1100	4
Rab39b	156	174	171	192	173	216	116	103	90	35	5	46	110	85	84	86	88	77	54	64	74	50	38	57	4
Rad23b	3946	3810	3680	3681	3837	3698	3145	2926	2907	2513	2411	2442	3216	2888	2875	2940	3011	2798	2514	2663	2619	2703	2601	2686	4
Rae1	845	929	877	1031	1056	1056	846	838	733	693	469	495	791	870	825	883	821	872	696	679	712	817	721	738	4
Rcbtb1	749	877	832	655	807	734	620	605	677	483	666	510	724	720	699	647	699	582	733	642	584	737	617	626	4
Rce1	400	317	450	424	397	386	422	440	366	271	277	213	304	321	322	363	319	364	364	374	426	406	325	407	4
Rgs12	714	753	723	781	665	574	588	681	561	422	325	357	464	491	508	450	388	438	398	365	421	406	423	369	4
Rhoc	2860	2767	3100	3220	3021	2908	2501	2450	2187	1348	1360	1489	1642	1850	1868	1950	1835	1853	2489	2332	2628	2591	2315	2346	4
Rnf11	1654	1852	1671	1657	1712	1737	1200	1140	1193	1201	1173	841	1569	1322	1389	1187	1347	1175	1290	1343	1328	1165	1195	1195	4
Rnf130	389	385	406	381	409	398	339	366	260	195	202	285	289	264	279	248	207	255	277	269	256	244	231	202	4
Rnf14	1144	1226	1148	980	1011	927	795	758	761	523	664	452	1059	961	1021	898	939	892	941	987	955	799	863	884	4
Rnf166	135	144	200	163	139	128	203	175	168	61	72	107	133	133	125	118	108	117	109	72	89	66	97	79	4
Rnf187	1908	1933	2014	1993	1938	1805	1754	1732	1758	976	1030	1189	1321	1341	1590	1436	1273	1363	1063	1086	1098	823	1003	928	4
Rpa2	1067	1277	1226	1208	1172	1122	824	916	959	738	733	714	883	906	954	988	949	978	871	916	876	903	901	898	4
Rpe	545	626	600	574	646	664	506	459	479	440	361	429	592	492	493	480	435	470	472	531	479	431	377	448	4
Rpl11	7489	7454	7051	7108	7279	7138	4537	4648	4417	2645	2552	2301	5652	5412	5403	5374	5292	5157	3636	3747	3730	2653	2529	2593	4
Rpl18a	7604	7986	8017	7604	7293	6829	6950	6497	6898	5098	5052	6117	5757	6107	6315	6442	5841	6122	5722	5743	5828	6159	5975	6219	4
Rpl19	10016	10218	10492	9562	9842	9792	6061	5988	5178	2875	3156	3208	7469	7742	7767	7398	7414	7142	4827	5055	5225	3539	3397	3634	4
Rpl23	6431	6797	6434	6735	6782	6540	5632	5564	5541	3983	4061	4216	6137	5216	5396	5258	5391	5369	4216	4349	4432	3933	3889	4269	4
Rpl36al	1624	1765	1665	1495	1490	1596	949	977	961	688	558	576	1308	1140	1082	1158	1205	1084	759	823	752	633	592	678	4
Rps14	7275	7742	7927	7301	6524	6501	4599	5008	4640	3191	2826	3125	5175	5553	5652	5218	4919	5108	4085	4284	4582	2894	3015	3133	4
Rps6	10862	11191	11048	11007	11673	11494	8309	7953	7054	5674	5121	4864	6665	6349	6729	6739	6868	6514	4454	4519	4245	3891	3602	4135	4
Rps6ka4	2071	1998	2148	1912	1701	1598	1219	1204	1256	690	851	858	1104	1110	1345	1294	1231	1249	1044	1072	1102	1004	903	991	4
Rraga	1019	1025	1069	994	972	937	944	800	891	584	582	469	707	648	713	681	721	776	541	560	544	482	465	491	4
Rtn4	5948	5968	6104	5389	5370	5230	4195	4067	4003	2073	1998	1921	4027	3889	3897	3736	3720	3690	3730	3906	3889	3300	3112	3301	4
S100a3	106	115	119	84	83	92	51	55	58	73	69	49	58	67	89	64	68	70	81	59	67	109	99	105	4
S100a6	20571	22372	20538	15943	15313	17088	6766	7688	7601	2008	1637	1152	12512	11683	11854	9949	10413	9977	7393	7921	7254	2429	2507	2701	4
Sardh	1275	1161	1254	1063	1068	1003	574	686	659	379	313	392	583	603	698	633	578	606	530	566	532	245	178	204	4
Scara3	1290	1235	1283	1192	1177	1184	847	972	891	369	320	305	707	787	842	712	701	669	640	582	647	484	428	515	4
Scd2	30395	32473	35179	25309	23107	25094	20402	21192	19764	9088	8910	8101	19655	20107	21039	17232	17575	17939	17826	17808	18244	7600	6938	7199	4
Scmh1	548	543	552	553	509	555	481	435	380	283	374	311	458	467	468	468	469	431	489	489	486	505	445	459	4
Scnm1	359	306	341	334	302	315	295	270	228	177	195	256	288	292	253	279	256	237	259	229	224	283	245	278	4
Scrib	2970	2635	2869	2849	2608	2350	2075	2003	2026	1679	1376	1564	1826	2194	2175	2221	1980	2043	1808	1917	1882	1981	1924	1963	4
Sdc1	2180	2069	2104	2064	1726	1803	1527	1446	1282	640	679	688	1361	1455	1480	1532	1397	1427	1592	1631	1650	1616	1366	1444	4
Sec1	8	6	13	16	19	6	14	12	12	0	8	0	13	14	6	6	1	11	0	2	0	2	0	0	4
Sestd1	1232	1233	1273	1095	1132	1134	960	994	983	690	822	547	1136	1065	1049	1003	1034	979	1069	987	913	1200	1127	1012	4
Sf3a2	1446	1262	1371	1636	1509	1378	1568	1266	1231	1044	997	1126	996	1115	1209	1440	1161	1324	1164	1165	1180	1398	1148	1167	4
Sf3b3	5222	5198	5150	4993	5043	5059	4533	4386	4579	4832	4709	4363	4688	4696	4829	5205	5176	5002	4833	4714	4762	4823	5122	4991	4
Sf3b4	1921	1825	1977	2209	2014	1923	2160	2017	2105	1411	1314	1336	1546	1617	1638	1994	1818	1792	1678	1750	1549	1812	1946	1806	4
Shisa4	469	459	481	418	431	403	446	449	416	174	179	156	270	303	289	290	291	234	255	234	273	240	207	235	4
Shmt2	5374	5037	5513	5864	5719	5633	2676	2825	2495	1034	984	806	2670	2720	2766	3300	2993	3040	2075	1985	1942	2667	2419	2303	4
Siah1b	307	259	334	304	301	320	218	189	196	121	156	150	273	241	229	252	211	228	199	166	170	239	205	264	4
Sigirr	66	75	92	63	25	66	48	47	24	25	15	12	35	38	28	29	26	29	41	53	18	22	24	40	4
Slc19a1	927	821	865	952	807	723	520	554	495	278	279	285	457	568	595	570	584	573	420	422	423	388	472	466	4
Slc25a3	9061	8976	9105	9449	9331	9306	6452	6682	6960	4268	4214	4496	7464	6810	7224	7370	7697	7325	5595	5521	5631	4045	4292	4510	4
Slc25a39	2384	2623	2746	2442	2492	2450	1494	1604	1464	695	630	634	1378	1457	1756	1554	1405	1428	1164	1123	1144	821	695	677	4
Slc35c1	332	410	385	359	325	356	302	293	390	83	133	98	273	286	301	308	292	290	259	223	236	347	263	246	4
Slc35c2	444	435	417	417	423	411	315	307	360	157	215	135	348	339	304	368	334	290	239	256	240	220	243	217	4
Slc35g1	226	225	236	245	244	249	213	178	218	162	108	135	231	236	177	183	197	196	141	135	192	179	153	176	4
Slc38a1	1821	1701	1696	1563	1510	1699	725	888	799	850	825	861	1295	1360	1352	1207	1195	1117	1010	980	986	888	944	932	4
Slc38a7	338	327	322	287	264	224	203	235	146	129	123	144	169	180	184	170	157	181	210	198	233	285	277	252	4
Slc39a13	1018	829	947	924	804	713	714	642	617	291	297	228	470	519	517	543	547	532	469	500	532	445	442	440	4
Slc50a1	547	502	576	610	508	470	546	528	402	321	330	351	413	378	379	409	389	371	449	396	446	496	451	448	4
Slirp	447	515	415	431	430	384	386	345	322	207	215	308	295	323	354	288	317	283	331	366	309	298	225	211	4
Sltm	1182	1116	1116	1124	1211	1154	879	862	907	888	909	829	1009	964	887	913	999	916	860	881	875	982	946	909	4
Smg9	400	371	392	339	381	366	270	249	290	162	133	109	248	264	275	322	289	275	221	219	244	226	237	236	4
Smpdl3b	1124	1044	1033	1095	1057	952	737	600	517	303	346	291	713	729	663	717	674	626	636	576	516	385	410	335	4
Smyd2	776	847	787	856	839	808	628	729	641	485	484	389	615	593	636	659	687	571	416	489	441	431	431	417	4
Snn	471	554	467	402	419	413	371	483	328	308	243	253	357	366	366	294	296	308	336	356	301	289	294	264	4
Snrpa	904	917	963	1024	1060	904	834	873	795	668	615	677	730	751	813	920	821	840	951	856	806	923	894	828	4
Sparc	27651	26877	28258	24351	20821	21582	16361	15986	14283	6281	5098	5213	12957	12765	14195	13051	12335	12581	12873	13386	12834	7268	6171	6253	4
Spns1	738	660	714	631	594	498	535	452	547	574	561	530	531	617	673	648	583	620	586	614	606	644	718	684	4
Src	1867	1794	2083	1799	1665	1604	1298	1356	1334	774	697	743	1241	1285	1439	1441	1294	1355	1370	1439	1305	1272	1180	1166	4
Srebf2	6127	5712	6214	4964	4648	4389	4566	4589	4079	2637	2731	3139	4439	4843	5462	5100	4466	4745	5218	5173	5250	3987	3663	3471	4
Srm	1923	1820	2096	2072	2090	1992	1163	1336	1189	455	497	579	1026	948	1120	1305	1168	1116	570	664	536	478	471	504	4
Srprb	1146	1124	1203	1350	1193	1054	1242	1135	1221	966	874	1002	932	948	977	1151	1121	1128	1095	1099	1159	1049	1109	1199	4
St3gal2	1590	1582	1657	1307	1287	1235	1156	1306	1185	845	881	734	1189	1352	1455	1271	1183	1242	1368	1277	1176	1096	1038	984	4
St3gal5	954	939	999	843	831	876	823	729	729	425	430	452	600	666	720	619	587	601	776	822	844	442	443	361	4
Stard4	1770	1935	1767	1483	1361	1389	951	1180	871	627	530	553	1189	1040	1004	891	910	897	827	794	875	546	513	536	4
Steap2	2590	2596	2481	2403	2389	2390	1947	2043	1928	1590	1396	1189	2228	2185	1982	1914	1962	1856	2393	2266	2429	1956	1817	1783	4
Stk11ip	469	415	396	397	353	348	316	285	366	324	210	259	328	312	314	319	292	330	345	345	296	389	386	398	4
Stk16	945	966	989	894	880	834	697	710	647	384	451	487	559	539	561	592	580	634	416	518	499	471	420	421	4
Stk19	309	292	360	309	315	268	168	231	238	228	256	251	249	253	262	261	250	233	261	269	194	326	302	325	4
Stx6	605	562	699	559	582	496	468	535	573	430	453	441	491	494	475	493	458	435	557	510	537	653	595	622	4
Syne2	2162	2096	2018	1610	1314	1625	1688	1721	1586	1338	1317	1138	1578	2087	1705	1611	1224	1504	2330	1928	2173	1664	1835	1658	4
Szt2	964	1027	1104	833	801	854	829	799	943	523	497	458	562	715	642	615	578	536	689	631	584	494	556	492	4
Taco1	168	142	179	129	171	188	137	151	146	73	51	63	125	137	120	140	140	137	85	65	73	74	70	79	4
Tagln2	7145	7171	7545	6912	6978	6715	4080	3958	3999	2357	2311	2341	4389	4475	4503	4693	4498	4517	3259	3093	3110	2695	2743	2839	4
Tapbpl	278	309	303	240	216	184	124	161	78	35	36	72	201	154	183	184	148	206	266	287	265	197	136	149	4
Tars2	1096	1121	1142	1146	1115	1048	716	729	781	528	520	654	542	640	624	640	656	702	416	454	434	370	441	447	4
Tbc1d17	466	373	481	364	346	269	355	303	326	220	213	253	346	280	320	290	254	290	348	344	347	390	398	355	4
Tbcd	883	948	915	962	810	917	727	689	623	511	510	481	596	712	702	740	688	821	601	604	682	605	687	714	4
Tcof1	2513	2137	2340	2243	2293	2208	1464	1455	1454	1231	1120	1178	1612	1832	1713	1986	1643	1825	1381	1336	1222	1352	1336	1303	4
Tex264	622	540	677	635	465	468	379	412	429	260	246	262	472	510	515	504	447	457	472	491	471	323	386	320	4
Tgfb1	1058	983	1099	799	840	867	527	461	535	187	164	213	428	460	566	463	460	487	423	439	467	513	405	401	4
Thap3	233	232	252	233	247	238	249	253	248	195	120	204	166	167	188	168	207	155	162	150	147	236	181	185	4
Thop1	1711	1586	1742	1661	1687	1533	997	943	967	731	671	697	1152	1350	1395	1522	1386	1400	997	964	872	901	908	811	4
Thra	711	629	786	604	523	512	479	399	445	296	269	282	586	633	619	494	434	490	544	641	629	335	361	360	4
Timm23	1286	1198	1231	1194	1312	1207	927	905	971	657	699	708	1063	918	912	1092	1174	1068	893	880	918	912	888	924	4
Timm8a1	719	764	682	822	826	849	449	473	549	293	208	190	622	608	580	597	664	562	408	389	356	418	431	429	4
Timp1	2216	2075	1992	1924	1850	1904	470	485	473	263	220	199	1328	1285	1389	1560	1540	1488	1076	1178	1069	1330	1194	1310	4
Timp2	11755	11279	12104	9751	8787	9192	6666	6607	6290	2493	1975	1803	5670	5857	6207	5386	5149	4875	5482	5575	5373	3244	2839	2704	4
Tmed10	2279	2310	2307	2350	2244	2348	2065	2010	1986	1209	1143	1169	2096	1962	1902	2130	2106	2114	2196	2337	2260	1910	1842	1889	4
Tmed3	501	521	564	526	439	418	253	236	250	116	113	86	336	374	314	315	320	306	181	183	213	120	103	115	4
Tmem106c	561	527	576	428	511	466	321	290	354	114	179	141	332	309	360	282	313	274	251	244	265	144	174	168	4
Tmem121	174	196	232	183	130	154	152	160	186	35	41	86	74	96	104	89	89	104	78	88	61	63	77	42	4
Tmem126a	370	441	420	328	449	367	215	238	232	174	225	202	312	290	314	292	311	323	256	246	235	194	181	257	4
Tmem129	578	652	622	609	588	599	573	615	663	392	430	490	458	471	493	446	480	516	362	357	433	369	370	417	4
Tmem132a	2952	2697	2954	2651	2334	2112	1848	1888	1824	999	958	1138	1584	1972	2281	2076	1885	1969	1973	2098	2070	1701	1546	1523	4
Tmem165	1402	1339	1370	1433	1420	1521	1733	1734	1516	898	968	780	1064	989	1033	988	1062	1007	1094	1089	1157	1060	1089	1077	4
Tmem176a	1442	1495	1497	1359	1088	1032	929	983	815	440	405	400	983	778	849	855	749	704	1226	1209	1219	745	665	581	4
Tmem176b	3988	3500	3902	3155	2562	2477	2086	2010	2165	943	615	677	2097	2143	2373	2090	1864	1883	2801	2908	2740	1684	1428	1404	4
Tmem186	254	234	243	256	240	265	219	320	308	192	187	115	238	210	249	240	266	251	170	207	200	248	267	252	4
Tmem234	1428	1460	1521	1485	1443	1319	1216	1197	1326	827	748	933	836	903	909	874	875	851	648	641	614	596	568	597	4
Tmem256	326	306	323	298	305	261	198	242	194	129	72	124	220	223	272	224	204	245	211	225	186	176	144	217	4
Tmem259	2423	2121	2444	2441	2108	2141	2544	2388	2499	1419	1335	1616	1767	1962	2061	2136	1992	1921	2066	2359	2072	2436	2250	2205	4
Tmem33	2006	2149	2169	1933	2013	2129	1736	1607	1684	1143	1096	919	1754	1519	1386	1504	1595	1634	1166	1169	1202	1038	1022	1029	4
Tmem9	799	808	915	833	729	665	569	601	477	278	274	285	628	685	716	666	697	730	794	721	782	602	457	443	4
Tmub2	389	416	458	373	329	362	376	339	362	212	184	190	375	360	407	371	355	355	417	389	393	314	321	283	4
Tnc	6405	5538	5753	4265	3506	3559	2345	2269	2135	850	792	685	2204	2522	2602	2706	2315	2497	1774	1734	1836	1992	1877	1780	4
Tnk2	3092	2718	2954	3006	2964	2689	2041	2082	1938	2089	1719	2085	1896	2097	2409	2411	2086	2223	2112	2076	2068	2282	2276	2174	4
Tpp1	1831	1745	1648	1710	1462	1611	1219	1199	937	721	625	562	1265	1329	1225	1270	1294	1360	1507	1437	1311	1381	1349	1172	4
Trappc12	589	544	579	546	498	474	462	500	441	185	295	153	308	358	330	310	300	296	267	289	333	261	218	239	4
Trim35	2442	2471	2681	2796	2551	2616	2657	2957	2691	1378	1476	1293	1470	1421	1539	1577	1550	1639	1732	1649	1648	1622	1511	1563	4
Trmt2b	417	488	445	349	493	463	316	337	302	187	269	207	309	307	332	313	327	299	369	352	327	277	326	306	4
Trub1	251	311	253	312	300	303	227	268	282	164	118	170	254	207	180	208	249	241	170	179	156	184	233	171	4
Tspan4	1555	1525	1661	1621	1352	1117	1287	1281	1229	485	356	539	1197	1267	1402	1404	1375	1343	1428	1516	1408	875	810	860	4
Tspo	2652	2624	3107	2369	2126	1813	1325	1491	1306	369	436	521	1965	2093	2411	2168	1810	2057	2961	2896	2828	1652	1542	1411	4
Tsta3	844	843	853	809	769	789	650	605	555	412	425	487	528	510	554	552	485	516	508	478	587	473	378	436	4
Tubb6	5255	5123	5504	5594	4999	4792	4338	4270	3855	3166	2987	3309	3651	3976	4408	4382	3919	3854	3353	3249	3293	3429	3192	3456	4
Twist2	495	459	554	528	460	563	544	490	463	311	325	366	354	357	442	404	338	418	420	454	381	448	515	432	4
Txn2	2389	2686	2708	2559	2685	2636	1624	1458	1380	875	835	861	1308	1371	1444	1475	1388	1288	923	846	835	733	820	749	4
Tysnd1	462	340	434	366	345	352	421	353	390	253	118	210	280	318	337	326	307	284	195	193	197	182	205	201	4
U2af2	3671	3738	3632	3497	3368	3322	2300	2403	2447	2574	2306	2779	3151	3120	3265	3347	3188	3122	2614	2611	2659	2327	2345	2503	4
Ube2d1	594	459	479	434	525	487	500	436	489	453	343	302	436	430	379	399	482	425	434	403	429	522	451	493	4
Uggt1	3589	3396	3378	3170	2857	3145	2367	2367	2329	2493	2288	2258	2938	2919	2929	2990	3131	3034	3074	3129	3108	3254	3326	3151	4
Uhrf1bp1	1038	945	964	990	920	871	813	720	777	437	612	521	713	929	931	826	732	772	906	879	865	824	751	764	4
Uqcrq	920	952	1025	924	857	896	445	425	467	114	115	124	533	565	594	535	609	599	321	273	295	150	144	161	4
Vac14	534	622	603	600	618	575	500	421	423	341	315	251	454	553	488	542	458	524	416	427	381	414	394	405	4
Vangl1	737	788	793	681	672	753	832	967	667	394	436	498	480	527	529	524	490	494	535	561	473	613	507	469	4
Vars	6464	5952	6474	5870	5359	5396	4156	4206	4047	2756	2552	3139	3504	4159	4323	5131	4502	4855	4935	4751	4607	4961	4609	4474	4
Vcan	3580	3470	3357	2728	2475	2822	1923	1877	1838	839	853	619	1889	2021	1712	1816	1544	1734	1940	1716	1850	1544	1224	1170	4
Vegfb	323	367	420	353	320	343	292	306	252	154	167	210	246	280	255	248	246	201	284	299	274	272	244	258	4
Vim	30765	30499	31958	28398	26024	25384	19483	20204	20072	15493	15030	16185	18299	18222	18576	19511	18564	18363	19566	19804	19531	14071	13753	14344	4
Vps25	533	480	617	498	615	547	472	468	479	114	123	40	338	320	311	310	297	380	317	248	308	241	146	298	4
Vti1b	618	579	607	582	583	542	367	360	348	215	213	167	438	420	452	456	454	420	336	290	382	249	247	243	4
Wdr18	1154	1108	1115	1163	1039	1085	874	911	881	549	584	567	762	791	890	985	885	929	657	599	570	571	477	544	4
Wls	4126	3764	3798	3523	3225	3248	3423	3328	3358	2915	2728	2356	2951	2929	2906	2724	2885	2805	3509	3467	3320	2276	1991	2098	4
Xrcc2	319	395	354	293	345	418	295	318	256	190	110	150	257	228	297	249	290	274	200	220	226	223	171	262	4
Yif1a	478	539	639	512	463	462	391	411	364	159	167	156	302	329	356	328	299	319	264	248	322	240	220	204	4
Yipf1	382	308	305	361	286	320	261	282	238	180	159	156	286	271	287	292	279	308	277	359	254	284	232	260	4
Ykt6	1506	1516	1651	1495	1634	1430	1234	1179	1149	951	920	1135	1138	1192	1229	1194	1172	1144	1009	1053	917	942	1000	1009	4
Zdhhc6	1056	1101	1010	965	1080	1037	735	638	597	379	205	239	764	743	708	678	665	693	523	603	455	522	413	487	4
Zfp275	1074	1044	1002	994	995	1007	1134	1028	1013	695	751	590	870	892	781	784	826	720	853	861	879	902	893	879	4
Zfp651	261	199	200	235	213	149	149	191	150	76	105	40	102	121	127	141	111	120	142	138	83	90	87	101	4
Zfp787	183	208	219	204	218	210	208	203	168	101	67	63	108	108	136	152	118	151	158	144	156	168	125	142	4
Zfpl1	338	336	334	356	309	294	299	306	312	131	205	161	233	258	231	285	280	254	259	247	197	246	233	209	4
1110008L16Rik	169	190	168	178	184	163	124	162	178	157	272	230	149	137	122	132	159	174	112	98	104	94	65	97	5
1190002N15Rik	668	755	742	843	844	919	1312	1228	1324	1419	1112	979	366	374	381	366	392	348	299	372	415	460	431	521	5
1700024B05Rik	36	24	29	32	36	40	28	31	26	86	64	63	0	0	0	0	0	0	1	4	3	2	0	0	5
2410004B18Rik	714	745	701	647	850	756	861	865	893	1062	1296	1457	301	224	243	285	305	242	252	274	256	282	336	316	5
2610015P09Rik	143	141	172	150	146	161	157	154	150	177	282	190	109	98	88	80	111	102	53	90	61	55	60	55	5
2610305D13Rik	36	19	30	40	48	44	29	39	24	61	90	86	0	1	0	1	3	4	1	3	1	0	0	0	5
2700038G22Rik	200	180	159	366	422	391	522	637	523	839	966	1043	86	90	69	116	116	101	85	95	123	169	171	139	5
3425401B19Rik	39	28	45	24	35	21	61	32	32	20	69	32	0	0	0	0	0	0	0	0	0	2	8	4	5
4632427E13Rik	96	102	69	93	103	128	221	249	320	263	310	222	61	75	52	52	63	63	89	75	53	97	110	100	5
5031425E22Rik	101	101	145	93	92	107	64	76	90	111	87	164	15	8	11	13	21	19	14	18	27	12	11	15	5
5530601H04Rik	272	297	283	224	281	286	225	276	344	392	382	441	220	182	180	167	161	179	153	133	149	174	145	150	5
6030458C11Rik	564	515	528	525	571	529	528	533	515	688	697	648	489	449	447	451	468	452	416	406	346	419	399	325	5
9330159M07Rik	264	249	249	213	205	251	281	292	282	326	313	449	69	57	48	50	54	70	43	64	53	118	181	124	5
9530052C20Rik	83	75	95	75	123	90	84	110	112	114	118	75	28	27	14	11	17	11	17	21	17	4	2	11	5
A230056P14Rik	20	40	22	28	43	52	35	50	40	56	56	20	25	25	18	16	16	12	21	14	22	8	10	10	5
Aasdh	225	217	159	182	223	215	253	258	298	217	195	225	130	157	159	127	157	172	109	99	153	171	164	171	5
Aatf	608	574	567	649	705	638	735	578	599	829	699	559	378	318	317	392	380	399	297	236	276	424	405	411	5
Abcd2	61	76	69	48	62	55	79	115	76	149	231	184	13	8	13	8	10	9	10	8	10	3	13	5	5
Acad9	1150	1039	1010	985	1123	1098	1015	1000	1157	1214	1299	1161	834	831	825	812	830	798	611	639	779	711	778	776	5
Acadm	1484	1414	1397	1286	1421	1430	1561	1446	1392	1833	1791	1722	704	635	629	582	639	549	619	592	527	420	421	407	5
Acap3	872	835	788	850	965	790	1167	1162	1286	1722	1529	1863	499	596	619	612	619	589	721	748	696	894	973	865	5
Adamts9	565	679	582	604	556	506	527	571	529	465	443	395	9	8	4	8	12	7	8	12	5	12	29	11	5
Adat1	158	208	214	282	256	247	246	249	318	281	246	294	125	133	154	125	129	131	117	123	143	153	181	221	5
Ahr	1802	1762	1895	1898	1865	2033	2248	2495	2433	1697	1647	1247	93	96	112	143	105	138	248	288	233	636	579	626	5
Aig1	179	223	172	219	178	204	177	141	90	104	177	173	65	66	45	61	82	67	58	83	108	110	136	146	5
Aim2	334	298	264	276	251	284	235	257	226	243	238	276	0	3	6	1	0	0	1	0	1	2	5	10	5
AK129341	141	136	129	129	168	167	108	138	100	159	195	138	33	31	26	24	18	22	12	8	20	13	16	16	5
Ak3	664	682	644	604	673	626	765	874	855	827	1020	723	483	439	483	440	471	401	592	511	442	419	400	401	5
Akap9	1020	1015	908	1025	867	1061	1357	1353	1334	1874	1578	1590	938	972	777	793	674	750	932	823	882	779	867	980	5
Aldh3a2	732	807	769	785	737	857	903	1022	1057	1408	1278	1236	572	538	553	549	505	481	585	542	527	599	594	656	5
Alg2	495	477	442	535	524	559	823	811	675	845	904	878	335	297	281	332	322	323	362	336	301	303	313	275	5
Ankrd13c	1619	1635	1688	1639	1811	1851	1788	1821	1740	2063	1914	1760	1006	942	919	924	905	906	964	868	842	850	705	789	5
Anks6	149	151	138	210	196	175	243	207	214	205	138	124	80	103	108	91	110	82	65	98	59	69	88	68	5
Antxr1	631	545	521	520	473	445	704	647	533	579	566	611	513	493	507	430	435	430	400	345	426	265	263	208	5
Aoc3	79	86	92	59	62	70	115	107	136	66	41	81	1	5	4	6	5	7	12	18	12	4	14	11	5
Ap1s3	60	97	100	90	105	120	99	70	82	162	195	118	64	44	39	41	56	43	36	39	34	29	26	36	5
Arhgap26	109	123	105	74	105	141	163	158	158	258	325	282	19	13	24	23	22	14	44	67	22	100	110	92	5
Arhgef19	504	485	596	561	484	506	859	832	871	645	669	763	415	518	549	457	492	432	459	464	430	354	365	387	5
Armc9	261	235	246	344	286	242	391	444	431	711	697	775	109	87	98	106	95	94	100	112	76	87	104	94	5
Asap1	5555	5564	5686	5285	5546	5757	5756	5553	5495	5062	5008	4654	1780	1815	1789	1948	1794	1778	2490	2407	2539	2792	2794	2716	5
Asb1	351	327	320	359	366	395	471	499	497	627	541	579	336	371	319	341	321	340	314	280	287	320	265	295	5
Atf4	4820	5237	5465	6256	6291	6390	5300	5232	5160	5459	5444	5800	2312	2336	2409	2766	2694	2697	3137	3279	3191	4102	4293	4462	5
Atmin	441	478	425	379	406	475	503	559	545	675	628	674	384	325	361	329	329	330	255	266	240	278	245	212	5
Avil	37	16	26	41	32	28	51	66	62	114	156	107	1	0	1	3	1	4	8	14	10	4	13	7	5
BC027231	376	375	323	427	499	442	538	584	603	736	717	680	333	273	259	349	357	353	279	320	336	536	498	489	5
BC052040	304	227	261	199	211	239	205	243	270	357	484	567	159	159	187	171	159	160	161	148	149	158	129	129	5
Bcar3	419	493	456	473	468	522	598	655	697	670	710	766	83	88	94	111	112	134	127	135	184	224	259	273	5
Bdkrb1	116	101	82	145	120	101	254	187	190	144	208	236	3	8	7	7	5	14	14	18	12	60	35	53	5
Bend4	543	527	529	511	568	579	742	732	737	910	976	1060	36	51	45	48	58	33	45	30	31	40	55	48	5
Blnk	740	818	835	722	806	821	810	767	655	635	720	662	83	66	76	81	99	72	136	127	134	174	195	179	5
Bmf	550	554	513	437	452	436	705	825	697	781	876	890	72	75	84	54	73	81	170	146	218	209	169	164	5
Brix1	1497	1635	1438	1580	1712	1702	1706	1606	1638	2352	2600	2295	1328	1268	1033	1188	1335	1272	987	1114	1101	1085	1137	1147	5
Btbd11	431	551	515	490	464	521	689	678	601	994	1012	1207	305	328	323	345	327	294	203	187	233	184	200	149	5
Cachd1	923	827	953	1103	1068	956	1462	1355	1334	1682	1798	1765	403	396	425	457	428	481	549	488	490	585	606	643	5
Cacna1b	232	233	260	259	162	158	424	312	388	311	328	346	1	5	0	6	11	4	11	13	12	14	9	10	5
Cacna1i	71	103	83	78	73	57	122	75	118	94	90	84	30	34	23	25	22	18	32	33	14	9	5	0	5
Cand1	4208	4254	4102	4267	4434	4703	5030	5023	5186	4294	4237	3842	4062	3846	3754	3924	3864	3999	4044	3919	3829	3753	3571	3646	5
Ccbl2	764	851	805	774	799	891	934	962	925	1712	1842	2025	114	100	119	118	142	106	138	173	140	190	162	167	5
Ccdc104	351	469	443	369	482	502	487	449	419	571	599	599	385	392	335	347	391	354	328	345	356	320	289	353	5
Ccdc114	65	61	42	85	67	84	126	87	122	190	213	202	9	19	14	21	27	23	19	16	26	29	17	31	5
Ccdc47	3229	3290	3072	3038	2938	3024	2476	2468	2409	2867	2828	2494	1328	1333	1213	1274	1442	1434	1239	1182	1363	1006	1067	1081	5
Ccdc71l	239	233	252	238	251	304	373	327	288	271	287	242	148	164	121	145	130	113	132	121	134	176	218	168	5
Ccdc85b	447	397	541	399	398	371	455	421	427	248	328	533	131	150	185	199	207	208	242	248	232	244	258	264	5
Cct5	8749	8785	8779	9703	10025	10369	9565	9395	8556	9437	8984	8228	6033	6107	6060	6950	7153	6735	5241	5180	5083	5651	5367	5821	5
Cd24a	3389	3890	3522	3820	4250	4303	4556	4379	4263	5373	5672	5907	1796	1643	1583	1444	1648	1595	1613	1544	1767	1529	1626	1588	5
Cdc14a	269	300	295	308	329	344	517	468	559	797	840	847	136	112	95	103	101	134	131	124	143	241	237	205	5
Cdc23	1408	1448	1324	1271	1547	1476	1538	1558	1464	1285	1389	1181	1118	1110	1129	1193	1231	1224	1073	1008	1047	1043	1026	1165	5
Cdc26	538	449	473	493	464	489	417	463	465	589	715	590	486	417	422	426	431	448	338	387	366	385	261	314	5
Cdc37l1	460	462	408	522	567	575	703	730	707	1004	958	812	395	396	317	352	390	340	381	362	413	505	599	634	5
Cdc42ep2	282	250	294	223	310	296	463	513	495	293	346	300	48	73	98	73	87	89	104	122	134	137	174	221	5
Cdyl2	271	364	339	377	327	433	405	393	483	496	348	438	38	55	35	57	55	52	65	53	63	89	97	116	5
Chst10	142	119	155	163	171	193	201	231	180	207	172	187	36	44	45	33	31	38	31	28	34	24	41	36	5
Chst15	215	239	302	250	143	161	171	160	188	311	264	190	3	1	1	2	4	0	4	6	8	22	22	18	5
Cipc	354	362	390	379	460	410	576	576	569	673	694	769	301	306	262	330	334	318	279	337	325	330	346	358	5
Cldn1	440	451	437	354	321	305	328	411	344	475	507	524	52	44	38	36	28	27	71	83	67	141	97	152	5
Cldn6	0	0	1	22	11	27	18	18	16	20	54	35	1	1	0	3	3	0	9	8	9	7	8	16	5
Clock	1667	1771	1692	1845	1726	1887	1962	1961	1998	2632	3000	2868	1233	1189	1047	1112	1081	1176	1135	1154	1034	1362	1371	1519	5
Cmbl	26	52	44	31	29	19	39	31	46	43	51	81	7	3	1	4	7	4	11	8	5	2	3	1	5
Cnih1	1379	1516	1526	1733	1631	1701	1794	1935	1828	1560	1437	1466	1455	1264	1264	1346	1452	1370	1242	1254	1445	1283	1382	1523	5
Cnst	470	545	496	438	512	444	435	502	559	693	656	815	428	412	407	400	410	360	447	419	395	387	422	386	5
Cog2	815	792	828	838	718	750	790	895	743	1254	1040	1215	501	540	528	553	504	587	497	497	489	586	652	619	5
Cog5	228	203	250	240	308	232	315	321	258	367	300	216	230	180	176	161	155	176	147	130	146	153	186	142	5
Col27a1	2014	1805	1811	1548	1731	1490	1880	1862	1998	1348	1486	1506	12	7	13	15	16	20	16	18	25	25	18	59	5
Coro2a	245	261	258	239	255	218	190	245	176	250	274	300	88	68	99	97	100	92	125	153	137	117	139	148	5
Cotl1	2454	2551	2692	2635	2419	2429	2626	2615	2463	2652	2413	2917	493	581	610	634	538	563	759	789	866	1007	1088	1107	5
Crim1	2298	2106	2183	2334	1945	2113	2366	2065	2131	2905	2931	2892	1349	1332	1376	1333	1304	1369	1614	1611	1736	1700	1626	1552	5
Crnkl1	875	825	743	799	784	928	853	773	765	834	966	870	824	777	742	766	849	808	579	597	605	776	802	677	5
Crot	647	581	621	587	618	587	659	759	765	867	1004	864	514	532	499	440	561	454	498	500	503	537	513	481	5
Cryzl1	712	665	678	764	740	799	626	546	569	698	674	576	476	425	435	397	408	434	398	449	531	376	414	418	5
Csf3	127	61	89	142	94	115	137	80	104	147	108	75	1	1	1	4	3	14	7	16	16	42	42	46	5
Csnk1g3	733	812	861	744	747	786	891	888	947	1052	1020	1071	836	777	723	661	714	694	719	695	805	752	637	655	5
Ctps	4525	4405	4344	4392	4475	4643	3532	3796	3402	5098	4924	4729	1927	1895	1832	2186	2122	1955	2191	2068	2109	2692	2722	3117	5
Dact2	90	53	88	82	72	95	99	131	116	99	67	115	0	3	1	2	5	9	12	8	3	15	14	5	5
Dcaf17	283	343	306	309	349	345	429	361	390	407	530	377	269	189	192	183	222	216	133	162	171	197	150	165	5
Dennd1a	530	581	527	496	557	549	620	705	743	1001	1114	1051	267	311	345	348	318	316	385	340	331	390	357	403	5
Dennd2a	370	421	400	424	399	437	473	448	473	443	515	492	180	176	197	205	169	194	212	195	220	171	127	152	5
Deptor	339	375	381	355	324	321	424	409	455	713	738	867	168	127	121	130	108	102	133	103	115	88	130	127	5
Dgat1	729	714	768	809	773	783	1164	1284	1187	1312	1312	1365	379	443	466	459	471	470	475	500	558	581	574	571	5
Dhx15	4769	4678	4323	4783	4822	5163	5150	5132	5078	5887	6172	5780	4607	4309	4042	4486	4473	4410	3998	4015	4161	3843	4264	4206	5
Dhx33	810	830	788	949	942	981	1079	989	1021	1229	1091	1060	654	618	621	703	677	742	619	692	698	712	705	729	5
Dkc1	1578	1500	1455	1616	1637	1667	1329	1224	1390	1874	2073	2025	1336	1316	1235	1380	1325	1255	895	1029	996	970	934	1076	5
Dld	1796	2027	1825	1920	1818	1997	1986	2101	1954	2754	3177	2704	1641	1408	1353	1382	1471	1405	1226	1159	1227	1284	1320	1295	5
Dnajb4	929	878	854	960	1022	1038	1350	1407	1400	1719	1965	1809	509	454	388	475	438	422	760	818	725	770	746	820	5
Dock1	1169	1086	1050	1019	971	1035	1067	1104	1256	1388	1278	1086	1017	1019	975	969	935	978	1028	903	943	870	897	966	5
Dock4	195	167	158	149	157	162	212	224	190	243	330	239	75	86	63	54	51	56	63	61	59	51	50	71	5
Dtna	418	505	509	484	473	532	459	497	533	556	730	832	52	54	73	62	49	67	122	107	103	168	161	152	5
Dtwd2	97	84	113	98	103	88	130	96	94	101	118	78	71	61	64	72	64	81	46	28	46	47	28	53	5
Dus4l	79	75	93	115	104	132	87	120	96	96	92	78	57	34	46	44	50	37	26	20	16	32	45	56	5
Dysf	651	735	694	527	562	577	616	638	669	622	576	576	167	196	229	189	200	163	307	331	286	204	193	231	5
Edn1	286	277	315	354	334	319	249	236	260	594	587	536	17	5	16	30	22	24	24	18	34	78	87	105	5
Eef1b2	5002	5284	4992	5407	5895	6010	5943	5916	6139	7265	7435	7799	4238	3805	3860	4043	4208	4181	3228	3350	3548	3274	3444	3873	5
Efnb1	192	121	173	153	145	161	252	198	188	306	195	354	103	91	100	111	112	90	92	69	67	95	121	86	5
Efnb2	1096	1097	1079	1540	1257	1330	1838	1734	1652	2233	2311	2431	675	754	744	930	845	699	1001	944	943	837	831	872	5
Eif2a	1582	1668	1517	1563	1601	1672	1456	1421	1358	1967	2090	1984	1288	1202	1048	1142	1201	1163	1047	1103	970	1022	1087	1090	5
Eif2s1	2237	2260	2193	2437	2424	2717	2323	2353	2235	3163	3438	2920	1730	1401	1454	1571	1661	1603	1419	1428	1358	1315	1297	1464	5
Eif2s3x	5897	6281	6402	6434	6704	7485	6349	6271	6117	8577	8500	8628	4187	3941	3742	4222	4404	4343	3723	3658	3722	3838	3830	4070	5
Eif3a	9157	8899	8237	9161	9705	10027	11100	10585	10967	11310	12328	11197	7624	7645	6975	7762	7879	7894	8307	8162	7792	7840	7598	7731	5
Eif4a1	16211	17125	16403	16257	16436	16203	13790	13556	13929	19746	20026	19420	10446	10315	10113	11411	11459	11074	10088	10376	10495	11823	13823	13241	5
Eif5a2	288	347	311	275	387	395	412	448	320	480	656	507	353	318	284	273	288	288	156	136	159	267	255	312	5
Elac2	573	612	584	738	710	687	738	678	725	913	794	827	361	358	401	424	413	407	353	320	353	369	468	469	5
Elavl1	1340	1186	1403	1394	1396	1516	1589	1599	1560	1381	1488	1547	1388	1310	1241	1348	1318	1306	1281	1287	1181	1360	1391	1424	5
Emx2	138	120	144	151	186	160	225	191	180	152	172	130	89	80	67	71	89	71	66	86	100	90	141	131	5
En1	337	290	327	334	385	351	487	502	527	463	459	386	59	74	91	80	100	111	48	50	65	87	110	98	5
En2	97	94	85	111	135	126	202	178	212	349	392	573	0	0	0	4	8	4	5	2	3	7	5	8	5
Enah	1504	1604	1613	1551	1626	1638	2017	1979	1938	1598	1704	1368	678	720	649	606	586	569	707	764	742	786	787	682	5
Epb4.1l4a	1164	1097	1132	1042	1214	1204	1100	1081	1251	1396	1629	1572	26	11	30	30	28	33	37	43	21	52	65	70	5
Etf1	3832	3978	3822	4026	4198	4445	3974	3860	4033	5128	6277	5008	3428	2991	2778	3173	3285	3054	3180	3136	3157	3122	3033	3213	5
Exosc10	2301	2208	2230	2297	2473	2496	2527	2214	2451	3479	3200	3779	1759	1770	1763	1943	1898	1945	1577	1560	1496	2010	2033	1917	5
Exosc9	1032	1009	1016	917	1164	1069	816	873	1051	1381	1342	1146	477	400	408	398	458	439	318	327	289	359	338	416	5
Eya4	480	550	510	457	576	570	609	629	805	1065	1125	878	249	229	190	198	212	204	274	296	233	185	214	200	5
F8	38	56	39	24	32	17	44	45	52	20	69	75	30	18	21	15	14	14	19	13	14	7	7	5	5
Fam134a	983	994	1131	985	906	997	1238	1203	1408	1214	1127	1264	748	789	794	747	704	809	781	803	700	895	867	986	5
Fam199x	478	507	460	474	536	566	580	636	615	632	748	469	430	340	357	311	393	330	249	321	330	388	481	481	5
Fam219a	363	388	380	426	435	394	539	467	531	617	505	562	170	183	257	207	214	200	181	177	156	229	267	230	5
Fam227a	40	54	59	58	30	43	63	82	32	114	102	135	39	27	38	22	28	32	37	29	14	13	17	14	5
Fam84b	671	739	669	834	788	909	844	901	871	1315	1253	1140	17	20	19	24	24	24	68	75	87	141	169	134	5
Fat2	70	86	59	61	73	50	55	95	72	63	41	89	0	0	4	3	3	5	5	4	4	9	8	8	5
Fip1l1	1712	1538	1674	1816	1775	1880	1999	1863	1892	1558	1699	1610	1398	1386	1315	1404	1381	1396	1319	1334	1284	1411	1316	1362	5
Fktn	545	482	477	494	583	541	528	535	537	1052	925	835	259	224	212	208	209	214	132	172	133	141	139	193	5
Foxf1	115	156	147	184	198	198	244	199	220	207	154	259	14	11	7	13	11	7	19	25	34	42	21	27	5
Foxf2	338	395	413	458	469	486	697	706	655	561	587	657	13	10	11	21	28	16	22	24	18	39	31	25	5
Foxq1	54	46	63	32	48	51	29	52	20	56	61	23	7	4	4	5	4	11	6	24	18	9	29	19	5
Fpgt	1298	1518	1334	1478	1569	1713	1928	1901	1874	2723	2790	2442	267	252	248	248	271	247	238	253	267	236	259	306	5
Frk	372	434	381	384	374	395	519	575	559	594	758	602	281	305	275	265	266	272	295	292	266	324	293	355	5
Fubp1	4363	4514	3902	4365	5373	5430	6696	6802	7573	11465	12366	11808	2309	2189	2086	2299	2679	2464	2187	2415	2375	2989	3233	3322	5
Fzd1	705	566	624	677	619	612	1011	1048	1025	622	676	573	283	282	273	273	314	250	271	359	313	305	304	282	5
Fzd4	93	93	105	145	134	113	244	272	186	374	315	340	54	42	42	51	68	68	28	37	46	75	66	87	5
Gas8	457	495	507	502	524	532	553	588	619	885	1055	1063	301	316	261	321	325	307	281	275	286	370	379	329	5
Gm13157	320	262	237	240	325	290	360	262	370	705	666	677	43	50	44	35	26	24	32	31	38	26	36	49	5
Gm14295	281	333	263	271	346	304	424	359	378	673	623	490	151	114	109	93	113	100	92	97	87	129	106	123	5
Gm14296	442	436	438	396	467	406	462	472	557	587	720	662	376	339	305	262	304	274	235	246	235	223	233	217	5
Gm16685	88	69	78	69	44	48	54	73	44	76	49	75	8	12	13	7	9	2	17	10	16	35	39	22	5
Gm26582	105	137	139	267	178	160	320	319	344	534	569	573	18	30	21	22	21	12	53	89	42	121	117	170	5
Gm2694	88	116	101	101	113	124	89	79	64	104	131	89	0	0	0	2	2	5	6	2	5	0	4	3	5
Gm26981	25	33	25	37	30	31	77	67	74	63	61	81	31	14	16	14	14	15	28	16	26	14	17	14	5
Gm42800	2560	2559	2405	2677	2446	2703	3168	3215	3326	2996	2946	2724	2103	2204	2169	2216	2169	2243	2357	2370	2219	2500	2460	2284	5
Gm9825	1365	1418	1558	1542	1625	1485	1387	1379	1195	1209	1125	1233	2	2	0	5	4	2	5	3	1	10	3	19	5
Gm9828	4	11	12	19	28	20	20	28	34	48	36	46	9	13	12	8	4	11	4	9	8	12	2	15	5
Gnpda2	56	93	60	59	88	89	81	95	88	157	110	150	57	53	40	42	43	53	28	43	21	40	32	55	5
Gpam	591	542	611	637	506	619	664	689	675	842	705	798	220	171	240	231	243	260	157	130	183	219	192	211	5
Gpatch4	654	707	694	726	797	766	774	697	781	996	1127	988	509	469	476	593	599	578	484	433	471	552	629	558	5
Gpc6	352	380	361	307	235	308	280	330	324	460	418	331	61	55	50	44	25	33	18	23	37	9	16	8	5
Gpn2	287	329	336	351	312	312	323	299	312	266	269	282	158	139	212	203	186	193	105	149	116	158	159	191	5
Gpr39	316	339	353	332	349	382	411	394	278	362	364	380	84	86	110	105	116	87	162	98	128	158	171	179	5
Grk5	491	473	515	468	533	535	469	466	501	612	605	461	128	173	160	161	151	167	184	153	168	258	290	254	5
Grpel2	437	500	457	635	633	593	921	907	781	900	1173	1195	340	363	362	405	450	413	506	406	460	660	690	653	5
Gsta4	75	75	91	59	86	51	64	62	46	131	79	72	20	43	35	33	32	42	45	62	29	15	9	18	5
Gyk	411	382	350	385	404	472	348	309	352	412	505	590	317	272	282	293	285	295	160	176	166	129	168	190	5
Hadha	2109	2034	2065	1975	2015	1976	2202	1945	1986	2769	2759	3128	1583	1520	1453	1543	1477	1553	1477	1464	1418	1244	1273	1408	5
Hapln4	416	429	473	450	443	487	459	438	362	407	387	343	41	66	59	55	41	60	60	66	76	69	98	83	5
Hdac9	143	118	123	130	131	129	102	176	156	116	90	112	0	0	0	0	0	0	0	0	0	0	0	5	5
Heatr1	1572	1517	1534	1559	1583	1718	1452	1409	1374	1499	1552	1241	1041	1005	967	1151	1118	1153	1074	985	1012	1178	1366	1277	5
Herc3	329	338	391	318	319	299	387	418	431	589	646	608	257	269	308	236	224	222	274	250	209	301	272	249	5
Hlf	245	265	282	215	229	273	355	360	336	349	338	265	12	10	14	10	8	7	4	0	0	4	0	3	5
Hn1	2278	2428	2370	2292	2426	2321	2595	2732	2763	3226	2736	2820	2101	1977	2190	2214	2071	2055	2209	2239	2251	1918	2206	2179	5
Hnrnpa1	16233	16725	15453	15385	16757	16752	16086	16744	16796	23804	22990	22694	8396	7859	7589	8715	9056	8696	10561	11032	10863	11799	13213	13408	5
Hs2st1	3955	4011	3852	3767	3694	3883	4534	4510	4698	7722	8126	7606	1627	1621	1592	1421	1451	1482	1494	1470	1493	1701	1963	1907	5
Hs6st1	1843	1890	2290	1816	1726	1852	1860	1686	1774	1451	1645	1477	320	365	401	405	388	389	502	471	400	694	650	726	5
Hsd17b7	625	656	658	609	474	536	579	577	493	728	802	832	339	357	361	380	345	353	408	414	463	465	494	573	5
Icmt	1593	1490	1608	1821	1557	1618	1782	1916	1766	1899	1709	1924	1542	1705	1868	1724	1632	1693	1304	1367	1406	1405	1434	1424	5
Impad1	2878	3322	2867	2751	2979	2938	3551	3649	3600	4420	4550	3781	3115	2790	2566	2446	2548	2466	2309	2238	2332	2275	2336	2416	5
Inhba	393	390	364	442	414	403	338	373	320	382	371	346	148	115	161	207	162	165	173	162	218	279	293	334	5
Insig1	2257	2211	2071	2090	1793	1727	2638	2311	2335	3158	3079	3286	794	827	792	862	817	801	1085	1171	1170	1036	1028	1087	5
Ipmk	954	1060	964	1204	1206	1262	1543	1399	1454	2261	2083	2148	680	638	609	582	610	577	632	617	616	672	654	692	5
Irak4	265	239	246	296	226	292	284	277	276	422	338	383	193	226	194	208	195	201	197	177	168	151	156	163	5
Itgb3	715	718	787	636	543	590	1118	1013	1011	1029	912	942	98	118	131	114	109	126	219	195	308	335	362	340	5
Itgb8	358	499	423	427	392	455	828	777	815	1295	1150	1169	56	36	52	47	61	53	97	84	48	109	66	81	5
Jag1	1156	1073	1084	1166	1014	1096	1709	1769	1818	2685	2862	2946	43	39	59	104	111	122	308	298	323	783	928	771	5
Kalrn	1378	1459	1458	1396	1272	1316	1647	1739	2004	2412	2262	2451	328	402	372	404	370	402	704	606	574	932	1058	916	5
Kcnh2	88	108	101	99	97	106	173	149	170	134	100	161	25	45	28	22	16	13	55	64	37	15	21	11	5
Khdrbs1	3603	3453	3482	3589	3601	3867	4244	4158	4527	4868	5052	4637	3191	2955	3088	2958	2738	3034	3724	3574	3522	2714	2868	2908	5
Kif21a	830	909	791	812	864	954	1038	1094	1081	1333	1511	1273	351	359	274	351	384	368	409	395	430	414	345	379	5
Kif5c	426	522	457	465	490	491	856	774	731	1274	1248	1426	83	79	89	82	70	100	90	114	93	166	198	190	5
Klhl7	447	543	493	573	535	514	775	817	711	941	953	962	433	442	346	393	410	405	401	402	363	482	455	491	5
Kpna6	2678	2650	2551	2667	2797	2841	2961	2902	2911	2847	3010	3076	2096	1964	2083	2064	2071	2086	1977	1897	1953	1825	1768	1841	5
Krt80	308	290	289	387	349	351	233	233	236	412	441	467	191	253	224	226	216	206	147	142	132	93	125	104	5
Lace1	199	191	217	225	211	270	358	334	336	463	566	472	177	136	147	165	204	208	216	172	193	166	192	176	5
Lactb2	476	454	431	485	529	514	521	528	587	837	892	1080	372	344	352	316	336	335	209	248	299	231	214	220	5
Lfng	600	646	629	1038	958	870	1962	1958	2070	2589	2687	2866	291	269	387	422	372	367	519	507	501	600	727	763	5
Lig4	266	273	216	220	224	300	293	336	316	319	418	374	225	199	229	199	260	231	182	175	172	185	226	217	5
Lin7c	1759	1891	1722	1788	1892	2069	2078	2079	2201	2076	2249	1950	1950	1714	1637	1704	1734	1699	1471	1430	1325	1343	1435	1538	5
Lmo7	877	700	676	781	664	766	816	827	741	862	815	870	286	253	251	233	241	224	235	164	194	174	198	186	5
Lphn2	3712	3811	3725	3698	3479	3583	3738	3597	3726	2981	3054	3076	296	348	316	303	317	297	429	408	460	368	318	295	5
Lrif1	314	290	253	296	319	298	374	331	471	308	346	282	325	276	235	229	277	242	196	197	232	179	178	170	5
Lrp12	762	660	707	908	804	899	1034	1183	1101	1393	1299	1207	536	504	505	611	581	585	560	514	545	687	750	662	5
Lrrc14	1095	1019	1084	972	981	1057	1102	1152	1268	1181	1342	1521	388	446	426	429	417	441	328	387	407	328	311	269	5
Lrrc40	1566	1653	1370	1391	1521	1506	1574	1624	1720	2475	2600	2465	958	848	820	828	854	833	753	792	935	906	949	962	5
Lrriq3	43	51	34	17	42	28	39	34	46	96	82	63	8	0	1	3	1	13	3	4	5	0	0	0	5
Maf	232	259	252	274	266	265	454	384	511	620	769	608	48	45	30	54	49	35	90	73	65	212	193	194	5
Magee1	438	393	422	418	369	459	572	553	545	443	448	446	437	427	473	451	488	471	351	334	316	357	400	436	5
Malt1	494	486	463	448	494	475	734	682	643	966	994	1138	312	314	265	291	334	292	327	298	348	499	516	447	5
Map1lc3b	678	706	722	667	545	579	512	630	493	731	756	755	391	445	477	422	411	402	419	528	489	509	477	483	5
Map4k5	912	997	958	1030	986	1020	1131	1171	941	1075	1068	1215	980	954	977	974	978	942	863	903	901	882	880	939	5
Mapk12	373	328	373	431	443	413	385	358	481	369	338	314	38	45	57	50	52	74	58	74	53	82	66	81	5
Marcks	2955	2894	2995	2502	2545	2854	3098	3819	3931	2546	3013	2989	1644	1336	1353	1069	1076	1132	1563	1581	1510	1842	2067	2036	5
Mars2	307	301	289	460	427	516	573	631	809	698	920	625	288	297	272	314	335	305	310	322	312	412	484	448	5
Mcc	487	514	520	587	494	516	708	709	881	1145	1194	1273	99	90	106	142	137	123	169	191	201	357	423	383	5
Mccc1	401	322	357	374	328	354	277	232	338	508	530	461	237	244	256	220	239	252	195	234	146	195	225	202	5
Med22	1181	1124	1173	1226	1268	1243	1261	1451	1364	1161	1196	1236	1012	1096	1133	1185	1139	1239	1013	1052	1037	1031	1092	1053	5
Megf10	243	191	228	158	162	146	167	189	124	174	159	193	1	4	6	8	7	6	10	3	8	7	7	3	5
Mettl14	624	599	547	567	634	597	632	641	509	620	789	651	566	498	459	520	570	518	416	406	361	492	509	522	5
Mfap1a	1061	1003	1011	1072	1129	1189	1233	1210	1203	1234	1237	1319	1082	993	902	937	916	979	1024	1031	948	994	768	932	5
Mfsd7b	575	536	574	620	605	658	795	847	881	1234	1414	1276	341	360	333	381	397	344	413	435	488	483	634	562	5
Mfsd8	200	180	184	241	186	216	247	244	234	278	374	305	149	182	130	156	165	181	141	123	128	110	111	165	5
Mgat5	685	616	669	520	532	555	599	530	551	655	699	703	344	371	359	372	363	286	364	317	317	269	284	239	5
Mgea5	2524	2695	2441	2402	2507	2477	3336	3118	3216	4132	4893	4337	1929	1791	1710	1920	1932	1936	2294	2248	2234	2489	2533	2573	5
Mid2	488	517	495	484	484	494	551	534	437	662	643	501	315	329	311	275	265	281	326	309	316	300	254	249	5
Mkx	185	166	207	203	191	207	187	215	150	207	225	291	27	54	44	55	51	42	70	61	103	96	86	87	5
Mmp11	952	799	961	953	967	885	1249	1184	1296	958	835	780	679	714	792	710	687	700	724	756	733	585	611	618	5
Mob3b	129	125	119	134	141	149	180	147	172	400	436	418	28	21	14	26	23	38	27	36	16	35	23	22	5
Mrpl19	561	564	530	641	606	613	699	767	769	898	1081	827	556	443	475	578	578	546	488	431	510	568	602	558	5
Mrpl45	913	914	860	911	924	1018	968	922	797	1090	958	1054	767	732	795	800	770	706	643	556	635	740	668	703	5
Mrpl9	1078	1089	1150	1222	1224	1251	1419	1266	1288	1821	1814	1820	826	841	788	913	874	921	819	727	845	904	893	930	5
Msi2	660	718	711	649	678	650	707	647	749	711	789	740	374	386	364	316	294	361	495	410	514	438	433	320	5
mt-Co3	52074	45418	38599	43231	29962	34150	86445	76002	79435	97896	99162	82327	53145	43074	42949	38159	28295	39753	55316	60786	57803	38754	37668	38653	5
mt-Cytb	62265	48085	39545	36396	26468	33872	62826	56793	64962	62600	62468	45933	46576	37927	34312	30228	25818	32453	38621	43383	37814	16691	15522	16284	5
mt-Nd1	58583	49586	39539	33980	26000	30739	50437	45377	52569	40857	40413	31101	46155	33409	31365	27240	21623	27972	31002	37152	31149	17442	16731	16384	5
mt-Nd2	33844	26320	21711	20605	15673	18802	40545	35633	40751	48063	48796	38189	24990	18299	17175	15435	12186	15804	20207	23184	20292	14073	14325	14095	5
mt-Nd3	5330	4929	4031	5228	3552	3892	7235	6047	6251	5801	5103	4458	6284	4182	4192	3844	2473	3807	3096	3813	3614	1027	1351	1133	5
mt-Nd4	40199	29992	23722	22388	15175	18838	39749	35161	41149	40328	40680	32371	31438	24125	21136	18598	15108	19225	27516	30039	26090	16440	16327	15666	5
Mtor	1320	1461	1390	1384	1227	1339	1506	1449	1428	1325	1447	1584	996	1150	1084	1057	1020	997	1092	979	969	938	872	783	5
Mtss1l	427	462	422	587	482	521	722	697	625	400	484	412	126	139	148	154	141	132	207	204	151	257	197	190	5
Mtus1	220	220	206	199	207	197	249	217	290	415	356	363	22	34	28	25	23	22	45	36	31	111	97	120	5
Mtx3	465	411	375	396	427	485	409	517	565	592	638	674	497	368	394	393	410	367	300	351	300	325	366	410	5
Myb	17	17	15	41	46	42	32	27	40	61	85	52	3	0	1	3	1	9	10	16	14	17	10	38	5
Myh10	4606	4296	4179	3819	3741	3975	3692	3785	4025	5138	4824	5239	3443	3665	3549	3490	3212	3492	3649	3485	3471	3130	3543	3485	5
Myo1b	1832	1816	1654	1589	1736	1685	1504	1598	1556	1568	1727	1423	290	263	198	243	212	256	274	327	276	298	374	375	5
Narg2	275	226	273	259	279	320	343	332	348	331	307	458	231	275	243	234	246	284	223	254	273	187	203	223	5
Nars	7712	7651	7405	7699	7491	7763	5372	5968	5296	7123	7978	8081	2625	2598	2614	2997	2900	2863	2941	2995	2827	4646	5053	4856	5
Nav3	513	566	589	610	592	591	600	570	577	632	587	553	20	23	6	27	20	24	27	14	31	58	52	63	5
Nckap1l	10	23	18	28	27	18	4	7	12	53	33	55	1	0	0	4	3	4	1	6	5	12	9	11	5
Ncoa5	916	909	924	975	937	979	1131	1002	1087	1186	1294	1411	820	830	853	917	921	907	848	806	859	849	869	816	5
Ndrg1	2666	2985	3802	3693	2672	2816	2975	3243	2926	3535	3407	3427	335	412	798	439	475	566	896	950	1355	1626	1655	2038	5
Nfatc1	770	861	774	900	875	910	1394	1132	1241	1297	1304	1397	393	426	425	434	418	406	436	429	471	482	514	539	5
Nfxl1	503	609	594	656	649	624	724	798	729	900	815	901	599	578	563	598	639	590	488	512	561	556	645	547	5
Nim1k	91	80	45	103	74	77	118	129	188	220	272	222	50	67	55	47	56	38	48	33	80	46	49	44	5
Nkx6-1	16	20	27	22	26	40	41	29	30	46	72	55	0	0	0	1	1	0	3	8	3	11	12	11	5
Nlrc3	118	88	129	97	93	96	176	131	112	276	256	204	22	31	24	35	40	24	37	52	31	28	39	51	5
Nlrp3	50	42	36	35	47	33	55	35	34	169	92	63	0	0	3	0	1	0	1	0	5	11	14	7	5
Nmnat1	135	148	156	176	194	170	214	239	180	263	190	248	119	142	149	164	204	148	145	139	162	137	140	146	5
Nol10	899	810	834	901	977	933	1096	1158	1085	1785	1903	1849	566	463	413	562	531	562	506	518	520	747	929	775	5
Nolc1	3260	2856	2862	3260	3110	3223	2880	2783	2829	2741	2851	3030	1932	1965	1827	2231	2058	2134	1785	1791	1974	2635	2776	2724	5
Nom1	934	917	955	900	967	1010	985	980	839	1292	1363	1469	657	703	608	683	645	765	586	588	561	735	782	626	5
Npr3	393	328	330	335	330	405	297	283	423	882	722	1020	83	86	86	91	94	94	179	136	128	94	87	97	5
Nr2c1	340	297	287	323	320	288	353	392	344	427	405	449	326	298	259	303	294	302	315	287	275	270	251	293	5
Nr2f1	206	207	226	186	237	219	263	310	272	496	423	300	111	83	81	89	91	111	123	128	123	69	67	66	5
Nxpe4	78	73	90	58	62	65	72	87	56	124	120	101	18	10	19	15	10	13	4	12	3	0	0	5	5
Onecut2	277	255	282	287	273	289	422	390	384	534	520	412	13	10	8	8	1	5	4	4	5	9	8	7	5
Osgin1	246	229	221	499	446	498	1024	1002	1031	1492	1647	1742	109	107	74	121	104	115	176	178	186	291	291	323	5
Pabpc4	2581	2412	2450	2724	2751	2671	2528	2544	2505	2240	2554	2920	1996	1937	2045	2214	2060	2154	1324	1501	1524	1923	1923	2126	5
Pank1	267	263	247	293	290	319	329	297	427	349	484	397	94	114	113	127	144	107	94	88	78	140	165	97	5
Pappa2	75	75	81	63	72	56	100	102	84	114	87	72	0	1	0	1	3	2	2	8	3	11	9	5	5
Pard3b	136	136	129	75	135	115	163	188	148	210	225	239	17	15	11	12	4	12	3	16	4	7	7	8	5
Pawr	538	595	544	562	685	655	744	678	729	857	756	766	59	83	84	86	89	88	122	97	124	196	274	217	5
Pax2	128	126	172	142	179	163	199	175	144	109	156	132	0	0	0	0	1	0	0	0	0	2	3	3	5
Pbx1	1071	1271	1122	876	892	946	1038	943	887	1302	1189	1253	803	808	760	730	721	681	992	918	861	746	724	633	5
Pcdh1	1036	960	952	946	994	912	1266	1273	1191	996	1107	1106	3	10	8	12	7	9	19	13	10	28	39	44	5
Pced1b	22	29	38	42	34	25	37	32	20	48	15	40	1	1	1	1	1	4	6	10	3	9	11	8	5
Pcnxl4	439	495	507	460	416	494	512	620	577	713	597	625	336	331	303	332	336	306	297	275	348	333	333	364	5
Pcyox1l	437	407	512	415	474	481	523	546	396	485	471	570	280	268	306	300	267	289	243	242	224	204	160	191	5
Pde10a	178	235	179	209	257	239	368	313	318	475	479	683	58	46	48	59	57	49	73	78	83	53	91	75	5
Pde4dip	1630	1659	1589	1535	1517	1505	1500	1562	1470	2073	1806	2085	1059	1125	1074	1011	947	1059	954	1033	977	1098	1083	1018	5
Pdlim5	7082	7393	6935	7424	7391	7889	9868	10501	10543	14615	15100	14149	1470	1335	1194	1332	1308	1265	2274	2073	2328	3056	3080	3136	5
Pdss2	191	207	196	181	212	184	215	239	266	266	251	251	212	213	203	194	214	189	154	153	188	154	207	183	5
Per2	363	316	339	509	438	497	1210	1231	1237	711	948	939	106	131	148	158	174	140	331	346	323	208	170	201	5
Pex12	171	157	137	158	242	203	281	293	288	217	289	213	111	119	121	105	127	78	107	100	115	116	81	129	5
Pgap1	291	303	282	266	279	306	446	478	350	435	443	415	122	118	144	110	130	104	130	94	117	125	128	142	5
Pgd	4432	4224	4567	4804	4633	4793	4333	4473	4119	3998	3989	4069	1761	1889	1969	2131	2135	2125	2279	2246	2206	1907	2006	1989	5
Pggt1b	502	514	493	493	513	576	631	692	665	688	797	723	447	395	315	380	352	375	380	372	352	385	393	401	5
Phospho2	199	256	256	218	271	339	289	259	230	364	302	415	261	222	204	212	249	226	193	146	167	170	171	168	5
Pinx1	160	213	172	210	178	242	201	221	258	291	315	317	176	141	110	183	182	172	123	113	100	143	192	201	5
Pitpnc1	168	134	135	181	144	168	197	199	250	331	246	291	122	114	101	99	91	112	130	104	124	99	81	103	5
Piwil4	21	30	32	19	27	16	27	25	44	40	28	69	3	0	0	1	1	2	5	4	5	21	10	7	5
Plcb4	495	470	453	375	407	396	337	317	408	463	410	472	55	49	47	42	30	37	59	65	59	37	48	33	5
Plcl1	11	33	18	12	12	17	50	36	32	25	33	37	22	29	30	19	26	11	11	18	18	2	13	14	5
Plekhj1	388	388	400	437	457	392	515	440	366	377	482	481	374	309	330	330	383	360	275	274	275	410	384	364	5
Plrg1	1365	1150	1305	1358	1375	1415	1390	1309	1412	1348	1281	1331	993	1042	1052	1100	1102	1069	918	951	859	1012	1010	1031	5
Plxnd1	2295	2301	2375	2416	2071	2062	3688	3221	3318	2642	2828	2794	567	592	573	585	540	504	898	876	831	1130	1059	997	5
Pno1	665	618	593	684	693	672	464	495	467	799	861	1092	463	366	399	393	419	371	241	187	223	238	271	261	5
Poc5	277	310	278	256	351	301	325	340	366	534	418	550	274	301	304	277	247	257	187	143	176	164	176	159	5
Polr2b	2801	2755	2681	2548	2682	2654	2608	2397	2649	3244	3108	3133	2633	2275	2334	2340	2470	2363	2076	2148	1994	2109	2077	2108	5
Ppbp	98	65	78	118	98	97	126	128	80	144	118	95	10	15	12	33	28	29	22	21	44	4	14	11	5
Ppm1h	659	808	661	702	663	582	796	668	597	539	610	498	8	14	8	11	16	6	24	29	22	40	34	36	5
Ppp1r10	1760	1766	1775	2250	2037	2035	2760	2852	2575	3601	3289	4331	1349	1335	1399	1699	1611	1574	1684	1697	1558	1459	1312	1330	5
Ppp2r5e	956	1041	992	939	908	988	1002	909	1109	1234	1217	973	816	752	764	717	730	700	686	693	739	703	687	678	5
Ppp3ca	1680	1665	1593	1428	1481	1449	1608	1598	1540	2147	2070	2206	936	877	740	754	742	762	1264	1215	1198	1199	1135	1081	5
Ppp4r4	98	91	98	54	83	128	81	76	82	159	136	115	12	18	13	16	26	11	14	13	9	0	10	5	5
Pramef8	447	450	476	606	527	605	867	751	733	1133	1071	956	273	253	316	337	330	311	391	371	331	445	446	442	5
Prex2	562	604	617	520	511	472	529	481	553	463	505	409	3	1	11	1	4	1	1	2	3	4	0	5	5
Prickle2	196	192	175	181	178	192	314	324	268	594	620	556	41	36	50	32	26	39	47	59	70	76	69	92	5
Prkaa2	85	151	132	168	165	167	219	260	248	377	471	435	55	47	56	47	49	56	63	46	39	79	95	100	5
Prkacb	3543	3869	3756	3269	3431	3407	3417	3130	3388	3320	3284	3087	1436	1330	1317	1190	1252	1194	1118	1074	1162	845	852	960	5
Prune2	1873	1809	1827	1517	1252	1524	2219	2265	2161	1502	1627	1284	313	342	291	299	229	356	662	440	605	608	528	491	5
Pten	2061	2163	2036	2027	2067	2101	2225	2437	2573	2339	2342	2074	1648	1463	1440	1290	1352	1295	1489	1289	1378	1350	1153	1215	5
Ptk2b	796	656	786	749	629	651	679	643	681	733	730	729	151	158	188	174	186	228	239	238	241	266	322	287	5
Ptprm	432	462	463	481	362	433	576	557	611	963	1086	1074	266	243	250	250	247	238	235	245	218	293	285	288	5
Pus7l	177	174	173	210	247	259	204	237	216	389	356	423	127	150	161	160	159	151	127	114	104	77	102	103	5
Rabggtb	3443	3448	3355	3943	4247	4405	4775	4659	5052	8792	8523	8361	1195	1168	1159	1328	1427	1238	1265	1315	1537	1679	1838	2052	5
Rabl2	431	430	467	387	433	386	380	378	429	574	633	616	130	169	158	145	171	151	141	108	121	147	120	115	5
Ralgps2	360	384	402	318	369	405	369	370	376	571	482	590	159	180	145	128	136	149	174	155	130	129	152	174	5
Rap1gap2	529	515	542	683	645	650	875	986	897	1057	1038	1057	86	111	94	111	110	116	158	136	173	309	328	302	5
Rap2b	673	741	785	792	712	765	883	891	957	655	643	619	359	346	321	343	312	372	400	386	364	477	479	462	5
Rbak	197	174	193	233	205	175	255	249	266	268	338	323	182	156	149	158	173	209	145	132	147	160	181	157	5
Rbbp4	6010	6221	6110	5658	5788	6131	5512	5565	5545	7406	7578	7600	4686	4294	4355	4294	4456	4192	4026	3861	3943	3420	3676	3677	5
Rbm12b2	378	379	323	334	440	398	528	534	649	549	497	423	365	328	326	304	324	302	371	388	357	421	416	405	5
Rcan1	231	237	225	390	286	309	467	360	372	437	520	544	175	204	243	245	255	254	205	256	186	314	284	316	5
Rchy1	2243	2366	2282	2235	2156	2145	1909	2146	2052	2106	1960	1849	484	458	473	467	454	501	557	502	595	451	515	506	5
Rdh10	1516	1741	1653	1478	1425	1505	1680	1664	1718	1416	1445	1547	275	273	292	319	372	342	363	421	409	559	575	569	5
Rfwd2	912	902	964	1095	1126	1121	1112	1212	1117	1431	1327	1331	941	911	863	902	967	781	934	914	938	856	981	848	5
Rfx3	297	355	309	266	307	303	519	569	585	850	894	729	257	221	158	189	217	192	255	187	235	212	253	174	5
Rgl1	2075	2075	2002	1819	1707	1788	1891	1876	1806	1876	1975	1860	133	121	105	128	124	128	212	197	164	276	354	293	5
Rgs9bp	31	23	25	38	25	20	34	48	44	58	31	43	9	11	14	8	11	14	12	4	5	2	7	0	5
Rhobtb3	1145	1237	1092	1163	1256	1293	1202	1354	1213	1274	1668	1305	1041	935	919	908	934	856	871	799	896	918	751	801	5
Robo1	1316	1171	1266	911	974	950	1118	1038	977	1022	989	1135	77	90	94	78	81	78	55	72	39	69	61	49	5
Rorc	100	111	116	131	152	138	207	223	196	177	225	274	4	1	9	4	7	6	19	14	12	22	23	14	5
Rpf1	1444	1390	1258	1418	1618	1608	1558	1515	1470	2018	2078	2123	615	510	522	563	574	617	410	528	496	492	534	576	5
Rpp38	159	129	127	193	203	240	263	209	232	167	231	230	95	94	91	105	113	132	84	61	73	80	115	111	5
S100pbp	840	902	872	894	1021	965	1194	1193	1358	1221	1406	1201	849	826	841	730	796	752	1008	964	883	820	891	867	5
Scyl3	196	205	212	240	224	214	193	241	208	250	325	343	182	154	151	167	166	184	166	136	138	154	139	138	5
Sema4d	187	194	233	189	185	218	220	182	220	147	205	207	59	52	66	72	62	63	103	74	120	101	86	93	5
Serpinb6b	358	374	358	355	394	419	419	348	412	420	400	377	5	1	4	5	9	12	30	30	22	54	67	85	5
Sh3bp5l	757	782	728	743	687	668	644	681	531	781	758	795	530	562	568	555	527	592	636	668	622	637	609	653	5
Sh3d19	4744	4900	4940	4522	4676	4951	4775	4671	4824	4435	4891	4807	1097	1136	1089	1088	1094	1052	1325	1378	1204	1556	1716	1661	5
Sh3kbp1	1869	1726	1703	1559	1729	1737	1689	1652	1302	1813	1878	1918	948	732	703	802	850	830	1028	952	1022	1298	1261	1337	5
Shd	376	317	322	337	302	326	217	280	232	271	264	262	1	0	1	1	3	0	5	7	4	8	0	3	5
Skida1	194	208	154	137	261	222	352	352	364	425	433	383	109	87	95	94	83	86	92	77	44	68	53	70	5
Slain2	1034	1165	1106	1126	1205	1225	1461	1396	1592	1345	1414	1273	1156	1074	1035	1046	1089	1052	961	970	1008	1100	1140	1129	5
Slamf8	64	60	39	36	40	55	92	86	86	53	51	35	0	0	0	0	0	0	1	2	0	9	0	14	5
Slc12a2	5561	5082	5022	5439	5339	5445	6442	6234	5937	5356	5152	5034	1017	1006	935	1048	1132	947	937	859	815	1007	1149	1024	5
Slc24a3	538	381	480	559	488	504	638	574	517	488	523	446	59	61	64	55	60	63	42	41	39	22	20	30	5
Slc25a17	1209	1124	1240	1145	1196	1121	1222	1293	1370	1398	1368	1365	1108	990	1043	1054	1012	1047	1056	1021	917	912	792	834	5
Slc25a32	267	316	340	411	419	448	509	449	503	319	492	308	383	309	255	316	325	297	336	289	274	295	336	407	5
Slc26a2	732	758	726	605	638	697	1056	1095	1069	953	1120	783	454	470	488	440	445	479	510	517	514	475	554	521	5
Slc4a4	454	522	530	533	458	480	733	737	707	1070	1099	1287	260	248	282	264	235	226	227	196	228	295	363	332	5
Slc4a8	227	293	268	231	283	242	219	222	220	286	354	320	215	259	279	220	199	250	192	176	223	194	151	149	5
Slc7a5	2247	2130	2651	3071	2325	2628	2046	2410	2064	2352	2436	2696	858	939	1139	1411	1298	1316	1292	1148	1402	1901	1727	1755	5
Slx4ip	242	224	211	209	234	241	266	272	310	286	287	340	222	221	253	207	220	217	217	152	190	163	189	142	5
Smarca2	1438	1557	1552	1225	1456	1363	1726	1627	1606	1752	1829	2206	136	100	101	104	93	102	143	143	185	107	107	53	5
Smarcal1	346	345	313	285	353	289	297	337	358	362	420	403	315	312	313	294	309	332	306	293	236	254	236	238	5
Smarce1	1795	1732	1718	1632	1799	1843	1950	1832	2101	1993	1937	1823	1480	1560	1423	1505	1521	1560	1303	1405	1292	1189	1245	1319	5
Smndc1	836	1060	945	1160	1307	1225	1349	1451	1510	1912	2039	2016	812	694	642	747	805	760	849	779	788	884	960	962	5
Smoc1	71	77	73	66	48	49	57	28	44	94	51	46	9	5	8	7	5	7	9	17	10	26	25	22	5
Snrnp40	1336	1288	1389	1332	1305	1370	1281	1250	1243	1679	1711	2016	833	894	988	1010	1034	1067	809	814	945	1029	1066	1076	5
Sord	634	698	614	615	654	699	802	779	833	1277	1317	1282	301	350	340	281	263	277	438	487	481	550	479	411	5
Sox11	595	636	580	645	762	857	1156	1175	1364	1603	1996	2007	125	149	104	106	123	88	112	117	89	180	188	216	5
Spata1	63	70	45	47	83	62	64	76	100	129	126	153	25	19	21	27	31	20	17	32	14	10	9	26	5
Spink10	38	45	32	41	38	64	29	57	42	35	97	115	19	23	5	8	8	4	6	6	7	2	2	5	5
Sprtn	291	292	296	447	439	387	556	624	661	852	840	907	168	206	185	234	218	198	220	210	245	377	434	353	5
Srgap3	872	928	932	761	694	759	931	915	1027	1065	1120	982	96	96	125	107	92	85	173	144	177	179	164	157	5
Srp72	2480	2519	2492	2590	2682	2848	3234	3089	2996	3409	3633	3338	2363	2241	2081	2203	2303	2297	2203	2273	2274	2081	2140	2227	5
Srsf11	4896	4705	4209	4594	5925	5338	5665	5567	6181	9341	9092	8974	3286	3059	2941	3067	3398	3181	3719	3843	3705	4110	4326	4358	5
Ssx2ip	1322	1473	1467	1405	1457	1519	1316	1412	1344	2195	2067	2079	728	702	655	618	665	576	515	605	535	654	655	748	5
St3gal1	1005	1166	1155	1162	1013	1073	1288	1338	1083	1464	1476	1336	119	98	96	122	94	122	98	104	108	190	169	164	5
St6gal1	107	130	108	77	85	80	123	106	88	137	128	98	62	72	67	58	60	58	55	60	57	42	36	33	5
St7	278	259	283	266	261	229	271	286	270	339	436	389	214	200	236	225	272	242	212	203	227	133	148	154	5
Stag3	1330	1281	1067	1064	1162	1113	862	906	1141	1077	1122	838	63	55	54	49	50	51	53	51	57	108	71	70	5
Stc2	178	158	176	197	169	173	114	111	146	142	202	141	1	3	1	1	0	0	3	0	0	6	5	3	5
Stk3	629	793	785	833	849	927	1029	933	1055	1115	1017	1031	843	761	701	682	661	646	704	681	661	556	567	595	5
Stk39	367	351	323	412	398	467	341	323	374	306	356	340	91	63	98	91	86	78	45	41	44	53	69	72	5
Strada	297	301	342	295	330	277	251	332	314	397	438	351	172	167	215	192	176	123	163	97	134	101	117	129	5
Strip1	1305	1271	1328	1217	1233	1352	1600	1545	1638	2078	2014	2125	867	849	956	999	956	957	964	1002	919	1268	1341	1393	5
Supt7l	382	345	346	413	342	386	420	405	382	448	374	472	389	360	391	373	392	331	343	298	355	269	235	312	5
Tada2b	430	426	487	514	546	568	658	627	683	678	840	619	481	455	427	468	450	508	393	403	434	531	419	518	5
Tatdn1	172	195	202	204	220	223	204	211	210	377	377	357	179	132	121	151	121	145	117	122	126	98	108	141	5
Tbc1d4	251	224	259	259	249	281	319	424	495	587	692	625	181	158	163	163	161	178	154	128	125	125	162	141	5
Tbck	224	177	191	184	181	189	208	216	190	288	215	300	151	145	150	141	128	166	117	119	96	112	149	144	5
Tef	1133	1157	1119	1105	1106	1010	2709	2687	2731	1874	1939	2036	588	580	594	560	628	552	1496	1486	1342	770	865	735	5
Telo2	548	504	506	526	455	419	489	421	587	475	510	657	397	443	453	453	447	434	379	346	352	352	393	351	5
Terf2ip	422	422	377	500	512	567	704	682	769	875	909	772	318	351	361	352	378	390	410	350	462	393	442	541	5
Tgfbr1	593	652	578	657	660	778	986	1021	1035	1302	1517	1175	507	499	459	454	504	495	561	564	575	716	822	805	5
Thumpd1	539	472	481	564	603	607	571	647	573	632	602	625	530	522	445	499	487	489	431	327	426	421	441	421	5
Thumpd2	37	62	48	28	69	43	87	61	98	89	95	101	32	39	31	49	46	45	38	45	37	45	43	31	5
Timmdc1	319	355	338	338	321	311	283	296	352	407	484	386	217	247	251	245	233	233	220	204	197	222	226	176	5
Tlcd1	146	136	110	136	135	111	215	199	180	306	295	320	72	96	100	89	78	81	125	124	85	85	67	81	5
Tmed8	732	712	628	632	701	633	712	724	679	607	681	573	367	398	355	328	346	332	377	365	356	381	477	413	5
Tmem18	360	354	339	416	424	496	453	455	513	372	448	400	258	273	283	282	300	326	223	233	226	282	344	268	5
Tmx4	778	772	770	886	835	878	1131	1166	1083	1118	1243	1106	727	719	673	673	683	667	640	712	655	622	673	668	5
Tnfrsf9	1105	985	1213	1277	697	776	858	648	705	718	902	824	117	131	130	93	77	87	81	89	107	50	35	36	5
Tnfsf12Tnfsf13	98	78	75	90	73	63	139	106	136	76	115	115	99	92	111	96	90	95	94	88	99	93	69	75	5
Tnip3	179	167	182	184	144	177	184	178	150	314	325	256	1	4	3	2	0	4	1	0	8	12	16	15	5
Tomm70a	2222	2234	2143	2584	2590	2817	2777	3006	2982	3004	3084	2989	2280	2015	2008	2264	2390	2323	2112	2229	2278	2552	2566	2767	5
Tph2	58	84	74	71	75	59	54	89	72	142	131	164	0	0	0	0	0	0	4	8	4	3	2	1	5
Trib2	320	323	346	366	238	262	460	452	378	387	287	435	20	30	18	24	22	27	36	35	26	80	61	70	5
Trim2	1024	1005	1078	915	876	928	1054	989	1017	1279	1335	953	607	692	631	519	549	574	497	529	451	431	448	338	5
Ttc17	597	443	518	566	538	546	746	710	769	584	715	504	503	589	632	616	599	600	597	657	553	532	486	435	5
Ttc19	388	354	368	363	464	436	639	677	707	647	728	527	321	292	297	291	268	282	320	325	387	443	477	433	5
Ttc39a	46	53	43	33	90	56	68	62	54	114	100	49	41	40	32	34	33	32	49	61	48	11	15	27	5
Ttc7b	431	422	418	439	430	372	443	451	412	518	546	642	159	133	142	134	138	137	104	96	91	105	122	107	5
Ttll7	1944	2287	2028	1896	1865	1990	1801	1875	1962	2764	2882	2316	1057	972	863	814	857	811	876	925	883	727	841	647	5
Tyw3	648	623	638	748	707	691	890	852	799	1044	886	1037	86	110	88	83	89	77	58	93	94	74	71	98	5
Ubxn4	1450	1371	1408	1504	1628	1582	1421	1302	1530	1972	1944	2074	1333	1075	1105	1108	1193	1100	1033	985	1061	1038	962	1013	5
Unc5b	2804	2831	2910	2913	2369	2368	3849	3829	3624	3702	3656	4018	1704	1906	2114	2163	1962	2242	2379	2151	2416	1990	1950	1937	5
Usp33	2919	2942	2845	3146	3388	3303	4394	4387	4419	7262	7880	7353	1463	1466	1338	1385	1391	1450	1600	1470	1620	1934	2197	2205	5
Utp11l	577	566	524	644	627	605	596	666	749	748	776	688	537	517	507	507	563	536	547	548	499	446	479	448	5
Utp3	850	859	766	941	911	977	1200	1172	1167	1062	1130	1365	891	725	756	878	884	869	778	802	913	919	928	969	5
Uvssa	393	482	412	417	420	403	501	561	599	705	748	691	243	244	218	185	195	186	230	266	228	249	282	297	5
Vdr	1375	1574	1501	1722	1759	1738	4192	3834	3765	5942	6410	6509	281	232	249	279	279	269	383	382	355	497	573	610	5
Vti1a	252	345	296	297	364	299	354	293	384	483	533	415	267	251	260	273	300	247	205	172	209	150	159	159	5
Wbp1l	1550	1576	1634	1642	1479	1501	1748	1671	1718	1886	1952	2195	1074	1186	1209	1177	1110	1037	1286	1280	1235	1218	1261	1099	5
Wdpcp	121	119	152	104	128	135	148	142	148	180	261	216	52	66	88	57	89	76	66	89	64	63	53	56	5
Wdr12	800	785	681	764	787	840	773	726	803	1065	802	827	470	472	434	500	511	495	358	334	381	427	513	503	5
Wdr73	229	256	207	300	290	270	285	356	302	266	341	386	240	265	254	263	288	276	242	189	210	202	195	258	5
Wdr75	1600	1607	1427	1632	1675	1723	1775	1695	1528	1512	1532	1417	897	786	753	910	875	874	682	684	746	875	819	894	5
Wdr77	2248	2258	2162	2663	2695	2685	2676	2719	2769	3176	3794	3323	1507	1421	1456	1710	1717	1650	1305	1170	1245	1416	1525	1435	5
Wdr92	368	407	407	387	369	455	405	401	406	493	564	524	312	335	301	285	286	250	259	244	202	270	286	312	5
Wwp1	594	643	559	762	751	698	724	642	889	660	733	628	676	637	550	596	687	652	536	545	553	494	436	473	5
Yars	2831	2454	2648	2778	2700	2708	1867	1963	2119	2754	2657	2917	1072	961	973	1163	1191	1056	1070	995	1007	1568	1681	1598	5
Yrdc	530	490	553	605	685	702	644	645	585	513	610	544	315	299	319	397	338	390	324	297	395	384	499	429	5
Zcchc17	664	767	677	631	741	707	587	536	593	915	1012	1080	388	374	381	338	348	354	333	289	284	308	302	280	5
Zcchc9	307	303	328	365	336	366	378	364	376	384	295	406	349	366	340	358	364	390	290	292	352	287	285	291	5
Zfat	210	271	315	254	276	259	323	329	274	362	420	366	184	191	208	212	209	185	181	175	166	119	127	133	5
Zfp106	5166	5336	5092	5072	4929	5223	4701	4594	4694	5616	5585	4936	4583	4566	4387	4434	4327	4382	4692	4376	4601	4529	4340	4246	5
Zfp422	561	599	588	671	594	605	603	642	579	814	1038	890	524	404	393	412	437	391	331	355	336	452	402	411	5
Zfp423	38	41	41	24	30	32	31	22	26	30	38	63	0	0	0	0	0	0	1	2	0	2	2	3	5
Zfp647	69	76	83	93	86	92	111	158	174	180	97	118	43	72	82	72	83	85	63	78	68	64	81	46	5
Zfp72	21	31	41	27	33	32	48	48	60	73	61	63	31	18	26	18	23	26	14	14	14	45	27	34	5
Zfp759	33	21	15	36	38	53	26	45	54	61	41	43	40	38	39	24	33	28	22	11	22	23	27	19	5
Zfp830	190	142	142	214	264	243	255	314	316	349	320	354	181	165	167	191	174	198	204	152	159	237	216	180	5
Zscan20	154	162	159	231	191	175	215	185	254	339	261	268	92	116	115	95	110	108	94	85	103	133	106	134	5
0610009O20Rik	680	743	777	733	728	687	669	668	661	341	297	297	735	783	762	732	672	787	534	535	526	459	421	399	6
1110008F13Rik	884	959	975	912	959	1035	816	855	779	564	551	556	839	806	845	831	782	887	706	715	738	612	639	622	6
1700037H04Rik	485	513	534	475	464	477	255	225	270	185	156	135	509	521	570	547	528	445	483	458	398	346	315	347	6
1810030O07Rik	484	520	593	510	506	522	469	394	449	245	251	230	501	518	459	467	560	464	462	395	396	381	321	351	6
2310003H01Rik	218	211	273	257	216	188	221	239	220	81	77	101	165	159	219	194	186	173	153	157	129	149	134	109	6
2310009B15Rik	74	82	78	78	84	68	67	59	60	15	15	17	34	63	52	51	58	54	55	41	40	41	21	33	6
2310011J03Rik	540	519	566	512	472	515	394	406	344	207	167	184	464	521	594	553	525	506	425	456	344	349	322	320	6
2410015M20Rik	382	374	369	344	370	353	224	207	166	96	49	89	324	311	364	334	301	304	228	234	228	131	144	131	6
2610001J05Rik	457	490	463	392	365	381	259	337	336	197	177	170	503	444	454	421	449	437	369	309	382	283	314	290	6
2610002J02Rik	309	297	318	325	265	274	194	174	238	106	97	132	332	362	392	340	359	381	302	285	275	237	219	205	6
2610507B11Rik	5379	5070	5296	4335	4216	4692	2846	3096	3092	1816	1745	1532	4187	4406	4400	4124	3919	4082	4124	4045	3855	2750	2827	2608	6
2810428I15Rik	384	375	480	369	363	301	301	280	294	111	74	153	333	323	372	348	315	359	241	242	227	163	157	129	6
4930427A07Rik	596	494	601	434	524	461	243	285	306	139	187	167	602	668	679	599	550	515	410	381	400	303	273	239	6
9130023H24Rik	108	107	75	110	73	90	49	84	36	8	20	0	80	117	71	87	87	76	47	61	47	37	33	52	6
Abhd11	288	268	259	215	286	214	200	167	156	76	174	181	213	227	207	246	239	268	228	221	219	222	160	242	6
Abhd17a	763	867	965	894	745	775	478	453	362	215	218	245	858	946	1098	957	866	932	797	703	651	516	499	469	6
Acly	4116	4206	4257	3865	3718	3740	3081	2906	2843	3325	2923	3459	3873	4206	4238	4261	4138	4332	4024	3881	3808	3221	3142	3029	6
Aco2	6823	6628	7000	6527	6294	6319	4748	4680	4117	2999	2790	2796	5301	5540	5865	5635	5450	5458	4544	4756	4628	3698	3229	3269	6
Adck2	118	126	119	172	131	121	162	131	154	61	87	75	108	152	157	144	175	176	102	144	83	108	140	104	6
Adpgk	691	667	643	756	689	749	713	614	651	374	387	331	675	720	761	780	738	728	660	621	724	583	594	638	6
Adprh	524	552	552	499	433	491	430	353	380	192	208	130	384	454	444	426	395	390	279	339	306	302	229	219	6
Adrm1	1504	1472	1507	1600	1592	1457	1148	1072	1001	928	966	890	1258	1232	1328	1475	1423	1389	1121	1237	1155	1163	1010	956	6
Aes	2755	2799	3085	2898	2564	2344	2181	2209	2187	872	779	881	3130	3404	3615	3207	2938	3020	3023	2916	3040	1786	1513	1532	6
Aimp2	592	639	624	614	658	553	430	387	467	197	231	207	467	476	589	591	601	574	384	382	381	442	362	402	6
Akr1a1	4149	4341	4736	4110	3955	4165	2899	2929	2651	1639	1432	1601	4106	4203	4473	4235	4178	4168	3826	3674	3612	2470	2142	2323	6
Akt1	3568	3541	3922	3437	3709	3659	2401	2640	2597	1684	1909	1849	2749	3174	3232	3231	3144	3167	2550	2655	2643	2256	2116	2145	6
Aldoa	10361	10410	11641	9563	8517	7750	5974	5761	5769	2855	2536	2563	8086	8907	9821	8840	7906	8261	7988	7805	7430	6907	5966	6184	6
Alg10b	2614	2739	2625	2269	2343	2641	1741	1819	1754	923	822	657	2486	2605	2375	1949	1937	1948	1102	1013	1035	770	647	682	6
Alg3	289	243	247	271	297	225	221	196	202	114	108	40	247	217	263	294	270	277	205	191	209	246	227	183	6
Amfr	2540	2347	2448	2338	2169	2288	1904	2024	1962	1406	1340	1359	2581	2427	2665	2556	2497	2493	2279	2383	2244	1835	1857	1754	6
Anapc1	4702	4793	4685	3818	4037	3995	2807	2599	2711	1755	1888	1532	4646	4787	4529	4339	4300	4374	3550	3294	3457	2735	2820	2588	6
Anapc11	629	680	671	554	578	498	395	312	338	174	238	173	483	478	587	470	451	466	351	330	475	333	306	278	6
Ankrd54	642	723	674	639	688	672	640	695	587	453	502	354	578	659	638	678	635	632	543	486	626	505	542	528	6
Anp32b	4314	4456	4502	4141	4684	4622	2649	2899	2873	1310	1340	1322	4078	3990	3947	3920	4098	4104	2773	2774	2801	1998	2027	2164	6
Anxa1	7471	7694	7286	6332	6171	6145	3744	3797	3704	3535	3469	3079	7460	6460	6366	6356	6636	6273	6336	6234	6068	4296	4185	4406	6
Anxa2	14019	14885	15212	14004	14040	14017	9189	8868	8254	5927	5352	5020	12850	13282	14025	13576	14312	14344	12895	12820	13316	9897	9823	10786	6
Anxa5	7637	8118	8201	7470	7474	7454	4261	4039	4267	4673	4650	4458	7099	7063	7265	6839	7075	6738	6555	6364	6433	5126	5136	5371	6
Ap1s1	1651	1928	1899	1645	1656	1587	1073	1015	875	698	617	694	1797	1816	1954	1930	1756	1885	1301	1364	1240	949	830	808	6
Ap2a1	1520	1491	1621	1386	1469	1272	1031	1156	1075	647	646	683	1509	1626	1708	1695	1495	1579	1449	1485	1305	1126	1149	958	6
Ap2m1	4339	4208	4541	3693	4046	3885	2126	1994	1958	1077	1140	1063	5089	5253	5722	5132	5120	5114	3401	3428	3423	2293	2067	2101	6
Ap3s1	709	804	755	662	772	738	503	543	505	389	564	487	949	767	778	696	724	711	621	672	591	366	320	344	6
Apba3	686	646	785	642	773	635	619	556	461	200	287	259	662	775	825	799	782	724	609	641	617	516	488	432	6
Arf1	4580	5222	5133	4739	4601	4701	3243	3723	3310	2175	1950	2318	5048	4995	5127	4975	5144	4754	3967	3994	3874	2652	2647	2801	6
Arhgdia	6624	6773	7316	6213	5944	5576	3808	3830	3508	2124	1968	2215	4715	5369	5750	5704	5010	5101	4214	4169	4219	2837	2643	2607	6
Arl3	528	507	534	480	499	480	353	347	336	154	208	204	606	446	534	459	456	457	412	422	417	263	272	282	6
Armc5	437	418	443	502	312	313	395	347	274	147	151	161	347	402	426	442	372	405	289	319	363	225	223	257	6
Arpc1b	4005	3661	3842	3428	3102	2897	1754	1649	1362	1310	1209	1475	2863	3036	3253	3171	2843	2928	2408	2357	2239	2001	1752	1627	6
Atp1a1	8517	7643	7744	7827	6925	7268	5258	5223	4868	4663	3968	4306	7313	7658	8270	8608	7919	8256	6868	6557	6381	4640	4126	4076	6
Atp5b	21816	22084	22370	21526	21734	21906	15089	15801	14047	9424	9702	9098	21457	22105	22798	22663	23005	22709	16572	16521	16076	11616	11370	11802	6
Atp5d	2204	2295	2586	2177	2239	2096	1496	1495	1602	627	730	780	1879	1989	2282	2182	2008	2070	1638	1536	1595	1095	886	998	6
Atp5e	753	778	744	651	528	572	277	379	308	195	215	179	775	622	726	661	599	607	405	437	496	171	181	178	6
Atp5g2	3708	3783	3970	3845	3865	3877	3131	3019	2948	1737	1540	1757	3319	3216	3359	3400	3242	3179	2544	2532	2656	1910	1741	1904	6
Atp5g3	3561	3563	3537	3176	2878	2929	1512	1746	1510	847	771	760	3189	2827	2943	2850	2767	2780	1867	1991	1830	986	967	900	6
Atp5h	1395	1224	1300	1135	1026	1033	646	669	733	415	361	305	1209	1110	1080	1022	1043	1107	776	777	844	413	395	461	6
Atp5j	1372	1425	1381	1054	1133	1123	521	542	537	286	274	262	1667	1528	1454	1248	1201	1249	849	920	939	416	382	375	6
Atp5o	1647	1707	1656	1574	1551	1357	1009	940	903	503	466	467	1938	1812	1977	1709	1643	1544	1216	1213	1234	862	797	792	6
Atp6ap1	3931	3824	3693	3549	3253	3492	1876	2013	1616	1001	922	878	2975	3127	3275	3118	3106	3186	2114	2040	2179	1661	1564	1493	6
Atp6v1g1	1032	1011	1049	924	912	861	669	573	701	329	300	331	988	833	891	721	864	749	716	785	801	603	594	593	6
Atpif1	1058	1080	1013	991	1113	917	741	602	781	308	282	230	938	799	841	769	785	731	699	712	653	416	299	265	6
Atr	826	728	657	554	525	642	377	427	382	298	223	222	671	670	539	506	519	517	402	359	419	358	383	297	6
Babam1	649	677	677	656	669	587	416	401	340	190	151	161	694	726	794	740	702	666	495	493	477	358	245	239	6
Bad	431	453	460	500	396	401	314	311	334	159	174	193	283	314	376	322	271	311	311	302	266	192	190	223	6
Bak1	1270	1375	1572	1189	1224	1264	861	770	661	316	287	207	1191	1167	1292	1272	1087	1170	1163	1135	1163	757	662	748	6
Banf1	2421	2377	2444	2363	2444	2355	1171	1213	1053	556	530	403	2036	1956	2013	2072	2016	2005	1299	1316	1219	778	689	800	6
Bax	765	730	746	719	617	601	402	381	429	230	179	251	686	652	711	673	594	600	534	545	507	413	426	452	6
BC004004	659	617	674	543	527	591	243	299	334	137	90	60	480	465	449	404	446	354	325	333	283	236	168	172	6
BC030867	288	348	347	333	330	280	173	253	194	172	136	109	262	295	299	287	270	242	216	201	252	208	292	220	6
Bcap31	2140	2258	2303	1933	1796	1886	1128	1221	1025	756	710	752	2138	1973	1933	1856	1877	1822	1784	1710	1699	1048	1112	1102	6
Birc5	1436	1524	1495	1260	1454	1435	849	1104	979	508	451	507	1760	1533	1604	1499	1591	1521	869	958	1050	680	756	725	6
Bloc1s1	407	471	460	337	283	317	172	143	160	63	38	43	404	435	351	344	304	299	276	220	283	86	69	93	6
Brip1os	1778	1725	1726	1463	1549	1589	768	857	865	531	515	524	1928	1801	1902	1590	1652	1670	1448	1428	1395	1039	1026	977	6
C330006A16Rik	605	576	604	707	593	569	486	551	549	245	195	167	456	498	535	513	494	495	327	384	359	216	261	302	6
Cant1	902	844	941	735	643	617	530	581	473	400	256	308	740	807	911	838	790	823	773	759	760	708	645	519	6
Canx	9353	9046	8706	7808	7382	8300	5128	5193	4950	4281	4009	3591	7520	6636	6921	6591	6789	6647	6237	6119	6039	4783	4265	4645	6
Capg	1819	1855	1993	1709	1618	1592	1061	1179	865	415	302	357	1466	1526	1563	1487	1452	1426	1523	1517	1381	1015	904	822	6
Caprin1	9214	9462	8999	8522	9525	9865	8954	8602	8528	6010	6261	5195	9015	8362	8358	8627	9140	8570	8096	7850	7972	7224	6856	7091	6
Capza1	3516	3866	3682	2996	3525	3622	2520	2703	2853	1682	1729	1397	3211	2911	2887	2790	2954	2742	2562	2592	2552	1668	1653	1762	6
Ccdc58	262	374	274	330	287	276	184	183	170	131	92	72	361	291	246	274	245	274	208	155	231	181	176	190	6
Ccdc97	552	504	528	455	473	492	460	461	573	271	364	271	549	569	589	591	535	536	436	491	460	398	414	373	6
Cdc123	940	965	958	958	1037	1049	565	744	525	713	707	562	1165	1127	1156	1045	1113	1061	881	848	793	576	570	573	6
Cdc42	5587	6160	5653	5009	5377	5432	3789	3912	3750	2119	2108	1621	5886	5045	5080	4742	4870	4876	4196	4069	4046	2513	2319	2432	6
Cdc42bpa	2058	2301	2032	1720	1617	1684	1527	1380	1576	1254	1148	1187	1858	1921	1631	1534	1516	1486	1553	1599	1556	1350	1394	1341	6
Cdipt	919	1046	1026	897	791	822	676	571	497	346	259	340	825	900	994	965	908	940	762	844	797	693	674	729	6
Cdk4	7591	7888	8373	7266	7379	7388	4282	4679	3995	2329	2295	2097	6125	6133	6534	6477	6345	6297	4513	4663	4637	3146	3087	3197	6
Cenpi	910	966	864	798	793	840	579	595	561	422	341	372	1072	906	845	842	955	899	536	624	515	592	555	513	6
Cenpm	228	259	281	217	218	215	105	104	102	38	13	20	341	299	369	299	323	269	182	167	143	106	78	105	6
Cers2	3754	3373	3622	3611	3609	3659	3363	3301	3138	2377	2262	1964	3444	3570	3418	3713	3790	3699	3381	3477	3324	2833	2860	2932	6
Cfdp1	1731	1892	1742	1648	1820	1837	1141	1069	1071	812	825	711	1683	1537	1441	1473	1501	1445	1129	1117	1112	797	790	802	6
Cfl1	10659	11326	11263	10362	10984	10590	7176	7157	6794	5254	5293	4856	9370	9005	9216	8859	9131	8768	7132	7282	7102	5798	6136	6251	6
Cherp	1853	1899	1865	1896	1858	1707	1731	1644	1636	1214	1417	1287	1538	1635	1798	1963	1748	1836	1563	1586	1540	1679	1547	1547	6
Chmp2a	562	606	599	585	586	579	382	348	368	420	297	262	663	666	655	610	607	645	511	523	473	342	326	312	6
Chmp6	505	464	493	427	408	372	271	317	220	114	143	107	319	338	386	350	310	353	256	227	256	143	156	142	6
Chpf2	993	770	871	723	606	527	318	378	419	205	136	193	647	704	846	718	607	692	596	611	589	316	373	276	6
Chrac1	344	320	364	382	322	333	243	230	236	66	126	81	302	312	316	296	305	283	269	176	205	182	152	220	6
Chtf18	823	685	833	670	687	679	484	500	453	217	254	199	873	929	1045	972	897	845	682	602	677	541	468	401	6
Chtf8	2043	2048	2103	1905	1794	1892	1472	1374	1282	688	551	671	1980	2018	2115	1988	1861	1949	1700	1758	1745	1309	1211	1288	6
Chtop	2640	2912	2633	2363	2389	2466	1873	1886	1808	1290	1312	1431	2684	2388	2355	2490	2441	2280	1964	1933	1893	1535	1511	1424	6
Cinp	411	439	405	464	464	435	329	297	298	205	143	164	478	385	367	366	361	366	327	325	353	261	292	331	6
Cks1b	1662	1617	1622	1598	1667	1467	995	1096	1241	632	566	533	1471	1486	1466	1369	1483	1363	978	975	990	705	664	768	6
Cmpk1	673	722	673	632	636	696	526	676	499	493	505	452	807	773	701	713	795	741	644	630	646	450	389	372	6
Cnbp	4606	4769	4645	4771	4661	4738	3080	3329	3222	2422	2152	2154	5527	4828	4599	4952	4858	4724	3951	4088	4020	2968	2993	3213	6
Cnpy3	718	541	703	755	694	645	526	489	485	192	213	199	472	513	574	616	622	650	572	537	634	554	408	484	6
Cog1	476	538	506	514	533	504	501	479	573	266	218	288	468	538	473	559	529	539	449	414	372	519	377	446	6
Colec12	845	891	842	709	648	670	425	512	414	354	336	251	833	834	727	714	724	688	692	721	694	408	394	399	6
Commd1	257	304	332	296	273	348	221	188	176	104	190	121	403	319	335	284	276	248	274	275	260	122	121	149	6
Commd4	323	309	336	260	270	283	191	134	168	104	82	132	293	336	326	314	246	290	246	217	227	176	163	137	6
Cops7a	1272	1256	1212	1213	1243	1184	696	765	701	554	351	372	1461	1422	1580	1540	1538	1429	936	999	1043	866	681	727	6
Copz1	2273	2508	2292	2173	2200	2311	1625	1603	1458	1325	1378	1250	2082	2025	2025	2063	2120	1896	1535	1668	1673	1005	1133	1139	6
Coq2	382	375	403	287	371	304	243	257	244	147	110	104	299	293	345	328	335	315	278	294	312	209	257	230	6
Cox4i1	4261	4426	4367	4122	3520	3548	2522	2431	2399	1365	1263	1066	3048	2957	3259	3045	3041	3104	2310	2290	2255	1517	1338	1375	6
Cox5b	1282	1182	1176	1189	1165	1118	955	880	849	321	412	357	943	991	1010	977	959	1045	724	770	777	482	409	451	6
Cox6b1	1201	1307	1211	1073	984	992	486	460	565	245	195	132	1539	1382	1445	1241	1184	1118	840	931	895	474	350	384	6
Cox6c	2124	2232	2030	1866	1697	1798	989	1076	999	430	479	409	1744	1614	1482	1387	1444	1454	1056	1112	1073	562	586	578	6
Cox8a	2603	2630	2946	2434	2438	2387	1611	1548	1520	584	728	737	1980	2079	2195	1993	1982	2073	1756	1710	1835	1021	859	837	6
Cpe	6081	5875	5809	5078	4780	4914	2720	2607	2207	1115	1209	1172	5032	4902	5156	4517	4649	4712	3579	3816	3544	1772	1596	1557	6
Cpsf1	2283	2082	2190	2088	2011	1962	1515	1484	1570	1057	986	1071	2109	2247	2353	2419	2270	2384	1728	1897	1888	1419	1390	1411	6
Cpt2	294	299	343	325	294	355	341	259	322	144	118	144	393	359	415	328	312	302	294	277	266	258	181	230	6
Creld2	1274	1135	1246	1156	954	995	778	719	765	678	589	668	899	931	1016	975	952	914	714	779	777	634	667	619	6
Crtap	1128	1068	1181	1077	963	960	808	796	733	346	305	248	1144	1185	1350	1214	1206	1159	957	1024	1082	751	643	645	6
Cryl1	105	90	95	66	74	77	36	39	34	40	38	72	64	74	76	67	67	59	60	67	57	31	43	37	6
Csrp2bp	724	659	711	626	689	779	521	478	525	296	338	423	688	640	635	693	662	671	554	544	515	570	512	493	6
Cstb	2309	2234	2291	1997	1984	1863	1115	1102	1065	592	474	389	1814	1694	1709	1488	1611	1539	1137	1148	1208	881	746	824	6
Ctbp1	2318	2441	2548	2049	2074	1951	1144	1216	1266	405	492	380	2009	1956	2053	1905	1870	1752	1176	1348	1191	707	768	673	6
Ctdnep1	1061	1202	1313	1124	1199	1311	1027	1091	887	635	597	711	911	968	1163	1099	1075	1028	936	951	927	830	818	910	6
Ctps2	663	790	724	650	676	659	519	529	527	493	469	478	692	645	614	561	637	527	606	586	627	450	451	369	6
Cuedc2	989	1001	1035	840	812	822	470	456	517	223	172	225	700	780	792	710	645	703	625	553	617	348	293	313	6
Cul4a	1855	1723	1815	1623	1696	1615	1441	1678	1488	774	786	850	2105	2158	1953	1817	1821	1910	1673	1496	1626	1196	1108	1073	6
Cuta	395	380	384	342	308	355	251	204	208	121	113	121	322	360	362	339	330	354	308	277	316	263	227	221	6
Cyb561a3	207	220	239	203	170	181	141	110	122	68	38	55	157	174	215	147	154	179	135	117	95	118	120	74	6
Cyc1	3006	2915	3061	3220	3091	2980	2367	2434	2257	1492	1135	1282	2280	2534	2450	2633	2565	2444	1861	1799	1759	1512	1388	1390	6
D8Ertd738e	694	876	815	637	681	605	357	407	356	225	241	314	778	873	871	803	746	807	528	567	528	432	372	353	6
Dap3	1316	1280	1253	1158	1191	1082	850	842	813	832	740	827	1097	1081	1156	1067	1052	1069	977	940	837	740	715	733	6
Dazap2	2674	2869	2773	2286	2542	2497	1815	1518	1592	741	699	778	3164	2789	2881	2560	2694	2686	2216	2118	2007	1356	1274	1452	6
Dcaf7	2386	2467	2480	2205	2193	2234	1824	1924	1922	1249	1168	1284	1983	2153	2088	2053	1936	1828	1667	1622	1590	1436	1287	1299	6
Dcakd	919	854	902	771	736	711	600	467	521	180	215	161	698	708	749	744	696	599	694	550	559	496	353	427	6
[truncated: 5,016 more rows]

## Sheet: b, normalized counts
Symbol	WT0A	WT0B	WT0C	WT12A	WT12B	WT12C	WT24A	WT24B	WT24C	WT36A	WT36B	WT36C	KO0A	KO0B	KO0C	KO12A	KO12B	KO12C	KO24A	KO24B	KO24C	KO36A	KO36B	KO36C
0610007P14Rik	686.525	618.277	680.57	528.458	568.106	556.262	326.289	443.522	315.622	225.044	199.825	169.919	462.323	481.726	481.238	410.822	438.692	368.943	346.402	310.418	320.797	202.81	245.495	232.396
0610009B22Rik	127.17	139.579	137.038	123.761	142.026	119.06	80.7751	96.2138	113.864	42.9858	115.284	60.4796	208.698	174.241	174.803	140.77	142.296	111.396	93.6222	88.9734	121.277	70.5427	73.1069	90.2242
0610009E02Rik	21.0356	15.7272	26.9457	21.0393	27.8295	11.7108	42.5132	58.667	39.9522	55.6287	64.0465	40.3197	18.8408	23.2322	16.9849	22.2601	27.5412	40.1025	11.5227	26.692	5.21621	44.0892	23.4664	35.5429
0610009O20Rik	679.832	743.112	776.805	732.664	728.365	687.032	668.52	667.63	661.209	341.358	297.176	296.638	734.789	783.061	762.196	731.891	672.137	786.901	533.647	534.829	525.533	458.528	421.493	399.174
0610010F05Rik	422.624	413.823	374.16	324.253	335.873	358.155	215.755	239.361	281.663	237.686	294.614	201.599	540.585	470.11	423.206	405.594	461.643	350.229	267.904	271.863	280.371	154.312	170.583	174.98
0610010K14Rik	347.087	383.352	359.532	300.739	322.438	298.625	257.205	319.148	247.703	265.501	187.016	236.158	254.35	182.441	270.343	248.822	228.855	237.051	180.043	138.403	187.784	173.05	165.168	136.703
0610011F06Rik	180.715	166.119	197.858	148.513	146.825	166.879	86.0893	93.8671	97.8828	58.1573	40.9898	46.0797	223.19	275.37	306.435	248.822	220.986	223.683	234.056	203.65	213.865	133.37	86.6453	138.07
0610012G03Rik	76.493	64.8749	75.4478	68.0684	77.7307	59.5298	49.953	49.2802	73.9115	22.7572	33.3042	25.9198	53.6237	60.8137	69.3549	60.6015	68.8531	52.5789	46.0909	61.2928	61.2905	42.987	51.4456	45.1121
0610030E20Rik	369.079	374.505	344.904	336.629	493.254	416.709	421.944	520.963	503.397	604.33	737.816	624.956	397.105	404.513	414.714	417.556	498.365	424.196	421.3	520	349.486	446.403	470.231	564.585
0610031J06Rik	1835.83	1858.76	1896.2	1879.93	1644.82	1671.71	1333.85	1180.38	1258.49	849.603	858.223	875.514	1481.17	1585.26	1682.92	1572.55	1599.36	1531.92	2046.01	2197.64	2014.76	2364.28	1998.26	1964.43
0610037L13Rik	359.517	280.141	307.95	256.185	330.115	307.408	289.09	240.534	271.675	230.101	304.861	319.678	314.496	249.404	302.897	275.044	256.396	294.976	237.656	235.285	213.865	218.241	301.453	243.332
0610040B10Rik	16.2548	11.7954	21.5565	9.90086	3.83855	3.90359	5.31415	2.34668	5.99283	0	2.56186	5.75996	5.79715	9.5662	3.53851	5.94132	3.93446	7.12934	7.20171	3.95437	2.60811	4.40892	1.80511	9.56924
1110001J03Rik	119.52	100.261	117.791	97.771	81.5692	86.8549	58.4557	70.4003	87.8948	60.6859	20.4949	8.63994	76.0877	110.011	115.356	113.281	110.821	134.566	77.7784	95.8935	89.9797	47.3959	33.3945	60.1495
1110002E22Rik	63.1068	68.8067	69.2888	105.197	66.215	80.9996	91.4034	88.0004	87.8948	108.729	115.284	57.5996	20.29	19.1324	24.7696	28.2807	22.2953	39.2114	23.7656	41.5209	23.473	19.8401	22.5639	30.0747
1110002L01Rik	121.433	128.767	123.18	134.899	131.47	113.204	127.54	88.0004	89.8924	91.0288	122.969	143.999	109.421	98.3952	118.186	80.0098	62.9514	90.0079	82.0995	80.0761	62.5945	77.1561	83.035	64.2506
1110004E09Rik	245.734	301.766	294.862	329.204	302.286	316.191	224.257	222.934	231.723	144.129	122.969	192.959	242.031	242.571	220.803	253.021	209.838	225.465	146.915	144.335	163.007	151.005	138.993	169.512
1110004F10Rik	1202.85	1167.75	1073.98	1069.29	1110.3	1005.18	856.641	817.817	803.039	735.817	748.063	751.675	1167.4	1167.08	1179.74	1084.09	1090.5	998.999	795.789	739.468	726.357	477.265	594.784	475.728
1110007C09Rik	237.128	282.107	257.139	238.858	234.152	179.565	171.116	181.868	175.79	93.5574	115.284	66.2395	403.627	421.596	496.807	401.396	408.528	399.243	378.09	414.221	389.912	380.269	313.186	333.556
1110008F13Rik	884.451	959.362	974.663	912.117	958.678	1035.43	816.254	855.364	779.067	563.873	550.8	555.836	839.138	806.294	844.997	831.072	781.646	886.712	705.767	714.753	738.094	611.737	639.009	622
1110008L16Rik	169.241	189.71	167.833	178.215	184.25	162.975	124.351	161.921	177.787	156.772	271.557	230.398	149.277	136.66	122.433	132.214	159.346	173.778	112.347	97.8707	104.324	93.6895	64.9839	97.0594
1110008P14Rik	190.276	206.42	230.963	189.354	163.138	175.662	180.681	178.348	133.84	50.5716	64.0465	34.5598	235.509	245.305	239.911	254.843	230.166	258.439	205.249	226.388	226.905	277.762	246.397	244.699
1110012L19Rik	215.137	201.505	183.23	139.85	156.421	224.457	147.733	153.707	155.813	156.772	61.4846	74.8795	115.943	123.677	154.279	118.43	120.657	148.825	91.4617	98.8593	127.797	89.2806	81.2299	79.288
1110019D14Rik	43.0273	16.7102	15.3975	18.5641	28.7891	23.4216	18.0681	9.38671	13.9833	37.9287	15.3712	0	34.0583	31.4318	31.8466	17.5071	14.4264	18.7145	16.5639	14.8289	23.473	8.81784	14.4409	8.2022
1110032A03Rik	66.9314	68.8067	78.5273	70.5436	68.1343	99.5416	89.2777	52.8003	39.9522	73.3288	53.7991	126.719	105.073	116.844	127.387	90.5457	103.607	104.267	84.26	99.8479	57.3783	58.4182	40.615	69.7187
1110034G24Rik	11.474	7.86362	16.9373	9.90086	19.1928	13.6626	14.8796	35.2002	21.9737	0	0	11.5199	26.0872	18.4491	36.8006	19.8836	14.4264	9.80284	15.1236	7.90875	24.777	19.8401	5.41533	13.6703
1110037F02Rik	1639.82	1593.37	1559	1397.26	1463.45	1551.68	1684.59	1755.32	1765.89	1613.23	1713.88	1825.91	1780.45	1564.07	1622.76	1616.51	1666.24	1637.97	1669.36	1612.4	1674.4	1598.23	1660.7	1531.08
1110038B12Rik	894.012	893.504	767.566	1313.1	1296.47	1269.64	2065.08	2155.42	2217.35	3714.48	3906.84	4579.17	707.977	708.582	746.627	896.822	924.598	928.596	1170.28	1299.01	1371.86	2099.75	2307.83	2403.25
1110038F14Rik	417.843	381.386	403.415	299.501	406.886	325.95	331.603	350.828	317.62	179.529	207.511	135.359	413.047	422.279	476.992	434.984	396.069	401.025	403.296	417.186	439.466	340.589	301.453	265.205
1110046J04Rik	29.6411	22.6079	18.477	23.5145	23.0313	37.0841	12.754	21.1201	11.9857	45.5144	23.0567	11.5199	26.0872	22.5489	17.6926	19.0122	26.2297	24.9527	31.6875	10.8745	20.8648	16.5334	8.12299	15.0374
1110051M20Rik	508.679	379.42	492.721	400.985	449.111	431.347	380.493	370.775	447.464	450.087	443.202	498.237	481.164	444.145	484.776	457.64	464.922	401.025	455.868	404.335	432.946	343.896	311.381	354.062
1110054M08Rik	50.6766	39.3181	40.8034	55.6923	40.3048	35.1323	25.5079	34.0268	35.957	37.9287	40.9898	37.4397	22.464	28.6986	19.8157	30.2611	19.6723	20.4969	17.2841	28.6692	23.473	12.1245	18.0511	13.6703
1110057K04Rik	565.092	694.947	577.407	504.944	595.935	666.538	556.923	488.109	461.448	384.344	363.784	273.598	476.816	420.913	389.237	430.627	390.823	403.699	363.686	293.612	329.925	305.318	276.182	299.38
1110058L19Rik	114.74	91.4146	130.109	85.3949	92.1252	120.035	89.2777	98.5605	75.9091	35.4001	76.8558	54.7196	114.494	120.944	94.1245	79.4553	73.4433	125.655	69.8566	48.4411	75.6351	29.7602	18.9536	21.8725
1110059E24Rik	447.484	501.306	384.168	388.609	442.393	493.804	396.436	414.189	437.476	379.287	391.965	431.997	578.991	494.709	435.237	444.569	479.349	433.999	455.868	438.935	487.716	310.829	325.822	381.402
1110059G10Rik	114.74	93.3805	77.7575	91.583	114.197	110.276	62.707	73.9204	61.9259	45.5144	48.6753	63.3596	158.697	116.844	104.74	115.895	140.985	135.457	70.5767	96.8821	93.8918	60.6226	80.3274	41.011
1110065P20Rik	197.926	190.693	203.247	194.304	185.21	191.276	166.864	151.361	179.785	111.257	89.6651	161.279	124.639	112.744	138.002	142.037	110.165	137.24	98.6634	95.8935	71.7229	73.8494	77.6197	92.9583
1190002F15Rik	235.216	190.693	225.574	149.751	174.654	189.324	128.602	114.987	139.833	50.5716	76.8558	86.3994	97.827	138.027	115.356	77.6332	57.7054	95.3549	56.8935	65.2472	50.8581	58.4182	56.8609	36.9099
1190002N15Rik	668.358	754.908	742.16	842.811	844.481	919.296	1311.53	1228.49	1324.41	1418.53	1111.85	979.193	365.945	373.765	381.452	366.223	392.135	348.446	298.871	371.711	414.689	459.63	431.421	520.84
1190005I06Rik	55.4575	47.1817	59.2804	39.6034	59.4975	58.5539	59.5185	52.8003	71.9139	30.3429	28.1805	43.1997	31.8843	11.6161	29.7235	21.5472	23.6068	17.8233	17.2841	28.6692	46.9459	17.6357	26.1741	16.4044
1190007I07Rik	51.6328	48.1647	54.6612	61.8804	32.6277	53.6744	53.1415	26.9868	17.9785	50.5716	5.12372	8.63994	66.6673	104.545	78.555	72.1672	69.5088	66.8376	40.3296	47.4525	46.9459	40.7825	40.615	50.5802
1200014J11Rik	500.073	531.777	612.051	731.426	647.756	737.779	838.573	739.204	844.989	768.688	942.765	935.994	605.803	548.006	574.655	587.953	613.776	615.797	604.943	608.973	597.256	685.587	816.812	688.985
1300002E11Rik	82.23	70.7726	73.9081	37.1282	63.3361	61.4816	62.707	88.0004	77.9067	85.9717	79.4177	69.1195	68.8412	75.8463	62.9856	52.4421	50.4923	67.7287	60.4943	44.4867	54.7702	65.0316	91.158	56.0484
1500002C15Rik	21.0356	22.6079	31.5649	19.8017	32.6277	38.06	31.8849	18.7734	19.9761	27.8144	48.6753	54.7196	14.4929	17.7658	16.2772	20.5174	18.3608	26.735	21.6051	13.8403	18.2567	28.658	40.615	24.6066
1500004A13Rik	103.266	111.074	86.2261	92.8206	94.0445	91.7344	102.032	102.08	151.818	75.8574	117.846	164.159	63.7687	62.1803	83.5089	73.7516	83.9352	81.0962	69.8566	82.0532	92.5878	39.6803	55.0558	47.8462
1500009L16Rik	0	0	0	0	0	0	0	0	0	15.1715	5.12372	17.2799	13.0436	13.666	17.6926	9.98142	7.86892	11.5852	10.0824	20.7605	10.4324	13.2268	4.51277	5.46813
1500011B03Rik	69.7999	64.8749	66.2093	44.5539	68.1343	71.2406	40.3876	93.8671	67.9187	106.2	58.9228	46.0797	55.7976	84.7292	45.293	62.5819	49.8365	78.4227	50.412	65.2472	31.2973	73.8494	46.0303	61.5165
1500011K16Rik	0	0	0	0	0	0	0	2.34668	0	5.05716	2.56186	5.75996	21.7393	27.332	31.8466	37.6284	29.5085	26.735	19.4446	20.7605	13.0405	29.7602	12.6358	23.2396
1500012F01Rik	695.13	698.879	647.466	922.018	1003.78	909.537	1498.59	1578.14	1556.14	3406	3640.4	4040.61	498.555	383.331	411.175	527.193	546.89	608.667	974.391	1077.57	1039.33	1830.8	2121	2326.69
1500015A07Rik	10.5178	25.5568	14.6276	12.3761	14.3946	13.6626	17.0053	29.3335	31.9617	42.9858	35.866	34.5598	68.8412	73.7964	76.4319	74.3853	67.5416	62.3817	64.8154	65.2472	95.1959	84.8717	83.035	54.6813
1500017E21Rik	7.6493	1.96591	1.53975	22.2769	4.79819	13.6626	26.5708	38.7202	25.9689	80.9145	61.4846	103.679	2.89858	3.4165	1.41541	3.01027	3.27872	11.5852	9.36222	8.89734	13.0405	13.2268	40.615	19.1385
1600002H07Rik	243.822	215.267	262.528	326.728	297.488	229.336	156.236	146.667	231.723	174.472	146.026	215.999	295.655	289.719	305.728	318.93	308.199	316.364	275.105	243.194	187.784	331.771	324.017	261.103
1600002K03Rik	40.1588	58.9772	68.5189	45.7915	45.103	59.5298	82.9008	61.0136	67.9187	171.943	153.712	181.439	81.1602	96.3453	103.325	94.5858	83.2794	139.913	71.2969	73.1559	100.412	52.907	40.615	49.2132
1600012H06Rik	264.857	305.698	264.067	341.58	324.358	345.468	421.944	384.855	463.445	399.515	438.078	316.798	323.191	316.368	354.559	324.951	397.381	310.126	354.324	366.768	392.52	348.305	383.586	313.051
1600014C10Rik	128.126	119.92	130.109	103.959	158.34	107.349	121.163	134.934	83.8996	75.8574	117.846	106.559	178.987	173.558	191.787	157.485	164.592	197.839	187.965	170.038	174.743	214.935	164.265	200.954
1600016N20Rik	6.69314	3.93181	6.92888	0	1.91928	2.92769	15.9425	0	3.99522	5.05716	5.12372	0	19.5654	29.3819	21.2311	14.8137	10.4919	21.388	21.6051	16.8061	31.2973	20.9424	21.6613	5.46813
1600020E01Rik	84.1423	73.7214	57.7407	108.909	114.197	84.9031	137.105	143.147	103.876	197.229	230.567	293.758	210.871	200.89	196.741	203.431	175.739	230.812	149.796	159.164	146.054	133.37	190.439	168.145
1700001L05Rik	3.82465	15.7272	6.15901	13.6137	4.79819	8.78308	10.6283	23.4668	11.9857	20.2286	0	28.7998	5.79715	1.3666	7.07703	5.22836	0	3.56467	12.9631	1.97719	10.4324	0	3.61022	2.73407
1700003E16Rik	0	5.89772	0	2.47521	3.83855	0	10.6283	4.69336	0	15.1715	56.3609	28.7998	15.9422	30.7485	24.0619	26.1418	26.2297	30.2997	34.5682	37.5665	23.473	23.1468	24.369	30.0747
1700007L15Rik	35.378	16.7102	16.9373	25.9898	20.1524	17.5662	6.37698	14.0801	11.9857	15.1715	17.933	14.3999	17.3915	11.6161	12.7387	10.2983	11.1476	7.12934	11.5227	3.95437	0	15.4312	0	2.73407
1700011E24Rik	0	0	0	3.71282	0	0	24.4451	23.4668	21.9737	154.243	161.397	135.359	0	0	0	3.48557	3.93446	6.23817	15.1236	14.8289	19.5608	17.6357	29.7843	36.9099
1700016C15Rik	0	1.96591	0	0	0	0.975898	0	0	0	0	0	0	28.2611	19.1324	19.8157	12.9917	11.1476	18.7145	15.1236	16.8061	9.12837	11.0223	6.31788	5.46813
1700016P03Rik	20.0794	7.86362	20.7866	14.8513	30.7084	15.6144	32.9477	21.1201	51.9378	20.2286	15.3712	25.9198	6.5218	10.2495	12.7387	12.3579	6.55744	5.347	23.0455	21.7491	16.9527	11.0223	27.9792	20.5055
1700017B05Rik	718.078	771.618	777.575	866.325	973.073	897.826	1179.74	1106.46	1006.79	766.159	737.816	751.675	690.586	772.129	886.044	977.387	915.418	930.379	1330.88	1251.56	1234.94	1786.71	1607.45	1558.42
1700019G17Rik	14.3424	13.7613	15.3975	6.18804	13.4349	13.6626	32.9477	22.2934	23.9713	68.2716	66.6084	48.9597	20.29	12.2994	9.20014	10.5359	18.3608	10.694	15.8438	11.8631	18.2567	7.71561	11.7332	15.0374
1700019L03Rik	0	1.96591	3.0795	7.42564	9.59638	6.83129	8.50264	14.0801	25.9689	55.6287	38.4279	69.1195	4.34787	8.1996	2.83081	6.89193	5.24595	8.02051	10.0824	5.93156	18.2567	11.0223	24.369	39.644
1700020I14Rik	1195.2	1391.86	1096.3	1073.01	1397.23	1298.92	1354.05	1371.63	1552.14	1893.91	2054.61	1679.03	3054.38	2778.98	2468.47	2192.51	2391.5	2457.84	2654.55	2635.59	2538.99	2190.13	2231.12	2150.34
1700020L24Rik	5.73698	17.6931	13.8578	17.3265	8.63674	12.6867	15.9425	3.52002	19.9761	15.1715	15.3712	28.7998	1.44929	2.7332	13.4464	5.46601	2.62297	1.78233	4.32102	7.90875	10.4324	4.40892	20.7588	5.46813
1700021F05Rik	210.356	244.755	234.812	280.937	267.739	304.48	248.702	268.695	203.756	285.729	233.129	244.798	202.9	144.176	184.71	206.362	207.871	205.86	160.598	162.129	159.094	181.868	189.536	176.347
1700021K19Rik	861.503	774.567	869.19	773.505	783.065	742.659	892.777	811.951	948.864	1041.77	1124.66	1077.11	1074.65	1178.69	1199.56	1157.37	1105.58	1157.63	1144.35	1307.91	1221.9	1267.56	1399.86	1269.97
1700024B05Rik	36.3342	23.5909	29.2553	32.1778	36.4662	40.0118	27.6336	30.5068	25.9689	85.9717	64.0465	63.3596	0	0	0	0.158435	0	0	0.720171	3.95437	2.60811	2.20446	0	0
1700024P16Rik	169.241	158.255	132.419	136.137	149.704	126.867	88.2149	78.6137	127.847	123.9	133.217	132.479	18.1161	19.1324	13.4464	20.8342	32.1314	26.735	25.206	18.7833	6.52026	34.1691	12.6358	25.9736
1700025G04Rik	770.667	744.095	779.114	592.814	719.728	661.659	638.761	631.256	577.309	715.588	694.264	803.514	569.57	572.605	566.87	558.88	507.546	564.109	553.091	465.627	610.297	643.702	702.188	596.027
1700029J07Rik	26.7726	20.642	43.8829	19.8017	55.659	33.1805	42.5132	34.0268	37.9546	32.8715	38.4279	54.7196	26.0872	11.6161	12.7387	13.7046	12.4591	23.1704	10.0824	9.88593	10.4324	14.329	9.02555	16.4044
1700030J22Rik	36.3342	41.284	35.4143	51.9795	39.3452	34.1564	61.6442	35.2002	45.945	73.3288	61.4846	54.7196	36.2322	44.4145	31.8466	39.8465	35.4102	40.1025	46.0909	55.3612	61.2905	54.0093	46.0303	62.8836
1700030K09Rik	183.583	199.539	167.833	230.195	190.968	214.698	222.132	202.988	207.751	232.629	179.33	187.199	163.045	225.489	213.019	187.587	191.477	212.098	169.24	144.335	173.439	176.357	150.727	158.576
1700034P13Rik	11.474	17.6931	5.38913	13.6137	11.5157	7.80719	41.4504	29.3335	27.9665	70.8002	110.16	109.439	3.62322	2.0499	3.53851	7.12958	2.62297	1.78233	13.6832	7.90875	10.4324	28.658	28.8818	15.0374
1700037C18Rik	64.0629	67.8237	78.5273	45.7915	57.5783	22.4457	18.0681	23.4668	35.957	30.3429	0	23.0398	68.1166	32.7984	43.1699	47.9266	45.2463	42.776	20.885	29.6578	22.1689	16.5334	9.9281	13.6703
1700037H04Rik	484.775	513.101	534.294	475.241	463.505	477.214	255.079	225.281	269.677	184.586	156.273	135.359	508.7	520.674	570.409	546.601	527.874	444.693	483.235	457.719	397.736	346.1	314.992	347.227
1700047I17Rik2	255.296	354.846	311.8	336.629	406.886	370.841	387.933	394.242	387.536	343.887	486.753	359.998	223.19	223.439	258.312	295.244	287.216	260.221	309.673	289.658	252.986	287.682	341.166	392.339
1700048O20Rik	0	0	0	0	1.91928	0	2.12566	0	3.99522	0	10.2474	5.75996	41.3047	54.664	46.0007	42.6191	57.7054	19.6057	28.0867	51.4068	41.7297	51.8048	54.1533	68.3517
1700049G17Rik	112.827	153.341	126.26	147.275	137.228	134.674	157.299	233.494	273.672	273.087	243.377	270.718	150.001	132.56	104.032	105.676	133.116	144.369	133.952	190.798	148.662	165.334	158.85	154.475
1700052N19Rik	350.912	321.426	319.498	353.956	415.523	393.287	369.865	416.535	455.455	445.03	402.212	541.436	507.976	485.826	475.576	448.688	534.431	457.169	411.218	406.312	387.304	460.732	478.354	467.526
1700056N10Rik	3.82465	0	3.0795	12.3761	6.71747	4.87949	24.4451	18.7734	27.9665	63.2145	69.1702	31.6798	0	5.4664	2.12311	5.78288	11.1476	2.6735	15.1236	6.92015	27.3851	16.5334	30.6869	10.9363
1700066M21Rik	252.427	292.92	271.766	258.66	300.367	258.613	242.325	224.108	241.711	159.3	207.511	169.919	247.828	273.32	241.327	231.236	245.248	254.874	128.911	167.072	174.743	123.45	113.722	114.831
1700086O06Rik	128.126	104.193	115.481	101.484	98.8427	84.9031	80.7751	72.747	77.9067	68.2716	53.7991	74.8795	20.29	30.7485	28.3081	28.3599	30.1642	41.8849	15.1236	18.7833	35.2094	17.6357	35.1996	21.8725
1700086P04Rik	16.2548	26.5397	11.5481	18.5641	5.75783	18.5421	26.5708	29.3335	17.9785	30.3429	10.2474	23.0398	0	2.7332	1.41541	2.93105	0	0	1.44034	1.97719	2.60811	2.20446	4.51277	5.46813
1700088E04Rik	50.6766	40.3011	26.9457	42.0787	44.1433	34.1564	63.7698	25.8135	37.9546	53.1002	58.9228	48.9597	28.2611	30.0652	24.7696	18.7746	25.574	16.041	30.2472	12.8517	13.0405	23.1468	9.9281	9.56924
1700109H08Rik	0	7.86362	0	7.42564	9.59638	6.83129	92.4662	72.747	77.9067	290.787	335.604	178.559	0	3.4165	4.95392	7.68411	4.59021	11.5852	35.2884	31.635	37.8175	90.3828	93.8657	64.2506
1700113A16Rik	14.3424	15.7272	20.0168	17.3265	15.3542	13.6626	27.6336	16.4267	13.9833	27.8144	10.2474	23.0398	9.42038	11.6161	4.24622	8.95159	12.4591	10.694	4.32102	3.95437	2.60811	18.7379	12.6358	21.8725
1700123O20Rik	335.613	341.085	337.206	341.58	301.326	306.432	341.169	289.815	341.591	265.501	271.557	259.198	468.12	462.594	399.144	452.649	455.086	467.863	473.152	375.665	421.209	489.39	460.303	514.005
1810009A15Rik	246.69	327.323	290.243	269.798	270.618	321.071	151.985	197.121	143.828	30.3429	48.6753	14.3999	182.61	200.207	176.218	179.507	219.018	138.131	100.824	105.779	135.622	127.859	48.738	76.5539
1810010H24Rik	15.2986	4.91476	6.92888	9.90086	2.87891	4.87949	6.37698	5.8667	0	10.1143	10.2474	11.5199	7.24644	10.9328	7.07703	9.58533	9.83615	0	11.5227	10.8745	13.0405	2.20446	4.51277	2.73407
1810011O10Rik	57.3698	39.3181	61.5901	91.583	58.5379	49.7708	10.6283	4.69336	27.9665	15.1715	5.12372	34.5598	17.3915	15.0326	18.4003	2.45575	26.8855	11.5852	11.5227	71.1787	15.6486	11.0223	12.6358	16.4044
1810013L24Rik	698.955	842.39	796.821	850.236	921.252	976.874	1382.74	1327.05	1392.33	2172.05	2297.99	2220.46	612.324	575.338	595.886	618.531	655.744	659.464	1007.52	955.97	1058.89	1420.77	1575.86	1674.62
1810014B01Rik	0	0	0	0	0	0	0	0	7.99044	0	0	0	49.2758	32.7984	28.3081	25.6665	36.7216	31.1909	10.0824	7.90875	14.3446	6.61338	25.2715	19.1385
1810022K09Rik	332.745	387.283	275.616	285.887	356.026	303.504	160.487	117.334	161.806	209.872	192.14	259.198	515.947	386.748	358.098	350.063	372.462	361.814	239.817	245.171	263.419	265.637	261.741	244.699
1810024B03Rik	26.7726	23.5909	15.3975	21.0393	25.9102	23.4216	15.9425	8.21337	37.9546	10.1143	5.12372	11.5199	23.1886	25.9654	16.2772	14.0215	13.1149	14.2587	2.16051	12.8517	5.21621	15.4312	7.22044	5.46813
1810026B05Rik	43.9835	59.9601	69.2888	59.4052	73.8921	66.3611	111.597	117.334	111.866	212.401	174.207	178.559	85.508	42.3646	67.9395	58.7795	34.7544	87.3344	112.347	80.0761	79.5472	131.165	120.04	129.868
1810026J23Rik	403.501	398.096	436.52	529.696	479.819	437.202	535.666	455.256	513.385	455.144	514.934	449.277	589.136	595.154	613.578	629.859	670.17	636.294	573.256	582.281	671.587	794.708	750.023	714.959
1810030O07Rik	483.818	519.982	592.804	509.894	505.729	522.106	468.708	394.242	449.462	245.272	251.062	230.398	500.729	517.941	459.299	466.75	560.005	464.298	462.35	395.437	396.432	381.371	321.309	351.328
1810032O08Rik	218.005	210.352	226.343	292.075	266.779	239.095	285.901	308.588	239.713	295.844	335.604	440.637	132.61	129.827	142.956	177.131	186.231	181.798	186.524	188.821	189.088	245.797	377.268	314.418
1810037I17Rik	719.991	750.976	812.989	815.583	808.015	816.827	596.248	665.283	635.24	283.201	284.366	244.798	1057.98	1005.13	880.382	900.625	939.025	911.664	845.481	836.35	811.121	623.862	567.707	579.622
1810043G02Rik	348.043	364.675	319.498	320.54	346.429	323.022	332.666	248.748	287.656	265.501	197.263	210.239	309.423	345.75	327.666	297.937	323.937	335.079	220.372	218.479	216.473	224.855	218.418	158.576
1810043H04Rik	85.0985	76.6703	117.791	120.048	82.5289	81.9755	72.2725	78.6137	85.8972	40.4573	30.7423	43.1997	88.4066	96.3453	66.5241	78.267	59.6727	88.2256	44.6506	43.4981	56.0743	28.658	29.7843	21.8725
1810049J17Rik	65.0191	142.528	113.172	148.513	95.9638	94.6621	129.665	117.334	143.828	50.5716	92.227	100.799	52.1744	79.2628	124.556	94.0313	96.3943	98.0284	102.984	108.745	92.5878	143.29	111.917	116.198
1810055G02Rik	563.18	650.715	653.625	772.267	752.356	647.996	799.248	826.031	667.201	515.83	637.903	564.476	671.745	812.443	888.167	899.912	802.63	841.262	902.374	966.844	920.661	1069.16	954	1045.78
1810058I24Rik	427.405	395.147	348.754	340.342	338.752	406.95	256.142	322.668	281.663	70.8002	92.227	97.9193	463.772	465.327	426.745	434.905	419.02	415.284	364.406	348.973	305.148	295.398	256.326	255.635
1810062G17Rik	48.7643	40.3011	39.2637	43.3163	34.547	19.518	20.1938	16.4267	29.9641	5.05716	35.866	17.2799	24.6379	8.8829	14.1541	8.79315	4.59021	12.4763	8.64205	5.93156	5.21621	9.92007	7.22044	16.4044
2010001A14Rik	34.4219	27.5227	19.2469	19.8017	15.3542	22.4457	20.1938	15.2534	9.98804	7.58574	12.8093	8.63994	16.6668	10.9328	9.90784	8.15941	13.1149	12.4763	7.20171	0	2.60811	14.329	5.41533	5.46813
2010002M12Rik	3.82465	0.982953	3.0795	2.47521	0	1.9518	1.06283	11.7334	7.99044	10.1143	10.2474	11.5199	2.89858	4.0998	5.66162	12.1203	7.21318	16.041	77.7784	62.2814	69.1148	59.5204	35.1996	57.4154
2010012O05Rik	61.1944	52.0965	57.7407	64.3556	51.8204	46.8431	59.5185	75.0937	63.9235	73.3288	71.7321	71.9995	122.465	94.2954	100.494	99.5765	89.8369	100.702	68.4162	80.0761	56.0743	23.1468	44.2252	32.8088
2010107E04Rik	537.364	549.471	561.239	466.578	451.03	473.311	294.404	262.828	283.66	111.257	143.464	109.439	613.049	573.972	532.9	486.475	486.562	409.046	389.612	318.327	363.831	160.926	118.235	181.815
2010107G23Rik	0	0	0	0	0	0	0	0	0	5.05716	0	5.75996	30.4351	28.0153	20.5234	18.3785	18.3608	15.1498	5.76137	17.7947	5.21621	11.0223	7.22044	5.46813
2010110K18Rik	34.4219	24.5738	36.954	34.653	26.8699	18.5421	26.5708	75.0937	41.9498	37.9287	33.3042	23.0398	40.5801	36.2149	39.6314	29.1521	32.1314	25.8439	28.8068	17.7947	19.5608	7.71561	19.8562	21.8725
2010111I01Rik	241.909	237.875	280.235	202.968	190.008	230.312	220.006	276.908	235.718	323.658	289.49	184.319	189.132	195.424	212.311	203.748	137.706	163.084	272.945	320.304	299.932	384.678	432.324	449.754
2010204K13Rik	97.5286	100.261	102.393	84.1573	79.6499	70.2647	12.754	19.9468	33.9593	10.1143	0	31.6798	49.2758	58.7638	47.4161	48.1643	45.9021	59.7082	25.9261	26.692	27.3851	19.8401	7.22044	21.8725
2010300F17Rik	0	1.96591	0	2.47521	1.91928	1.9518	1.06283	0	1.99761	2.52858	0	0	47.8265	32.1151	26.8927	27.4093	26.8855	41.8849	7.20171	10.8745	39.1216	15.4312	4.51277	9.56924
2010315B03Rik	57.3698	83.551	56.2009	49.5043	63.3361	80.9996	69.084	96.2138	89.8924	73.3288	69.1702	80.6394	125.363	126.41	104.032	80.1682	118.69	84.6609	103.705	99.8479	100.412	138.881	101.086	106.629
2200002D01Rik	121.433	84.5339	106.243	113.86	88.2867	99.5416	49.953	59.8403	31.9617	5.05716	17.933	23.0398	45.6526	66.9634	77.8473	56.2445	36.0659	53.47	22.3253	29.6578	26.0811	18.7379	14.4409	8.2022
2210013O21Rik	263.901	202.488	237.892	193.067	210.161	233.24	131.791	173.654	169.797	42.9858	56.3609	77.7595	243.48	233.005	292.281	249.06	249.183	217.445	227.574	233.308	191.696	136.676	117.332	76.5539
2210015D19Rik	135.775	149.409	117.021	122.523	114.197	105.397	99.906	102.08	93.8876	63.2145	92.227	51.8396	132.61	112.744	152.156	129.838	141.641	117.634	113.787	87.9848	89.9797	77.1561	67.6916	68.3517
2210016F16Rik	5.73698	14.7443	7.69876	16.0889	17.2735	23.4216	30.8221	62.187	47.9426	144.129	171.645	126.719	350.003	338.917	335.451	343.963	367.216	344.882	293.11	362.814	318.189	261.228	263.546	218.725
2210016L21Rik	153.942	204.454	207.866	186.879	182.331	194.204	179.618	168.961	187.775	164.358	179.33	201.599	364.496	355.316	338.282	357.984	370.495	366.27	373.769	342.053	314.277	336.18	340.263	374.567
2210018M11Rik	493.38	639.902	558.16	580.438	560.429	556.262	643.012	562.029	645.228	652.373	543.114	541.436	684.789	719.515	789.796	724.049	790.827	777.098	742.496	710.799	704.189	769.356	737.387	723.161
2210404O09Rik	81.2739	119.92	85.4562	95.2958	75.8114	102.469	100.969	92.6938	119.857	136.543	233.129	201.599	132.61	134.61	103.325	112.806	110.821	109.614	120.989	127.529	156.486	116.836	115.527	121.666
2210406O10Rik	17.2109	23.5909	20.0168	18.5641	21.112	20.4939	15.9425	10.5601	7.99044	20.2286	7.68558	11.5199	7.24644	8.8829	6.36933	6.09976	5.24595	0	2.88068	1.97719	2.60811	0	0	0
2210408F21Rik	13.3863	25.5568	23.0963	16.0889	16.3138	18.5421	4.25132	17.6001	7.99044	5.05716	5.12372	5.75996	4.34787	15.7159	5.66162	10.2191	6.55744	11.5852	5.0412	5.93156	7.82432	11.0223	3.61022	0
2210408I21Rik	47.8081	56.0283	45.4227	40.841	53.7397	62.4575	65.8955	91.5204	73.9115	126.429	71.7321	60.4796	54.3483	59.4471	33.262	45.4709	47.8693	57.9259	43.9304	47.4525	27.3851	50.7026	22.5639	47.8462
2210418O10Rik	29.6411	58.9772	37.7239	30.9402	35.5066	38.06	43.576	9.38671	67.9187	101.143	71.7321	46.0797	1.44929	5.4664	12.7387	5.94132	4.59021	8.91167	2.16051	1.97719	10.4324	5.51115	3.61022	6.83517
2300009A05Rik	55.4575	34.4033	34.6444	59.4052	50.8608	30.2528	54.2043	43.4135	15.9809	27.8144	20.4949	20.1599	33.3336	27.332	19.8157	31.687	24.9183	18.7145	27.3665	17.7947	19.5608	33.0669	33.3945	47.8462
2310001H17Rik	35.378	43.2499	34.6444	42.0787	29.7488	13.6626	25.5079	25.8135	47.9426	30.3429	25.6186	51.8396	9.42038	6.833	0	6.57506	5.90169	4.45584	31.6875	20.7605	27.3851	18.7379	27.0766	23.2396
2310003H01Rik	218.005	211.335	272.536	257.422	215.919	188.348	221.069	239.361	219.737	80.9145	76.8558	100.799	165.219	159.209	218.68	194.004	186.231	172.886	152.676	157.186	129.101	148.801	134.481	109.363
2310009B15Rik	73.6246	81.5851	77.7575	77.9693	84.4481	68.3129	66.9583	58.667	59.9283	15.1715	15.3712	17.2799	34.0583	62.8636	51.6623	50.9369	58.3612	54.3612	54.733	40.5323	40.4256	40.7825	20.7588	32.8088
2310011J03Rik	540.232	518.999	565.859	512.369	472.142	515.274	394.31	405.975	343.589	207.343	166.521	184.319	463.772	520.674	594.47	552.622	525.251	506.183	424.901	455.741	344.27	349.407	322.212	319.886
2310014L17Rik	38.2465	36.3692	42.3432	45.7915	43.1837	62.4575	54.2043	76.267	55.933	106.2	138.34	120.959	25.3626	30.0652	21.9388	47.6098	39.3446	49.0142	90.7415	105.779	88.6756	104.712	115.527	102.528
2310015A10Rik	97.5286	126.801	101.624	110.147	96.9234	97.5898	79.7123	96.2138	119.857	91.0288	97.3507	63.3596	36.2322	45.0978	29.7235	29.1521	35.4102	32.9732	40.3296	53.384	33.9054	47.3959	64.9839	50.5802
2310022A10Rik	174.978	225.096	234.812	253.71	246.627	280.083	268.896	253.441	267.68	394.458	374.032	383.037	262.321	280.153	259.019	304.275	255.74	297.65	299.591	291.635	337.75	499.31	460.303	421.046
2310022B05Rik	2203.96	2201.81	2377.38	2456.65	2404.85	2389.97	2846.26	2840.65	2914.51	2359.16	2259.56	2430.7	1526.83	1611.22	1858.43	1772.02	1500.34	1480.23	2260.62	2212.47	2257.32	2154.86	2326.79	2336.26
2310030G06Rik	0	0	0	0	0	0	0	0	0	0	0	0	8.69573	12.9827	8.49243	13.0709	10.4919	8.02051	14.4034	17.7947	13.0405	19.8401	20.7588	10.9363
2310031A07Rik	23.9041	23.5909	13.0879	32.1778	27.8295	48.7949	36.1362	35.2002	47.9426	50.5716	43.5516	51.8396	37.6815	23.2322	14.1541	27.9638	24.2625	8.91167	28.0867	27.6806	15.6486	63.9293	50.5431	46.4791
2310033P09Rik	198.882	186.761	190.159	226.482	218.797	194.204	216.817	224.108	185.778	169.415	135.779	207.359	96.3777	84.0459	99.7861	105.676	125.903	106.94	97.9432	150.266	122.581	135.574	146.214	124.4
2310035C23Rik	545.013	539.641	463.465	524.746	582.5	534.792	857.704	882.351	850.981	2007.69	1952.14	1900.79	518.845	485.826	467.792	491.387	484.595	458.06	687.043	708.821	641.594	852.024	916.996	1051.25
2310036O22Rik	864.371	862.049	948.487	1028.45	994.185	880.26	818.379	743.897	723.134	417.216	509.81	544.316	1170.3	1076.88	1248.39	1222.64	1226.9	1205.75	986.634	997.491	959.783	822.263	810.494	874.902
2310045N01Rik	184.539	192.659	184.77	160.889	162.179	153.216	110.534	113.814	131.842	37.9287	76.8558	74.8795	151.451	161.942	183.295	148.771	145.575	133.675	145.474	99.8479	99.108	87.0761	61.3737	82.022
2310047M10Rik	83.1862	75.6874	75.4478	107.672	104.601	103.445	157.299	170.134	207.751	356.53	228.006	359.998	78.2616	107.961	88.4629	106.944	105.575	104.267	131.071	128.517	142.142	248.002	217.516	195.486
2310057M21Rik	44.9397	82.568	63.1298	107.672	116.116	91.7344	86.0893	78.6137	71.9139	101.143	69.1702	112.319	110.146	127.094	124.556	135.066	110.165	155.954	125.31	103.802	130.405	137.779	93.8657	91.5913
2310058D17Rik	19.1233	26.5397	13.8578	27.2274	26.8699	17.5662	36.1362	49.2802	41.9498	159.3	94.7888	66.2395	1.44929	4.0998	1.41541	5.22836	5.24595	3.56467	9.36222	5.93156	6.52026	13.2268	16.246	16.4044
2310061I04Rik	194.101	166.119	210.946	199.255	271.578	219.577	226.383	251.095	267.68	298.372	215.196	190.079	219.567	256.921	263.265	294.135	264.265	311.017	255.661	205.627	241.25	259.024	250.008	229.662
2310067B10Rik	570.829	610.414	574.327	641.081	579.621	549.431	554.797	545.603	633.242	343.887	338.166	550.076	755.804	860.958	940.537	893.495	830.171	843.936	851.242	906.54	782.432	650.316	611.03	585.09
2410002F23Rik	1049.87	759.822	782.194	737.614	869.432	737.779	632.384	607.79	607.273	531.002	637.903	564.476	542.034	588.321	516.623	480.692	565.251	483.904	319.756	267.909	366.439	469.55	592.076	590.559
2410004B18Rik	714.254	745.078	700.587	647.269	850.239	756.321	860.893	864.751	892.931	1062	1296.3	1457.27	300.727	224.122	243.45	284.55	304.921	242.398	252.06	273.84	255.594	282.171	335.75	315.785
2410004N09Rik	122.389	90.4316	112.402	141.087	163.138	154.192	154.11	188.908	173.792	219.986	220.32	336.958	39.8554	38.9481	38.216	47.2929	53.1152	49.0142	42.4901	42.5095	44.3378	81.565	56.8609	72.4528
2410006H16Rik	528.758	457.073	453.457	719.05	500.931	479.166	908.72	928.111	990.814	1246.59	1337.29	1494.71	196.379	219.339	253.358	303.483	235.412	243.289	350.723	419.164	376.871	1113.25	1114.66	1064.92
2410015M20Rik	382.465	373.522	368.771	344.055	370.42	353.275	224.257	206.508	165.802	96.086	48.6753	89.2794	323.916	310.901	364.467	334.298	300.986	303.888	228.294	234.297	228.209	131.165	143.506	131.235
2410016O06Rik	306.928	225.096	200.938	306.927	276.376	402.07	350.734	317.975	263.684	268.029	222.882	207.359	125.363	141.443	183.295	219.75	192.789	195.166	213.891	208.593	215.169	259.024	234.664	328.088
2410018L13Rik	8.60547	9.82953	10.7783	9.90086	15.3542	12.6867	26.5708	26.9868	31.9617	63.2145	40.9898	89.2794	10.8697	9.5662	7.07703	9.34768	11.1476	17.8233	4.32102	3.95437	7.82432	8.81784	8.12299	16.4044
2410089E03Rik	2494.63	2579.27	2639.9	2180.66	1920.24	2091.35	1652.7	1720.11	1927.69	1456.46	1347.54	1330.55	1860.89	1820.31	1651.07	1551.56	1450.5	1578.26	1483.55	1317.79	1386.21	1032.79	1130	1115.5
2410127L17Rik	457.046	455.107	440.369	501.231	537.397	583.587	513.347	569.069	575.311	933.046	840.29	852.474	789.862	683.983	702.041	683.569	718.695	670.158	588.38	575.361	597.256	558.83	575.83	642.506
2410131K14Rik	310.753	366.641	355.683	374.995	381.936	367.914	552.672	571.416	451.46	930.517	891.527	1013.75	289.133	292.452	371.544	340.794	308.199	328.841	356.485	371.711	389.912	530.172	456.693	549.548
2410141K09Rik	6.69314	6.88067	3.0795	4.95043	7.6771	9.75898	14.8796	15.2534	1.99761	55.6287	38.4279	37.4397	11.5943	2.7332	5.66162	5.54523	6.55744	8.02051	7.20171	17.7947	6.52026	12.1245	23.4664	15.0374
2500002B13Rik	58.3259	74.7044	100.084	95.2958	95.9638	97.5898	175.367	160.747	159.809	374.23	330.48	446.397	23.9133	43.0479	30.4312	26.0626	33.4429	25.8439	41.0497	73.1559	35.2094	65.0316	80.3274	99.7935
2500004C02Rik	46.852	55.0453	40.8034	29.7026	32.6277	47.819	21.2566	21.1201	63.9235	58.1573	43.5516	40.3197	87.682	55.3473	62.9856	41.6685	38.6889	41.8849	29.527	27.6806	28.6892	17.6357	11.7332	25.9736
2510002D24Rik	46.852	22.6079	43.113	27.2274	47.9819	39.0359	5.31415	28.1601	43.9474	10.1143	17.933	23.0398	17.3915	15.7159	35.3851	16.002	19.6723	22.2792	20.1648	5.93156	15.6486	18.7379	14.4409	5.46813
2510003E04Rik	888.275	862.049	903.064	794.544	781.145	920.272	1012.88	1090.03	1174.59	1426.12	1485.88	1581.11	818.123	891.706	914.352	852.857	923.943	851.956	759.06	706.844	778.52	770.459	783.418	753.236
2510009E07Rik	13.3863	17.6931	10.7783	4.95043	9.59638	7.80719	3.18849	15.2534	7.99044	0	10.2474	11.5199	51.4497	66.9634	65.8164	55.2147	57.0497	51.6877	56.1733	46.4639	48.25	56.2137	39.7124	28.7077
2510039O18Rik	1454.32	1293.57	1512.04	1383.65	1154.44	1214.99	1376.37	1256.65	1116.66	935.574	801.862	1031.03	833.341	841.825	956.814	934.451	811.155	911.664	779.945	823.498	826.77	810.139	878.186	854.396
2600006K01Rik	0	5.89772	1.53975	0	1.91928	0.975898	0	0	3.99522	0	0	0	4.34787	8.8829	12.7387	7.68411	11.1476	7.12934	13.6832	13.8403	22.1689	11.0223	1.80511	0
2610001J05Rik	457.046	489.51	463.465	392.322	364.662	380.6	259.331	336.748	335.598	197.229	176.768	169.919	502.903	444.145	454.345	421.438	449.184	436.672	369.448	309.43	382.088	283.273	314.089	289.811
2610002J02Rik	308.841	296.852	317.959	325.491	264.86	274.227	194.498	173.654	237.715	106.2	97.3507	132.479	331.887	362.149	392.067	339.764	359.347	380.529	302.472	284.715	275.155	236.979	219.321	205.055
2610002M06Rik	333.701	362.71	360.302	388.609	385.774	335.709	278.462	280.428	273.672	136.543	169.083	155.519	382.612	371.715	329.082	328.04	331.151	350.229	363.686	330.19	322.101	310.829	281.597	265.205
2610005L07Rik	395.851	556.351	473.474	548.26	600.733	487.949	734.416	646.51	878.948	1125.22	1073.42	1324.79	300.727	382.648	352.436	436.964	488.529	393.005	388.172	537.795	470.763	697.711	731.972	684.884
2610008E11Rik	288.761	287.022	306.411	325.491	427.998	404.022	547.358	591.363	601.28	854.66	940.203	881.274	523.193	485.143	450.099	395.533	447.873	462.516	447.946	424.107	455.114	443.096	531.605	500.334
2610015P09Rik	143.424	140.562	171.682	149.751	145.865	161.023	157.299	153.707	149.821	177.001	281.805	190.079	109.421	98.3952	87.7552	80.3266	110.821	102.484	53.2926	89.962	61.2905	55.1115	60.4712	54.6813
2610020C07Rik	23.9041	25.5568	21.5565	28.465	16.3138	24.3975	56.33	49.2802	59.9283	123.9	117.846	129.599	33.3336	25.2821	24.0619	21.3095	20.9838	41.8849	29.527	37.5665	27.3851	28.658	51.4456	66.9847
2610020H08Rik	67.8876	63.8919	58.5106	73.0188	81.5692	79.0478	90.3406	88.0004	83.8996	159.3	228.006	204.479	136.958	157.842	109.694	117.48	146.231	122.981	162.759	142.357	166.919	162.028	175.096	252.901
2610021A01Rik	218.005	220.181	190.159	201.73	261.981	288.866	274.21	292.161	279.665	520.887	456.011	331.198	204.35	178.341	201.695	174.833	204.592	183.58	221.092	191.787	183.871	299.806	375.463	373.2
2610034B18Rik	408.282	419.721	428.051	397.272	480.779	445.01	288.027	418.882	277.668	144.129	135.779	126.719	647.832	636.835	693.549	662.021	704.924	665.702	512.762	492.319	498.148	406.723	394.416	380.035
2610035D17Rik	25.8164	26.5397	15.3975	50.7419	29.7488	37.0841	61.6442	90.3471	53.9354	123.9	120.407	106.559	20.29	20.499	14.1541	31.291	30.1642	24.9527	28.0867	31.635	32.6013	72.7472	56.8609	66.9847
2610037D02Rik	8.60547	4.91476	6.15901	0	0.959638	11.7108	13.8168	16.4267	25.9689	63.2145	40.9898	37.4397	2.17393	3.4165	2.83081	2.37653	4.59021	3.56467	9.36222	6.92015	10.4324	12.1245	5.41533	8.2022
2610044O15Rik8	290.674	344.033	281.005	279.699	290.77	316.191	357.111	322.668	361.567	541.116	558.486	578.876	338.409	348.483	307.143	264.349	318.691	335.079	262.862	259.011	228.209	282.171	304.161	241.965
2610203C20Rik	1138.79	1135.31	993.91	1087.86	1220.66	952.477	865.144	835.417	1296.45	667.545	537.991	547.196	352.177	375.132	344.651	470.949	522.628	406.372	820.995	721.673	680.716	1095.62	1273.5	1137.37
2610203C22Rik	102.309	117.954	90.8453	85.3949	83.4885	87.8308	71.2096	45.7602	51.9378	15.1715	56.3609	28.7998	0	0	1.41541	0.475306	0	0	0	0	0	2.20446	0	0
2610301B20Rik	335.613	258.517	276.385	211.631	336.833	298.625	301.844	337.922	303.637	326.187	330.48	221.758	163.045	133.927	118.894	129.838	159.346	116.743	128.19	117.643	133.013	177.459	166.973	183.183
2610305D13Rik	36.3342	18.6761	30.0252	39.6034	47.9819	43.9154	28.6964	38.7202	23.9713	60.6859	89.6651	86.3994	0	1.3666	0	0.871394	3.27872	3.56467	1.44034	2.96578	1.30405	0	0	0
2610307P16Rik	37.2904	49.1476	21.5565	24.7521	26.8699	31.2287	61.6442	42.2402	47.9426	118.843	166.521	126.719	0	4.0998	0	1.98044	1.31149	0	3.60085	1.97719	5.21621	11.0223	1.80511	2.73407
2610318N02Rik	106.134	80.6021	93.155	96.5334	100.762	96.6139	108.409	109.121	99.8804	134.015	94.7888	161.279	132.61	124.361	128.802	130.709	125.247	111.396	100.824	54.3726	74.331	91.4851	89.3529	86.1231
2610507B11Rik	5379.37	5070.07	5295.98	4335.34	4215.69	4692.12	2846.26	3096.44	3092.3	1815.52	1744.63	1532.15	4186.99	4405.92	4400.5	4123.75	3918.72	4082.44	4124.42	4045.32	3854.78	2750.06	2826.8	2608.3
2610524H06Rik	34.4219	18.6761	47.7323	43.3163	25.9102	40.0118	23.3823	42.2402	25.9689	20.2286	20.4949	14.3999	8.69573	32.1151	48.8315	38.9751	31.4757	44.5584	43.9304	44.4867	32.6013	41.8847	10.8307	31.4418
2700029M09Rik	341.35	397.113	331.047	269.798	350.268	350.347	216.817	268.695	219.737	197.229	179.33	164.159	631.165	578.755	571.824	474.197	527.218	507.965	409.777	435.97	482.5	356.02	370.047	416.945
2700033N17Rik	17.2109	16.7102	15.3975	12.3761	14.3946	14.6385	26.5708	15.2534	17.9785	42.9858	53.7991	60.4796	1.44929	6.833	4.24622	6.57506	11.8034	5.347	7.20171	9.88593	3.91216	16.5334	13.5383	5.46813
2700038G22Rik	199.838	179.88	159.364	366.332	422.241	391.335	521.85	637.123	523.373	839.488	965.821	1042.55	85.508	89.5123	69.3549	115.737	116.067	100.702	84.9802	94.905	122.581	168.641	171.485	139.437
2700046G09Rik	39.2027	31.4545	31.5649	32.1778	21.112	46.8431	21.2566	36.3735	49.9402	27.8144	10.2474	40.3197	16.6668	4.0998	10.6155	8.87237	9.18041	6.23817	10.8026	13.8403	6.52026	5.51115	12.6358	6.83517
2700049A03Rik	372.904	398.096	344.134	313.115	297.488	316.191	265.708	276.908	337.596	323.658	217.758	273.598	452.178	472.16	417.545	370.025	413.774	380.529	427.061	385.551	342.966	304.215	274.377	298.013
2700060E02Rik	1244.92	1318.14	1323.42	1152.21	1225.46	1349.67	864.081	821.337	769.079	596.745	520.058	501.117	1335.52	1151.36	1074.29	1046.07	1177.06	1228.92	702.887	813.612	809.817	600.715	604.712	548.181
2700062C07Rik	98.4848	93.3805	96.2345	94.0582	115.157	93.6862	82.9008	70.4003	93.8876	58.1573	74.2939	37.4397	180.436	148.959	137.294	158.277	178.362	160.41	113.787	92.9278	135.622	95.894	107.404	117.565
2700081O15Rik	825.169	806.021	812.219	886.127	877.109	874.405	1270.08	1216.75	1264.49	1067.06	1255.31	1255.67	572.469	632.736	647.548	643.643	651.809	685.308	731.694	888.745	830.682	1012.95	1047.87	930.95
2700089E24Rik	551.706	699.862	584.336	533.409	694.778	603.105	465.52	463.469	473.433	257.915	235.691	273.598	1150.01	926.554	915.06	805.168	923.943	864.432	647.434	708.821	627.249	363.736	299.648	388.238
2700094K13Rik	459.914	463.954	486.562	439.351	421.281	449.889	248.702	359.042	277.668	108.729	107.598	115.199	660.151	651.868	799.704	768.332	747.548	770.86	507	571.407	482.5	313.033	345.678	352.695
2700097O09Rik	116.652	164.153	147.046	152.226	147.784	158.096	155.173	204.161	177.787	247.801	333.042	305.278	114.494	125.044	104.74	110.35	131.804	111.396	119.548	148.289	186.48	128.961	190.439	218.725
2700099C18Rik	108.046	115.988	147.046	120.048	120.914	127.843	92.4662	112.641	97.8828	202.286	156.273	167.039	178.987	157.159	115.356	123.817	145.575	134.566	107.305	106.768	116.061	116.836	144.409	164.044
2810001G20Rik	58.3259	74.7044	73.1382	69.306	80.6096	63.4334	65.8955	89.1738	83.8996	151.715	133.217	169.919	56.5223	34.8483	24.7696	28.9144	35.4102	35.6467	36.0085	32.6236	40.4256	31.9647	45.1277	39.644
2810002D19Rik	137.687	114.023	89.3056	124.998	124.753	98.5657	92.4662	96.2138	109.868	101.143	89.6651	86.3994	70.2905	46.4644	83.5089	62.7403	57.7054	53.47	54.0128	45.4753	67.8108	77.1561	62.2763	76.5539
2810004N23Rik	374.816	395.147	359.532	426.975	411.685	385.48	274.21	333.228	275.67	424.801	261.31	518.396	327.539	265.804	264.681	285.738	304.265	247.745	231.175	225.399	202.128	128.961	142.604	121.666
2810006K23Rik	96.5725	92.3975	99.314	91.583	91.1656	76.1201	56.33	64.5336	69.9163	65.7431	58.9228	46.0797	152.175	148.959	147.202	128.649	140.985	117.634	124.59	77.1103	58.6824	72.7472	49.6405	60.1495
2810008D09Rik	120.477	134.665	102.393	144.8	146.825	138.578	107.346	127.894	93.8876	171.943	189.578	195.839	65.9426	56.7139	45.293	64.087	66.8858	87.3344	63.375	74.1445	69.1148	125.654	138.091	129.868
2810021J22Rik	94.6601	95.3464	130.879	103.959	124.753	118.084	114.786	117.334	145.825	227.572	215.196	221.758	75.363	84.7292	79.2627	78.5046	80.0007	65.0552	61.2145	82.0532	95.1959	98.0984	64.9839	79.288
2810025M15Rik	383.421	377.454	365.691	349.005	301.326	354.251	194.498	249.921	229.725	222.515	99.9126	187.199	449.279	448.245	468.499	434.35	434.758	376.964	319.036	335.133	366.439	343.896	252.715	321.253
2810029C07Rik	30.5972	41.284	27.7155	14.8513	30.7084	32.2046	31.8849	36.3735	33.9593	42.9858	30.7423	34.5598	24.6379	22.5489	26.8927	17.1902	19.0166	30.2997	15.1236	18.7833	10.4324	28.658	31.5894	38.2769
2810039B14Rik	13.3863	34.4033	33.8745	28.465	23.0313	31.2287	93.5291	91.5204	75.9091	177.001	166.521	187.199	31.8843	36.8982	24.7696	36.3609	39.3446	38.3202	46.0909	43.4981	39.1216	72.7472	67.6916	76.5539
2810055G20Rik	219.917	226.079	167.833	200.492	252.385	234.216	190.247	187.734	287.656	290.787	256.186	224.638	14.4929	10.2495	5.66162	12.3579	24.2625	9.80284	7.92188	15.8175	5.21621	5.51115	16.246	5.46813
2810403A07Rik	1289.86	1300.45	1232.57	1310.63	1591.08	1567.29	1827.01	1816.33	1749.91	2697.99	2659.21	2669.74	1520.3	1333.8	1300.76	1338.7	1619.03	1478.45	1505.16	1630.19	1633.98	2097.54	2301.51	2244.67
2810403D21Rik	22.9479	23.5909	16.9373	7.42564	31.6681	15.6144	20.1938	16.4267	17.9785	37.9287	25.6186	11.5199	13.7682	12.9827	14.1541	13.7839	6.55744	7.12934	12.9631	30.6464	13.0405	11.0223	14.4409	19.1385
2810408A11Rik	10.5178	39.3181	13.8578	19.8017	18.2331	22.4457	23.3823	21.1201	27.9665	17.7001	25.6186	31.6798	33.3336	37.5815	36.8006	28.6768	36.7216	28.5174	16.5639	31.635	24.777	28.658	33.3945	27.3407
2810408I11Rik	80.3177	82.568	114.711	69.306	75.8114	50.7467	54.2043	63.3603	65.9211	50.5716	66.6084	92.1594	57.9715	54.664	49.5392	46.7384	35.4102	48.123	42.4901	49.4297	27.3851	28.658	40.615	39.644
2810408M09Rik	211.312	251.636	247.9	288.363	280.214	252.758	251.891	265.175	329.605	171.943	238.253	178.559	176.813	181.074	198.865	214.759	188.854	229.03	200.207	187.833	157.79	233.673	237.372	231.029
2810410L24Rik	7.6493	23.5909	23.8661	28.465	12.4753	23.4216	36.1362	26.9868	25.9689	48.043	69.1702	34.5598	16.6668	23.2322	26.8927	26.8548	9.83615	24.0615	20.885	30.6464	28.6892	45.1914	40.615	54.6813
2810417H13Rik	1149.31	1249.33	1122.48	1047.02	1056.56	1122.28	494.216	489.282	361.567	182.058	153.712	77.7595	4473.95	3736.97	3363.71	3364.05	3538.39	3300.88	1993.43	1890.19	1798.29	801.321	765.366	883.104
2810428I15Rik	384.378	374.505	480.402	368.807	362.743	300.577	300.781	280.428	293.648	111.257	74.2939	152.639	332.612	323.201	372.252	347.765	314.757	359.14	240.537	242.205	226.905	163.13	157.045	128.501
2810429I04Rik	31.5534	51.1135	23.0963	42.0787	50.8608	40.9877	36.1362	63.3603	47.9426	85.9717	61.4846	80.6394	63.7687	50.5642	55.2008	50.9369	48.525	57.9259	44.6506	75.1331	56.0743	106.916	60.4712	76.5539
2810430I11Rik	36.3342	36.3692	26.1758	30.9402	24.9506	15.6144	48.8902	30.5068	15.9809	42.9858	53.7991	17.2799	28.9858	21.1823	12.0309	20.8342	22.951	17.8233	17.2841	54.3726	32.6013	17.6357	17.1485	23.2396
2810474O19Rik	1449.54	1337.8	1190.23	1143.55	1219.7	1313.56	1346.61	1294.19	1416.3	1347.73	1360.35	1275.83	1865.23	1588.67	1530.05	1476.46	1493.13	1436.56	2539.32	2273.76	2202.55	2185.72	2110.17	2099.76
2900011O08Rik	3.82465	3.93181	3.0795	4.95043	3.83855	2.92769	4.25132	2.34668	7.99044	20.2286	46.1135	17.2799	10.145	5.4664	7.78473	8.87237	9.18041	2.6735	11.5227	7.90875	5.21621	25.3513	8.12299	2.73407
2900026A02Rik	357.605	434.465	439.599	358.906	341.631	315.215	432.572	387.202	421.495	169.415	276.681	253.438	905.805	1011.97	1070.75	945.858	843.286	913.447	954.946	848.213	936.31	775.97	676.916	626.101
2900052L18Rik	33.4657	20.642	31.5649	69.306	63.3361	62.4575	164.739	113.814	149.821	222.515	217.758	334.078	17.3915	34.165	37.5083	48.0059	34.0987	55.2524	55.4532	64.2586	63.8986	105.814	109.209	105.262
2900076A07Rik	44.9397	17.6931	37.7239	14.8513	35.5066	19.518	23.3823	12.9067	23.9713	42.9858	43.5516	54.7196	39.8554	36.2149	53.0777	29.0729	39.3446	35.6467	33.848	39.5437	28.6892	55.1115	49.6405	24.6066
3000002C10Rik	26.7726	15.7272	32.3348	74.2564	24.9506	40.0118	36.1362	45.7602	33.9593	20.2286	58.9228	23.0398	41.3047	30.0652	31.8466	28.756	29.5085	32.082	23.7656	9.88593	32.6013	18.7379	28.8818	16.4044
3010001F23Rik	27.7287	6.88067	8.46863	6.18804	14.3946	15.6144	3.18849	12.9067	13.9833	22.7572	30.7423	23.0398	3.62322	7.5163	6.36933	6.57506	5.24595	8.91167	10.0824	5.93156	7.82432	9.92007	2.70766	2.73407
3010026O09Rik	34.4219	54.0624	46.9624	48.2667	49.9012	53.6744	85.0264	92.6938	95.8852	187.115	215.196	178.559	68.8412	62.8636	58.0316	54.5017	45.2463	52.5789	36.0085	24.7148	40.4256	49.6003	49.6405	41.011
3110002H16Rik	489.555	452.158	459.616	507.419	488.456	482.094	730.164	638.296	575.311	1203.6	1104.16	1091.51	506.526	530.924	489.023	532.818	580.333	549.85	591.26	644.563	629.858	972.167	1099.31	1033.48
3110007F17Rik	37.2904	50.1306	38.4938	32.1778	38.3855	33.1805	24.4451	24.6401	59.9283	60.6859	71.7321	69.1195	2.89858	1.3666	0	0.396088	0	0	0.720171	0	0	5.51115	1.80511	4.1011
3110009E18Rik	36.3342	18.6761	30.0252	28.465	27.8295	23.4216	25.5079	28.1601	25.9689	50.5716	61.4846	66.2395	44.2033	14.3493	16.2772	19.3291	22.2953	25.8439	15.1236	16.8061	13.0405	1.10223	11.7332	8.2022
3110039M20Rik	1.91233	1.96591	0	0	0	0	3.18849	0	1.99761	10.1143	5.12372	5.75996	115.943	86.7791	87.0475	117.163	126.559	115.852	185.084	167.072	152.574	252.411	268.059	246.066
3110040N11Rik	28.6849	41.284	36.954	54.4547	47.0223	30.2528	39.3247	31.6802	41.9498	12.6429	20.4949	5.75996	118.842	110.695	125.263	102.508	86.5582	85.5521	54.0128	74.1445	73.027	47.3959	47.8354	54.6813
3110043O21Rik	402.545	380.403	398.796	371.282	448.151	472.335	433.635	441.175	483.421	649.845	663.522	532.796	194.205	211.14	142.956	176.338	167.215	159.519	244.138	200.684	249.074	387.985	480.159	477.095
3110045C21Rik	1.91233	0	1.53975	7.42564	1.91928	7.80719	5.31415	14.0801	3.99522	15.1715	10.2474	5.75996	18.8408	9.5662	14.8618	11.3281	10.4919	12.4763	10.8026	11.8631	13.0405	6.61338	5.41533	5.46813
3110052M02Rik	57.3698	72.7385	78.5273	39.6034	65.2554	82.9513	98.8432	99.7338	87.8948	182.058	179.33	123.839	6.5218	6.1497	6.36933	5.3868	5.24595	12.4763	4.32102	4.94297	5.21621	13.2268	12.6358	24.6066
3110053B16Rik	21.9917	35.3863	33.1047	28.465	47.9819	59.5298	47.8274	77.4404	69.9163	123.9	120.407	149.759	20.29	33.4817	24.7696	30.8156	41.3118	32.9732	22.3253	15.8175	23.473	24.2491	30.6869	32.8088
3110056K07Rik	52.589	35.3863	42.3432	56.9299	64.2957	55.6262	114.786	90.3471	89.8924	151.715	181.892	259.198	25.3626	33.4817	30.4312	34.935	62.9514	36.5379	58.3338	69.2015	39.1216	65.0316	94.7682	102.528
3110057O12Rik	84.1423	86.4998	95.4646	107.672	117.076	96.6139	140.294	139.627	173.792	462.73	312.547	316.798	139.856	127.777	118.186	110.905	87.8696	106.94	120.989	121.597	151.27	171.948	161.557	209.156
3110062M04Rik	198.882	145.477	185.54	168.315	143.946	175.662	147.733	151.361	161.806	63.2145	66.6084	92.1594	156.523	166.725	154.987	127.857	133.116	147.043	159.878	212.548	172.135	119.041	83.9376	114.831
3110082I17Rik	309.797	225.096	277.925	335.392	290.77	271.3	180.681	174.828	141.83	161.829	117.846	164.159	167.393	166.725	159.941	195.905	202.625	178.233	127.47	142.357	131.709	92.5873	138.993	113.464
3110083C13Rik	29.6411	45.2158	28.4854	30.9402	51.8204	34.1564	39.3247	36.3735	43.9474	20.2286	20.4949	11.5199	14.4929	14.3493	11.3232	11.5658	12.4591	6.23817	7.20171	13.8403	1.30405	11.0223	9.02555	2.73407
3300002I08Rik	17.2109	23.5909	10.0084	29.7026	33.5873	14.6385	24.4451	8.21337	19.9761	75.8574	56.3609	54.7196	15.9422	10.9328	6.36933	12.4372	13.1149	16.9322	15.8438	19.7719	16.9527	48.4981	32.492	12.3033
3300005D01Rik	191.233	190.693	178.611	174.503	160.26	165.903	136.042	111.467	109.868	32.8715	30.7423	28.7998	26.8118	40.998	30.4312	37.866	32.1314	43.6672	31.6875	32.6236	24.777	9.92007	9.02555	19.1385
3425401B19Rik	39.2027	27.5227	44.6528	23.5145	34.547	21.4698	60.5813	31.6802	31.9617	20.2286	69.1702	31.6798	0	0	0	0.158435	0	0	0	0	0	2.20446	8.12299	4.1011
3830403N18Rik	519.197	409.891	442.679	398.51	474.061	508.443	272.085	323.842	265.682	366.644	330.48	296.638	455.077	293.136	292.989	267.359	275.412	256.656	197.327	176.958	219.081	145.494	115.527	140.804
3830406C13Rik	116.652	111.074	103.933	92.8206	99.8023	108.325	81.8379	83.3071	93.8876	126.429	107.598	63.3596	128.262	113.428	92.0014	87.4562	96.3943	122.09	51.8523	63.27	83.4594	42.987	44.2252	56.0484
3830408C21Rik	7.6493	4.91476	1.53975	7.42564	13.4349	6.83129	4.25132	15.2534	3.99522	37.9287	51.2372	14.3999	7.97109	5.4664	4.24622	7.36724	7.21318	7.12934	5.0412	5.93156	6.52026	5.51115	8.12299	1.36703
3930402G23Rik	18.1671	37.3522	18.477	22.2769	24.9506	21.4698	25.5079	56.3203	23.9713	40.4573	69.1702	60.4796	4.34787	1.3666	0	2.53496	0	5.347	1.44034	1.97719	0	1.10223	1.80511	5.46813
4632404H12Rik	67.8876	59.9601	51.5817	54.4547	50.8608	72.2165	59.5185	66.8803	35.957	73.3288	99.9126	63.3596	20.29	23.2322	21.2311	21.5472	24.9183	22.2792	18.0043	18.7833	23.473	24.2491	23.4664	8.2022
4632415L05Rik	62.1506	52.0965	74.678	66.8308	73.8921	64.4093	46.7645	52.8003	55.933	30.3429	35.866	51.8396	44.2033	69.6966	42.4622	44.5995	57.7054	65.0552	39.6094	40.5323	28.6892	68.3382	44.2252	49.2132
4632427E13Rik	95.6163	102.227	69.2888	92.8206	102.681	127.843	221.069	248.748	319.617	262.972	309.985	221.758	60.8701	75.163	51.6623	52.2044	62.9514	63.2729	88.581	75.1331	53.4662	96.9962	110.112	99.7935
4632428N05Rik	0	11.7954	7.69876	0	12.4753	9.75898	14.8796	10.5601	13.9833	10.1143	15.3712	0	63.7687	60.1304	41.7545	41.1139	40.6561	49.0142	154.837	126.54	130.405	149.903	139.896	118.932
4632434I11Rik	236.172	273.261	232.502	237.621	222.636	278.131	276.336	281.601	257.692	364.115	473.944	279.358	416.67	343.7	316.343	314.019	384.266	336.861	365.847	348.973	352.094	387.985	483.769	512.638
4732487G21Rik	38.2465	35.3863	42.3432	54.4547	25.9102	59.5298	81.8379	86.8271	71.9139	141.6	143.464	97.9193	45.6526	36.8982	24.7696	34.4597	35.4102	34.7555	49.6918	22.7376	35.2094	61.7249	41.5175	56.0484
4732491K20Rik	17.2109	25.5568	34.6444	13.6137	31.6681	13.6626	45.7017	12.9067	19.9761	10.1143	25.6186	43.1997	31.8843	20.499	27.6004	21.1511	19.6723	28.5174	16.5639	23.7262	26.0811	14.329	23.4664	24.6066
4833417C18Rik	3.82465	3.93181	1.53975	4.95043	13.4349	13.6626	2.12566	2.34668	0	0	10.2474	11.5199	11.5943	10.9328	5.66162	5.54523	10.4919	8.91167	6.48154	12.8517	7.82432	3.30669	9.02555	9.56924
4833418N02Rik	29.6411	25.5568	59.2804	39.6034	62.3765	33.1805	37.1991	56.3203	83.8996	68.2716	40.9898	40.3197	49.2758	33.4817	36.0928	36.2024	40.0004	14.2587	33.848	16.8061	19.5608	42.987	35.1996	35.5429
4833420G17Rik	368.123	340.102	358.762	298.263	300.367	343.516	284.839	246.401	333.601	439.973	353.537	299.518	373.192	406.563	377.913	325.347	395.413	363.596	326.958	342.053	336.446	376.963	341.166	366.365
4833422C13Rik	6.69314	9.82953	20.0168	6.18804	13.4349	16.5903	39.3247	29.3335	55.933	32.8715	17.933	17.2799	13.7682	8.8829	2.12311	9.34768	7.86892	6.23817	20.1648	13.8403	23.473	14.329	27.9792	24.6066
4833439L19Rik	763.974	770.635	856.102	821.771	875.19	854.887	936.353	903.471	840.993	1322.45	1099.04	1059.83	1313.78	1229.26	1244.14	1135.82	1140.99	1173.67	922.539	917.415	884.148	1008.54	1000.03	898.141
4921524J17Rik	171.153	181.846	137.038	146.038	180.412	204.939	200.875	154.881	201.758	204.815	238.253	204.479	283.336	237.788	219.388	246.604	243.281	283.391	224.693	257.034	247.77	241.388	268.961	321.253
4921531C22Rik	39.2027	36.3692	41.5733	111.385	87.327	78.0719	300.781	335.575	299.641	682.716	609.723	832.314	47.8265	19.8157	24.7696	43.332	55.7382	48.123	121.709	104.791	118.669	212.73	213.905	288.444
4921536K21Rik	13.3863	11.7954	12.318	4.95043	15.3542	17.5662	17.0053	1.17334	23.9713	32.8715	51.2372	57.5996	6.5218	12.2994	10.6155	7.28802	14.4264	16.041	12.9631	3.95437	10.4324	8.81784	6.31788	5.46813
4930402H24Rik	629.155	621.226	651.315	543.31	618.966	599.202	706.782	759.15	743.11	596.745	727.568	691.195	857.254	899.906	783.427	843.192	849.188	775.316	1220.69	1173.46	1118.88	1213.55	1207.62	1144.21
4930427A07Rik	595.69	494.425	600.503	434.4	523.962	460.624	243.388	285.121	305.634	139.072	187.016	167.039	602.179	668.267	678.687	598.568	550.169	515.095	410.497	380.608	400.344	303.113	272.572	239.231
4930430F08Rik	135.775	223.13	202.477	207.918	237.99	253.734	220.006	242.881	183.78	341.358	407.336	305.278	244.93	217.289	234.25	182.28	215.74	200.513	161.318	126.54	134.317	159.823	146.214	103.895
4930432E11Rik	8.60547	3.93181	8.46863	6.18804	12.4753	11.7108	29.7592	26.9868	15.9809	32.8715	66.6084	54.7196	2.89858	2.7332	1.41541	1.10905	1.31149	0.891167	7.20171	3.95437	1.30405	8.81784	9.02555	0
4930432K21Rik	20.0794	18.6761	8.46863	16.0889	17.2735	11.7108	6.37698	25.8135	21.9737	17.7001	43.5516	8.63994	37.6815	56.0306	65.8164	56.4029	42.6233	38.3202	52.5725	46.4639	39.1216	30.8624	45.1277	27.3407
4930453N24Rik	401.588	413.823	415.733	412.123	537.397	519.178	436.823	447.042	469.438	404.573	407.336	383.037	560.875	485.143	469.915	537.808	523.283	527.571	502.679	452.776	496.844	408.927	409.76	503.068
4930458D05Rik	3.82465	11.7954	9.23851	3.71282	0	3.90359	12.754	11.7334	0	5.05716	10.2474	11.5199	21.7393	28.0153	26.8927	22.4186	25.574	27.6262	28.0867	28.6692	14.3446	17.6357	14.4409	9.56924
4930480K23Rik	9.56163	9.82953	7.69876	7.42564	5.75783	11.7108	24.4451	12.9067	17.9785	25.2858	28.1805	37.4397	42.0294	40.3147	53.7854	30.7364	26.2297	32.082	25.206	26.692	11.7365	13.2268	9.02555	13.6703
4930481B07Rik	3.82465	9.82953	7.69876	9.90086	5.75783	9.75898	20.1938	36.3735	17.9785	45.5144	40.9898	77.7595	36.2322	23.9155	40.3391	31.0533	36.0659	26.735	21.6051	26.692	18.2567	24.2491	39.7124	36.9099
4930485B16Rik	41.115	47.1817	37.7239	11.1385	37.4259	30.2528	19.1309	25.8135	19.9761	27.8144	69.1702	40.3197	1.44929	1.3666	1.41541	1.02983	0	0	2.16051	0	5.21621	0	3.61022	0
4930486L24Rik	36.3342	20.642	33.1047	34.653	13.4349	13.6626	22.3194	23.4668	11.9857	30.3429	43.5516	14.3999	4.34787	2.7332	1.41541	2.77262	0	3.56467	2.88068	3.95437	5.21621	11.0223	1.80511	6.83517
4930503L19Rik	312.665	358.778	317.189	298.263	398.25	356.203	323.1	348.482	327.608	543.645	479.068	524.156	528.99	481.726	427.453	405.515	462.955	458.06	389.612	381.597	486.412	337.282	361.022	366.365
4930507D05Rik	11.474	9.82953	7.69876	6.18804	6.71747	15.6144	15.9425	4.69336	25.9689	20.2286	12.8093	28.7998	5.79715	9.5662	9.90784	6.97115	5.90169	5.347	7.20171	3.95437	2.60811	4.40892	7.22044	2.73407
4930511M06Rik	82.23	48.1647	78.5273	44.5539	89.2463	86.8549	46.7645	56.3203	33.9593	37.9287	33.3042	25.9198	0	0	4.95392	0.396088	0	0	0.720171	0	0	0	0	0
4930512H18Rik	0	0	0	0	0	0	0	0	0	0	0	0	2.17393	1.3666	0.707703	8.87237	7.86892	3.56467	56.8935	72.1673	57.3783	74.9516	69.4967	35.5429
4930513N10Rik	17.2109	20.642	28.4854	18.5641	25.9102	22.4457	8.50264	16.4267	17.9785	20.2286	12.8093	17.2799	28.2611	32.7984	36.8006	35.2518	37.3774	17.8233	30.9673	39.5437	13.0405	19.8401	18.9536	13.6703
4930519F16Rik	35.378	63.8919	45.4227	40.841	53.7397	79.0478	75.461	78.6137	125.849	78.386	43.5516	77.7595	1.44929	0	0	0.633741	5.24595	0	0.720171	9.88593	1.30405	11.0223	0	5.46813
4930522L14Rik	51.6328	43.2499	63.8997	33.4154	58.5379	64.4093	104.157	91.5204	79.9044	177.001	202.387	95.0393	155.074	135.293	101.909	117.4	138.362	130.11	169.24	147.3	151.27	221.548	227.444	202.321
4930523C07Rik	244.778	188.727	193.239	188.116	197.685	219.577	255.079	233.494	249.701	331.244	374.032	380.157	51.4497	56.7139	67.9395	54.7394	59.0169	44.5584	70.5767	60.3042	45.6419	99.2007	120.04	105.262
4930524J08Rik	19.1233	21.625	10.0084	18.5641	12.4753	7.80719	2.12566	2.34668	5.99283	5.05716	10.2474	11.5199	15.9422	17.7658	25.4773	15.6059	20.9838	20.4969	15.1236	3.95437	13.0405	4.40892	7.22044	2.73407
4930539J05Rik	1.91233	4.91476	2.30963	14.8513	3.83855	1.9518	14.8796	15.2534	15.9809	40.4573	12.8093	69.1195	2.89858	2.7332	2.83081	5.70367	6.55744	4.45584	14.4034	11.8631	1.30405	13.2268	21.6613	21.8725
4930558J18Rik	43.0273	22.6079	46.1925	32.1778	46.0626	45.8672	25.5079	31.6802	35.957	53.1002	12.8093	25.9198	31.8843	40.998	27.6004	24.4782	24.2625	16.041	10.8026	7.90875	10.4324	8.81784	12.6358	10.9363
4930563E22Rik	15.2986	12.7784	3.84938	9.90086	15.3542	18.5421	17.0053	9.38671	25.9689	20.2286	12.8093	5.75996	7.24644	17.7658	10.6155	7.84254	7.21318	8.91167	10.0824	7.90875	13.0405	8.81784	1.80511	2.73407
4930579G24Rik	368.123	465.92	400.335	325.491	396.33	383.528	343.294	340.268	373.553	523.416	356.099	547.196	666.673	591.738	614.994	551.117	565.251	561.435	409.777	376.654	418.601	421.052	409.76	440.185
4930581F22Rik	38.2465	35.3863	23.0963	39.6034	41.2644	26.3493	11.6911	29.3335	41.9498	37.9287	10.2474	14.3999	33.3336	25.9654	30.4312	21.8641	28.197	30.2997	30.9673	19.7719	27.3851	33.0669	28.8818	39.644
4931406C07Rik	197.926	235.909	275.616	214.106	185.21	228.36	206.189	202.988	139.833	171.943	199.825	143.999	239.133	289.719	227.88	174.279	165.247	219.227	183.644	173.004	193	95.894	121.845	101.16
4931406P16Rik	890.188	946.583	1044.72	761.129	794.58	696.791	786.494	956.271	892.931	834.431	927.393	838.074	932.617	1005.13	921.429	938.332	856.401	878.691	1178.2	1020.23	972.824	1129.79	1086.68	1156.51
4931414P19Rik	101.353	73.7214	135.498	121.286	168.896	129.794	143.482	130.241	127.847	136.543	166.521	210.239	123.914	105.911	124.556	124.768	144.264	171.995	100.824	123.574	108.236	145.494	137.188	146.273
4931428F04Rik	286.849	250.653	202.477	297.026	267.739	306.432	371.991	440.002	481.424	447.559	632.779	610.556	184.06	190.641	215.142	219.829	230.166	205.86	239.817	258.023	221.689	275.557	324.017	317.152
4931440P22Rik	10.5178	13.7613	14.6276	14.8513	17.2735	26.3493	23.3823	12.9067	33.9593	50.5716	28.1805	97.9193	1.44929	2.7332	8.49243	6.17897	5.24595	1.78233	2.88068	13.8403	15.6486	9.92007	14.4409	13.6703
4932438A13Rik	2185.79	2415.11	2191.84	2065.57	1702.4	1862.01	2278.71	2107.32	2265.29	1739.66	1783.05	1572.47	1547.84	1905.72	1547.75	1489.29	1289.19	1507.86	1734.17	1492.78	1500.96	1469.27	1574.96	1414.88
4933404O12Rik	151.074	207.403	213.256	159.651	166.017	144.433	139.231	138.454	175.79	217.458	179.33	149.759	427.54	490.609	457.176	413.674	401.315	422.413	280.146	203.65	245.162	169.743	214.808	135.336
4933406P04Rik	3.82465	17.6931	2.30963	11.1385	3.83855	11.7108	9.56547	4.69336	0	10.1143	25.6186	5.75996	7.24644	4.7831	3.53851	8.87237	10.4919	12.4763	11.5227	5.93156	7.82432	8.81784	5.41533	10.9363
4933407K13Rik	106.134	123.852	96.2345	122.523	148.744	131.746	199.812	227.628	279.665	333.772	399.65	469.437	81.8848	95.662	77.1396	105.439	114.755	90.8991	193.006	148.289	134.317	216.037	253.618	226.928
4933408B17Rik	9.56163	3.93181	6.15901	12.3761	12.4753	18.5421	18.0681	59.8403	31.9617	101.143	105.036	95.0393	7.97109	5.4664	6.36933	14.9721	19.6723	24.0615	29.527	26.692	29.9932	30.8624	64.9839	43.7451
4933411K20Rik	409.238	532.76	351.063	356.431	348.349	397.191	370.928	344.962	383.541	321.13	345.851	250.558	725.369	613.603	525.823	489.961	533.775	502.618	481.794	418.175	387.304	368.145	272.572	323.987
4933413J09Rik	1.91233	0.982953	0	4.95043	6.71747	7.80719	27.6336	22.2934	47.9426	48.043	51.2372	40.3197	0	4.0998	1.41541	7.76332	11.8034	12.4763	11.5227	22.7376	15.6486	27.5557	31.5894	24.6066
4933421O10Rik	59.2821	41.284	32.3348	39.6034	55.659	52.6985	48.8902	42.2402	63.9235	50.5716	71.7321	123.839	18.8408	38.9481	19.108	22.2601	28.197	24.9527	22.3253	14.8289	15.6486	28.658	24.369	49.2132
4933426M11Rik	1389.3	1099.92	1339.58	1332.9	1162.12	1258.91	1531.54	1362.25	1278.47	745.931	791.615	748.795	821.747	883.507	820.935	883.039	806.565	852.847	1386.33	1463.12	1262.32	1694.13	1569.54	1621.3
4933427D14Rik	392.983	369.59	372.62	379.945	403.048	396.215	452.766	488.109	419.498	735.817	609.723	780.475	217.393	187.907	226.465	224.107	229.51	226.357	306.793	267.909	297.324	380.269	397.124	288.444
4933427I04Rik	11.474	2.94886	3.0795	8.66325	10.556	5.85539	22.3194	19.9468	13.9833	58.1573	51.2372	57.5996	2.89858	0	1.41541	2.21809	0.655744	0	2.16051	5.93156	5.21621	13.2268	16.246	19.1385
4933430I17Rik	17.2109	24.5738	12.318	16.0889	13.4349	26.3493	13.8168	23.4668	27.9665	60.6859	38.4279	51.8396	10.145	11.6161	7.07703	7.92176	7.21318	7.12934	10.8026	3.95437	9.12837	11.0223	10.8307	10.9363
4933431E20Rik	27.7287	45.2158	50.0419	38.3658	71.9728	23.4216	46.7645	28.1601	67.9187	30.3429	10.2474	14.3999	161.596	181.074	141.541	126.986	131.149	142.587	106.585	129.506	87.3715	133.37	152.532	82.022
4933433C11Rik	0	0	0	11.1385	5.75783	0	47.8274	50.4536	53.9354	156.772	110.16	129.599	0	1.3666	1.41541	2.53496	1.31149	3.56467	23.0455	18.7833	10.4324	22.0446	34.2971	47.8462
4933434E20Rik	1156	1163.82	1069.36	1136.12	1123.74	1157.42	1391.24	1287.15	1324.41	2172.05	2492.69	2508.46	801.457	724.981	712.657	715.414	785.581	753.036	764.821	892.7	889.364	1006.34	1006.35	988.365
4933439C10Rik	56.4136	55.0453	35.4143	54.4547	51.8204	61.4816	54.2043	57.4936	95.8852	116.315	105.036	155.519	21.7393	32.7984	26.185	22.4978	19.0166	26.735	18.0043	26.692	22.1689	44.0892	35.1996	62.8836
5031414D18Rik	15.2986	6.88067	3.0795	0	2.87891	8.78308	2.12566	18.7734	17.9785	60.6859	25.6186	37.4397	13.7682	15.0326	17.6926	22.7355	27.5412	29.4085	64.8154	36.578	54.7702	96.9962	67.6916	80.655
5031420N21Rik	45.8958	58.9772	39.2637	59.4052	30.7084	22.4457	23.3823	23.4668	21.9737	5.05716	5.12372	11.5199	43.4787	45.0978	47.4161	31.1325	36.0659	17.8233	21.6051	28.6692	28.6892	9.92007	7.22044	13.6703
5031425E22Rik	101.353	101.244	144.737	92.8206	92.1252	107.349	63.7698	76.267	89.8924	111.257	87.1033	164.159	15.2175	7.5163	10.6155	13.3878	20.9838	18.7145	13.6832	17.7947	27.3851	12.1245	10.8307	15.0374
5031434O11Rik	13.3863	19.6591	24.636	18.5641	29.7488	15.6144	62.707	58.667	55.933	91.0288	122.969	112.319	45.6526	9.5662	29.0158	18.3785	22.951	27.6262	43.9304	29.6578	29.9932	52.907	59.5686	39.644
5031439G07Rik	1644.6	1786.02	1936.24	1981.41	1902.96	1955.7	2434.94	2360.76	2155.42	2199.86	2008.5	2309.74	1474.65	1533.32	1703.44	1636.95	1581	1629.05	1835.72	1681.6	1828.28	2063.37	1971.18	2015.01
5033430I15Rik	80.3177	65.8578	66.2093	77.9693	84.4481	59.5298	54.2043	32.8535	63.9235	25.2858	20.4949	17.2799	37.6815	28.0153	25.4773	31.1325	25.574	24.9527	29.527	17.7947	5.21621	16.5334	14.4409	27.3407
5330426P16Rik	218.005	320.443	233.272	228.957	223.596	236.167	181.744	208.854	209.749	217.458	204.949	178.559	121.74	131.877	116.771	84.3667	76.722	99.8108	94.3424	104.791	76.9391	93.6895	128.163	135.336
5330438D12Rik	19.1233	9.82953	34.6444	28.465	44.1433	30.2528	30.8221	28.1601	25.9689	30.3429	43.5516	66.2395	27.5365	32.1151	26.8927	27.3301	32.7872	32.082	28.8068	26.692	32.6013	44.0892	49.6405	27.3407
5430403G16Rik	170.197	166.119	160.134	181.928	185.21	196.156	232.76	222.934	253.696	429.858	476.506	383.037	263.046	242.571	211.603	207.709	283.937	235.268	348.563	307.453	319.493	297.602	382.683	360.897
5430405H02Rik	67.8876	46.1988	75.4478	73.0188	75.8114	64.4093	92.4662	64.5336	113.864	98.6146	122.969	97.9193	81.1602	96.3453	72.8934	96.091	91.8041	64.1641	120.269	80.0761	114.757	144.392	175.998	140.804
5430416N02Rik	149.161	188.727	130.109	189.354	248.546	283.986	419.818	416.535	451.46	730.759	827.481	912.954	150.726	160.575	155.695	230.286	233.445	202.295	414.818	405.323	426.425	633.782	730.167	824.321
5430435G22Rik	468.52	462.971	450.377	367.569	388.653	385.48	315.661	355.522	335.598	192.172	181.892	221.758	280.437	307.485	300.774	263.082	270.822	272.697	307.513	303.498	302.54	246.899	224.736	224.194
5530601H04Rik	271.55	296.852	283.314	224.007	281.174	285.938	225.32	275.735	343.589	391.93	381.717	440.637	219.567	182.441	180.464	166.911	160.657	179.125	153.396	133.46	148.662	174.152	145.311	150.374
5730409E04Rik	157.767	143.511	136.268	111.385	109.399	93.6862	104.157	103.254	109.868	55.6287	61.4846	112.319	147.827	129.144	143.664	123.342	121.313	126.546	108.746	96.8821	91.2837	70.5427	99.281	82.022
5730455P16Rik	466.608	453.141	501.959	449.252	577.702	520.154	550.546	485.762	593.29	611.916	537.991	590.396	559.425	504.958	468.499	445.203	462.955	473.21	425.621	407.3	395.128	368.145	352.899	382.769
5730480H06Rik	11.474	7.86362	13.0879	2.47521	4.79819	11.7108	6.37698	15.2534	11.9857	37.9287	33.3042	60.4796	6.5218	2.7332	8.49243	7.76332	14.4264	5.347	15.1236	5.93156	19.5608	3.30669	18.0511	9.56924
5730507C01Rik	16.2548	43.2499	27.7155	38.3658	28.7891	51.7226	63.7698	46.9336	35.957	106.2	102.474	66.2395	19.5654	24.5988	27.6004	20.9134	34.7544	29.4085	26.6463	28.6692	36.5135	28.658	30.6869	35.5429
5730508B09Rik	48.7643	59.9601	27.7155	39.6034	52.7801	36.1082	76.5238	51.6269	45.945	108.729	115.284	146.879	93.4791	90.1956	69.3549	60.0469	57.0497	71.2934	84.26	56.3498	71.7229	83.7695	116.43	90.2242
5730559C18Rik	548.838	486.562	485.792	471.528	529.72	518.202	718.473	674.67	511.388	579.045	648.151	840.954	199.277	215.923	276.004	258.17	271.478	240.615	334.159	359.848	316.885	435.381	435.031	462.057
5830415F09Rik	60.2383	69.7896	57.7407	70.5436	71.9728	79.0478	52.0787	50.4536	59.9283	53.1002	46.1135	25.9198	69.5659	60.1304	80.6781	85.0005	94.4271	84.6609	77.0583	85.019	89.9797	71.6449	56.8609	84.7561
5830416P10Rik	55.4575	46.1988	55.4311	75.4941	78.6903	47.819	26.5708	38.7202	33.9593	80.9145	92.227	66.2395	0	15.0326	7.07703	4.91149	5.24595	7.12934	3.60085	5.93156	7.82432	5.51115	18.9536	10.9363
5830417I10Rik	1114.89	1137.28	1187.15	1090.33	1193.79	1248.17	1303.03	1146.35	1132.64	1365.43	1160.52	1140.47	770.297	962.086	875.428	914.171	836.073	843.936	894.452	853.156	899.797	1014.05	1049.67	937.785
5830418K08Rik	601.427	666.442	642.846	675.734	655.433	661.659	596.248	628.91	615.264	523.416	499.563	449.277	950.009	957.986	778.473	798.038	779.679	847.5	660.397	659.392	599.864	680.076	654.352	736.831
5830428H23Rik	205.575	215.267	173.222	181.928	229.353	233.24	274.21	259.308	313.625	225.044	286.928	221.758	234.785	219.339	222.219	180.299	216.395	253.092	239.817	235.285	241.25	219.344	220.223	211.89
5930403N24Rik	13.3863	5.89772	10.7783	8.66325	20.1524	5.85539	19.1309	4.69336	7.99044	40.4573	23.0567	28.7998	14.4929	4.7831	3.53851	3.80244	2.62297	1.78233	13.6832	5.93156	10.4324	0	1.80511	1.36703
6030408B16Rik	1.91233	1.96591	3.0795	2.47521	6.71747	9.75898	48.8902	28.1601	71.9139	265.501	222.882	227.518	0	1.3666	1.41541	3.1687	0	4.45584	17.2841	17.7947	15.6486	30.8624	22.5639	24.6066
6030419C18Rik	257.208	254.585	328.737	246.284	285.012	190.3	191.309	194.774	189.773	116.315	102.474	92.1594	98.5516	127.094	156.402	138.393	102.296	114.961	99.3836	93.9164	61.2905	80.4628	68.5942	94.3253
6030442K20Rik	14.3424	12.7784	13.8578	18.5641	7.6771	14.6385	10.6283	9.38671	11.9857	35.4001	66.6084	20.1599	8.69573	4.0998	3.53851	7.36724	9.18041	12.4763	9.36222	15.8175	10.4324	15.4312	28.8818	5.46813
6030443J06Rik	73.6246	72.7385	63.1298	44.5539	60.4572	60.5057	35.0734	62.187	49.9402	45.5144	46.1135	25.9198	60.1455	63.5469	77.8473	53.3134	66.8858	47.2319	46.0909	32.6236	70.4189	41.8847	32.492	24.6066
6030445D17Rik	8.60547	1.96591	16.1674	9.90086	11.5157	12.6867	31.8849	16.4267	15.9809	27.8144	35.866	17.2799	5.79715	4.7831	6.36933	5.46601	7.86892	7.12934	12.2429	24.7148	9.12837	6.61338	14.4409	16.4044
6030458C11Rik	564.136	515.067	528.135	524.746	570.985	528.937	528.227	532.696	515.383	687.774	696.826	647.996	489.135	448.928	446.561	451.303	468.201	451.822	415.539	406.312	345.574	418.847	398.929	325.354
6330408A02Rik	108.046	131.716	149.356	158.414	151.623	124.915	243.388	237.014	211.747	470.316	338.166	480.957	118.117	118.211	148.618	118.113	137.706	114.961	159.158	109.734	108.236	115.734	113.722	110.73
6330416G13Rik	7.6493	5.89772	7.69876	1.23761	8.63674	9.75898	10.6283	17.6001	13.9833	58.1573	56.3609	83.5194	46.3772	64.9135	60.1547	54.8978	57.0497	61.4906	47.5313	27.6806	43.0337	34.1691	55.9584	39.644
6330418K02Rik	13.3863	3.93181	9.23851	30.9402	19.1928	11.7108	8.50264	9.38671	29.9641	0	2.56186	0	8.69573	10.9328	21.9388	11.1697	19.0166	29.4085	25.206	10.8745	18.2567	13.2268	3.61022	10.9363
6330549D23Rik	17.2109	9.82953	23.0963	14.8513	17.2735	5.85539	15.9425	26.9868	17.9785	27.8144	23.0567	17.2799	6.5218	15.0326	4.95392	3.96088	8.52467	8.91167	10.0824	9.88593	6.52026	4.40892	7.22044	10.9363
6330562C20Rik	34.4219	9.82953	14.6276	23.5145	14.3946	22.4457	5.31415	7.04003	15.9809	5.05716	20.4949	0	8.69573	7.5163	8.49243	6.89193	2.62297	2.6735	10.0824	8.89734	15.6486	6.61338	14.4409	9.56924
6430548M08Rik	18.1671	8.84657	16.1674	34.653	35.5066	27.3252	29.7592	25.8135	43.9474	68.2716	61.4846	80.6394	82.6094	124.361	92.7091	88.4861	75.4105	83.7697	88.581	73.1559	66.5067	98.0984	90.2555	73.8198
6430550D23Rik	1.91233	20.642	13.0879	12.3761	11.5157	12.6867	15.9425	10.5601	19.9761	15.1715	10.2474	0	13.0436	12.2994	13.4464	9.9022	18.3608	8.02051	14.4034	5.93156	19.5608	6.61338	12.6358	15.0374
6430571L13Rik	3.82465	3.93181	3.84938	0	5.75783	1.9518	8.50264	8.21337	0	10.1143	0	5.75996	7.24644	8.8829	7.07703	9.98142	12.4591	23.1704	5.76137	9.88593	5.21621	6.61338	7.22044	5.46813
6530409C15Rik	13.3863	1.96591	3.84938	12.3761	1.91928	6.83129	25.5079	9.38671	23.9713	15.1715	30.7423	63.3596	1.44929	5.4664	3.53851	6.41663	7.86892	7.12934	11.5227	17.7947	11.7365	31.9647	30.6869	36.9099
6720489N17Rik	9.56163	13.7613	11.5481	7.42564	8.63674	12.6867	9.56547	12.9067	3.99522	2.52858	10.2474	2.87998	16.6668	16.3992	20.5234	14.4968	8.52467	7.12934	6.48154	12.8517	15.6486	12.1245	10.8307	8.2022
6820431F20Rik	515.372	417.755	344.904	435.638	629.522	548.455	737.604	769.71	860.969	1772.53	1906.02	1661.75	393.482	392.214	382.867	424.765	449.184	417.958	416.979	440.913	490.324	734.085	669.696	653.442
8030462N17Rik	265.813	321.426	306.411	308.164	266.779	292.769	415.567	440.002	529.366	634.673	660.96	636.476	353.626	328.667	266.804	334.536	346.888	346.664	347.122	357.871	362.527	488.288	436.836	512.638
8430419L09Rik	227.567	310.613	225.574	277.224	280.214	255.685	311.409	335.575	305.634	374.23	412.46	509.756	479.715	535.024	486.9	538.997	510.824	540.939	563.894	525.932	618.121	664.645	557.779	626.101
8430429K09Rik	65.0191	53.0794	86.996	74.2564	78.6903	74.1683	60.5813	69.227	85.8972	60.6859	28.1805	37.4397	78.9862	53.9807	65.8164	54.977	38.6889	45.4495	41.7699	26.692	33.9054	26.4535	38.8099	46.4791
9030407P20Rik	47.8081	24.5738	33.1047	23.5145	26.8699	23.4216	13.8168	18.7734	23.9713	10.1143	35.866	17.2799	13.0436	9.5662	20.5234	13.467	10.4919	25.8439	5.76137	10.8745	15.6486	15.4312	6.31788	19.1385
9030617O03Rik	106.134	97.3123	109.322	105.197	97.8831	101.493	74.3981	69.227	129.845	96.086	64.0465	57.5996	154.349	131.194	107.571	114.786	103.607	98.0284	205.249	191.787	220.385	101.405	128.163	107.996
9030624J02Rik	950.426	891.538	943.098	782.168	858.876	887.091	728.039	772.057	727.13	970.974	1070.86	875.514	823.921	778.962	859.151	824.972	841.975	865.324	853.402	838.327	773.303	814.548	690.454	743.666
9130008F23Rik	59.2821	42.267	22.3264	45.7915	54.6994	53.6744	58.4557	64.5336	49.9402	136.543	102.474	100.799	50.0005	71.7465	67.2318	83.2577	88.5254	73.9669	128.911	132.471	108.236	230.366	299.648	274.774
9130011E15Rik	385.334	424.636	388.017	402.222	390.573	395.239	416.629	401.282	353.577	328.715	450.887	483.837	371.018	377.865	390.652	397.118	383.61	389.44	409.057	391.483	397.736	363.736	383.586	369.099
9130023H24Rik	108.046	107.142	74.678	110.147	72.9325	89.7826	48.8902	84.4804	35.957	7.58574	20.4949	0	79.7109	116.844	71.478	86.7433	87.2139	75.7492	46.8111	61.2928	46.9459	37.4758	33.3945	51.9473
9130401M01Rik_1	593.777	609.431	688.269	633.655	644.877	651.9	351.797	342.615	267.68	83.4431	84.5414	97.9193	414.497	483.776	405.514	452.095	441.971	393.005	257.821	263.954	260.811	191.788	191.342	127.134
9130401M01Rik_2	51.6328	38.3352	47.7323	110.147	79.6499	72.2165	74.3981	124.374	143.828	80.9145	105.036	63.3596	41.3047	33.4817	48.8315	48.4812	55.7382	56.1435	36.0085	52.3954	66.5067	80.4628	43.3226	61.5165
9230110C19Rik	107.09	164.153	133.958	133.662	129.551	180.541	130.728	89.1738	111.866	116.315	128.093	123.839	32.609	43.0479	19.108	28.043	40.6561	31.1909	28.8068	30.6464	33.9054	11.0223	21.6613	16.4044
9230114K14Rik	34.4219	30.4715	17.7071	12.3761	18.2331	18.5421	19.1309	16.4267	15.9809	27.8144	0	0	28.9858	26.6487	26.8927	19.7252	38.6889	31.1909	43.2102	53.384	14.3446	8.81784	18.9536	28.7077
9330104G04Rik	17.2109	34.4033	15.3975	17.3265	5.75783	5.85539	10.6283	16.4267	15.9809	25.2858	28.1805	34.5598	13.0436	16.3992	9.90784	9.82298	7.86892	8.91167	7.20171	7.90875	10.4324	7.71561	10.8307	13.6703
9330136K24Rik	3.82465	0	1.53975	2.47521	0.959638	2.92769	6.37698	5.8667	13.9833	20.2286	23.0567	14.3999	5.79715	0.6833	4.24622	6.33741	7.86892	12.4763	10.8026	17.7947	11.7365	9.92007	17.1485	20.5055
9330151L19Rik	98.4848	77.6533	69.2888	70.5436	141.067	113.204	125.414	106.774	185.778	197.229	204.949	236.158	71.7398	75.8463	58.7393	71.8504	81.9679	70.4022	66.2557	74.1445	65.2026	101.405	133.578	169.512
9330154J02Rik	65.0191	75.6874	70.0587	74.2564	58.5379	65.3852	51.0159	61.0136	53.9354	25.2858	43.5516	92.1594	20.29	16.3992	4.95392	9.58533	6.55744	13.3675	5.76137	8.89734	5.21621	6.61338	3.61022	5.46813
9330159M07Rik	263.901	248.687	248.67	212.868	205.363	250.806	280.587	292.161	281.663	326.187	312.547	449.277	68.8412	56.7139	48.1238	49.511	53.771	69.5111	43.2102	64.2586	53.4662	117.939	180.511	124.4
9330161L09Rik	1.91233	1.96591	3.84938	7.42564	2.87891	0	14.8796	11.7334	0	15.1715	35.866	8.63994	2.89858	3.4165	2.12311	5.78288	9.18041	0	11.5227	10.8745	2.60811	25.3513	33.3945	13.6703
9330175E14Rik	0	0	0	2.47521	0	0	0	2.34668	0	15.1715	2.56186	20.1599	18.8408	12.9827	14.8618	33.1922	24.2625	17.8233	156.997	157.186	208.648	155.414	268.059	190.018
9430008C03Rik	590.909	540.624	434.98	577.963	716.85	638.237	613.253	551.469	685.18	649.845	660.96	673.915	428.989	468.06	467.084	574.407	647.875	556.98	636.631	677.186	619.425	784.788	954	954.19
9430015G10Rik	998.234	958.379	1070.13	884.889	927.97	897.826	713.159	699.31	633.242	624.559	320.233	437.757	615.223	666.217	695.672	607.995	776.4	646.096	537.247	554.601	466.851	555.524	642.619	591.926
9430016H08Rik	154.898	170.051	197.858	180.691	196.726	178.589	237.011	226.454	201.758	159.3	248.5	221.758	169.567	156.476	150.741	169.684	161.969	161.301	162.038	152.243	122.581	142.188	126.358	132.602
9430020K01Rik	419.756	520.965	470.394	504.944	535.478	505.515	618.567	626.563	595.287	609.388	425.269	457.917	1003.63	1005.82	1000.69	991.408	1059.03	1070.29	1225.73	1295.06	1126.7	1475.89	1243.72	1265.87
9430037G07Rik	51.6328	65.8578	76.2177	54.4547	55.659	55.6262	61.6442	69.227	39.9522	194.701	110.16	141.119	38.4061	32.1151	39.6314	25.2704	27.5412	37.429	39.6094	33.6122	52.1621	50.7026	69.4967	54.6813
9430038I01Rik	27.7287	24.5738	35.4143	14.8513	42.2241	29.2769	28.6964	46.9336	23.9713	30.3429	20.4949	40.3197	65.218	40.998	61.5702	48.7188	59.6727	65.0552	56.1733	49.4297	39.1216	74.9516	55.9584	47.8462
9530052C20Rik	83.1862	74.7044	95.4646	75.4941	122.834	89.7826	83.9636	110.294	111.866	113.786	117.846	74.8795	28.2611	26.6487	14.1541	11.0112	17.0493	10.694	16.5639	20.7605	16.9527	4.40892	1.80511	10.9363
9530053A07Rik	3.82465	18.6761	28.4854	42.0787	22.0717	17.5662	15.9425	10.5601	3.99522	17.7001	20.4949	14.3999	9.42038	5.4664	16.2772	8.0802	9.18041	15.1498	7.20171	5.93156	2.60811	4.40892	1.80511	0
9530068E07Rik	2680.12	2895.78	2818.52	2643.53	2531.52	2329.47	1739.85	1745.93	1699.97	695.359	725.006	766.075	2931.91	2772.83	2824.44	2646.58	2709.53	2616.47	2715.76	2715.67	2711.13	1934.41	1609.26	1656.84
9530077C05Rik	42.0712	43.2499	37.7239	23.5145	42.2241	56.6021	44.6389	56.3203	49.9402	35.4001	20.4949	31.6798	96.3777	79.9461	69.3549	69.8699	77.3777	78.4227	68.4162	81.0646	57.3783	60.6226	96.5734	83.3891
9530082P21Rik	241.909	290.954	247.9	290.838	261.981	275.203	267.833	244.055	201.758	214.929	220.32	204.479	213.77	263.754	246.281	231.632	224.92	241.506	218.932	216.502	206.04	143.29	177.803	187.284
9630013D21Rik	10.5178	0	6.92888	12.3761	1.91928	8.78308	6.37698	4.69336	7.99044	10.1143	0	5.75996	7.24644	6.1497	7.07703	8.87237	5.90169	19.6057	5.0412	3.95437	2.60811	6.61338	3.61022	5.46813
9630033F20Rik	134.819	174.966	157.055	228.957	172.735	201.035	222.132	202.988	191.77	179.529	225.444	276.478	208.698	243.938	234.957	222.839	232.789	204.077	182.923	169.049	129.101	267.842	254.52	221.459
9830147E19Rik	105.178	93.3805	66.9792	110.147	130.511	134.674	130.728	129.067	149.821	280.672	258.748	267.838	133.335	109.328	114.648	95.4572	97.7058	86.4432	92.1819	86.0076	101.716	104.712	142.604	133.969
9930012K11Rik	91.7916	97.3123	72.3683	81.6821	104.601	96.6139	95.6547	132.587	111.866	91.0288	133.217	169.919	193.48	189.957	215.849	194.875	189.51	195.166	244.858	232.319	219.081	149.903	184.121	217.358
9930021J03Rik	570.829	585.84	548.921	615.091	599.774	736.803	867.27	828.377	813.027	589.159	755.749	665.275	694.934	630.002	555.547	600.786	641.317	569.456	831.077	769.126	886.756	1098.92	1100.21	1116.87
9930104L06Rik	375.772	293.903	314.109	360.144	382.896	354.251	380.493	393.069	515.383	548.702	471.382	394.557	202.9	209.09	208.065	234.326	247.871	253.092	218.212	207.605	279.067	290.989	255.423	302.114
9930111J21Rik1	3.82465	7.86362	12.318	2.47521	5.75783	7.80719	37.1991	26.9868	23.9713	0	10.2474	40.3197	0	2.7332	0	1.3467	3.93446	1.78233	29.527	66.2357	33.9054	85.9739	103.794	68.3517
9930111J21Rik2	28.6849	27.5227	26.1758	29.7026	41.2644	17.5662	32.9477	25.8135	39.9522	63.2145	69.1702	71.9995	0	3.4165	1.41541	2.6934	2.62297	0	39.6094	25.7034	36.5135	102.507	89.3529	112.097
A130010J15Rik	105.178	42.267	70.8286	53.2171	71.0132	85.879	60.5813	66.8803	79.9044	50.5716	30.7423	11.5199	107.247	105.911	96.9553	94.4274	99.0173	95.3549	65.5355	79.0875	95.1959	61.7249	109.209	87.4902
A130051J06Rik	10.5178	27.5227	20.7866	19.8017	11.5157	15.6144	7.43981	9.38671	7.99044	15.1715	15.3712	11.5199	14.4929	15.0326	11.3232	14.0215	6.55744	7.12934	12.9631	0	13.0405	6.61338	8.12299	16.4044
A230005M16Rik	0	0	0	0	0	0	0	0	0	0	7.68558	0	13.0436	6.833	13.4464	11.0112	15.7378	2.6735	1.44034	7.90875	5.21621	7.71561	1.80511	5.46813
A230046K03Rik	1643.64	1643.5	1582.86	1523.49	1610.27	1536.06	1853.58	1782.3	1835.8	1972.29	2054.61	1710.71	1782.62	1679.55	1598.7	1626.26	1701	1737.78	2537.88	2650.42	2459.44	2194.54	2245.56	2188.62
A230050P20Rik	0	2.94886	0	0	1.91928	0	0	4.69336	0	0	0	0	2.89858	0	4.95392	2.6934	1.31149	1.78233	27.3665	15.8175	24.777	61.7249	45.1277	30.0747
A230056P14Rik	20.0794	40.3011	21.5565	28.465	43.1837	51.7226	35.0734	50.4536	39.9522	55.6287	56.3609	20.1599	24.6379	25.2821	18.4003	16.1604	15.7378	12.4763	20.885	13.8403	22.1689	7.71561	9.9281	9.56924
A230072C01Rik	17.2109	20.642	17.7071	22.2769	29.7488	21.4698	21.2566	19.9468	31.9617	37.9287	40.9898	60.4796	26.8118	30.0652	21.2311	21.2303	15.0821	23.1704	23.0455	32.6236	23.473	27.5557	37.9073	53.3143
A330009N23Rik	17.2109	15.7272	23.0963	23.5145	10.556	20.4939	24.4451	23.4668	23.9713	10.1143	10.2474	25.9198	31.1597	19.1324	30.4312	18.4577	15.0821	18.7145	22.3253	18.7833	11.7365	13.2268	21.6613	17.7714
A330021E22Rik	221.83	233.943	206.327	186.879	228.394	194.204	385.807	315.628	387.536	611.916	663.522	596.156	173.19	150.326	158.525	120.569	169.838	159.519	189.405	207.605	191.696	234.775	222.931	254.268
A330023F24Rik	27.7287	15.7272	9.23851	19.8017	26.8699	7.80719	34.0106	12.9067	45.945	75.8574	66.6084	23.0398	7.24644	3.4165	7.07703	3.40636	2.62297	3.56467	4.32102	3.95437	7.82432	1.10223	13.5383	21.8725
A330035P11Rik	12.4301	13.7613	14.6276	30.9402	15.3542	11.7108	7.43981	16.4267	7.99044	17.7001	20.4949	8.63994	33.3336	13.666	14.1541	19.9628	15.7378	14.2587	12.9631	23.7262	19.5608	6.61338	23.4664	2.73407
A330069E16Rik	11.474	1.96591	9.23851	14.8513	7.6771	11.7108	4.25132	3.52002	1.99761	0	38.4279	8.63994	5.79715	8.1996	7.07703	7.2088	13.1149	10.694	6.48154	7.90875	7.82432	2.20446	5.41533	5.46813
A330074K22Rik	6.69314	30.4715	33.8745	24.7521	25.9102	18.5421	17.0053	49.2802	29.9641	15.1715	23.0567	17.2799	18.1161	13.666	12.7387	11.7242	7.21318	8.02051	26.6463	20.7605	36.5135	19.8401	27.9792	10.9363
A430005L14Rik	482.862	433.482	438.829	522.27	462.545	542.599	383.682	420.055	441.472	338.83	317.671	308.158	338.409	334.134	292.281	337.625	318.036	340.426	208.129	213.536	212.561	296.5	295.135	263.838
A430033K04Rik	104.222	136.63	137.038	139.85	148.744	178.589	301.844	305.068	389.534	376.758	520.058	475.197	126.813	134.61	119.602	128.412	129.837	131.893	138.273	127.529	114.757	208.321	232.859	214.624
A430046D13Rik	17.2109	31.4545	23.0963	11.1385	21.112	26.3493	23.3823	29.3335	39.9522	25.2858	46.1135	23.0398	26.8118	15.7159	24.0619	20.4381	30.1642	16.041	13.6832	8.89734	16.9527	14.329	18.0511	12.3033
A430057M04Rik	29.6411	13.7613	2.30963	32.1778	69.0939	58.5539	111.597	95.0405	113.864	338.83	350.975	443.517	2.89858	2.7332	0.707703	14.3384	15.7378	11.5852	27.3665	47.4525	37.8175	54.0093	64.9839	56.0484
A430105I19Rik	1323.33	1225.74	1297.24	1249.98	1487.44	1371.14	1473.08	1301.23	1500.2	998.789	1129.78	938.874	634.788	675.1	623.486	655.367	638.039	694.219	625.828	650.494	580.304	427.665	410.662	419.679
A430105J06Rik	13.3863	0	11.5481	7.42564	5.75783	8.78308	21.2566	8.21337	23.9713	15.1715	5.12372	5.75996	5.79715	2.7332	12.7387	5.46601	3.93446	3.56467	6.48154	0	5.21621	5.51115	5.41533	1.36703
A4galt	0	0	0.769876	0	1.91928	2.92769	12.754	2.34668	3.99522	15.1715	25.6186	28.7998	10.145	16.3992	2.83081	5.06993	6.55744	8.91167	10.8026	21.7491	11.7365	23.1468	37.0047	10.9363
A530013C23Rik	1.91233	6.88067	3.0795	23.5145	13.4349	1.9518	25.5079	22.2934	15.9809	30.3429	20.4949	14.3999	1.44929	2.7332	0	1.90122	2.62297	1.78233	8.64205	5.93156	9.12837	11.0223	27.0766	6.83517
A530017D24Rik	28.6849	21.625	29.2553	11.1385	52.7801	64.4093	36.1362	46.9336	61.9259	93.5574	66.6084	17.2799	50.0005	69.0133	36.8006	42.3022	45.2463	53.47	30.9673	35.5894	46.9459	39.6803	69.4967	45.1121
A530040E14Rik	0	0	0	0	0	2.92769	40.3876	16.4267	11.9857	500.659	153.712	584.636	0	0	0	0	1.31149	0	2.16051	1.97719	2.60811	3.30669	10.8307	5.46813
A530054K11Rik	160.635	193.642	157.825	215.344	221.676	216.649	302.907	271.041	215.742	323.658	402.212	218.878	241.307	172.875	181.88	174.992	207.871	175.56	222.533	223.422	209.953	286.58	254.52	205.055
A530084C06Rik	85.0985	126.801	97.0044	70.5436	88.2867	66.3611	87.1521	114.987	101.878	40.4573	94.7888	57.5996	0	0	1.41541	1.26748	4.59021	1.78233	2.88068	1.97719	3.91216	1.10223	3.61022	2.73407
A630001G21Rik	46.852	41.284	37.7239	51.9795	20.1524	30.2528	13.8168	28.1601	35.957	45.5144	25.6186	17.2799	0	1.3666	0	0.792176	1.31149	0	0	0	0	2.20446	0	0
A630007B06Rik	1098.63	1018.34	998.529	940.582	1001.86	1042.26	1177.62	1147.53	1324.41	1557.6	1690.83	1572.47	923.197	810.393	789.089	704.324	812.466	709.369	909.576	946.084	948.046	1262.05	1417.91	1453.16
A630033H20Rik	158.723	174.966	244.821	194.304	176.573	161.999	147.733	154.881	191.77	136.543	125.531	71.9995	4.34787	2.7332	5.66162	1.3467	3.93446	4.45584	2.88068	3.95437	5.21621	4.40892	1.80511	2.73407
A630052C17Rik	73.6246	51.1135	45.4227	47.0291	54.6994	71.2406	87.1521	137.281	119.857	217.458	199.825	207.359	40.5801	36.2149	39.6314	35.0142	31.4757	37.429	41.7699	38.5551	59.9864	57.3159	58.6661	46.4791
A730017L22Rik	19.1233	4.91476	4.61925	1.23761	17.2735	9.75898	13.8168	4.69336	15.9809	0	0	5.75996	18.8408	8.8829	5.66162	4.35697	13.1149	9.80284	5.76137	2.96578	2.60811	7.71561	1.80511	12.3033
A730085K08Rik	3.82465	0	1.53975	9.90086	15.3542	16.5903	37.1991	28.1601	25.9689	91.0288	56.3609	71.9995	1.44929	2.7332	1.41541	9.9022	5.90169	8.91167	38.8892	32.6236	32.6013	47.3959	32.492	46.4791
A830010M20Rik	117.608	83.551	97.0044	116.335	98.8427	66.3611	104.157	119.681	109.868	136.543	112.722	80.6394	100.726	133.243	124.556	102.904	108.198	117.634	125.31	90.9506	101.716	96.9962	106.501	117.565
A830080D01Rik	408.282	336.17	349.524	347.768	347.389	364.01	354.985	312.108	327.608	470.316	422.707	475.197	473.917	415.446	365.175	344.597	367.872	392.114	424.181	454.753	442.074	493.799	527.092	490.765
A830082K12Rik	104.222	127.784	96.2345	117.573	107.479	112.228	180.681	141.974	93.8876	177.001	199.825	221.758	53.6237	32.1151	12.7387	24.4782	36.0659	33.8644	38.1691	33.6122	22.1689	34.1691	15.3434	36.9099
A930001C03Rik	11.474	5.89772	1.53975	7.42564	7.6771	3.90359	0	4.69336	19.9761	12.6429	7.68558	8.63994	2.89858	6.1497	6.36933	6.09976	13.1149	1.78233	18.0043	7.90875	10.4324	18.7379	12.6358	9.56924
A930004D18Rik	383.421	410.874	391.097	319.303	364.662	336.685	277.399	294.508	385.538	156.772	97.3507	141.119	189.132	218.656	237.08	186.637	199.346	181.798	112.347	115.665	133.013	88.1784	116.43	84.7561
A930005H10Rik	109.959	103.21	111.632	95.2958	102.681	100.518	76.5238	83.3071	93.8876	27.8144	33.3042	8.63994	51.4497	57.3972	67.9395	52.046	43.9348	35.6467	35.2884	62.2814	53.4662	24.2491	20.7588	25.9736
A930007I19Rik	10.5178	15.7272	4.61925	3.71282	16.3138	9.75898	13.8168	14.0801	23.9713	50.5716	40.9898	31.6798	8.69573	1.3666	2.83081	3.80244	1.31149	3.56467	5.0412	4.94297	5.21621	14.329	4.51277	12.3033
A930015D03Rik	12.4301	29.4886	21.5565	28.465	21.112	8.78308	80.7751	91.5204	107.871	359.058	299.738	328.318	27.5365	18.4491	9.20014	30.3403	22.951	25.8439	105.865	110.722	117.365	254.615	271.669	261.103
A930029G22Rik	7.6493	11.7954	16.9373	14.8513	15.3542	13.6626	12.754	7.04003	3.99522	20.2286	30.7423	34.5598	4.34787	6.1497	5.66162	9.82298	3.27872	5.347	5.76137	13.8403	13.0405	7.71561	3.61022	16.4044
AA386476	0	13.7613	6.15901	27.2274	14.3946	15.6144	25.5079	31.6802	7.99044	60.6859	17.933	43.1997	5.79715	2.7332	2.83081	10.8528	11.1476	4.45584	8.64205	20.7605	19.5608	26.4535	40.615	23.2396
AA415398	0.956163	8.84657	5.38913	9.90086	3.83855	11.7108	5.31415	11.7334	3.99522	17.7001	10.2474	11.5199	4.34787	19.1324	9.20014	8.23863	11.8034	3.56467	5.0412	1.97719	7.82432	2.20446	2.70766	2.73407
AA465934	281.112	218.215	237.892	221.532	237.99	199.083	137.105	133.761	99.8804	98.6146	125.531	129.599	180.436	157.842	179.757	159.227	154.755	154.172	120.989	116.654	97.804	101.405	112.819	120.299
AA467197	0	0	0	0	0	0	3.18849	7.04003	7.99044	10.1143	15.3712	2.87998	10.145	4.0998	13.4464	9.03081	14.4264	12.4763	61.9347	78.0989	54.7702	164.232	148.922	158.576
AA474331	55.4575	35.3863	51.5817	48.2667	54.6994	57.578	36.1362	28.1601	13.9833	17.7001	10.2474	34.5598	118.117	120.944	101.202	101.399	112.132	114.069	69.1364	83.0418	105.628	55.1115	63.1788	53.3143
AA792892	0	0	0	2.47521	11.5157	8.78308	36.1362	24.6401	13.9833	161.829	115.284	213.119	0	0	0	0	0	0	0.720171	0	0	0	0	0
AA986860	13.3863	18.6761	6.92888	13.6137	23.0313	36.1082	102.032	110.294	91.89	270.558	286.928	342.718	11.5943	13.666	27.6004	28.043	30.1642	30.2997	28.8068	38.5551	37.8175	41.8847	79.4248	56.0484
AA987161	89.8793	146.46	100.854	124.998	152.582	181.517	277.399	252.268	213.744	386.873	438.078	426.237	163.77	166.725	178.341	163.188	190.166	221.01	223.253	225.399	220.385	236.979	242.787	307.583
Aaas	1225.8	1118.6	1147.88	1081.67	1165.96	1224.75	898.092	863.578	825.012	498.13	471.382	518.396	1375.37	1435.61	1516.61	1469.25	1426.24	1481.12	1057.21	1097.34	1117.57	1124.27	1055.99	1036.21
Aacs	1156	1066.5	1172.52	1068.06	922.212	995.416	1083.02	1059.53	972.835	996.26	932.517	863.994	779.717	795.361	922.137	956.473	866.237	921.467	1129.95	1134.91	1129.31	1396.53	1324.95	1505.1
Aaed1	134.819	166.119	129.339	149.751	134.349	120.035	122.225	131.414	81.902	113.786	112.722	100.799	234.785	233.689	248.404	190.756	222.297	187.145	164.199	204.639	178.655	138.881	155.239	149.007
Aagab	517.284	584.857	611.281	513.607	475.98	595.298	694.028	642.99	673.194	682.716	655.836	671.035	452.178	461.911	459.299	497.328	480.66	469.645	541.568	513.08	460.331	479.47	453.082	444.286
Aak1	346.131	382.369	284.854	289.6	316.681	293.745	350.734	348.482	371.555	500.659	512.372	457.917	454.352	466.01	476.992	473.88	388.856	500.836	725.932	646.54	636.378	777.072	795.151	805.183
Aamdc	28.6849	57.0113	66.2093	37.1282	28.7891	35.1323	38.2619	50.4536	37.9546	53.1002	51.2372	40.3197	50.7251	64.2302	62.9856	49.1149	59.6727	77.5316	62.6549	61.2928	46.9459	28.658	37.0047	49.2132
Aamp	1660.86	1608.11	1678.33	1636.12	1436.58	1398.46	1316.85	1445.55	1280.47	1198.55	1060.61	1082.87	1239.87	1334.48	1469.9	1459.58	1299.03	1383.98	1253.82	1351.41	1228.42	1019.56	1008.15	1041.68
Aar2	482.862	398.096	445.758	514.845	423.2	442.082	527.164	538.563	495.407	255.386	286.928	394.557	507.251	508.375	518.746	584.151	553.448	543.612	574.696	597.11	606.385	531.275	546.948	530.409
Aars	7745.88	7335.78	7570.19	7107.58	6965.05	7140.65	4342.72	4828.29	4444.68	4144.34	3858.16	4576.29	3732.64	4080.67	4143.6	4581.23	4307.58	4140.36	3922.77	3809.05	3837.83	5538.7	5968.59	5697.8
Aars2	331.789	391.215	428.051	428.212	365.622	345.468	458.08	471.682	425.491	391.93	425.269	469.437	291.307	381.965	398.437	410.506	378.364	393.896	411.218	372.7	393.824	443.096	431.421	486.664
Aarsd1	228.523	285.056	285.624	267.323	250.465	284.962	123.288	138.454	191.77	177.001	94.7888	83.5194	238.408	228.905	242.742	297.937	230.166	303.888	185.804	154.221	123.885	162.028	157.947	190.018
Aasdh	224.698	217.233	159.364	181.928	222.636	214.698	252.954	258.135	297.644	217.458	194.701	224.638	129.711	157.159	158.525	127.065	156.723	171.995	109.466	98.8593	152.574	170.846	164.265	170.879
Aasdhppt	371.947	335.187	306.411	360.144	313.802	358.155	352.86	309.762	323.613	235.158	289.49	164.159	397.83	306.802	319.882	310.058	333.118	320.82	245.578	206.616	238.642	151.005	221.126	195.486
Aatf	608.12	574.044	567.398	648.506	705.334	638.237	735.479	578.456	599.283	829.374	699.388	558.716	377.54	318.418	317.051	392.286	379.676	399.243	296.71	236.274	276.459	424.358	405.247	411.477
Aatk	0	0	0	2.47521	0	1.9518	0	2.34668	0	5.05716	15.3712	0	25.3626	30.7485	31.8466	22.8147	21.6395	18.7145	19.4446	8.89734	13.0405	23.1468	17.1485	21.8725
Abat	7.6493	7.86362	0	2.47521	3.83855	3.90359	2.12566	7.04003	7.99044	35.4001	25.6186	25.9198	13.0436	6.1497	7.07703	10.7736	20.3281	5.347	4.32102	7.90875	10.4324	8.81784	10.8307	0
Abca1	31.5534	58.9772	28.4854	4.95043	21.112	37.0841	91.4034	66.8803	33.9593	75.8574	115.284	71.9995	569.57	652.551	588.809	533.372	521.972	580.15	1134.99	958.935	1013.25	1091.21	1002.74	794.247
Abca2	1155.04	1075.35	1124.02	1082.91	1026.81	1059.83	846.013	898.778	719.139	586.63	422.707	354.238	1592.77	1886.59	2047.38	1737	1491.16	1611.23	1599.5	1560.99	1364.04	1166.16	1102.92	959.658
Abca3	703.736	677.254	668.252	550.735	528.76	543.575	388.996	461.122	461.448	227.572	263.872	224.638	926.095	1081.66	1168.42	971.287	836.729	961.57	1031.28	1087.45	925.878	692.2	734.68	664.378
Abca4	1.91233	5.89772	3.0795	16.0889	10.556	3.90359	25.5079	18.7734	37.9546	55.6287	64.0465	143.999	2.89858	1.3666	2.83081	2.77262	3.93446	1.78233	19.4446	11.8631	5.21621	11.0223	15.3434	23.2396
Abca5	558.399	493.442	454.227	428.212	446.232	478.19	413.441	485.762	397.524	518.359	589.228	527.036	765.224	777.595	685.056	627.245	615.087	656.79	641.672	660.38	684.628	723.063	805.079	779.209
Abca7	711.385	718.538	669.022	737.614	529.72	583.587	670.646	706.35	631.244	482.959	622.532	437.757	694.934	916.305	968.138	919.399	831.483	910.773	1137.15	1098.33	1182.78	949.02	1038.84	958.291
Abca8b	74.5807	48.1647	59.2804	84.1573	75.8114	65.3852	131.791	144.321	111.866	482.959	512.372	434.877	0	6.833	4.24622	10.1399	9.18041	3.56467	12.2429	11.8631	14.3446	23.1468	45.1277	16.4044
Abca9	5.73698	8.84657	6.15901	9.90086	6.71747	13.6626	25.5079	11.7334	19.9761	91.0288	48.6753	34.5598	0	0	2.83081	3.01027	3.93446	5.347	6.48154	9.88593	2.60811	4.40892	7.22044	2.73407
Abcb10	260.076	274.244	247.13	248.759	245.667	213.722	226.383	249.921	235.718	194.701	228.006	204.479	194.205	213.873	250.527	247	217.051	256.656	241.977	241.217	254.29	242.491	277.987	315.785
Abcb1a	98.4848	83.551	110.862	121.286	69.0939	93.6862	32.9477	48.1069	27.9665	128.958	66.6084	77.7595	57.9715	42.3646	36.8006	35.8064	41.9676	24.9527	75.6179	22.7376	48.25	67.236	96.5734	86.1231
Abcb1b	1630.26	1436.09	1465.07	1429.44	1571.89	1549.73	1321.1	1289.5	1332.41	1347.73	1575.54	1431.35	1027.55	978.485	915.06	1039.49	936.402	1081.88	769.142	749.354	828.074	1006.34	1040.65	1155.14
Abcb6	317.446	275.227	337.975	362.619	316.681	359.131	382.619	363.735	423.493	715.588	555.924	682.555	251.452	197.474	269.635	264.349	260.33	253.092	232.615	199.696	215.169	268.944	342.068	352.695
Abcb7	636.805	813.885	665.943	674.496	688.06	736.803	638.761	719.257	617.261	498.13	704.512	506.876	983.342	890.34	850.659	820.061	916.074	817.201	756.179	845.247	805.905	643.702	569.512	690.352
Abcb8	568.917	505.238	557.39	469.053	514.366	491.853	359.237	368.428	331.603	166.886	143.464	167.039	330.438	375.815	418.96	360.361	308.855	334.188	327.678	285.703	329.925	182.97	144.409	153.108
Abcb9	0	0.982953	0	2.47521	3.83855	7.80719	4.25132	4.69336	9.98804	25.2858	5.12372	5.75996	37.6815	30.7485	39.6314	48.5604	30.8199	46.3407	61.2145	46.4639	58.6824	61.7249	64.0814	53.3143
Abcc1	3204.1	3127.76	2867.79	3189.31	2718.65	2955.02	2854.76	2936.87	2768.69	2806.72	2917.96	2666.86	2173.21	2318.44	2406.9	2534.17	2342.32	2487.25	2962.78	2777.95	2962.81	3930.55	4377.39	4094.27
Abcc10	182.627	163.17	235.582	157.176	136.269	148.337	128.602	136.107	127.847	111.257	66.6084	135.359	179.712	189.274	174.803	165.882	147.542	163.975	186.524	163.118	189.088	143.29	148.922	159.943
Abcc2	3.82465	1.96591	2.30963	0	1.91928	4.87949	6.37698	14.0801	31.9617	88.5003	107.598	118.079	0	0	0	0.792176	1.31149	0	7.20171	11.8631	7.82432	9.92007	18.0511	9.56924
Abcc3	5.73698	8.84657	3.84938	3.71282	4.79819	1.9518	12.754	7.04003	17.9785	7.58574	15.3712	11.5199	141.306	148.276	190.372	149.088	132.46	148.825	197.327	185.856	228.209	196.197	165.168	150.374
Abcc4	486.687	409.891	448.068	415.836	456.788	436.227	554.797	435.309	499.402	596.745	645.589	529.916	644.209	632.736	637.64	744.725	712.793	721.846	777.784	764.183	756.351	755.027	740.095	735.464
Abcc5	1112.97	1066.5	1018.55	967.809	885.746	918.32	946.982	938.671	978.828	1193.49	1311.67	935.994	1389.87	1598.24	1610.02	1435.42	1462.31	1505.18	1719.77	1806.16	1843.93	1880.4	1908.9	1871.47
Abcd1	280.156	317.494	297.172	268.561	231.273	243.975	346.483	278.081	247.703	230.101	228.006	213.119	323.916	338.233	345.359	320.594	322.626	281.609	494.037	463.65	380.783	302.011	281.597	214.624
Abcd2	61.1944	75.6874	69.2888	48.2667	62.3765	54.6503	78.6494	114.987	75.9091	149.186	230.567	184.319	13.0436	8.1996	12.7387	8.23863	9.83615	8.91167	10.0824	7.90875	10.4324	3.30669	12.6358	5.46813
Abcd3	1105.32	1184.46	1079.37	1118.8	1133.33	1213.04	1263.71	1246.09	1178.59	996.26	968.383	800.634	1498.56	1324.23	1278.82	1283.33	1337.06	1335.86	1320.79	1288.14	1165.82	974.371	1004.54	962.392
Abcd4	283.98	273.261	297.942	316.828	252.385	272.276	353.922	321.495	331.603	505.716	461.135	570.236	264.495	262.387	296.528	262.923	285.904	268.241	313.274	352.928	374.263	374.758	368.242	311.684
Abce1	4049.35	4112.67	3917.13	3931.88	4230.08	4478.4	3260.76	3399.16	3459.86	4468	4611.35	4086.69	4415.26	4321.19	3855.57	4176.51	4498.4	4042.34	2834.59	2760.15	2695.48	3055.38	3056.95	3160.58
Abcf1	2645.7	2612.69	2794.65	2642.29	2392.38	2468.05	2027.88	1829.24	2019.58	1843.33	1923.96	2093.75	2623.21	2604.74	2685.02	2786.08	2470.84	2628.94	2296.62	2245.1	2319.91	2529.62	2519.03	2583.69
Abcf2	3236.61	3109.08	3067.96	3132.38	3235.9	2975.51	2516.78	2495.69	2267.29	2452.72	2487.57	2266.54	2218.14	2376.52	2358.07	2647.21	2429.53	2395.46	2136.75	2071.1	2073.44	2688.34	2545.2	2738.17
Abcf3	717.122	679.22	675.951	764.841	663.11	800.237	838.573	855.364	759.091	1067.06	965.821	1002.23	703.63	681.25	719.734	736.328	726.564	743.234	741.776	731.559	695.06	820.059	856.524	873.535
Abcg1	1.91233	5.89772	3.0795	0	9.59638	4.87949	37.1991	22.2934	13.9833	73.3288	89.6651	135.359	266.669	228.222	302.897	260.864	299.675	267.35	398.975	430.038	419.905	601.817	591.173	630.203
Abcg2	455.134	461.988	465.005	466.578	400.169	370.841	345.42	366.082	299.641	462.73	453.449	368.637	223.915	254.187	220.096	222.522	198.035	262.894	163.479	222.433	168.223	182.97	168.778	190.018
Abcg4	0	0	0	7.42564	1.91928	0	8.50264	5.8667	0	15.1715	33.3042	23.0398	5.79715	1.3666	7.78473	7.92176	11.8034	7.12934	13.6832	9.88593	16.9527	16.5334	19.8562	19.1385
Abhd1	59.2821	39.3181	44.6528	40.841	47.0223	31.2287	37.1991	43.4135	67.9187	40.4573	23.0567	37.4397	152.9	183.808	161.356	167.149	182.297	149.716	220.372	212.548	194.304	201.708	223.834	199.587
Abhd10	147.249	168.085	162.444	214.106	213.04	257.637	195.561	215.894	241.711	187.115	225.444	201.599	262.321	211.14	228.588	257.14	282.625	286.065	216.771	228.365	237.338	277.762	308.674	300.747
Abhd11	287.805	268.346	259.448	215.344	285.972	213.722	199.812	166.614	155.813	75.8574	174.207	181.439	213.045	226.856	206.649	246.288	239.346	268.241	228.294	221.445	219.081	221.548	159.752	241.965
Abhd12	741.026	659.561	716.754	801.97	723.567	665.563	493.153	520.963	521.376	359.058	356.099	325.438	652.18	759.829	699.21	755.498	676.072	671.049	521.404	589.202	602.472	404.518	380.878	315.785
Abhd13	423.58	479.681	498.88	470.291	503.81	485.021	598.373	630.083	547.345	697.888	532.867	596.156	623.919	577.388	555.547	598.806	657.055	609.559	663.277	652.472	607.689	586.386	654.352	765.539
Abhd14a	140.556	113.04	143.197	124.998	105.56	102.469	83.9636	88.0004	85.8972	70.8002	38.4279	46.0797	121.016	110.695	150.741	120.886	120.657	99.8108	103.705	122.586	52.1621	68.3382	67.6916	80.655
Abhd14b	153.942	176.931	167.833	205.443	183.291	164.927	163.676	159.574	147.823	126.429	135.779	92.1594	248.553	270.587	248.404	208.184	201.969	238.833	271.504	282.738	312.973	229.264	165.168	194.119
Abhd15	0	0	0.769876	0	2.87891	0	4.25132	2.34668	0	0	5.12372	0	8.69573	15.7159	9.90784	9.50611	11.8034	3.56467	1.44034	10.8745	2.60811	2.20446	8.12299	2.73407
Abhd16a	397.764	327.323	343.365	358.906	319.559	367.914	343.294	323.842	275.67	313.544	187.016	195.839	649.281	738.647	802.535	746.784	734.433	726.301	678.401	663.346	640.29	384.678	394.416	392.339
Abhd17a	763.018	866.964	964.654	893.553	744.679	774.863	478.274	452.909	361.567	214.929	217.758	244.798	857.979	946.37	1098.35	957.186	865.582	932.161	797.229	702.89	650.722	515.844	499.113	468.893
Abhd17b	419.756	421.687	478.863	433.163	455.828	504.539	560.112	573.763	629.247	644.788	681.455	656.635	532.614	556.889	450.807	494.714	563.939	521.333	522.844	535.818	602.472	578.671	510.846	535.877
Abhd17c	483.818	544.556	459.616	556.923	481.738	499.66	446.389	413.015	481.424	260.444	171.645	247.678	455.801	349.849	342.528	372.323	383.61	335.97	319.756	326.236	361.223	294.295	297.843	293.912
Abhd2	1660.86	1584.52	1525.12	1788.34	1724.47	1485.32	3082.21	2907.53	2818.63	5514.83	5841.04	5748.44	1865.96	1957.65	1838.61	2238.53	2053.13	2202.07	3868.76	3992.93	3878.25	5270.86	5265.5	5096.3
Abhd3	5.73698	0	2.30963	14.8513	5.75783	12.6867	15.9425	22.2934	5.99283	30.3429	30.7423	28.7998	21.0147	33.4817	16.9849	23.29	24.2625	22.2792	28.0867	19.7719	20.8648	13.2268	18.0511	5.46813
Abhd4	635.848	572.078	623.599	648.506	622.805	697.767	688.714	652.376	539.354	553.759	550.8	524.156	706.528	752.996	711.241	670.656	683.941	718.281	925.419	809.658	841.114	920.362	796.053	788.778
Abhd5	362.386	389.249	444.218	429.45	439.514	429.395	534.604	427.095	491.412	629.616	504.686	521.276	367.395	359.416	364.467	406.941	382.299	429.543	560.293	509.126	512.493	524.661	645.327	617.899
Abhd6	0	1.96591	0	0	0	1.9518	8.50264	0	0	10.1143	33.3042	11.5199	131.885	187.224	152.864	164.614	159.346	153.281	186.524	153.232	185.176	185.175	192.244	191.385
Abhd8	630.111	674.305	777.575	631.18	577.702	566.021	753.547	677.017	579.307	366.644	312.547	466.557	601.455	678.517	782.012	661.546	557.382	604.212	525.725	582.281	565.959	394.598	419.688	369.099
Abi1	1555.68	1557.98	1492.79	1648.49	1575.73	1584.86	1579.37	1652.06	1532.17	2215.04	2205.76	2246.38	1648.57	1329.7	1278.11	1345.75	1392.14	1415.17	1477.07	1465.1	1417.51	1670.98	1650.77	1619.93
Abi2	571.785	625.158	579.716	517.32	581.541	677.273	759.924	804.911	745.108	900.174	1150.28	863.994	673.919	615.653	585.978	572.268	558.038	544.503	738.175	709.81	689.844	794.708	796.956	753.236
Abi3bp	0	0	1.53975	0	0	0	0	0	1.99761	12.6429	2.56186	5.75996	18.8408	10.9328	1.41541	9.98142	11.8034	3.56467	43.2102	18.7833	23.473	55.1115	31.5894	21.8725
Abl1	1717.27	1788.97	1915.45	1824.23	1849.22	1751.74	2164.99	2035.74	2135.44	2445.14	2213.45	2122.55	1966.68	2116.86	2247.66	2167.79	2043.3	2111.18	2408.25	2283.65	2278.18	2460.18	2330.4	2377.27
Abl2	1505	1456.74	1356.52	1539.58	1426.98	1458.97	1699.47	1730.68	1931.69	2081.02	2036.68	2122.55	1342.04	1337.9	1256.88	1377.12	1315.42	1447.26	2277.18	2180.84	2228.63	2726.92	2811.46	2695.79
Ablim1	1071.86	1078.3	1019.32	999.987	1045.05	1012.98	1483.71	1576.97	1512.19	1259.23	1603.72	1319.03	1297.84	1231.99	1280.94	1135.58	1141.65	1167.43	1732.73	1794.3	1623.55	1612.56	1476.58	1453.16
Abr	2368.42	2420.03	2282.68	2188.09	2043.07	2112.82	2064.02	2076.81	2181.39	1762.42	1619.1	1854.71	1004.36	981.902	900.906	993.151	1008.53	974.937	882.209	841.293	871.107	917.055	881.796	917.28
Abracl	39.2027	31.4545	23.0963	32.1778	25.9102	20.4939	6.37698	11.7334	5.99283	2.52858	20.4949	0	1163.05	817.226	825.889	821.17	847.221	793.139	658.956	578.327	592.04	284.375	358.314	404.642
Abt1	215.137	182.829	170.912	315.59	215.919	232.264	261.456	249.921	317.62	209.872	253.624	322.558	237.683	221.389	251.235	276.153	270.822	286.956	253.5	252.091	177.351	249.104	274.377	360.897
Abtb1	105.178	96.3294	75.4478	105.197	86.3674	92.7103	72.2725	64.5336	83.8996	42.9858	94.7888	69.1195	157.972	140.76	158.525	135.304	118.034	147.934	138.993	143.346	134.317	156.517	147.116	140.804
Abtb2	531.627	463.954	552.001	681.922	530.68	518.202	975.678	915.204	952.859	1107.52	1206.64	1399.67	220.292	245.988	229.296	397.039	357.38	361.814	937.662	1036.05	967.607	1684.21	1871	1778.51
AC092404.1	6.69314	44.2329	43.113	3.71282	26.8699	18.5421	6.37698	12.9067	51.9378	10.1143	102.474	184.319	15.9422	21.8656	7.07703	5.78288	17.7051	10.694	10.8026	14.8289	15.6486	9.92007	9.9281	13.6703
AC148327.1	161.592	103.21	139.348	49.5043	202.484	168.83	171.116	111.467	93.8876	10.1143	43.5516	28.7998	155.799	127.094	213.726	131.264	131.804	195.166	82.8196	92.9278	37.8175	62.8271	45.1277	30.0747
AC165425.1	16.2548	21.625	6.92888	51.9795	47.9819	46.8431	257.205	295.681	333.601	1077.17	899.213	1284.47	8.69573	39.6314	4.95392	44.045	53.771	22.2792	107.305	116.654	147.358	272.251	387.196	385.504
Acaa1a	458.002	429.55	461.156	436.875	385.774	333.757	330.54	371.948	269.677	154.243	171.645	158.399	478.99	501.542	617.825	578.922	509.513	518.659	741.776	730.57	702.885	638.191	553.266	557.75
Acaa2	377.684	373.522	340.285	331.679	307.084	293.745	360.299	359.042	311.627	551.23	514.934	463.677	494.932	466.01	476.992	450.986	388.2	435.781	466.671	471.559	445.986	410.029	438.642	375.934
Acaca	1986.91	2030.78	2009.38	1839.08	1704.32	1822.98	1681.4	1742.41	1739.92	1297.16	1229.69	1028.15	2227.56	2424.35	2208.74	2319.17	2161.99	2276.04	2314.63	2178.86	2021.28	1602.64	1483.8	1383.44
Acacb	7.6493	13.7613	10.0084	29.7026	15.3542	10.7349	41.4504	35.2002	45.945	149.186	151.15	158.399	167.393	143.493	144.371	142.275	83.9352	120.308	302.472	256.046	245.162	275.557	254.52	229.662
Acad10	28.6849	30.4715	23.8661	21.0393	21.112	11.7108	21.2566	44.5869	15.9809	35.4001	12.8093	57.5996	67.3919	97.0286	108.279	89.5159	86.5582	106.94	72.0171	81.0646	92.5878	71.6449	40.615	39.644
Acad11	221.83	250.653	212.486	211.631	217.838	201.035	190.247	207.681	187.775	252.858	245.939	201.599	102.899	106.595	102.617	88.0108	89.1811	55.2524	76.3381	55.3612	61.2905	52.907	45.1277	41.011
Acad12	5.73698	3.93181	6.92888	12.3761	1.91928	7.80719	9.56547	18.7734	19.9761	15.1715	48.6753	14.3999	44.9279	64.9135	65.8164	46.1839	45.2463	46.3407	26.6463	43.4981	40.4256	31.9647	18.9536	24.6066
Acad8	265.813	238.857	272.536	256.185	266.779	260.565	176.43	222.934	221.735	179.529	228.006	221.758	294.206	317.051	315.635	295.244	302.954	286.065	229.734	220.456	255.594	152.108	157.045	181.815
Acad9	1150.26	1038.98	1010.08	985.136	1122.78	1097.89	1015	999.685	1156.62	1213.72	1298.86	1160.63	834.066	830.892	825.182	812.06	829.516	798.486	610.705	638.631	778.52	710.938	778.002	776.475
Acadl	804.133	765.72	752.939	813.108	726.446	884.164	859.83	835.417	914.905	829.374	732.692	719.995	941.313	904.689	855.613	879.315	884.598	935.726	1116.98	1061.75	1073.24	1255.44	1138.12	1213.93
Acadm	1483.96	1414.47	1397.32	1285.87	1421.22	1429.69	1561.3	1445.55	1392.33	1833.22	1790.74	1722.23	703.63	634.785	629.148	582.17	639.35	548.959	618.627	592.167	526.837	419.95	420.591	407.376
Acads	328.92	317.494	360.302	368.807	343.55	299.601	416.629	400.109	345.586	270.558	268.995	264.958	431.163	462.594	525.823	530.679	495.086	517.768	607.824	554.601	563.351	493.799	509.943	529.042
Acadsb	328.92	399.079	342.595	299.501	344.51	316.191	276.336	323.842	227.727	192.172	158.835	126.719	263.046	280.836	301.481	259.992	262.953	262.003	241.257	273.84	277.763	229.264	179.608	173.613
Acadvl	987.716	913.163	956.186	908.404	897.261	765.104	721.662	807.257	719.139	733.288	876.156	766.075	1218.13	1208.76	1234.23	1227.71	1196.08	1241.4	1039.93	1196.2	1011.95	737.392	735.582	768.273
Acap1	9.56163	17.6931	24.636	14.8513	8.63674	22.4457	19.1309	32.8535	27.9665	50.5716	51.2372	57.5996	4.34787	8.8829	2.83081	5.14914	7.86892	12.4763	20.1648	16.8061	29.9932	20.9424	30.6869	25.9736
Acap2	1264.05	1248.35	1237.96	1228.94	1228.34	1199.38	1523.04	1473.71	1558.13	2020.33	1998.25	1967.03	1820.31	1577.06	1515.19	1511.31	1569.19	1439.24	1955.98	1931.71	1988.68	1988.42	2048.8	1953.49
Acap3	872.021	834.527	787.583	850.236	965.396	790.478	1166.99	1161.61	1286.46	1721.96	1529.43	1863.35	498.555	595.837	619.24	611.639	619.022	589.062	720.891	748.365	696.364	893.908	972.954	865.332
Acat1	851.941	823.714	759.867	751.228	712.051	770.96	515.473	630.083	617.261	396.987	450.887	434.877	1170.3	1122.66	1118.88	1094.39	1091.16	1055.14	1003.92	1013.31	1041.94	674.565	720.239	654.809
Acat2	1300.38	1342.71	1251.05	887.365	981.71	962.236	682.337	614.83	511.388	1013.96	953.012	1051.19	1051.46	1078.25	1130.91	942.373	847.876	961.57	718.73	742.434	804.601	540.093	641.716	680.783
Acat3	37.2904	18.6761	28.4854	53.2171	24.9506	26.3493	46.7645	49.2802	89.8924	164.358	40.9898	95.0393	21.0147	28.0153	9.90784	18.22	26.8855	11.5852	11.5227	18.7833	28.6892	39.6803	16.246	13.6703
Acbd3	689.394	685.118	639.767	615.091	704.374	705.574	900.217	847.151	882.943	993.732	1029.87	935.994	847.109	814.493	760.073	772.451	740.99	753.928	878.608	855.133	801.993	878.477	850.207	884.471
Acbd4	142.468	107.142	124.72	152.226	131.47	117.108	173.241	198.294	137.835	121.372	174.207	167.039	220.292	222.756	264.681	250.565	250.494	271.806	295.27	262.966	302.54	348.305	308.674	288.444
Acbd5	635.848	681.186	695.198	613.853	753.316	758.273	1051.14	970.351	1134.64	2551.34	2315.92	2528.62	667.397	604.72	570.409	582.566	710.17	649.661	690.644	828.441	835.898	928.077	1056.89	1040.31
Acbd6	479.038	480.664	475.013	425.737	460.626	453.793	394.31	388.375	457.452	394.458	274.119	420.477	345.655	385.381	365.882	361.311	327.872	332.405	321.916	317.338	331.229	412.234	343.873	375.934
Accs	221.83	181.846	180.921	180.691	210.161	153.216	180.681	206.508	195.766	252.858	330.48	267.838	170.291	187.224	212.311	167.466	173.772	171.104	162.759	157.186	113.453	127.859	152.532	168.145
Acd	416.887	390.232	418.043	391.084	454.868	427.443	221.069	227.628	259.689	250.329	158.835	215.999	441.308	392.214	498.223	451.303	422.299	433.107	418.419	344.03	443.378	359.327	358.314	325.354
Acer2	0	0	0	0	0	0	10.6283	11.7334	3.99522	35.4001	40.9898	5.75996	7.24644	11.6161	14.8618	11.2489	12.4591	10.694	6.48154	7.90875	7.82432	6.61338	7.22044	2.73407
Acer3	665.489	628.107	711.365	823.009	758.114	786.574	758.861	694.617	866.962	829.374	999.126	861.114	741.311	612.92	648.964	642.692	651.809	593.518	772.023	776.046	782.432	788.094	913.385	907.71
Ache	0	0	1.53975	7.42564	1.91928	7.80719	29.7592	11.7334	9.98804	55.6287	20.4949	69.1195	1.44929	2.7332	1.41541	3.32714	2.62297	0	6.48154	15.8175	15.6486	23.1468	13.5383	4.1011
Acin1	3377.17	3106.13	3148.79	3378.67	3425.91	3130.68	3564.73	3399.16	3657.62	3906.65	4001.63	4092.45	3711.63	3559.31	3430.24	3884.44	3699.71	3771.42	3902.61	4056.2	4064.73	4293.18	4432.45	4282.92
Ackr3	623.418	723.453	760.637	808.158	627.603	741.683	972.49	869.444	795.048	604.33	578.98	443.517	222.466	187.224	235.665	175.863	187.543	248.636	389.612	433.992	439.466	466.243	455.79	492.132
Acly	4116.28	4206.05	4256.64	3865.05	3717.64	3739.64	3081.15	2906.36	2842.6	3325.08	2923.08	3458.86	3873.22	4205.71	4237.72	4260.88	4137.74	4331.96	4023.59	3881.22	3807.83	3220.72	3141.79	3029.35
Acn9	75.5369	48.1647	43.8829	30.9402	47.9819	81.9755	47.8274	37.5468	37.9546	30.3429	35.866	17.2799	41.3047	53.2974	35.3851	40.9555	40.0004	53.47	25.206	26.692	28.6892	17.6357	30.6869	51.9473
Aco1	1371.14	1292.58	1411.18	1304.44	1205.31	1325.27	1021.38	1199.15	1042.75	1370.49	1309.11	1272.95	860.877	945.004	922.845	935.639	887.877	848.391	815.954	714.753	740.702	775.97	803.274	904.976
Aco2	6823.18	6628.05	6999.71	6527.14	6294.26	6318.94	4747.66	4680.45	4117.07	2998.89	2789.87	2796.46	5301.5	5540.19	5865.44	5635.46	5449.88	5457.51	4543.56	4756.12	4628.08	3697.98	3229.34	3268.58
Acot11	0	0	0	2.47521	1.91928	0	0	2.34668	0	10.1143	10.2474	5.75996	30.4351	27.332	18.4003	19.646	17.0493	16.041	40.3296	31.635	27.3851	28.658	30.6869	38.2769
Acot13	197.926	197.573	200.938	178.215	178.493	181.517	127.54	112.641	97.8828	78.386	102.474	66.2395	214.495	230.955	188.249	178.16	177.051	169.322	142.594	145.323	143.446	95.894	115.527	123.033
Acot2	129.082	131.716	137.808	163.364	120.914	112.228	138.168	80.9604	101.878	80.9145	94.7888	80.6394	45.6526	69.0133	43.1699	52.1252	43.9348	42.776	48.2514	47.4525	50.8581	35.2714	38.8099	47.8462
Acot6	3.82465	0	0	0	0	0	0	4.69336	0	0	0	8.63994	4.34787	8.1996	7.07703	8.5555	13.1149	3.56467	4.32102	15.8175	7.82432	6.61338	11.7332	16.4044
Acot7	2366.5	2241.13	2371.22	2247.5	2253.23	2211.39	1680.33	1525.34	1556.14	1823.11	1841.98	1992.95	1949.29	2101.83	2210.16	2149.09	2106.25	1973.04	1702.48	1585.7	1533.57	1351.33	1382.71	1450.42
Acot8	114.74	121.886	140.887	162.127	122.834	91.7344	137.105	124.374	181.782	219.986	238.253	244.798	136.958	166.042	170.556	169.05	128.526	177.342	149.075	202.662	170.831	224.855	247.3	225.561
Acot9	1341.5	1557.98	1431.2	1336.62	1386.68	1438.47	1134.04	1048.97	966.843	879.946	1034.99	800.634	1201.46	1117.2	1160.63	1131.78	1220.34	1161.19	1034.17	1015.29	1035.42	799.117	839.376	973.328
Acox1	1110.11	1058.64	1147.11	1196.77	1248.49	1167.17	2072.52	2035.74	2003.6	3433.81	3742.88	3712.29	968.849	959.353	893.121	1003.85	1042.63	1107.72	1426.66	1460.15	1500.96	2302.56	2361.08	2323.96
Acox2	14.3424	12.7784	23.8661	14.8513	9.59638	15.6144	20.1938	14.0801	15.9809	5.05716	5.12372	5.75996	0	0	9.20014	3.48557	0	3.56467	7.20171	0.988593	5.21621	6.61338	6.31788	0
Acox3	304.06	249.67	249.44	210.393	240.869	216.649	215.755	240.534	197.763	237.686	248.5	247.678	305.075	366.249	323.42	286.213	293.117	235.268	295.99	314.373	266.027	266.74	261.741	293.912
Acp1	1440.94	1489.17	1543.6	1396.02	1481.68	1599.5	1015	1046.62	946.867	713.059	742.939	768.955	1398.56	1203.97	1125.25	1208.94	1251.81	1193.27	836.118	887.757	845.026	558.83	695.87	598.761
Acp2	634.892	660.544	615.131	668.308	563.307	603.105	590.934	557.336	573.314	311.015	204.949	161.279	913.776	819.276	951.86	826.319	805.253	783.336	793.628	715.742	820.249	552.217	436.836	427.882
Acp6	309.797	274.244	387.248	339.104	337.793	319.119	200.875	231.148	193.768	222.515	158.835	184.319	284.061	325.934	330.497	295.165	305.577	311.909	198.047	216.502	220.385	273.353	205.782	236.497
Acpp	47.8081	29.4886	40.8034	49.5043	26.8699	35.1323	65.8955	43.4135	23.9713	80.9145	102.474	86.3994	196.379	158.526	173.387	204.144	216.395	171.104	331.999	296.578	371.655	666.849	566.804	563.218
Acrbp	24.8602	33.4204	35.4143	35.8906	15.3542	29.2769	34.0106	50.4536	15.9809	32.8715	76.8558	86.3994	24.6379	20.499	17.6926	14.8137	26.2297	20.4969	23.7656	24.7148	19.5608	31.9647	38.8099	34.1758
Acsbg1	382.465	416.772	355.683	337.867	329.156	308.384	128.602	146.667	135.837	136.543	84.5414	135.359	117.392	138.027	156.402	124.689	142.952	149.716	33.1279	39.5437	54.7702	39.6803	38.8099	45.1121
Acsf2	332.745	354.846	359.532	396.034	398.25	454.769	617.504	604.27	681.185	879.946	819.795	944.633	621.745	617.02	791.92	707.73	704.269	724.519	1043.53	1058.78	1099.32	1254.34	1148.05	1064.92
Acsf3	173.066	171.034	184	121.286	169.856	173.71	122.225	123.201	97.8828	58.1573	71.7321	92.1594	108.697	135.977	149.325	131.739	145.575	126.546	102.264	82.0532	122.581	109.121	91.158	54.6813
Acsl1	478.081	452.158	442.679	417.074	468.303	410.853	477.211	456.429	539.354	563.873	637.903	688.315	478.99	476.26	486.9	527.827	532.464	555.197	522.844	442.89	542.486	661.338	661.573	649.341
Acsl3	634.892	637.936	648.235	633.655	650.634	583.587	680.211	667.63	697.165	834.431	842.852	734.395	842.761	728.398	732.473	677.31	687.219	610.45	837.559	808.669	766.783	673.462	750.926	743.666
Acsl4	2355.99	2197.88	2083.28	1737.6	1992.21	2084.52	1815.31	1646.19	1963.65	1431.18	1434.64	1344.95	1468.85	1285.29	1100.48	1158.72	1276.73	1265.46	1478.51	1467.07	1484.01	1224.58	1315.02	1100.46
Acsl5	3123.78	3077.62	3083.35	2783.38	2686.99	2711.05	1322.16	1446.73	1412.31	763.631	643.027	527.036	1584.8	1539.47	1548.45	1503.63	1564.6	1458.84	1167.4	1178.4	1270.15	767.152	702.188	765.539
Acsl6	0	0	0	2.47521	0	0	5.31415	14.0801	5.99283	30.3429	10.2474	17.2799	36.9569	21.8656	21.2311	16.002	20.3281	19.6057	36.0085	30.6464	26.0811	29.7602	35.1996	38.2769
Acss2	127.17	137.613	143.197	96.5334	95.9638	82.9513	111.597	89.1738	99.8804	101.143	122.969	63.3596	226.814	237.788	237.788	206.916	195.412	209.424	270.064	313.384	282.979	202.81	195.854	187.284
Acta1	7.6493	3.93181	4.61925	4.95043	8.63674	9.75898	30.8221	37.5468	51.9378	128.958	128.093	132.479	0	0	0	2.77262	1.31149	3.56467	7.20171	8.89734	7.82432	11.0223	7.22044	9.56924
Acta2	1859.74	2120.23	1989.36	2251.21	2112.16	2150.88	1477.33	1416.22	1252.5	265.501	302.3	368.637	1023.92	1039.98	1123.83	1179	1099.68	1035.54	537.968	506.16	482.5	173.05	129.968	132.602
Actb	35453.6	35794.2	35980.9	43539	40168.5	40281.2	52713.2	47835.9	47483.2	44361.4	45798.4	47272	24086.5	27007.4	25831.9	32767.3	28140.6	28263.4	37887.5	35135.6	35119.4	42745.6	41064.4	41257.1
Actg1	29893.5	30610.1	31549.5	37462.4	34268.7	33447	43532.5	43837.1	40994.9	32659.1	33721.8	33402	20411.8	20039.8	21046.4	27951.9	22835.6	22843.3	33365.5	30473.4	31460.3	25376.6	24169.5	24398.8
Actg2	1.91233	5.89772	7.69876	7.42564	1.91928	3.90359	4.25132	11.7334	0	15.1715	46.1135	14.3999	8.69573	6.833	4.24622	9.26846	7.86892	7.12934	1.44034	1.97719	2.60811	2.20446	0	0
Actl6a	1189.47	1124.5	1137.88	1085.38	1093.03	1007.13	873.647	888.218	1042.75	1140.39	1050.36	1134.71	1584.07	1451.33	1445.84	1561.14	1565.92	1424.09	1064.41	987.605	944.134	992.007	1019.89	984.264
Actn1	10238.6	9348.86	9835.16	8692.95	7905.5	8041.4	6127.22	6118.96	6074.73	6806.93	6794.05	7012.75	4864.54	4859.63	5091.21	5279.69	4920.04	4900.53	4758.89	4828.29	4771.53	4583.07	4751.05	4225.5
Actn3	3.82465	0	0	7.42564	0.959638	0	19.1309	12.9067	19.9761	134.015	110.16	95.0393	20.29	18.4491	16.2772	15.5266	10.4919	13.3675	25.9261	18.7833	37.8175	25.3513	16.246	16.4044
Actn4	5553.39	4895.1	5284.43	5287.06	4924.86	4705.78	5401.3	4944.45	4886.15	6078.7	6161.27	6321.56	7260.94	7724.02	8059.32	8476.76	7734.5	7811.97	8602.44	8317.04	8536.33	8617.23	8616.69	8189.9
Actr10	1098.63	1070.44	997.759	884.889	1013.38	1063.73	1024.57	1073.61	1022.78	1686.56	1657.52	1696.31	1402.91	1035.2	1043.86	1064.76	1072.14	1135.35	984.473	1112.17	1068.02	976.576	968.441	895.407
Actr1a	2704.99	2704.1	2709.96	2720.26	2618.85	2654.44	2988.68	2845.35	2786.66	2311.12	2461.95	2439.34	2057.27	2238.49	2237.05	2307.93	2198.71	2214.55	1850.84	1928.75	1847.84	1918.98	1903.49	2025.94
Actr1b	1911.37	1880.39	2034.78	1913.34	1788.77	1773.21	1300.9	1366.94	1260.49	1137.86	1140.03	1143.35	1718.13	1881.12	2012.71	1920.55	1800.67	1781.44	1533.96	1434.45	1507.49	1145.22	1226.57	1179.75
Actr2	3283.46	3415.76	3194.21	2985.11	2897.15	3290.73	3158.73	3326.42	3491.82	5120.37	5415.77	4890.21	3385.54	2966.2	2948.29	2900.08	3009.86	2972.04	3384.8	3487.76	3093.21	2971.61	3211.29	3364.27
Actr3	4260.66	4344.65	4038	4199.2	4159.07	4311.52	3810.25	3893.14	3691.58	3911.71	4503.75	4573.41	3758.73	3491.66	3395.56	3426.64	3602.66	3443.47	3138.5	3114.07	3153.2	2901.07	2787.09	2956.89
Actr3b	1.91233	3.93181	0.769876	3.71282	3.83855	1.9518	0	0	3.99522	25.2858	5.12372	54.7196	10.145	12.9827	14.1541	13.6254	6.55744	5.347	14.4034	11.8631	13.0405	7.71561	9.02555	8.2022
Actr5	160.635	146.46	143.197	158.414	152.582	145.409	161.55	195.948	259.689	227.572	163.959	241.918	133.335	141.443	144.371	144.81	155.411	150.607	130.351	123.574	135.622	138.881	139.896	196.853
Actr6	237.128	285.056	244.821	245.046	279.255	259.589	327.352	363.735	381.543	1008.9	919.708	990.713	276.089	222.756	225.05	223.473	254.429	260.221	207.409	208.593	203.432	219.344	283.402	262.47
Actr8	347.087	371.556	340.285	398.51	352.187	355.227	394.31	377.815	385.538	396.987	453.449	362.877	352.177	377.865	373.667	375.333	392.79	360.032	298.871	321.293	356.006	368.145	324.017	341.758
Acvr1	708.517	683.152	699.047	667.07	653.513	704.599	798.186	842.457	831.005	852.131	760.873	910.074	621.745	614.286	685.056	659.566	664.268	647.879	885.09	896.654	869.803	889.499	874.576	941.886
Acvr1b	610.988	629.09	696.738	771.029	591.137	630.43	1013.94	1013.76	936.879	978.56	886.404	987.833	724.644	639.569	748.042	705.67	729.187	773.533	917.498	863.042	942.83	1243.32	1131.8	1216.66
Acvr2a	371.947	420.704	415.733	509.894	475.021	526.985	934.228	1026.67	1078.71	2187.22	2469.63	2151.35	383.337	353.949	366.59	382.463	427.545	384.093	488.996	499.24	584.216	702.12	790.638	751.869
Acvr2b	1.91233	8.84657	10.0084	7.42564	5.75783	11.7108	10.6283	4.69336	17.9785	15.1715	20.4949	11.5199	3.62322	2.7332	12.0309	6.17897	9.18041	0.891167	6.48154	7.90875	2.60811	8.81784	14.4409	6.83517
Acy1	104.222	144.494	101.624	116.335	132.43	148.337	94.5919	85.6537	59.9283	91.0288	48.6753	63.3596	164.494	166.042	165.602	186.874	174.428	145.26	154.117	184.867	156.486	164.232	142.604	123.033
Acy3	62.1506	60.9431	63.1298	43.3163	42.2241	32.2046	22.3194	24.6401	17.9785	25.2858	10.2474	14.3999	111.595	118.211	136.587	116.529	94.4271	86.4432	100.824	137.414	75.6351	76.0538	76.7172	71.0858
Acyp1	87.967	78.6362	86.2261	65.5932	75.8114	83.9272	63.7698	71.5737	69.9163	27.8144	43.5516	48.9597	77.5369	78.5795	82.0935	61.8689	72.7875	78.4227	69.1364	39.5437	41.7297	45.1914	31.5894	32.8088
Acyp2	14.3424	21.625	35.4143	29.7026	38.3855	16.5903	10.6283	9.38671	5.99283	25.2858	12.8093	5.75996	29.7104	40.998	26.8927	36.9946	32.1314	38.3202	36.0085	33.6122	27.3851	11.0223	19.8562	8.2022
Ada	175.934	151.375	167.833	126.236	140.107	165.903	206.189	214.721	185.778	447.559	543.114	411.837	148.552	141.443	154.279	144.414	172.461	163.975	308.953	277.795	262.115	513.639	538.825	576.888
Adal	132.907	121.886	98.5441	80.4445	108.439	80.0237	74.3981	100.907	77.9067	108.729	125.531	132.479	30.4351	32.7984	27.6004	26.4587	30.8199	39.2114	16.5639	19.7719	24.777	17.6357	23.4664	38.2769
Adam10	2251.76	1987.53	1964.72	1662.11	1659.21	1734.17	1318.97	1488.97	1388.34	806.617	868.471	619.196	3168.87	2925.89	2829.4	2555.4	2651.83	2643.2	2884.28	2545.63	2666.79	1708.46	1523.51	1518.77
Adam11	2.86849	5.89772	5.38913	2.47521	7.6771	7.80719	2.12566	4.69336	0	0	15.3712	23.0398	18.8408	30.7485	31.1389	19.8836	14.4264	8.02051	24.4858	24.7148	23.473	24.2491	16.246	5.46813
Adam12	2915.34	2692.31	2826.21	2124.97	1989.33	2223.1	938.479	943.365	914.905	346.415	394.526	305.278	56.5223	66.2801	70.0626	72.9594	91.1484	106.049	10.0824	19.7719	19.5608	13.2268	9.02555	8.2022
Adam15	2226.9	2111.38	2264.97	2217.79	2076.66	1907.88	2130.97	2167.16	1937.68	1254.18	1183.58	1247.03	2298.57	2371.05	2622.04	2516.27	2202.64	2351.79	2854.76	2762.13	2776.33	2001.65	2054.21	1890.61
Adam17	1884.6	1833.21	1804.59	1587.85	1382.84	1533.14	1333.85	1346.99	1208.55	1416	1590.92	1414.07	1325.37	1298.95	1329.07	1278.97	1241.98	1291.3	1209.89	1316.81	1341.87	1497.93	1469.36	1388.91
Adam19	1.91233	5.89772	3.0795	4.95043	0	6.83129	2.12566	7.04003	3.99522	22.7572	5.12372	31.6798	21.0147	30.0652	27.6004	32.0831	22.2953	23.1704	29.527	28.6692	13.0405	47.3959	40.615	53.3143
Adam22	16.2548	13.7613	10.0084	23.5145	23.0313	20.4939	74.3981	90.3471	91.89	333.772	394.526	342.718	26.0872	28.6986	24.7696	31.2117	32.1314	32.9732	45.3708	48.4411	49.554	62.8271	72.2044	79.288
Adam8	112.827	92.3975	111.632	124.998	76.771	76.1201	116.911	109.121	143.828	235.158	217.758	233.278	430.439	517.941	519.454	599.519	628.858	622.926	651.755	702.89	735.486	902.726	1051.48	1166.08
Adam9	1998.38	1797.82	1845.39	1870.02	1680.33	1721.48	1602.75	1560.54	1480.23	1716.91	1770.25	1742.39	3105.1	3050.25	3075.68	2875.04	2882.65	2997.89	3080.89	3207.99	3131.03	3146.87	2887.27	2900.85
Adamts1	396.808	333.221	354.143	998.749	701.495	808.044	2298.9	2378.36	2269.28	4116.53	4585.73	4386.21	543.483	572.605	609.332	1661.19	1503.62	1514.98	4051.68	4187.68	4586.35	8870.74	10135.7	9787.96
Adamts10	292.586	268.346	270.226	240.096	277.335	243.975	245.514	272.215	271.675	212.401	133.217	270.718	283.336	312.951	327.666	297.224	283.937	271.806	496.918	572.395	449.898	553.319	539.728	541.345
Adamts12	436.01	412.84	400.335	383.658	363.703	373.769	425.132	378.989	307.632	290.787	322.794	290.878	11.5943	6.833	8.49243	11.8826	20.3281	17.8233	21.6051	12.8517	15.6486	15.4312	5.41533	8.2022
Adamts14	833.774	710.675	779.884	863.85	747.558	608.96	557.986	496.322	533.362	227.572	256.186	308.158	218.843	299.969	322.005	325.03	285.904	295.868	395.374	331.179	341.662	303.113	294.233	298.013
Adamts2	192.189	195.608	164.753	194.304	120.914	141.505	233.823	266.348	209.749	171.943	181.892	135.359	231.886	261.704	297.235	296.749	240.002	245.071	332.719	333.156	415.993	259.024	191.342	254.268
Adamts4	676.963	540.624	614.361	608.903	475.021	492.829	730.164	696.963	537.357	531.002	596.913	558.716	437.685	461.911	542.808	461.759	363.282	461.625	675.52	685.095	692.452	1167.26	977.467	986.998
Adamts5	388.202	380.403	362.612	351.481	296.528	401.094	488.902	427.095	411.507	424.801	453.449	429.117	386.235	445.511	443.73	462.868	376.397	337.752	905.975	901.597	843.722	931.384	872.77	861.231
Adamts6	160.635	192.659	194.009	195.542	182.331	219.577	271.022	242.881	311.627	419.744	389.403	319.678	164.494	133.243	142.956	158.118	150.165	191.601	411.938	422.129	436.858	369.247	412.468	434.717
Adamts7	1810.02	1562.89	1720.67	1450.48	1093.99	1138.87	1008.63	969.178	827.01	515.83	417.583	394.557	81.1602	92.9288	78.555	77.1579	76.0663	85.5521	105.865	117.643	103.02	179.663	138.091	140.804
Adamts9	565.092	679.22	582.026	603.952	555.63	505.515	527.164	571.416	529.366	465.259	443.202	394.557	8.69573	8.1996	4.24622	8.0802	11.8034	7.12934	7.92188	11.8631	5.21621	12.1245	28.8818	10.9363
Adamtsl3	240.953	198.556	213.256	169.552	152.582	160.047	145.608	156.054	141.83	103.672	117.846	40.3197	174.639	196.107	215.142	195.351	179.018	157.737	283.027	224.411	233.425	203.912	154.337	142.172
Adamtsl4	114.74	171.034	117.021	133.662	135.309	145.409	191.309	156.054	139.833	141.6	71.7321	83.5194	392.033	448.245	527.239	477.286	362.626	414.393	668.318	689.049	687.236	584.182	532.507	437.451
Adamtsl5	243.822	171.034	200.168	189.354	197.685	194.204	212.566	200.641	261.687	149.186	156.273	172.799	360.873	419.546	473.453	422.864	388.2	410.828	604.223	581.293	537.27	557.728	469.328	485.297
Adap1	0	0	0	0	0	1.9518	2.12566	9.38671	0	17.7001	20.4949	48.9597	7.97109	6.833	9.90784	9.74376	11.8034	16.9322	32.4077	28.6692	28.6892	30.8624	40.615	46.4791
Adar	1214.33	1379.08	1357.29	1215.33	1099.75	1148.63	1417.82	1348.17	1382.35	1757.36	1695.95	2200.3	1466.68	1492.33	1374.36	2782.28	2465.6	2543.39	6804.17	6888.52	6800.64	5670.97	5533.56	5274.02
Adarb1	1097.68	1063.55	1191	935.631	926.051	841.224	993.746	1064.22	1232.52	1289.58	1293.74	1261.43	625.368	681.933	688.595	647.129	623.612	594.409	695.685	771.103	736.79	767.152	793.346	781.943
Adat1	157.767	208.386	214.025	282.175	256.223	246.902	245.514	248.748	317.62	280.672	245.939	293.758	124.639	132.56	154.279	124.768	129.181	131.002	116.668	122.586	143.446	153.21	180.511	221.459
Adat2	114.74	115.005	120.871	128.711	100.762	110.276	130.728	150.187	153.816	126.429	64.0465	141.119	95.653	78.5795	121.017	115.895	106.886	108.722	43.9304	94.905	79.5472	109.121	102.891	76.5539
Adat3	126.214	127.784	83.1466	149.751	55.659	97.5898	130.728	126.721	99.8804	80.9145	15.3712	28.7998	72.4644	89.5123	111.817	129.679	98.3615	77.5316	84.26	233.308	139.534	142.188	124.553	50.5802
Adc	187.408	152.358	192.469	253.71	145.865	185.421	257.205	261.655	305.634	391.93	312.547	313.918	183.335	189.274	216.557	173.566	183.608	157.737	242.698	273.84	225.601	272.251	259.033	232.396
Adck1	183.583	227.062	187.08	173.265	197.685	164.927	173.241	150.187	157.811	73.3288	61.4846	66.2395	80.4355	87.4624	89.1706	81.911	76.722	80.2051	46.0909	29.6578	29.9932	29.7602	37.9073	20.5055
Adck2	117.608	125.818	119.331	172.027	130.511	121.011	161.55	131.414	153.816	60.6859	87.1033	74.8795	107.972	151.693	157.11	143.701	175.084	175.56	102.264	144.335	83.4594	108.019	139.896	103.895
Adck3	1.91233	3.93181	3.84938	9.90086	0	3.90359	2.12566	7.04003	27.9665	25.2858	10.2474	11.5199	23.9133	34.165	32.5543	15.7643	13.1149	16.041	12.9631	3.95437	15.6486	6.61338	16.246	5.46813
Adck4	118.564	95.3464	117.791	132.424	121.874	121.011	133.917	120.854	97.8828	179.529	169.083	178.559	110.146	133.927	108.279	137.759	94.4271	148.825	145.474	174.981	164.311	206.117	137.188	198.22
Adck5	543.101	476.732	527.365	507.419	495.173	511.371	513.347	516.269	571.316	498.13	335.604	371.517	408.699	345.75	428.868	458.274	375.085	450.931	399.695	523.954	405.56	346.1	463.011	352.695
Adcy3	61.1944	57.0113	50.0419	48.2667	30.7084	59.5298	60.5813	51.6269	39.9522	116.315	84.5414	120.959	285.51	296.552	315.635	278.054	240.002	274.48	293.11	260	272.547	302.011	199.465	217.358
Adcy6	2139.89	1812.56	2012.46	1870.02	1887.61	1704.89	2110.78	2250.46	2237.32	1979.88	1800.99	1906.55	1723.2	2063.57	2221.48	1961.35	1936.41	2005.13	2467.31	2535.74	2630.27	2459.07	2298.81	2157.18
Adcy7	741.026	729.351	796.821	620.041	638.159	606.033	540.981	509.229	643.23	591.688	527.743	521.276	1608.71	1640.6	1738.12	1451.03	1258.37	1441.91	1740.65	1797.26	1751.34	1040.5	1015.37	1120.97
Adcy9	173.066	152.358	148.586	163.364	136.269	148.337	221.069	202.988	165.802	159.3	187.016	192.959	108.697	148.276	140.833	140.928	130.493	131.893	156.277	143.346	121.277	187.379	165.168	161.31
Add1	3812.22	3587.78	3792.41	3457.88	3446.06	3419.55	3374.49	3420.28	2972.44	3110.15	3043.49	3271.66	3208	3247.72	3237.74	3128.46	2881.34	3113.74	3003.11	2907.45	2868.92	2194.54	2105.66	2110.7
Add2	5.73698	9.82953	10.7783	7.42564	12.4753	11.7108	12.754	24.6401	3.99522	10.1143	5.12372	14.3999	131.885	94.9787	111.109	104.171	114.755	121.199	143.314	130.494	174.743	135.574	174.193	153.108
Add3	447.484	545.539	511.198	443.063	475.021	538.696	591.996	495.149	545.347	1170.73	1237.38	1200.95	628.991	634.785	600.84	574.407	575.087	550.741	588.38	552.624	552.918	792.503	898.042	855.763
Adh5	1081.42	1114.67	1106.31	1141.07	1120.86	1064.7	801.374	781.444	697.165	510.773	622.532	503.997	1103.63	1158.88	1132.32	1153.96	1196.73	1162.97	804.431	783.954	905.013	686.689	638.106	667.112
Adh7	1221.02	1303.4	1257.98	1149.74	1076.71	1113.5	770.552	773.23	677.189	748.459	837.728	866.874	18.8408	27.332	33.9697	20.9927	24.2625	16.041	10.0824	8.89734	15.6486	6.61338	9.02555	15.0374
Adhfe1	1.91233	0	0	2.47521	5.75783	0	8.50264	7.04003	3.99522	32.8715	64.0465	115.199	8.69573	8.1996	9.90784	8.63472	8.52467	12.4763	23.0455	28.6692	19.5608	40.7825	70.3993	10.9363
Adi1	752.5	879.743	789.893	683.159	856.957	799.261	474.022	506.882	487.417	452.616	397.088	348.478	227.538	284.936	233.542	216.026	236.068	212.098	148.355	171.027	155.182	147.699	172.388	125.767
Adipoq	0	0	0	2.47521	3.83855	0	14.8796	17.6001	9.98804	166.886	99.9126	103.679	0	0	0	1.18826	4.59021	1.78233	2.88068	4.94297	10.4324	18.7379	8.12299	6.83517
Adipor1	1260.22	1441.99	1429.66	1376.22	1384.76	1347.72	1140.42	1168.65	1080.71	1089.82	1188.7	1206.71	1776.1	1734.21	1886.74	1642.42	1625.59	1643.31	1464.11	1446.31	1392.73	1127.58	1069.53	1101.83
Adipor2	906.443	1006.54	961.575	804.445	746.598	818.779	580.305	657.07	581.304	434.916	458.573	359.998	992.763	1044.77	1111.8	956.553	924.598	958.896	963.589	887.757	1077.15	847.615	771.684	750.502
Adk	741.982	721.487	680.57	699.248	670.787	698.743	421.944	387.202	449.462	447.559	504.686	483.837	1415.95	1391.88	1109.68	1193.02	1225.58	1309.12	840.439	828.441	825.466	488.288	530.702	552.282
Adm	0	6.88067	0	4.95043	0	0	11.6911	7.04003	7.99044	15.1715	5.12372	11.5199	7.24644	6.833	43.8776	25.112	17.0493	31.1909	78.4986	141.369	143.446	272.251	404.345	492.132
Adnp	1267.87	1401.69	1173.29	1053.2	985.548	1331.13	934.228	741.55	992.812	740.874	512.372	388.797	2250.02	2413.41	2137.26	1830.48	1769.2	1801.94	1255.98	1448.29	1549.21	975.473	734.68	1192.05
Adnp2	947.558	952.481	970.044	1075.48	1083.43	1005.18	1214.82	1199.15	1264.49	1120.16	1234.82	1367.99	697.108	696.966	644.01	823.705	763.941	750.363	963.589	813.612	771.999	1039.4	1048.77	1090.89
Ado	909.311	956.413	1037.79	1120.03	1104.54	1185.72	1236.07	1297.71	1296.45	824.317	678.893	763.195	612.324	653.918	602.963	656.793	581.645	700.458	645.993	660.38	700.276	833.286	752.731	710.858
Adora2a	3.82465	0	0	0	0.959638	0	19.1309	11.7334	5.99283	65.7431	35.866	34.5598	2.89858	1.3666	0.707703	3.88166	5.24595	7.12934	7.20171	7.90875	2.60811	23.1468	24.369	30.0747
Adora2b	3.82465	0	4.61925	0	0	3.90359	3.18849	2.34668	7.99044	22.7572	15.3712	11.5199	27.5365	12.9827	12.7387	12.8333	10.4919	13.3675	10.0824	11.8631	0	15.4312	27.0766	10.9363
Adpgk	691.306	667.425	642.846	756.178	689.02	748.514	713.159	613.656	651.22	374.23	386.841	331.198	674.644	720.198	761.488	779.977	738.367	728.084	659.676	620.837	723.749	583.08	593.881	638.405
Adprh	523.977	552.419	552.001	498.756	432.797	490.877	430.446	353.175	379.546	192.172	207.511	129.599	384.061	454.394	443.73	425.795	395.413	390.331	279.426	339.087	306.452	302.011	229.249	218.725
Adprhl2	293.542	369.59	286.394	330.441	277.335	264.468	298.655	301.548	335.598	227.572	240.815	201.599	243.48	312.951	322.005	278.45	233.445	294.976	292.389	281.749	266.027	277.762	199.465	284.343
Adprm	77.4492	125.818	110.862	102.721	160.26	121.987	117.974	136.107	145.825	164.358	81.9795	195.839	130.436	113.428	89.1706	97.4376	136.395	74.8581	81.3793	91.9392	114.757	103.61	92.9631	82.022
Adra1b	14.3424	7.86362	12.318	9.90086	11.5157	5.85539	7.43981	9.38671	7.99044	5.05716	0	8.63994	7.24644	6.1497	4.24622	13.3878	12.4591	4.45584	10.0824	14.8289	13.0405	17.6357	13.5383	16.4044
Adra1d	120.477	88.4657	60.8202	71.7812	70.0536	121.011	119.037	127.894	107.871	53.1002	28.1805	63.3596	13.7682	27.332	19.8157	21.6264	29.5085	25.8439	32.4077	12.8517	16.9527	38.578	27.9792	5.46813
Adra2a	1.91233	1.96591	5.38913	9.90086	7.6771	14.6385	14.8796	46.9336	25.9689	63.2145	76.8558	77.7595	0	0	1.41541	2.6934	1.31149	3.56467	5.76137	3.95437	7.82432	8.81784	10.8307	8.2022
Adrb2	9.56163	26.5397	27.7155	40.841	55.659	36.1082	167.927	221.761	215.742	462.73	427.831	483.837	19.5654	25.2821	35.3851	40.7971	34.0987	45.4495	96.5029	96.8821	93.8918	243.593	280.695	267.939
Adrbk1	1574.8	1460.67	1682.18	1672.01	1735.03	1717.58	1472.02	1650.89	1530.17	1451.4	1222.01	1408.31	1886.97	1851.06	1986.52	1933.86	1949.53	1998	1562.05	1570.87	1564.86	1469.27	1361.96	1382.07
Adrm1	1504.04	1472.46	1507.42	1600.23	1592.04	1457.02	1147.86	1072.43	1000.8	927.989	965.821	889.914	1257.98	1231.99	1327.65	1475.03	1422.96	1389.33	1121.31	1236.73	1155.39	1162.85	1009.96	955.557
Adsl	1842.53	1787.99	1896.2	1978.93	1851.14	1822.98	1430.57	1440.86	1520.18	1249.12	1457.7	1532.15	975.371	923.821	959.645	1101.28	1127.88	1028.41	844.76	821.521	910.229	928.077	1045.16	1075.86
Adss	1002.06	1069.45	1037.02	1034.64	1097.83	1263.79	1283.9	1176.86	1352.38	1335.09	1470.51	1336.31	1923.93	1574.32	1459.99	1588.47	1841.98	1712.82	1981.91	1994.98	1862.19	1682	1872.8	2006.81
Adssl1	10.5178	9.82953	16.9373	17.3265	17.2735	14.6385	26.5708	24.6401	25.9689	80.9145	43.5516	46.0797	40.5801	27.332	34.6774	29.7858	30.8199	22.2792	71.2969	61.2928	82.1553	70.5427	55.9584	57.4154
Adtrp	22.9479	29.4886	24.636	43.3163	24.9506	32.2046	8.50264	11.7334	15.9809	15.1715	35.866	0	0	4.0998	2.83081	2.61418	2.62297	3.56467	1.44034	1.97719	2.60811	9.92007	12.6358	8.2022
Aebp1	232.348	228.045	239.431	216.581	186.17	203.963	195.561	153.707	195.766	91.0288	99.9126	86.3994	4477.58	4914.29	5617.75	5586.11	5203.33	5387.11	5438.73	5484.72	5259.25	5009.63	4162.58	4043.69
Aebp2	1179.91	1154.97	1149.42	1220.28	1296.47	1379.92	1279.65	1522.99	1610.07	1957.12	1865.03	2131.19	1963.79	1914.61	1865.5	1813.61	1754.11	1697.67	2349.2	2449.73	2331.65	2960.59	2909.84	3038.92
Aen	335.613	347.965	407.264	428.212	329.156	349.372	272.085	254.615	221.735	245.272	343.289	267.838	434.062	441.412	438.068	494.239	399.348	520.442	583.338	488.365	524.229	552.217	535.215	522.207
Aes	2754.71	2799.45	3084.89	2898.48	2564.15	2344.11	2180.93	2209.4	2187.38	872.36	778.806	881.274	3129.74	3404.2	3614.95	3207.2	2937.73	3020.17	3023.28	2916.35	3039.75	1785.61	1512.68	1532.44
AF067061	7.6493	0.982953	0.769876	9.90086	20.1524	13.6626	127.54	65.707	71.9139	513.302	333.042	478.077	0	0	0	0.158435	0.655744	0	3.60085	0.988593	9.12837	4.40892	10.8307	19.1385
AF067063	4.78081	0	0.769876	0	2.87891	9.75898	40.3876	21.1201	13.9833	164.358	97.3507	135.359	0	0	0	0	0.655744	1.78233	2.16051	0	1.30405	3.30669	0.902555	10.9363
Afap1	339.438	345.999	345.674	417.074	382.896	387.432	739.73	728.644	809.032	1013.96	1155.4	1200.95	605.078	568.505	555.547	616.551	639.35	658.573	789.307	765.171	764.175	1027.28	1148.95	1101.83
Afap1l1	0	0	3.0795	2.47521	0	1.9518	4.25132	2.34668	0	10.1143	20.4949	14.3999	8.69573	15.0326	12.0309	9.98142	5.24595	16.041	15.8438	12.8517	7.82432	15.4312	30.6869	8.2022
Afap1l2	1059.43	1092.06	1219.48	852.712	950.042	959.308	1064.96	1220.27	1026.77	776.274	865.909	964.793	37.6815	38.9481	41.0468	41.0347	43.9348	38.3202	32.4077	42.5095	48.25	39.6803	27.9792	45.1121
Aff1	1374.01	1299.46	1409.64	1470.28	1284.96	1364.31	1873.77	1890.25	1727.93	2556.39	2472.2	2810.86	1946.39	2086.11	2035.35	2129.21	1954.12	2010.47	3057.13	2890.65	3025.4	3734.35	3832.25	3557.02
Aff3	0	0	0.769876	1.23761	0	0	6.37698	4.69336	9.98804	12.6429	10.2474	11.5199	81.8848	83.3626	83.5089	87.7731	70.8203	67.7287	114.507	101.825	67.8108	125.654	120.942	128.501
Aff4	3370.47	3056	2890.11	2886.1	2669.71	2915.01	3262.89	3206.74	3268.09	2445.14	2687.39	2194.54	3003.65	3200.58	2715.46	2673.12	2541.01	2661.03	2937.58	2756.2	2949.77	2521.9	2449.53	2493.47
Afg3l1	1255.44	1204.12	1316.49	1110.13	1165.96	1198.4	875.772	1051.31	848.984	662.488	765.996	751.675	828.993	969.602	975.922	908.943	916.074	910.773	733.854	775.057	755.047	561.035	610.127	522.207
Afg3l2	1723.96	1584.52	1495.87	1639.83	1579.56	1658.05	1455.01	1578.14	1408.31	1213.72	1342.41	1399.67	835.515	907.422	963.184	968.356	943.615	867.106	873.567	910.494	888.06	889.499	901.652	973.328
Afmid	43.9835	47.1817	66.9792	55.6923	53.7397	51.7226	32.9477	53.9736	63.9235	111.257	84.5414	80.6394	39.1308	52.6141	45.293	44.1242	26.8855	32.9732	21.6051	26.692	23.473	36.3736	28.8818	34.1758
Aftph	989.629	871.879	956.956	929.443	947.163	918.32	996.935	1070.09	1152.62	1122.69	1216.88	1054.07	863.051	758.463	742.38	815.387	828.204	873.344	1682.32	1674.68	1452.71	1416.37	1353.83	1290.48
Aga	152.03	129.75	146.276	153.463	139.147	101.493	121.163	85.6537	95.8852	65.7431	48.6753	141.119	210.147	219.339	239.911	209.61	198.69	245.071	201.648	181.901	155.182	186.277	142.604	174.98
Agap1	904.53	951.498	993.91	846.524	847.36	769.008	850.264	840.111	852.979	568.93	737.816	725.755	720.296	755.729	844.29	756.211	704.924	704.022	800.11	714.753	751.134	561.035	587.563	546.813
Agap2	3.82465	0	0	4.95043	3.83855	0	24.4451	14.0801	7.99044	68.2716	64.0465	118.079	6.5218	9.5662	7.07703	9.11002	10.4919	9.80284	15.1236	8.89734	10.4324	22.0446	24.369	15.0374
Agap3	960.944	935.771	984.671	1112.61	989.387	1000.3	1128.73	1152.22	1114.67	890.06	778.806	1010.87	772.471	904.006	1065.09	1003.05	914.107	909.882	1027.68	1004.41	918.053	1026.18	905.262	915.913
Agbl3	70.7561	100.261	72.3683	92.8206	89.2463	80.0237	100.969	93.8671	135.837	134.015	130.655	155.519	119.566	84.0459	91.2937	81.5941	81.9679	88.2256	81.3793	79.0875	78.2432	47.3959	76.7172	65.6176
Agbl5	395.851	333.221	390.327	438.113	408.806	403.046	425.132	454.082	413.505	460.201	409.898	385.917	186.958	170.825	195.326	190.281	171.805	192.492	161.318	204.639	221.689	231.468	256.326	214.624
Ager	19.1233	15.7272	13.8578	16.0889	16.3138	11.7108	34.0106	24.6401	31.9617	60.6859	40.9898	71.9995	59.4208	42.3646	38.216	56.0861	53.1152	55.2524	67.6961	61.2928	50.8581	49.6003	54.1533	69.7187
Agfg1	1330.98	1296.51	1368.07	1306.91	1403.95	1329.17	1544.29	1738.89	1737.92	2060.79	2169.9	1630.07	1168.13	1117.88	1091.28	1125.29	1213.78	1155.84	1528.92	1598.56	1544	2160.37	2344.84	2266.54
Agfg2	391.071	476.732	441.139	459.152	442.393	397.191	510.159	404.802	415.503	513.302	576.419	662.395	518.845	552.106	618.532	625.423	630.825	517.768	540.848	582.281	558.135	566.546	537.02	524.941
Aggf1	735.289	749.01	715.215	785.881	715.89	732.9	898.092	874.138	823.015	1158.09	1132.34	1439.99	667.397	668.95	610.04	702.185	678.695	678.178	707.208	725.627	734.182	987.598	1050.57	1086.79
Agk	280.156	268.346	291.783	282.175	272.537	301.553	311.409	349.655	405.515	283.201	322.794	221.758	321.742	341.65	375.083	345.626	382.299	363.596	307.513	365.78	282.979	364.838	324.017	348.594
Agl	942.777	944.617	917.692	914.592	761.952	864.646	859.83	993.818	1060.73	1416	1352.66	1537.91	982.618	932.704	968.845	890.643	865.582	878.691	863.485	871.939	880.236	791.401	1018.98	848.928
Ago1	1206.68	1272.92	1180.22	1134.89	1121.82	1160.34	1038.39	942.191	1044.75	834.431	645.589	691.195	981.893	919.721	888.167	858.085	847.221	796.704	803.711	811.635	847.634	694.405	822.227	779.209
Ago2	2429.61	2388.57	2517.49	2868.77	2731.13	2999.91	4329.97	4120.77	4302.85	4126.64	4759.94	4426.53	2508.72	3117.21	2801.09	2878.69	2656.42	2789.35	4018.55	3711.18	3947.37	4360.42	4505.55	4345.8
Ago3	744.851	836.493	747.549	694.298	737.962	733.875	1110.66	1118.19	1216.54	1309.8	1286.05	1272.95	502.178	541.173	447.268	475.464	476.726	476.775	655.355	665.323	700.276	821.161	750.023	762.805
Ago4	3.82465	6.88067	4.61925	2.47521	0	0	1.06283	2.34668	0	5.05716	15.3712	5.75996	43.4787	34.165	43.8776	32.1623	34.0987	35.6467	46.8111	44.4867	19.5608	55.1115	61.3737	38.2769
Agpat1	1093.85	1077.32	1148.65	1176.96	1098.79	1042.26	957.61	1017.28	974.833	596.745	812.11	627.836	1109.43	1178.69	1193.89	1201.49	1196.08	1135.35	1110.5	1070.65	1056.28	995.313	942.267	959.658
Agpat2	309.797	263.431	320.268	320.54	302.286	377.673	247.639	256.961	275.67	136.543	202.387	112.319	341.307	427.062	411.175	394.028	386.233	391.223	398.975	435.97	440.77	295.398	318.602	239.231
Agpat3	1173.21	1109.75	1194.08	1181.92	1033.53	1052.99	921.474	993.818	882.943	624.559	530.305	743.035	1836.25	1880.44	2009.88	1952.71	1796.08	1874.13	1805.47	1797.26	1757.86	1376.68	1299.68	1336.96
Agpat4	386.29	332.238	426.511	398.51	312.842	327.902	387.933	400.109	349.582	384.344	435.516	578.876	402.178	389.481	399.852	407.971	432.135	424.196	497.638	578.327	569.871	457.425	393.514	411.477
Agpat5	711.385	628.107	705.976	727.713	695.737	714.357	630.258	689.923	715.144	859.717	855.661	800.634	536.237	456.444	492.561	475.622	514.103	481.23	401.855	402.357	430.337	461.834	466.621	509.904
Agpat6	1568.11	1514.73	1570.55	1297.01	1282.08	1343.81	993.746	1075.95	1030.77	1155.56	1247.63	1114.55	1553.64	1510.09	1537.84	1446.28	1460.34	1506.96	1235.09	1221.9	1283.19	1091.21	1099.31	1019.81
Agpat9	103.266	124.835	100.084	193.067	143.946	127.843	237.011	278.081	293.648	556.287	689.14	820.794	316.67	302.018	348.19	384.76	379.676	447.366	689.203	703.878	697.668	874.068	947.682	1148.31
Agps	1227.71	1516.7	1382.7	1399.73	1456.73	1515.57	1673.96	1832.76	1987.62	2571.56	2743.75	2327.02	2229.73	2092.26	2016.95	2096.73	2258.38	2213.66	2668.23	2616.81	2698.09	3251.58	3497.4	3783.95
Agrn	1594.88	1558.96	1438.9	1603.94	1434.66	1417	1738.79	1816.33	1805.84	1550.02	1478.19	1379.51	2834.81	3184.18	3406.88	4172.71	3719.38	4015.6	10415.1	10443.5	10269.4	10185.7	10023.8	9157.76
Agtpbp1	440.791	399.079	434.98	365.094	488.456	510.395	418.755	418.882	373.553	381.815	374.032	253.438	661.6	640.252	573.239	585.735	636.071	573.912	564.614	621.825	559.439	499.31	466.621	388.238
Agtrap	491.468	573.061	552.001	576.725	561.388	535.768	684.463	781.444	661.209	518.359	689.14	633.596	365.945	386.064	409.052	412.882	361.97	407.264	534.367	514.068	555.527	406.723	441.349	418.312
Ahctf1	2948.81	3101.22	2790.8	2690.56	2725.37	2723.73	3427.63	3304.12	3288.06	3717.01	3730.07	3375.34	2355.82	2411.36	2142.22	2336.92	2351.5	2374.96	2396.73	2108.67	2370.77	2552.76	2894.49	2892.64
Ahcy	144.381	159.238	110.862	138.612	122.834	131.746	119.037	124.374	91.89	141.6	117.846	74.8795	3463.08	3609.87	3648.92	3624.76	3478.06	3620.81	2438.5	2385.48	2327.73	1842.93	1648.97	1613.1
Ahcyl1	4234.85	4477.35	4034.15	4128.66	4623.54	4637.47	5264.2	5529.95	5759.11	9011.86	9238.07	9083.46	4247.86	4032.15	4084.86	4031.46	4118.07	3855.19	4353.43	4332.02	4279.9	4962.24	5363.88	5380.64
Ahcyl2	304.06	232.96	229.423	332.916	335.873	272.276	493.153	459.949	535.359	1021.55	1042.68	964.793	678.992	621.803	607.917	667.963	718.695	588.171	694.965	662.357	742.006	805.73	729.264	660.277
Ahdc1	772.58	634.987	836.855	912.117	875.19	726.068	1653.76	1552.33	1370.36	1203.6	1375.72	1506.23	465.222	530.241	598.009	608.866	547.546	549.85	841.159	865.019	728.966	968.86	1046.96	1008.87
Ahi1	411.15	362.71	341.825	297.026	308.044	304.48	279.524	282.775	239.713	242.744	279.243	218.878	328.989	336.183	275.296	260.547	257.051	267.35	142.594	161.141	140.838	143.29	111.014	107.996
Ahnak	11139.3	10808.5	10143.1	9251.12	7465.02	8943.13	13061.1	13434.7	13274.1	11818.6	12712	10319	11050.1	12991.6	11024.6	11553	8727.29	10643.2	20434.1	16564.9	16894	15879.8	16255	15529.5
Ahnak2	2557.74	2429.86	2810.82	2033.39	1717.75	1690.26	1878.02	1904.33	2133.45	905.231	699.388	763.195	1448.56	1885.22	2043.14	1675.29	1407.23	1691.44	2555.89	2328.14	2280.79	1802.15	1581.28	1391.64
Ahr	1802.37	1762.43	1895.43	1898.49	1864.58	2032.8	2247.89	2494.52	2433.09	1696.68	1647.28	1247.03	93.4791	95.662	111.817	143.305	104.919	138.131	248.459	287.681	233.425	635.987	578.538	626.101
Ahsa1	2509.93	2292.25	2431.27	2304.43	2258.99	2258.23	1069.21	1106.46	860.969	718.116	663.522	771.835	1702.19	1667.25	1748.03	1710.55	1726.57	1622.82	939.823	853.156	888.06	573.159	551.461	606.963
Ahsa2	683.657	722.47	684.42	699.248	749.477	796.333	607.939	645.336	559.33	662.488	765.996	719.995	743.485	581.488	686.472	649.901	678.039	685.308	532.926	566.464	541.182	392.394	413.37	401.908
AI314180	2374.15	2279.47	2300.39	1978.93	2223.48	2309.95	2176.68	2135.48	2131.45	2015.28	1893.21	1756.79	2229.01	2062.2	1902.31	2039.06	2071.49	1990.87	2608.46	2481.37	2574.2	2570.4	2540.69	2654.78
AI413582	101.353	109.108	107.783	76.7317	62.3765	93.6862	89.2777	79.7871	81.902	30.3429	56.3609	66.2395	97.827	82.6793	95.5399	86.4264	78.0335	88.2256	77.0583	100.837	65.2026	174.152	115.527	121.666
AI429214	43.9835	50.1306	53.8913	48.2667	62.3765	63.4334	68.0211	89.1738	55.933	50.5716	53.7991	69.1195	23.9133	32.1151	33.9697	21.9433	28.197	41.8849	59.054	48.4411	20.8648	57.3159	55.9584	28.7077
AI462493	177.846	174.966	133.958	170.79	165.058	154.192	145.608	194.774	145.825	161.829	171.645	118.079	152.175	143.493	108.986	136.413	127.214	126.546	144.034	113.688	129.101	123.45	74.0095	88.8572
AI464131	109.003	112.057	84.6863	71.7812	84.4481	75.1442	87.1521	110.294	71.9139	123.9	87.1033	80.6394	126.813	131.194	125.263	96.1702	114.099	93.5726	99.3836	124.563	75.6351	99.2007	79.4248	83.3891
AI467606	14.3424	8.84657	13.0879	19.8017	7.6771	5.85539	8.50264	17.6001	0	5.05716	10.2474	11.5199	14.4929	15.0326	23.3542	25.0328	20.9838	18.7145	45.3708	42.5095	46.9459	30.8624	24.369	41.011
AI480526	9.56163	18.6761	18.477	38.3658	35.5066	37.0841	65.8955	83.3071	107.871	214.929	363.784	247.678	26.0872	10.9328	10.6155	22.4978	22.951	16.041	25.206	30.6464	43.0337	76.0538	106.501	80.655
AI597479	486.687	544.556	576.637	574.25	550.832	550.407	487.839	612.483	445.467	348.944	499.563	414.717	362.322	289.719	295.112	272.984	304.265	292.303	267.183	230.342	228.209	230.366	281.597	240.598
AI606181	83.1862	51.1135	69.2888	59.4052	57.5783	38.06	79.7123	96.2138	123.852	108.729	138.34	126.719	64.4933	61.497	62.2779	72.0088	74.099	73.0757	100.824	63.27	104.324	83.7695	50.5431	62.8836
AI607873	27.7287	27.5227	15.3975	34.653	15.3542	33.1805	38.2619	30.5068	41.9498	116.315	99.9126	138.239	3.62322	1.3666	3.53851	10.1399	12.4591	23.1704	91.4617	125.551	93.8918	288.784	222.931	190.018
AI661453	0	0	0	0	0	0	4.25132	12.9067	7.99044	22.7572	17.933	40.3197	7.24644	9.5662	11.3232	7.36724	5.24595	7.12934	13.6832	25.7034	5.21621	11.0223	7.22044	5.46813
AI662270	449.397	499.34	492.721	413.361	434.716	433.299	288.027	296.855	223.732	118.843	74.2939	138.239	0	0	0	0	0	0	0	0	0	0	0	0
AI837181	713.298	534.726	598.963	753.703	748.518	633.358	836.447	732.164	719.139	665.016	653.274	679.675	423.917	461.911	530.777	568.545	506.234	556.088	648.874	670.266	683.324	899.419	796.956	885.838
AI846148	323.183	281.124	375.699	288.363	366.582	335.709	403.876	398.935	439.474	488.016	325.356	440.637	343.481	367.615	406.221	432.924	394.758	390.331	379.53	409.278	378.175	393.496	364.632	395.073
AI987944	151.074	152.358	115.481	100.246	97.8831	166.879	119.037	93.8671	91.89	156.772	176.768	115.199	142.03	119.577	134.464	108.37	146.887	110.505	92.902	92.9278	101.716	105.814	111.917	97.0594
Aida	1019.27	969.191	962.345	960.383	1006.66	1030.55	1086.21	1050.14	996.807	1727.02	1916.27	1416.95	986.241	837.725	842.166	961.147	1054.44	972.264	2145.39	2220.38	2270.36	1950.95	1944.1	1969.9
Aif1l	45.8958	44.2329	36.1842	54.4547	58.5379	35.1323	32.9477	55.1469	29.9641	50.5716	20.4949	66.2395	996.386	1046.13	1014.85	957.899	977.714	938.399	914.617	863.042	822.857	695.507	644.424	727.262
Aifm1	1028.83	1069.45	1108.62	995.036	1077.67	1048.11	745.044	789.657	727.13	723.174	796.739	676.795	1250.01	1202.61	1206.63	1230.25	1232.8	1345.66	1119.15	996.502	1088.88	865.25	660.67	925.482
Aifm2	439.835	443.312	431.9	366.332	407.846	404.022	463.394	422.402	411.507	429.858	391.965	336.958	453.627	534.34	642.594	571.713	511.48	552.524	699.286	691.027	732.878	827.775	802.371	738.198
Aig1	178.802	223.13	171.682	219.057	177.533	203.963	177.493	140.801	89.8924	103.672	176.768	172.799	65.218	65.5968	44.5853	60.6015	81.9679	66.8376	57.6137	83.0418	108.236	110.223	136.286	146.273
Aim1	932.259	1086.16	1017.01	732.664	793.621	855.863	1038.39	1112.33	978.828	1112.57	1209.2	1013.75	778.268	865.741	809.612	903.556	898.369	896.514	1758.66	1553.08	1663.97	1437.31	1414.3	1542.01
Aim1l	0	0	1.53975	2.47521	1.91928	2.92769	26.5708	9.38671	17.9785	58.1573	40.9898	63.3596	5.79715	15.0326	7.07703	8.00098	9.18041	12.4763	11.5227	7.90875	5.21621	11.0223	16.246	10.9363
Aim2	333.701	297.835	264.067	275.986	251.425	283.986	234.885	256.961	225.73	242.744	238.253	276.478	0	2.7332	5.66162	1.42592	0	0	0.720171	0	1.30405	2.20446	5.41533	9.56924
Aimp1	865.328	838.459	845.324	804.445	767.71	769.008	549.483	625.39	607.273	576.516	563.609	486.717	866.675	761.196	815.981	714.86	705.58	673.723	458.029	427.072	479.891	430.972	343.873	360.897
Aimp2	591.865	638.919	623.599	613.853	658.312	553.334	430.446	387.202	467.44	197.229	230.567	207.359	467.396	476.26	588.809	590.963	600.661	573.912	383.851	381.597	380.783	441.994	361.924	401.908
Aip	900.706	985.901	931.55	825.484	818.571	814.875	586.682	560.856	587.297	399.515	484.192	449.277	1229	1283.24	1261.83	1275.09	1037.39	1146.04	822.435	851.179	856.763	613.942	517.164	627.468
Airn	0	1.96591	0	0	0	0	0	2.34668	1.99761	12.6429	10.2474	0	41.3047	35.5316	22.6465	35.3311	43.2791	25.8439	52.5725	36.578	62.5945	82.6672	55.0558	69.7187
Ajuba	2468.81	2214.59	2386.61	2615.06	2534.4	2449.5	2901.53	2884.07	2996.41	3234.05	3148.53	3493.42	1110.88	1148.63	1292.27	1334.5	1228.86	1362.6	1608.86	1612.4	1695.27	2066.68	2371.01	2136.67
AK010878	83.1862	96.3294	58.5106	53.2171	119.955	96.6139	126.477	17.6001	57.9307	0	51.2372	40.3197	48.5512	26.6487	34.6774	38.3413	30.1642	48.123	20.1648	24.7148	6.52026	36.3736	36.1022	31.4418
Ak1	567.961	578.959	581.256	554.448	537.397	514.298	492.09	471.682	571.316	442.501	245.939	365.757	660.876	631.369	807.489	639.999	621.645	733.431	736.015	761.217	629.858	437.585	385.391	470.26
AK129341	140.556	135.647	129.339	128.711	167.937	166.879	108.409	138.454	99.8804	159.3	194.701	138.239	33.3336	31.4318	26.185	24.4782	17.7051	22.2792	12.2429	7.90875	19.5608	13.2268	16.246	16.4044
Ak2	2434.39	2511.44	2484.39	2404.67	2456.67	2426.08	1761.11	1819.85	1622.06	2189.75	2087.92	2111.03	1381.9	1231.99	1234.23	1392.96	1337.06	1285.95	1172.44	1114.14	1122.79	1463.76	1454.02	1535.18
Ak3	663.577	682.169	644.386	603.952	672.706	625.551	765.238	874.138	854.977	826.845	1019.62	722.875	482.613	438.678	483.361	439.895	470.824	401.025	591.98	511.103	442.074	418.847	399.832	400.541
Ak4	721.903	811.919	812.989	724	714.93	699.719	739.73	845.977	733.122	515.83	520.058	489.597	55.073	95.662	137.294	78.267	71.4761	90.0079	138.273	124.563	170.831	219.344	230.151	210.523
Ak5	888.275	839.442	815.298	820.534	810.894	814.875	663.206	565.549	557.333	475.373	479.068	544.316	69.5659	103.178	90.586	104.884	109.509	83.7697	105.145	105.779	95.1959	124.552	117.332	124.4
Ak6	1445.72	1517.68	1399.63	1409.63	1384.76	1459.94	977.804	1063.05	1122.66	1036.72	1065.73	961.913	1256.53	1241.56	1183.99	1211.08	1294.44	1203.08	815.954	959.924	859.371	877.375	861.94	970.594
Akap1	880.626	851.237	885.357	918.305	965.396	918.32	1105.34	1172.17	1000.8	1299.69	1327.04	1373.75	657.252	763.929	823.766	862.204	740.99	875.126	934.062	1023.19	923.269	1404.24	1565.03	1443.59
Akap10	471.388	522.931	490.411	438.113	471.182	554.31	577.117	557.336	561.328	505.716	707.073	544.316	385.511	386.064	392.067	399.177	436.069	427.76	440.745	432.015	455.114	513.639	552.364	508.537
Akap11	1649.38	1746.71	1569.01	1529.68	1479.76	1468.73	1665.46	1444.38	1642.03	1292.1	1580.67	1054.07	2276.83	2162.64	2035.35	1912	1948.21	1919.57	2395.29	2179.85	2181.68	2124	2123.71	2136.67
Akap12	370.991	426.601	369.54	438.113	406.886	417.684	705.719	783.79	661.209	1069.59	960.698	1114.55	2149.29	2329.37	2152.12	2265.31	2183.63	2192.27	3479.15	3169.43	3322.73	5270.86	5167.13	5265.81
Akap13	955.207	978.038	946.177	924.493	735.083	788.526	1495.4	1445.55	1500.2	1443.82	1368.03	1500.47	768.848	956.62	785.55	853.094	717.383	759.275	1360.4	1266.39	1258.41	1474.78	1611.06	1476.4
Akap17b	13.3863	21.625	16.1674	19.8017	18.2331	31.2287	62.707	30.5068	67.9187	116.315	148.588	103.679	128.262	125.044	107.571	90.4665	92.4598	85.5521	102.984	123.574	130.405	114.632	127.26	138.07
Akap2	498.161	641.868	517.357	373.757	554.671	447.937	781.18	702.83	453.457	591.688	819.795	800.634	1462.33	1413.06	1417.53	1440.41	1365.26	1580.93	1914.93	1358.33	1900.01	2758.88	2232.02	2580.96
Akap5	1.91233	9.82953	6.15901	33.4154	14.3946	18.5421	46.7645	57.4936	71.9139	91.0288	102.474	97.9193	5.79715	12.2994	8.49243	14.7345	10.4919	16.041	22.3253	16.8061	26.0811	47.3959	36.1022	15.0374
Akap6	34.4219	55.0453	43.113	37.1282	11.5157	43.9154	51.0159	48.1069	59.9283	91.0288	40.9898	63.3596	25.3626	11.6161	8.49243	13.6254	10.4919	14.2587	30.2472	13.8403	20.8648	17.6357	27.0766	19.1385
Akap7	163.504	115.005	124.72	97.771	121.874	118.084	128.602	62.187	73.9115	73.3288	58.9228	40.3197	118.842	124.361	120.309	121.52	141.641	118.525	113.787	116.654	152.574	101.405	120.942	131.235
Akap8	1474.4	1381.05	1292.62	1420.77	1543.1	1534.11	1867.39	1686.09	1881.75	2910.39	2928.21	3461.74	1540.59	1526.49	1428.85	1671.89	1642.64	1648.66	1866.68	1778.48	1833.5	2366.49	2552.42	2477.07
Akap8l	293.542	247.704	319.498	361.381	291.73	351.323	377.305	315.628	433.481	735.817	653.274	751.675	342.032	448.245	421.083	425.953	430.168	384.984	460.189	521.977	473.371	520.252	579.44	549.548
Akap9	1020.23	1015.39	908.453	1024.74	866.553	1060.8	1357.23	1352.86	1334.4	1873.68	1578.11	1589.75	937.69	972.336	777.058	792.572	674.104	750.363	931.901	822.51	881.54	779.276	867.355	980.163
Akip1	111.871	95.3464	111.632	58.1676	95.0042	100.518	73.3353	133.761	97.8828	80.9145	89.6651	120.959	107.972	115.478	104.032	119.302	115.411	110.505	115.947	90.9506	97.804	76.0538	103.794	60.1495
Akirin1	617.681	671.357	575.867	649.744	736.042	728.996	872.584	849.497	968.84	864.774	858.223	950.393	668.847	633.419	583.147	663.447	658.367	708.478	753.299	721.673	717.229	915.953	889.016	971.961
Akirin2	589.953	651.698	592.804	599.002	557.55	664.587	580.305	641.816	635.24	394.458	368.908	365.757	543.483	522.041	529.362	481.009	493.119	474.992	441.465	447.833	449.898	433.176	477.451	533.143
Akna	214.181	180.863	222.494	186.879	247.587	188.348	215.755	221.761	247.703	313.544	266.433	411.837	74.6384	72.4298	89.1706	73.91	55.7382	83.7697	97.9432	67.2243	66.5067	137.779	149.824	114.831
Akr1a1	4148.79	4340.72	4735.51	4110.09	3954.67	4165.13	2899.4	2928.65	2650.83	1638.52	1432.08	1601.27	4105.83	4202.98	4472.68	4234.89	4177.74	4167.99	3825.55	3673.61	3612.23	2470.1	2141.76	2322.59
Akr1b10	194.101	214.284	222.494	167.077	211.12	163.951	191.309	184.214	159.809	250.329	284.366	244.798	184.784	189.957	198.865	180.22	188.198	216.554	275.105	256.046	239.946	224.855	217.516	233.763
Akr1b3	1973.52	2126.13	2213.39	1691.81	1796.44	1828.83	877.898	906.991	689.175	1049.36	1111.85	1111.67	2275.38	2369	2431.67	2443.55	2397.4	2469.42	1761.54	1946.54	1716.13	1299.53	1408.89	1349.26
Akr1b8	649.235	678.237	665.173	628.705	622.805	705.574	396.436	375.468	375.55	366.644	479.068	374.397	823.921	760.513	745.919	736.407	691.809	753.928	617.907	619.848	552.918	588.591	576.732	546.813
Akr1c14	46.852	49.1476	43.8829	29.7026	32.6277	21.4698	55.2672	56.3203	49.9402	121.372	143.464	135.359	44.9279	34.165	19.108	22.8939	30.1642	31.1909	69.1364	75.1331	46.9459	56.2137	70.3993	62.8836
Akr1c18	168.285	136.63	109.322	138.612	81.5692	103.445	6.37698	11.7334	7.99044	5.05716	5.12372	0	1.44929	0	0	0.871394	1.31149	0	0	0	0	0	0	0
Akr1e1	310.753	359.761	355.683	275.986	315.721	338.637	244.451	220.588	243.708	288.258	176.768	227.518	249.278	238.472	273.173	215.947	233.445	221.901	172.841	190.798	172.135	126.756	148.019	127.134
Akr7a5	361.43	385.317	453.457	426.975	383.855	362.058	277.399	335.575	359.57	194.701	153.712	146.879	210.147	250.088	285.204	274.489	225.576	245.962	223.253	208.593	170.831	115.734	84.8401	90.2242
Akt1	3568.4	3540.6	3921.75	3436.84	3709	3658.64	2400.93	2640.01	2596.89	1684.03	1908.59	1848.95	2749.3	3173.93	3232.08	3230.97	3144.29	3167.21	2550.12	2655.36	2643.32	2256.26	2116.49	2144.88
Akt1s1	597.602	609.431	705.206	716.575	707.253	594.322	653.641	593.71	715.144	500.659	379.155	679.675	442.033	478.31	471.33	540.977	508.857	542.721	443.625	414.221	340.358	534.581	537.02	445.653
Akt2	1064.21	1027.19	1083.99	1030.93	1083.43	999.32	853.453	928.111	854.977	847.074	945.326	1103.03	1189.87	1193.04	1338.27	1287.37	1207.88	1211.99	1208.45	1176.43	1143.65	976.576	1033.43	988.365
Akt3	685.569	691.016	644.386	627.467	711.092	670.442	738.667	740.377	713.146	915.346	973.507	763.195	736.239	602.67	624.902	580.031	624.924	589.062	1018.32	924.335	935.006	978.78	877.283	906.343
Aktip	306.928	271.295	245.59	251.234	256.223	254.709	298.655	212.374	223.732	252.858	235.691	155.519	303.626	306.118	297.943	254.051	280.658	276.262	144.754	201.673	133.013	189.584	180.511	199.587
Alad	224.698	292.92	327.197	268.561	236.071	279.107	197.686	221.761	187.775	159.3	130.655	178.559	427.54	461.227	506.008	508.102	459.676	428.652	360.085	339.087	362.527	369.247	306.869	348.594
Alas1	189.32	243.772	291.013	251.234	294.609	318.143	423.006	421.229	355.574	639.731	471.382	521.276	431.163	470.794	496.1	490.357	494.431	475.883	607.824	594.145	555.527	836.592	923.314	985.631
Alcam	43.0273	45.2158	37.7239	43.3163	37.4259	25.3734	17.0053	14.0801	23.9713	30.3429	33.3042	11.5199	721.746	758.463	766.442	646.495	657.711	722.737	375.209	376.654	431.642	425.461	387.196	344.493
Aldh16a1	500.073	533.743	535.834	485.142	418.402	418.66	258.268	244.055	161.806	85.9717	46.1135	74.8795	746.384	966.186	1014.85	916.468	739.679	843.936	650.314	649.506	563.351	307.522	273.474	318.519
Aldh18a1	3726.17	3454.1	3965.63	3983.86	3663.9	3610.82	2143.73	2133.13	2097.49	1628.4	1467.95	1543.67	965.951	1078.25	1125.96	1211.71	1219.68	1071.18	1220.69	1234.75	1104.53	1494.62	1441.38	1429.92
Aldh1a3	13.3863	2.94886	4.61925	14.8513	8.63674	7.80719	40.3876	41.0669	43.9474	171.943	146.026	169.919	4.34787	2.7332	5.66162	6.81271	7.86892	1.78233	17.2841	32.6236	40.4256	37.4758	61.3737	50.5802
Aldh1b1	0	0	0	0	0	0	2.12566	2.34668	3.99522	0	0	11.5199	23.1886	16.3992	19.8157	20.5174	28.8527	24.9527	27.3665	34.6008	26.0811	25.3513	60.4712	56.0484
Aldh1l2	1250.66	1225.74	1291.85	1305.68	1165.96	1355.52	665.332	672.323	743.11	308.487	253.624	285.118	875.37	840.459	774.227	808.495	811.811	916.12	533.647	554.601	644.202	796.912	711.213	652.075
Aldh2	1351.06	1453.79	1503.57	1543.3	1391.47	1453.11	1294.53	1264.86	1092.69	579.045	591.79	679.675	2228.28	2464.66	2726.07	2583.29	2472.81	2518.44	2835.31	2843.19	2760.68	1990.63	1876.41	1781.24
Aldh3a1	129.082	129.75	111.632	115.097	95.0042	95.638	140.294	120.854	133.84	68.2716	48.6753	74.8795	31.1597	15.0326	31.8466	22.2601	12.4591	21.388	28.0867	33.6122	16.9527	13.2268	1.80511	4.1011
Aldh3a2	732.421	807.004	769.106	784.643	737.002	856.839	903.406	1021.98	1056.74	1408.42	1278.37	1235.51	571.744	537.757	553.424	548.82	504.923	481.23	584.779	541.749	526.837	598.511	593.881	656.176
Aldh3b1	182.627	186.761	205.557	211.631	174.654	196.156	175.367	238.188	191.77	121.372	135.779	192.959	170.291	191.324	173.387	160.336	169.182	136.349	244.858	276.806	228.209	246.899	150.727	173.613
Aldh4a1	200.794	189.71	189.389	143.562	190.968	180.541	142.419	166.614	137.835	285.729	71.7321	97.9193	228.988	285.619	358.805	321.94	289.839	313.691	249.179	228.365	259.507	136.676	189.536	217.358
Aldh5a1	5.73698	0	0	3.71282	1.91928	1.9518	8.50264	4.69336	3.99522	0	10.2474	11.5199	228.988	205.673	181.88	196.143	173.116	192.492	194.446	188.821	207.344	124.552	128.163	129.868
Aldh6a1	58.3259	78.6362	59.2804	38.3658	72.9325	62.4575	59.5185	64.5336	85.8972	108.729	92.227	86.3994	107.972	136.66	121.017	97.4376	89.8369	66.8376	109.466	109.734	100.412	82.6672	58.6661	60.1495
Aldh7a1	710.429	662.51	723.683	632.417	607.451	643.117	477.211	420.055	365.562	331.244	279.243	336.958	426.815	424.329	506.008	444.173	403.282	353.793	321.196	299.544	348.182	240.286	253.618	254.268
Aldh9a1	726.684	733.283	833.006	727.713	712.051	728.02	675.96	577.283	669.199	702.945	765.996	694.075	396.38	419.546	417.545	365.748	423.61	416.175	317.595	273.84	296.02	250.206	261.741	236.497
Aldoa	10361	10410.5	11640.5	9562.99	8516.79	7749.61	5974.17	5761.09	5769.09	2854.77	2536.24	2563.18	8085.58	8907.5	9820.79	8840.37	7906.3	8261.12	7988.13	7804.94	7430.49	6906.57	5965.89	6184.46
Aldoc	9.56163	8.84657	4.61925	9.90086	11.5157	26.3493	39.3247	45.7602	43.9474	146.658	112.722	95.0393	18.8408	15.0326	13.4464	20.1213	38.0331	16.041	25.206	36.578	62.5945	56.2137	61.3737	53.3143
Alg1	426.449	348.948	487.331	496.281	380.017	410.853	427.258	437.655	353.577	270.558	340.727	233.278	365.945	411.346	383.575	469.681	485.25	419.74	436.423	394.449	427.729	469.55	442.252	479.829
Alg10b	2614.15	2739.49	2624.51	2268.53	2343.44	2640.78	1740.92	1818.68	1753.9	922.931	822.357	656.635	2486.25	2605.42	2375.05	1949.39	1937.07	1948.09	1101.86	1013.31	1035.42	770.459	647.132	682.15
Alg11	394.895	345.016	317.959	351.481	318.6	340.588	441.075	436.482	449.462	371.701	458.573	362.877	449.279	358.732	435.237	380.561	396.069	429.543	434.263	391.483	492.932	400.109	320.407	355.429
Alg12	229.479	214.284	274.076	256.185	190.008	233.24	228.509	217.068	221.735	171.943	163.959	239.038	186.958	191.324	200.28	183.468	162.624	182.689	169.96	162.129	165.615	148.801	117.332	120.299
Alg13	490.512	363.692	444.218	408.41	424.16	397.191	323.1	380.162	387.536	594.216	473.944	532.796	489.86	448.928	417.545	449.243	441.971	424.196	344.242	445.856	444.682	396.803	465.718	437.451
Alg14	203.663	323.391	341.825	240.096	322.438	323.022	176.43	185.388	127.847	108.729	115.284	86.3994	306.525	310.218	292.989	257.299	358.036	282.5	192.286	159.164	228.209	100.303	68.5942	102.528
Alg2	495.292	476.732	441.909	534.646	523.962	559.19	822.631	810.777	675.192	844.545	904.337	878.394	334.786	296.552	280.958	332.318	321.97	322.603	361.526	336.122	301.236	303.113	313.186	274.774
Alg3	288.761	242.789	247.13	271.036	297.488	225.432	221.069	195.948	201.758	113.786	107.598	40.3197	247.104	216.606	263.265	293.58	269.511	277.153	204.529	190.798	208.648	245.797	227.444	183.183
Alg5	773.536	634.004	684.42	747.515	708.213	728.996	677.023	619.523	587.297	558.816	561.047	509.756	463.048	518.624	435.237	510.795	579.022	484.795	460.909	438.935	507.277	380.269	406.15	438.818
Alg6	370.035	391.215	406.494	403.46	320.519	320.095	237.011	303.895	255.694	257.915	304.861	259.198	542.034	547.323	519.454	453.283	473.447	427.76	323.357	315.361	417.297	256.82	272.572	281.609
Alg8	507.723	535.709	491.951	443.063	552.751	490.877	498.467	513.922	421.495	290.787	315.109	270.718	332.612	291.769	358.805	356.4	387.544	343.991	247.019	346.996	302.54	256.82	222.931	229.662
Alg9	325.095	298.818	355.683	308.164	280.214	273.252	357.111	349.655	375.55	316.072	248.5	328.318	413.047	374.448	421.791	433.083	407.217	442.019	437.864	496.274	511.189	535.684	504.528	515.372
Alkbh1	426.449	334.204	335.666	444.301	464.465	415.733	526.101	454.082	563.326	665.016	694.264	581.756	264.495	258.971	270.343	313.86	300.986	313.691	396.094	447.833	371.655	466.243	470.231	526.308
Alkbh2	8.60547	18.6761	13.8578	19.8017	23.0313	9.75898	12.754	8.21337	13.9833	10.1143	5.12372	28.7998	52.899	65.5968	64.401	68.1271	70.1646	49.0142	60.4943	63.27	66.5067	67.236	69.4967	60.1495
Alkbh3	441.747	400.062	373.39	377.47	388.653	349.372	250.828	283.948	159.809	348.944	274.119	322.558	256.524	250.088	279.543	261.814	298.363	234.377	229.734	230.342	216.473	281.069	184.121	239.231
Alkbh4	97.5286	99.2782	104.703	124.998	154.502	113.204	204.063	206.508	181.782	505.716	417.583	440.637	44.2033	86.7791	65.1087	108.528	105.575	106.049	129.631	132.471	172.135	288.784	292.428	255.635
Alkbh5	1671.37	2015.05	1910.06	2034.63	1993.17	2088.42	3227.82	3220.82	3433.89	5861.25	5784.68	6327.32	1799.29	1946.72	1913.63	1884.9	1908.87	2038.1	2465.86	2459.62	2520.73	3340.86	3522.67	3640.41
Alkbh6	73.6246	129.75	123.18	100.246	113.237	79.0478	97.7804	44.5869	61.9259	20.2286	30.7423	17.2799	142.03	140.076	124.556	143.78	129.837	148.825	126.03	134.449	106.932	73.8494	130.87	91.5913
Alkbh7	110.915	84.5339	98.5441	121.286	84.4481	85.879	74.3981	91.5204	77.9067	75.8574	66.6084	92.1594	92.7545	114.794	121.017	98.7843	103.607	106.049	59.054	66.2357	83.4594	83.7695	72.2044	87.4902
Alkbh8	280.156	295.869	237.892	305.689	341.631	315.215	346.483	343.788	377.548	561.345	581.542	411.837	307.974	341.65	272.466	295.244	287.871	315.473	254.94	303.498	292.108	272.251	329.432	329.455
Alms1	746.763	706.743	652.085	669.546	617.047	639.213	682.337	708.697	745.108	508.244	599.475	365.757	650.006	848.658	732.473	710.74	656.399	736.995	904.535	866.996	830.682	771.561	795.151	825.688
Alox12	0	1.96591	0	0	0	0	4.25132	11.7334	3.99522	30.3429	35.866	5.75996	6.5218	19.1324	19.8157	9.58533	11.1476	8.91167	17.2841	19.7719	10.4324	11.0223	23.4664	13.6703
Alox5ap	9.56163	9.82953	13.0879	12.3761	9.59638	3.90359	23.3823	11.7334	11.9857	0	15.3712	5.75996	4.34787	8.1996	14.1541	6.41663	2.62297	5.347	10.0824	9.88593	2.60811	12.1245	15.3434	10.9363
Alox8	4.78081	0	6.15901	2.47521	11.5157	5.85539	36.1362	46.9336	37.9546	194.701	194.701	239.038	1.44929	0	1.41541	2.45575	1.31149	0	4.32102	7.90875	3.91216	6.61338	26.1741	16.4044
Aloxe3	3.82465	3.93181	1.53975	7.42564	1.91928	0.975898	7.43981	18.7734	23.9713	98.6146	61.4846	132.479	44.2033	45.0978	56.6162	44.2034	49.1808	31.1909	51.8523	58.327	69.1148	104.712	66.7891	82.022
Alpk1	241.909	206.42	224.804	150.988	217.838	209.818	317.786	308.588	293.648	295.844	281.805	285.118	219.567	250.088	192.495	188.3	184.92	137.24	519.963	499.24	469.459	441.994	407.052	348.594
Alpk2	3.82465	5.89772	1.53975	1.23761	0.959638	1.9518	14.8796	31.6802	29.9641	139.072	274.119	236.158	1.44929	0	0	1.3467	0	0	2.16051	0.988593	1.30405	15.4312	12.6358	17.7714
Als2	707.561	636.953	693.658	610.14	577.702	566.021	623.881	567.896	647.225	915.346	832.605	777.595	599.281	621.119	585.27	582.487	562.628	623.817	802.27	765.171	758.959	1052.63	1062.31	992.466
Als2cl	17.2109	16.7102	18.477	21.0393	21.112	17.5662	6.37698	5.8667	3.99522	10.1143	12.8093	5.75996	701.456	864.374	789.089	730.228	667.547	766.404	729.533	742.434	830.682	833.286	968.441	850.295
Als2cr12	29.6411	28.5056	36.954	40.841	20.1524	33.1805	14.8796	25.8135	13.9833	25.2858	33.3042	28.7998	2.89858	4.0998	3.53851	5.78288	7.21318	10.694	4.32102	6.92015	0	5.51115	6.31788	4.1011
Alyref	1481.1	1311.26	1455.84	1301.96	1451.93	1384.8	1191.43	1270.73	1318.42	1362.9	1337.29	1592.63	1144.94	1160.93	1124.54	1200.7	1197.39	1131.78	1050.01	1040	964.999	1104.43	1275.31	1234.43
Alyref2	23.9041	20.642	29.2553	40.841	29.7488	46.8431	44.6389	29.3335	27.9665	32.8715	30.7423	40.3197	23.9133	35.5316	15.5695	25.6665	30.8199	32.9732	11.5227	25.7034	18.2567	30.8624	19.8562	24.6066
Amacr	283.024	280.141	226.343	237.621	213.04	231.288	180.681	166.614	167.799	65.7431	110.16	92.1594	128.987	155.792	144.371	155.742	150.165	153.281	103.705	122.586	106.932	101.405	92.0606	86.1231
Ambra1	785.01	763.754	734.462	933.156	844.481	892.947	1279.65	1220.27	1010.79	1168.2	1099.04	1074.23	703.63	825.426	794.75	969.782	927.877	879.582	1322.95	1272.32	1227.11	1839.62	1851.14	1845.5
Amd1	3723.3	4169.68	3872.48	4621.23	4894.15	5020.02	5581.98	5447.81	5631.26	6541.43	6719.76	6174.68	2221.03	2096.36	2150	2458.2	2668.22	2558.54	3275.34	3214.91	3493.56	5036.09	5770.94	5729.24
Amd2	105.178	116.971	101.624	118.81	82.5289	153.216	79.7123	116.161	143.828	197.229	133.217	97.9193	56.5223	37.5815	43.1699	59.0171	46.5578	51.6877	43.2102	73.1559	61.2905	77.1561	93.8657	94.3253
Amdhd2	225.654	142.528	184	198.017	183.291	144.433	177.493	205.334	127.847	98.6146	117.846	100.799	152.175	170.142	195.326	194.558	190.166	200.513	217.492	205.627	202.128	240.286	222.931	192.752
Amer1	337.526	337.153	339.515	236.383	321.479	306.432	426.195	428.269	393.529	414.687	545.676	558.716	318.843	322.517	271.05	300.948	299.019	273.588	572.536	647.529	571.175	602.92	676.014	721.794
Amfr	2539.57	2347.29	2448.21	2337.84	2168.78	2287.51	1903.53	2024.01	1961.65	1405.89	1339.85	1359.35	2581.18	2427.08	2664.5	2555.64	2497.07	2493.49	2278.62	2383.5	2244.28	1835.21	1857.46	1753.9
Amh	17.2109	15.7272	8.46863	24.7521	30.7084	25.3734	27.6336	41.0669	63.9235	48.043	58.9228	66.2395	2.89858	8.1996	12.0309	16.1604	5.90169	9.80284	21.6051	23.7262	20.8648	45.1914	43.3226	39.644
Amigo1	189.32	183.812	157.055	172.027	142.986	164.927	147.733	132.587	121.854	60.6859	97.3507	57.5996	236.959	273.32	285.204	258.487	243.937	280.718	247.739	314.373	302.54	265.637	233.762	221.459
Amigo2	241.909	200.522	246.36	186.879	204.403	185.421	162.613	160.747	153.816	75.8574	71.7321	54.7196	8.69573	8.1996	6.36933	8.0802	10.4919	3.56467	15.8438	5.93156	18.2567	18.7379	11.7332	36.9099
Ammecr1	709.473	733.283	589.725	584.151	641.038	664.587	616.442	638.296	605.275	356.53	348.413	357.118	1028.99	886.24	808.197	847.708	908.861	869.779	806.591	758.251	781.128	685.587	672.403	638.405
Ammecr1l	929.39	1017.36	973.123	941.819	892.463	1071.54	1291.34	1297.71	1328.41	1646.1	1601.16	1431.35	1071.02	1083.71	1056.6	1165.29	1194.76	1272.59	1280.46	1184.33	1307.97	1307.24	1278.92	1454.52
Amn1	48.7643	74.7044	73.9081	94.0582	82.5289	61.4816	127.54	123.201	81.902	101.143	87.1033	71.9995	98.5516	113.428	79.2627	89.1198	100.329	81.9874	102.264	152.243	142.142	122.347	131.773	133.969
Amot	720.947	695.93	632.838	527.221	594.016	543.575	899.154	931.631	850.981	1044.3	1316.8	1212.47	678.267	669.634	692.133	603.717	617.055	645.205	886.53	853.156	843.722	967.758	1155.27	989.732
Amotl1	1716.31	1670.04	1646.76	1610.13	1564.21	1384.8	1508.16	1547.63	1542.15	1056.95	1160.52	959.033	1715.96	1617.37	1711.23	1732.73	1523.29	1735.1	1902.69	1787.38	1842.63	1728.3	1803.3	1722.46
Amotl2	2712.63	2546.83	2699.18	3147.24	2707.14	2713	3179.99	3270.1	3154.22	2933.15	3309.92	3841.89	1727.55	1982.25	2183.97	2412.49	2055.76	2161.97	3196.12	3209.96	3211.88	4580.87	4666.21	4694.39
Ampd1	1.91233	1.96591	2.30963	9.90086	11.5157	5.85539	27.6336	41.0669	97.8828	217.458	207.511	270.718	2.89858	0	1.41541	3.08949	1.31149	3.56467	6.48154	24.7148	10.4324	24.2491	18.9536	13.6703
Ampd2	1655.12	1524.56	1542.83	1561.86	1525.82	1550.7	1418.88	1358.73	1344.39	1408.42	1129.78	1419.83	1306.53	1360.45	1484.05	1567.4	1426.24	1404.48	1722.65	1631.18	1624.85	1742.63	1782.55	1686.92
Ampd3	563.18	642.851	686.729	615.091	500.931	539.672	603.688	384.855	541.352	412.158	309.985	262.078	244.93	241.205	269.635	243.99	224.264	216.554	439.304	385.551	419.905	470.652	408.857	410.11
Amt	21.9917	35.3863	51.5817	50.7419	60.4572	48.7949	72.2725	45.7602	53.9354	98.6146	58.9228	103.679	31.8843	29.3819	48.1238	32.7169	35.4102	27.6262	39.6094	28.6692	24.777	82.6672	70.3993	58.7825
Amy1	22.9479	24.5738	4.61925	22.2769	18.2331	16.5903	72.2725	83.3071	85.8972	242.744	292.052	339.838	7.24644	13.666	1.41541	12.5164	8.52467	7.12934	18.7244	31.635	22.1689	28.658	44.2252	47.8462
Amz1	21.9917	18.6761	44.6528	17.3265	17.2735	28.301	13.8168	26.9868	7.99044	17.7001	12.8093	11.5199	18.8408	6.1497	7.07703	12.1203	5.24595	14.2587	15.1236	2.96578	44.3378	17.6357	29.7843	36.9099
Amz2	461.827	477.715	509.658	492.568	471.182	485.997	393.247	314.455	433.481	389.401	340.727	256.318	387.685	368.982	380.036	352.835	322.626	370.726	250.619	297.567	266.027	289.886	287.915	272.04
Anapc1	4702.41	4792.88	4685.46	3818.02	4037.2	3995.33	2806.93	2598.95	2710.76	1754.83	1888.09	1532.15	4645.69	4787.2	4529.3	4339.06	4300.37	4373.85	3549.72	3293.99	3457.04	2734.63	2819.58	2587.79
Anapc10	139.6	123.852	157.825	170.79	191.928	173.71	179.618	143.147	147.823	154.243	215.196	155.519	211.596	159.892	146.495	150.276	165.247	144.369	121.709	133.46	142.142	114.632	98.3785	125.767
Anapc11	629.155	680.203	671.332	554.448	577.702	497.708	395.373	312.108	337.596	174.472	238.253	172.799	483.338	478.31	587.393	469.76	451.152	466.081	350.723	330.19	474.675	332.873	305.966	277.508
Anapc13	203.663	225.096	205.557	188.116	148.744	162.975	117.974	53.9736	89.8924	40.4573	46.1135	54.7196	256.524	222.756	278.835	226.008	202.625	225.465	170.68	161.141	189.088	88.1784	46.9328	62.8836
Anapc15	396.808	358.778	314.879	300.739	300.367	310.336	233.823	212.374	245.706	247.801	197.263	169.919	447.106	412.713	435.945	425.319	415.086	424.196	247.019	266.92	220.385	185.175	199.465	196.853
Anapc16	1039.35	1099.92	984.671	847.761	813.773	796.333	655.766	685.23	633.242	422.273	520.058	524.156	881.892	847.975	828.012	813.961	710.17	714.716	625.828	606.996	705.493	493.799	382.683	390.972
Anapc2	1875.99	1842.05	1971.65	1793.29	1748.46	1615.11	2222.38	2162.46	1987.62	2225.15	1893.21	2231.98	1752.19	1812.11	1910.8	1980.92	1980.35	1961.46	2165.55	2193.69	2227.32	2166.98	2191.4	2236.47
Anapc4	2006.99	1926.59	1913.14	1719.04	1897.2	1839.57	1496.47	1331.74	1440.28	1178.32	1198.95	1149.11	1724.65	1686.38	1556.24	1551.16	1689.2	1510.53	1338.8	1233.76	1395.34	1025.07	1102.92	1141.47
Anapc5	2613.19	2742.44	2856.24	2262.35	2682.19	2647.61	2202.18	2184.76	2181.39	2392.04	2418.4	2355.82	5620.34	5337.94	5454.97	5283.81	5252.51	5208.87	4363.51	4132.32	4298.16	3416.91	3384.58	3536.52
Anapc7	556.487	552.419	559.7	638.605	593.056	662.635	689.777	672.323	649.223	806.617	801.862	907.194	659.426	662.801	651.087	797.8	743.613	760.166	736.735	787.909	783.736	885.09	898.945	1021.17
Ang	21.9917	16.7102	13.8578	17.3265	11.5157	14.6385	19.1309	11.7334	17.9785	0	10.2474	66.2395	1.44929	2.7332	2.83081	2.05966	5.24595	0	9.36222	0	2.60811	6.61338	3.61022	6.83517
Angel1	97.5286	84.5339	133.189	102.721	87.327	126.867	108.409	136.107	137.835	75.8574	148.588	146.879	125.363	119.577	116.771	116.608	84.5909	141.696	123.869	156.198	169.527	191.788	207.588	165.411
Angel2	593.777	671.357	635.917	564.349	610.33	597.25	476.148	531.523	447.464	394.458	358.66	377.277	595.658	628.636	505.3	540.343	540.988	599.756	489.716	418.175	475.979	278.864	310.479	314.418
Angpt1	423.58	414.806	378.009	240.096	240.869	267.396	290.153	299.201	279.665	359.058	315.109	325.438	306.525	256.921	181.88	210.323	182.952	142.587	415.539	436.958	376.871	315.238	238.274	289.811
Angpt2	10.5178	28.5056	28.4854	8.66325	14.3946	22.4457	37.1991	34.0268	27.9665	25.2858	40.9898	11.5199	1.44929	1.3666	0	2.45575	2.62297	2.6735	1.44034	1.97719	2.60811	6.61338	13.5383	2.73407
Angptl2	3925.05	3664.45	4195.82	2976.45	2763.76	2788.14	1441.2	1369.29	1198.57	250.329	184.454	161.279	1244.21	1266.15	1512.36	1391.85	1283.29	1287.74	917.498	909.506	915.445	427.665	375.463	337.657
Angptl4	42.0712	10.8125	44.6528	54.4547	27.8295	42.9395	112.66	53.9736	91.89	217.458	212.634	210.239	214.495	194.74	179.757	229.097	231.477	240.615	460.909	501.217	408.169	1241.11	1316.83	1405.31
Angptl6	28.6849	20.642	20.7866	28.465	16.3138	16.5903	2.12566	4.69336	3.99522	5.05716	0	0	7.97109	11.6161	13.4464	10.4567	6.55744	7.12934	7.20171	7.90875	13.0405	9.92007	15.3434	1.36703
Ank	965.725	950.515	1051.65	1016.08	949.082	917.344	832.196	786.137	904.917	649.845	537.991	650.875	1207.98	1259.32	1302.17	1272.47	1270.83	1170.1	1091.06	1042.97	1169.74	835.49	767.172	735.464
Ank1	57.3698	81.5851	72.3683	75.4941	55.659	83.9272	58.4557	56.3203	65.9211	45.5144	58.9228	40.3197	40.5801	51.9308	65.1087	59.1755	47.8693	54.3612	56.8935	48.4411	66.5067	55.1115	78.5223	57.4154
Ank2	487.643	584.857	497.34	472.766	481.738	510.395	465.52	475.202	483.421	697.888	573.857	541.436	30.4351	29.3819	31.1389	33.113	32.1314	30.2997	36.0085	36.578	28.6892	48.4981	65.8865	61.5165
Ank3	1301.34	1310.28	1199.47	1193.05	1107.42	1164.25	1731.35	1606.3	1658.02	2250.44	2203.2	1943.99	675.368	684.666	649.671	711.216	654.432	609.559	925.419	852.167	942.83	1049.32	1020.79	1048.51
Ankdd1b	9.56163	16.7102	11.5481	16.0889	8.63674	19.518	17.0053	18.7734	53.9354	93.5574	84.5414	74.8795	23.9133	15.7159	15.5695	13.3878	12.4591	8.91167	8.64205	9.88593	10.4324	15.4312	14.4409	20.5055
Ankfy1	2082.52	2195.92	2023.23	1888.59	1881.85	1974.24	1891.84	1940.7	1867.76	2316.18	2134.03	2096.63	1631.9	1581.84	1508.11	1725.99	1680.02	1727.08	3160.11	2954.91	3017.58	3150.17	3064.17	3029.35
Ankhd1	1777.51	1599.26	1663.7	1883.64	2038.27	2094.28	2829.25	2805.45	2858.58	3668.97	4142.53	3588.46	1877.55	2064.25	1903.01	2136.58	2079.36	2188.71	3089.53	2942.05	3128.42	4012.12	4157.17	3941.16
Ankib1	1105.32	1126.46	1128.64	1146.02	1057.52	1154.49	1185.06	1197.98	1282.46	1648.63	1414.15	1376.63	1021.75	977.119	976.63	928.193	859.024	925.032	1124.91	1183.35	1122.79	1062.55	1121.88	1055.35
Ankle1	356.649	269.329	301.791	235.145	292.69	225.432	182.807	205.334	199.761	60.6859	56.3609	97.9193	255.799	296.552	336.159	248.11	280.003	274.48	146.195	182.89	121.277	49.6003	45.1277	68.3517
Ankle2	726.684	663.493	644.386	650.982	727.406	720.213	890.652	851.844	721.137	781.331	819.795	694.075	1339.87	1333.12	1297.93	1310.34	1371.16	1319.82	1376.25	1285.17	1425.33	1327.08	1389.93	1491.43
[truncated: 12,186 more rows]

## Sheet: c, raw counts
Symbol	WT0A	WT0B	WT0C	WT12A	WT12B	WT12C	WT24A	WT24B	WT24C	WT36A	WT36B	WT36C	KO0A	KO0B	KO0C	KO12A	KO12B	KO12C	KO24A	KO24B	KO24C	KO36A	KO36B	KO36C
[truncated: 41,189 more rows]
