# Supplementary material for: Disruption of innate defense responses by endoglycosidase HPSE promotes cell survival
Source: JCI Insight. 2021 Apr 8;6(7):e144255. doi: 10.1172/jci.insight.144255 (PMC8119219; doi:10.1172/jci.insight.144255)
Supplement: Supplemental Data Set 2 [file jciinsight-6-144255-s174.xlsx]

## Sheet: a, baseline
Symbol	baseMean	log2FoldChange	lfcSE	stat	pvalue	padj
0610007P14Rik	400.853	0.478732	0.102881	4.65328	3.26694e-06	8.21475e-06
0610009B22Rik	116.174	-0.465177	0.175838	-2.64549	0.00815716	0.0134595
0610009E02Rik	30.0378	0.119252	0.399728	0.298334	0.765448	0.806504
0610009O20Rik	609.355	-0.0502186	0.0749088	-0.670396	0.502605	0.564089
0610010F05Rik	319.623	-0.245612	0.117602	-2.0885	0.0367528	0.0540935
0610010K14Rik	246.98	0.624889	0.1396	4.47628	7.59556e-06	1.83322e-05
0610011F06Rik	164.088	-0.561038	0.150611	-3.72509	0.000195245	0.000400688
0610012G03Rik	56.3048	0.240133	0.213393	1.12531	0.260457	0.318404
0610030E20Rik	461.539	-0.161263	0.133466	-1.20828	0.226941	0.282016
0610031J06Rik	1632.58	0.235469	0.0711021	3.31171	0.000927291	0.00174935
0610037L13Rik	276.679	0.129017	0.134478	0.959389	0.337363	0.399142
0610040B10Rik	6.44499	1.39589	0.629846	2.21624	0.0266748	0.0402661
1110001J03Rik	82.2939	0.163777	0.22025	0.743598	0.45712	0.519817
1110002E22Rik	54.9059	1.64965	0.279042	5.91185	3.3829e-09	1.12847e-08
1110002L01Rik	101.024	0.195765	0.176861	1.10689	0.268342	0.326913
1110004E09Rik	218.188	0.257188	0.119827	2.14632	0.0318473	0.0473636
1110004F10Rik	909.983	-0.030253	0.0723103	-0.418378	0.675671	0.726838
1110007C09Rik	290.551	-0.768588	0.116236	-6.61233	3.78325e-11	1.47618e-10
1110008F13Rik	786.13	0.17969	0.0675509	2.66007	0.00781238	0.0129199
1110008L16Rik	150.791	0.366206	0.169489	2.16065	0.0307224	0.0458314
1110008P14Rik	195.393	-0.195462	0.120489	-1.62223	0.104754	0.140838
1110012L19Rik	134.197	0.605343	0.196086	3.08713	0.002021	0.00364599
1110019D14Rik	19.79	-0.3822	0.431245	-0.886273	0.375471	0.43803
1110032A03Rik	81.0968	-0.702522	0.251609	-2.79212	0.00523647	0.00889608
1110034G24Rik	15.6162	-1.14886	0.520198	-2.2085	0.0272093	0.0409737
1110037F02Rik	1633.23	-0.0519968	0.0576662	-0.901687	0.367223	0.429639
1110038B12Rik	1693.24	0.237769	0.0796203	2.98628	0.00282392	0.00497715
1110038F14Rik	352.876	-0.125591	0.109528	-1.14666	0.251523	0.308985
1110046J04Rik	21.6646	0.0863372	0.407418	0.211913	0.832175	0.863801
1110051M20Rik	428.695	-0.0276536	0.103266	-0.26779	0.788861	0.825653
1110054M08Rik	30.3524	0.878501	0.307966	2.85259	0.00433645	0.00745614
1110057K04Rik	438.054	0.512839	0.116866	4.38826	1.14261e-05	2.70322e-05
1110058L19Rik	80.7157	0.0326884	0.230548	0.141786	0.887249	0.911996
1110059E24Rik	432.356	-0.181886	0.113173	-1.60715	0.108022	0.144859
1110059G10Rik	90.582	-0.416031	0.211475	-1.96728	0.049151	0.0704319
1110065P20Rik	137.433	0.658437	0.151607	4.34307	1.40508e-05	3.28968e-05
1190002F15Rik	111.231	0.891226	0.182462	4.88446	1.03714e-06	2.74619e-06
1190002N15Rik	702.965	0.949942	0.108274	8.77347	1.73245e-18	1.13272e-17
1190005I06Rik	37.2852	1.15154	0.336495	3.42216	0.000621261	0.00119934
1190007I07Rik	49.5862	-0.692523	0.308796	-2.24266	0.024919	0.0378296
1200014J11Rik	682.484	-0.0688764	0.0919726	-0.74888	0.45393	0.516684
1300002E11Rik	66.7627	0.126819	0.219596	0.577511	0.563594	0.623394
1500002C15Rik	26.2197	0.641868	0.35694	1.79825	0.0721372	0.10005
1500004A13Rik	88.6782	0.516655	0.207946	2.48456	0.0129712	0.0207283
1500009L16Rik	7.32899	-6.48585	1.2964	-5.00295	5.6459e-07	1.53534e-06
1500011B03Rik	62.6334	0.111097	0.308612	0.359989	0.718856	0.766049
1500011K16Rik	12.8915	-7.35215	1.24519	-5.90442	3.53898e-09	1.17813e-08
1500012F01Rik	1372.6	0.658617	0.0954795	6.89799	5.27425e-12	2.20669e-11
1500015A07Rik	48.0863	-2.12452	0.297405	-7.14355	9.09534e-13	4.02416e-12
1500017E21Rik	21.6298	0.49161	0.755657	0.650573	0.515322	0.576482
1600002H07Rik	254.328	-0.302005	0.152309	-1.98284	0.0473852	0.0681477
1600002K03Rik	84.3006	-0.736063	0.228287	-3.22429	0.00126285	0.00233889
1600012H06Rik	352.325	-0.254289	0.11487	-2.21371	0.0268491	0.0404918
1600014C10Rik	148.55	-0.524083	0.166453	-3.14852	0.00164097	0.00299551
1600016N20Rik	11.9655	-1.98977	0.628632	-3.16524	0.00154956	0.00283538
1600020E01Rik	158.115	-1.50658	0.175194	-8.59948	8.00792e-18	5.00323e-17
1700001L05Rik	8.44858	0.848034	0.868569	0.976358	0.328887	0.390527
1700003E16Rik	18.937	-3.69762	0.72215	-5.12029	3.05072e-07	8.50288e-07
1700007L15Rik	13.1935	0.72292	0.587617	1.23026	0.2186	0.272922
1700011E24Rik	28.0041	0	1.68868	0	1	1
1700016C15Rik	7.36963	-5.21892	1.13348	-4.60431	4.13831e-06	1.02716e-05
1700016P03Rik	18.8523	0.733479	0.494049	1.48463	0.137643	0.17997
1700017B05Rik	1020.63	-0.0505392	0.0832736	-0.606905	0.543914	0.604744
1700019G17Rik	20.9029	0.0645585	0.409098	0.157807	0.874609	0.900914
1700019L03Rik	16.0612	-1.54672	0.794028	-1.94794	0.0514216	0.0733961
1700020I14Rik	1962.59	-1.17378	0.0933556	-12.5732	2.96481e-36	4.16634e-35
1700020L24Rik	10.6465	1.08203	0.728346	1.4856	0.137384	0.179704
1700021F05Rik	217.056	0.377678	0.126346	2.98924	0.0027967	0.00493249
1700021K19Rik	1049.44	-0.461647	0.0718208	-6.42776	1.295e-10	4.83518e-10
1700024B05Rik	21.0404	7.84105	1.22111	6.42124	1.35165e-10	5.03953e-10
1700024P16Rik	75.4407	3.17857	0.282597	11.2477	2.37685e-29	2.56782e-28
1700025G04Rik	634.97	0.425052	0.089071	4.77206	1.82349e-06	4.7101e-06
1700029J07Rik	25.4328	0.872384	0.409108	2.13241	0.0329735	0.048883
1700030J22Rik	46.8481	0.00187733	0.257441	0.00729228	0.994182	0.99786
1700030K09Rik	191.01	-0.131428	0.136159	-0.965253	0.334418	0.396088
1700034P13Rik	24.2496	1.88481	0.593825	3.17401	0.00150347	0.00275643
1700037C18Rik	35.8326	0.549969	0.342518	1.60567	0.108347	0.145207
1700037H04Rik	401.681	-0.0611677	0.0971986	-0.629306	0.529148	0.590083
1700047I17Rik2	325.741	0.387079	0.132703	2.91689	0.00353542	0.00615079
1700048O20Rik	24.2283	-8.16327	1.23388	-6.61594	3.69191e-11	1.44226e-10
1700049G17Rik	166.045	0.0203329	0.185797	0.109436	0.912857	0.932165
1700052N19Rik	429.427	-0.567999	0.0986545	-5.75746	8.5388e-09	2.7448e-08
1700056N10Rik	16.7044	-0.122353	0.832927	-0.146895	0.883215	0.908277
1700066M21Rik	216.508	0.0990093	0.118456	0.835832	0.403249	0.466052
1700086O06Rik	57.7079	2.12968	0.254937	8.35373	6.61385e-17	3.90298e-16
1700086P04Rik	10.8338	3.68607	0.861257	4.27987	1.87006e-05	4.3127e-05
1700088E04Rik	32.0455	0.496657	0.361626	1.3734	0.169629	0.21736
1700109H08Rik	61.0523	-0.227167	0.700125	-0.324467	0.745584	0.789006
1700113A16Rik	14.0455	0.991967	0.461612	2.14892	0.0316408	0.0470833
1700123O20Rik	382.136	-0.391501	0.0982099	-3.98637	6.70919e-05	0.000145566
1810009A15Rik	166.798	0.628242	0.214381	2.93049	0.00338425	0.00590112
1810010H24Rik	7.43724	0.0970096	0.679062	0.142858	0.886402	0.911411
1810011O10Rik	28.6032	1.63991	0.768701	2.13335	0.0328959	0.0487956
1810013L24Rik	1137.09	0.391201	0.0762043	5.13358	2.84277e-07	7.94529e-07
1810014B01Rik	12.3046	-7.79906	1.28086	-6.08892	1.13672e-09	3.95313e-09
1810022K09Rik	287.813	-0.343763	0.139937	-2.45655	0.0140277	0.0222723
1810024B03Rik	15.8406	-0.00114203	0.471172	-0.00242381	0.998066	1
1810026B05Rik	96.1907	-0.168446	0.258816	-0.650835	0.515153	0.576392
1810026J23Rik	559.563	-0.535818	0.0869804	-6.16022	7.26449e-10	2.57008e-09
1810030O07Rik	435.447	0.11387	0.102325	1.11282	0.265786	0.324115
1810032O08Rik	242.142	0.692882	0.144458	4.79642	1.61529e-06	4.19468e-06
1810037I17Rik	724.686	-0.363925	0.0745556	-4.88125	1.05413e-06	2.79005e-06
1810043G02Rik	281.719	0.0682344	0.116184	0.587297	0.557004	0.6172
1810043H04Rik	67.3864	0.161126	0.2233	0.721568	0.47056	0.533201
1810049J17Rik	104.769	0.324877	0.263577	1.23257	0.217736	0.271921
1810055G02Rik	784.409	-0.344633	0.100825	-3.41813	0.000630527	0.00121616
1810058I24Rik	326.238	-0.214065	0.107131	-1.99816	0.0456991	0.0659113
1810062G17Rik	19.8903	1.4313	0.444111	3.22285	0.00126921	0.00234899
2010001A14Rik	13.3143	1.10941	0.470255	2.35917	0.0183159	0.0285236
2010002M12Rik	19.7636	-0.663995	0.683787	-0.971055	0.331521	0.393013
2010012O05Rik	69.2401	-0.889297	0.204111	-4.35694	1.31896e-05	3.10135e-05
2010107E04Rik	369.95	-0.0610045	0.105548	-0.577979	0.563278	0.623202
2010107G23Rik	8.09013	-7.31648	1.28936	-5.67451	1.39089e-08	4.38271e-08
2010110K18Rik	30.5442	-0.272968	0.349201	-0.781692	0.434396	0.49687
2010111I01Rik	257.281	0.351077	0.150832	2.3276	0.0199332	0.030793
2010204K13Rik	45.0365	0.949038	0.257688	3.6829	0.000230595	0.000469772
2010300F17Rik	12.6511	-5.88514	1.15023	-5.11649	3.11274e-07	8.66467e-07
2010315B03Rik	89.9656	-0.859107	0.212654	-4.03993	5.34668e-05	0.00011719
2200002D01Rik	52.3905	0.712941	0.258935	2.75336	0.00589867	0.00993464
2210013O21Rik	185.862	-0.125539	0.154745	-0.811267	0.417212	0.479479
2210015D19Rik	105.794	0.0127871	0.164618	0.0776778	0.938084	0.953393
2210016F16Rik	186.102	-5.20811	0.286827	-18.1577	1.11627e-73	3.71608e-72
2210016L21Rik	268.553	-0.897512	0.110942	-8.08989	5.97168e-16	3.32458e-15
2210018M11Rik	660.384	-0.376247	0.0875728	-4.29639	1.73604e-05	4.01922e-05
2210404O09Rik	121.16	-0.375766	0.182394	-2.06019	0.0393808	0.0576437
2210406O10Rik	9.84275	1.4324	0.536537	2.66971	0.00759175	0.0125869
2210408F21Rik	10.2618	1.26554	0.580931	2.17846	0.0293716	0.0440171
2210408I21Rik	55.6029	0.0178493	0.292377	0.0610489	0.95132	0.964367
2210418O10Rik	26.6796	2.68021	0.567751	4.72075	2.34976e-06	5.9914e-06
2300009A05Rik	32.5801	0.626635	0.355527	1.76255	0.0779764	0.107465
2310001H17Rik	24.4959	2.8012	0.488675	5.73223	9.91182e-09	3.16515e-08
2310003H01Rik	176.256	0.374447	0.150897	2.48148	0.0130838	0.0208904
2310009B15Rik	51.6399	0.645956	0.23807	2.71331	0.00666156	0.0111349
2310011J03Rik	425.263	0.04248	0.101616	0.418046	0.675914	0.727039
2310014L17Rik	68.3998	0.599993	0.243294	2.46613	0.0136584	0.0217361
2310015A10Rik	69.8876	1.54918	0.223137	6.94276	3.845e-12	1.62533e-11
2310022A10Rik	305.235	-0.332213	0.114829	-2.8931	0.00381455	0.00660566
2310022B05Rik	2207.62	0.441612	0.0705259	6.2617	3.80795e-10	1.3763e-09
2310030G06Rik	6.60533	-5.93019	1.29671	-4.57324	4.80241e-06	1.18368e-05
2310031A07Rik	33.4667	-0.321998	0.391348	-0.82279	0.410627	0.473158
2310033P09Rik	156.26	1.03972	0.154843	6.7147	1.8845e-11	7.5328e-11
2310035C23Rik	808.585	0.0687337	0.0828272	0.829844	0.406627	0.469417
2310036O22Rik	914.041	-0.384182	0.0748505	-5.13265	2.8569e-07	7.98308e-07
2310045N01Rik	128.488	0.177519	0.156041	1.13765	0.255269	0.312997
2310047M10Rik	153.498	-0.232645	0.173227	-1.343	0.179271	0.228219
2310057M21Rik	102.964	-0.926635	0.208261	-4.44939	8.61155e-06	2.06725e-05
2310058D17Rik	27.8156	3.066	0.572508	5.35538	8.53784e-08	2.50337e-07
2310061I04Rik	240.033	-0.369546	0.139677	-2.64573	0.00815157	0.0134519
2310067B10Rik	666.793	-0.54331	0.104173	-5.21545	1.83367e-07	5.22428e-07
2410002F23Rik	595.86	0.653229	0.120425	5.42434	5.8169e-08	1.7375e-07
2410004B18Rik	590.136	1.49186	0.116935	12.758	2.81173e-37	4.08279e-36
2410004N09Rik	111.849	1.47699	0.196886	7.50178	6.29563e-14	3.07794e-13
2410006H16Rik	663.98	1.10405	0.130138	8.48369	2.18161e-17	1.32384e-16
2410015M20Rik	252.428	0.170382	0.10498	1.62299	0.104591	0.140656
2410016O06Rik	244.426	0.7003	0.172084	4.06953	4.71086e-05	0.00010395
2410018L13Rik	19.2264	0.0934781	0.463394	0.201725	0.840132	0.870472
2410089E03Rik	1696.65	0.532995	0.0671557	7.93672	2.07603e-15	1.12188e-14
2410127L17Rik	626.864	-0.686458	0.080691	-8.50724	1.78118e-17	1.08741e-16
2410131K14Rik	464.781	0.117033	0.108269	1.08094	0.279722	0.33879
2410141K09Rik	13.5385	-0.28282	0.613451	-0.461031	0.644776	0.698948
2500002B13Rik	114.429	1.26441	0.244033	5.18131	2.20338e-07	6.22374e-07
2500004C02Rik	40.4448	-0.533085	0.307377	-1.7343	0.0828642	0.113662
2510002D24Rik	23.4235	0.72011	0.494803	1.45535	0.145573	0.189336
2510003E04Rik	946.851	0.0163786	0.0730995	0.22406	0.822711	0.855334
2510009E07Rik	30.6714	-2.15455	0.344085	-6.26169	3.80816e-10	1.3763e-09
2510039O18Rik	1033.06	0.695543	0.0902592	7.70606	1.29762e-14	6.66279e-14
2600006K01Rik	5.36576	-1.83152	0.959442	-1.90894	0.0562701	0.0797424
2610001J05Rik	361.668	0.00870225	0.0975658	0.0891936	0.928928	0.945919
2610002J02Rik	267.482	-0.232752	0.109999	-2.11595	0.0343489	0.0507897
2610002M06Rik	309.456	-0.0352421	0.0973679	-0.361947	0.717391	0.764676
2610005L07Rik	612.98	0.459956	0.133557	3.4439	0.000573384	0.00111168
2610008E11Rik	500.933	-0.723319	0.101121	-7.15301	8.48971e-13	3.76256e-12
2610015P09Rik	124.418	0.628412	0.183558	3.42351	0.000618171	0.00119408
2610020C07Rik	45.2292	-0.222742	0.323935	-0.687614	0.491696	0.55384
2610020H08Rik	130.467	-1.09237	0.189798	-5.75545	8.64092e-09	2.77489e-08
2610021A01Rik	263.653	0.102257	0.143252	0.713826	0.475335	0.538052
2610034B18Rik	444.399	-0.65464	0.101585	-6.44427	1.16157e-10	4.35687e-10
2610035D17Rik	48.8495	0.28119	0.309183	0.909461	0.363107	0.425603
2610037D02Rik	12.5673	1.21917	0.685839	1.77763	0.0754651	0.104257
2610044O15Rik8	333.864	-0.12154	0.1138	-1.06801	0.285515	0.345007
2610203C20Rik	811.689	1.60734	0.130098	12.3548	4.58905e-35	6.22161e-34
2610203C22Rik	35.0483	7.7838	1.06044	7.34018	2.13304e-13	9.97375e-13
2610301B20Rik	219.487	1.06584	0.163231	6.52966	6.59186e-11	2.52315e-10
2610305D13Rik	23.3111	5.92003	1.09469	5.40795	6.37489e-08	1.89854e-07
2610307P16Rik	32.8543	4.67044	0.695246	6.71769	1.84631e-11	7.3937e-11
2610318N02Rik	105.454	-0.462005	0.179182	-2.5784	0.00992578	0.0161556
2610507B11Rik	3685.16	0.277214	0.0536428	5.16777	2.369e-07	6.67104e-07
2610524H06Rik	31.9421	0.176804	0.453073	0.390234	0.696364	0.745542
2700029M09Rik	377.011	-0.738632	0.10795	-6.84236	7.78972e-12	3.21289e-11
2700033N17Rik	16.6912	1.96197	0.515841	3.80344	0.000142699	0.000297994
2700038G22Rik	317.005	1.13654	0.146155	7.77628	7.46862e-15	3.91004e-14
2700046G09Rik	20.8386	1.70902	0.462557	3.69473	0.000220117	0.000449125
2700049A03Rik	344.815	-0.269613	0.106565	-2.53004	0.011405	0.0183916
2700060E02Rik	949.141	0.12656	0.0877334	1.44256	0.149145	0.193674
2700062C07Rik	109.792	-0.695028	0.169541	-4.09948	4.14085e-05	9.19308e-05
2700081O15Rik	903.617	0.398848	0.0761126	5.24024	1.60367e-07	4.59502e-07
2700089E24Rik	602.38	-0.705237	0.110957	-6.35594	2.0715e-10	7.62346e-10
2700094K13Rik	454.528	-0.581337	0.103233	-5.63129	1.78866e-08	5.58631e-08
2700097O09Rik	166.645	0.313429	0.183013	1.7126	0.0867853	0.11847
2700099C18Rik	132.473	-0.276081	0.170279	-1.62135	0.104943	0.141064
2810001G20Rik	64.8018	0.832421	0.245769	3.38701	0.000706595	0.00135489
2810002D19Rik	84.2731	0.764072	0.210626	3.62762	0.000286051	0.00057487
2810004N23Rik	299.54	0.396201	0.141273	2.8045	0.0050394	0.00858581
2810006K23Rik	91.1334	-0.63584	0.198312	-3.20626	0.0013447	0.00247959
2810008D09Rik	110.864	1.08499	0.179555	6.04268	1.51577e-09	5.22e-09
2810021J22Rik	110.579	0.430705	0.184278	2.33725	0.0194263	0.0301023
2810025M15Rik	327.729	-0.278586	0.125895	-2.21285	0.0269082	0.0405577
2810029C07Rik	27.9715	0.420089	0.321892	1.30506	0.191872	0.242538
2810039B14Rik	62.8895	-0.184145	0.260588	-0.706652	0.479783	0.542242
2810055G20Rik	119.632	4.33637	0.311371	13.9267	4.36224e-44	7.73321e-43
2810403A07Rik	1738.17	-0.120504	0.0774867	-1.55516	0.119908	0.15891
2810403D21Rik	17.3949	0.628315	0.476113	1.31968	0.186943	0.237108
2810408A11Rik	26.4851	-0.777349	0.364956	-2.12998	0.0331733	0.0491625
2810408I11Rik	57.7898	0.782247	0.234246	3.33942	0.000839522	0.00159435
2810408M09Rik	225.204	0.353722	0.12744	2.7756	0.00551003	0.00932692
2810410L24Rik	29.5244	-0.268268	0.406962	-0.659196	0.50977	0.571248
2810417H13Rik	1600.64	-1.71735	0.0984033	-17.4522	3.31258e-68	9.82731e-67
2810428I15Rik	278.855	0.273359	0.120696	2.26485	0.0235219	0.0358752
2810429I04Rik	56.7478	-0.696583	0.28431	-2.45008	0.0142824	0.022652
2810430I11Rik	27.7465	0.664954	0.42151	1.57755	0.114669	0.152834
2810474O19Rik	1604.03	-0.326751	0.0784242	-4.16645	3.09375e-05	6.95935e-05
2900011O08Rik	9.4059	-1.11695	0.724	-1.54275	0.122891	0.162566
2900026A02Rik	612.408	-1.27729	0.103204	-12.3764	3.50789e-35	4.77562e-34
2900052L18Rik	92.2422	-0.0514796	0.271718	-0.18946	0.849733	0.878888
2900076A07Rik	34.8501	-0.357727	0.342983	-1.04299	0.296955	0.35728
3000002C10Rik	31.4975	-0.452927	0.402232	-1.12604	0.260151	0.318178
3010001F23Rik	10.9723	1.28604	0.610829	2.10541	0.035256	0.0520368
3010026O09Rik	71.8845	-0.484929	0.209127	-2.31883	0.0204044	0.0314652
3110002H16Rik	682.602	-0.124086	0.0828215	-1.49824	0.134071	0.17595
3110007F17Rik	23.2087	4.89201	0.685239	7.13913	9.39239e-13	4.14857e-12
3110009E18Rik	26.2913	0.191646	0.3915	0.489516	0.624476	0.680552
3110039M20Rik	81.278	-6.33906	0.739823	-8.56835	1.04982e-17	6.52797e-17
3110040N11Rik	57.1258	-1.7293	0.232122	-7.44994	9.33807e-14	4.49982e-13
3110043O21Rik	365.351	1.10766	0.128679	8.60795	7.43782e-18	4.66934e-17
3110045C21Rik	8.58086	-3.60448	0.862896	-4.17719	2.95134e-05	6.65042e-05
3110052M02Rik	53.1352	3.45727	0.38274	9.03295	1.67101e-19	1.16163e-18
3110053B16Rik	47.863	0.204601	0.301533	0.678535	0.497433	0.559255
3110056K07Rik	76.9869	0.544138	0.281104	1.93572	0.0529026	0.0753538
3110057O12Rik	156.721	-0.532021	0.170298	-3.12406	0.00178372	0.00324252
3110062M04Rik	143.722	0.149956	0.153559	0.976534	0.3288	0.390459
3110082I17Rik	186.202	0.719405	0.142544	5.04689	4.49051e-07	1.23345e-06
3110083C13Rik	21.1544	1.35751	0.395886	3.42905	0.000605688	0.00117135
3300002I08Rik	24.5792	0.597493	0.470389	1.27021	0.20401	0.256206
3300005D01Rik	77.0863	2.50766	0.200303	12.5193	5.85316e-36	8.15515e-35
3425401B19Rik	18.7833	8.16529	1.25468	6.50789	7.62159e-11	2.90202e-10
3830403N18Rik	310.165	0.398372	0.146516	2.71897	0.00654846	0.0109543
3830406C13Rik	90.4375	-0.0102381	0.195947	-0.0522493	0.95833	0.97042
3830408C21Rik	10.0312	-0.362952	0.67104	-0.54088	0.588591	0.647158
3930402G23Rik	18.4996	3.70197	0.683432	5.41674	6.06956e-08	1.81008e-07
4632404H12Rik	41.8998	1.46514	0.284609	5.14791	2.63409e-07	7.38889e-07
4632415L05Rik	52.5806	0.277289	0.252185	1.09955	0.27153	0.330059
4632427E13Rik	127.701	0.499592	0.207723	2.40509	0.0161686	0.025434
4632428N05Rik	50.9828	-3.07973	0.398038	-7.73729	1.01558e-14	5.26209e-14
4632434I11Rik	332.356	-0.538738	0.139363	-3.86573	0.000110759	0.000233795
4732487G21Rik	56.5962	0.116681	0.295092	0.395407	0.692542	0.741815
4732491K20Rik	23.8321	-0.0372435	0.433328	-0.0859477	0.931508	0.94761
4833417C18Rik	7.07418	-1.63498	0.724624	-2.25632	0.0240507	0.0366219
4833418N02Rik	40.4123	-0.0399132	0.380118	-0.105002	0.916374	0.934736
4833420G17Rik	345.791	-0.117543	0.109674	-1.07174	0.283836	0.3432
4833422C13Rik	18.2521	0.58907	0.524357	1.12341	0.261262	0.319212
4833439L19Rik	998.882	-0.661162	0.0701005	-9.43163	4.03774e-21	3.02726e-20
4921524J17Rik	220.891	-0.601005	0.148077	-4.05873	4.93403e-05	0.0001086
4921531C22Rik	198.106	0.353421	0.237679	1.48697	0.137023	0.179357
4921536K21Rik	15.5989	0.346517	0.565216	0.613069	0.539831	0.600715
4930402H24Rik	832.267	-0.417043	0.0736973	-5.65887	1.52375e-08	4.78179e-08
4930427A07Rik	419.009	-0.20382	0.104007	-1.95967	0.0500342	0.0716111
4930430F08Rik	212.032	-0.309401	0.161659	-1.91392	0.0556308	0.0789537
4930432E11Rik	13.2904	1.58922	0.68949	2.30491	0.0211714	0.0325521
4930432K21Rik	31.4465	-1.77804	0.400855	-4.43561	9.18099e-06	2.1991e-05
4930453N24Rik	463.614	-0.299439	0.0987118	-3.03347	0.0024176	0.00431684
4930458D05Rik	14.5333	-1.62192	0.485191	-3.34286	0.000829202	0.00157658
4930480K23Rik	21.7898	-2.33975	0.395256	-5.91958	3.22774e-09	1.07836e-08
4930481B07Rik	26.9728	-2.23041	0.426396	-5.23085	1.68736e-07	4.82529e-07
4930485B16Rik	17.6379	4.8956	0.760186	6.44	1.19474e-10	4.47873e-10
4930486L24Rik	14.3519	3.41273	0.641628	5.31886	1.04417e-07	3.0344e-07
4930503L19Rik	403.1	-0.541954	0.112299	-4.82599	1.39307e-06	3.63928e-06
4930507D05Rik	9.8993	0.188435	0.575756	0.327282	0.743455	0.787134
4930511M06Rik	27.9102	5.40514	0.657462	8.22122	2.01441e-16	1.15287e-15
4930512H18Rik	16.291	-3.09474	1.37568	-2.2496	0.0244742	0.0372061
4930513N10Rik	22.9505	-0.550342	0.378133	-1.45542	0.145553	0.189329
4930519F16Rik	34.7363	6.67102	1.31985	5.05438	4.31799e-07	1.18781e-06
4930522L14Rik	123.434	-1.29427	0.215344	-6.01023	1.85263e-09	6.30703e-09
4930523C07Rik	162.136	1.82915	0.160532	11.3943	4.46203e-30	4.93047e-29
4930524J08Rik	12.0686	-0.235832	0.479626	-0.491699	0.622932	0.679152
4930539J05Rik	12.8245	0.0905179	0.803061	0.112716	0.910256	0.929872
4930558J18Rik	26.9878	0.161526	0.342562	0.471523	0.637267	0.692242
4930563E22Rik	11.2861	-0.186964	0.555871	-0.336344	0.736612	0.781027
4930579G24Rik	452.116	-0.602819	0.1043	-5.77964	7.48596e-09	2.41705e-08
4930581F22Rik	29.1377	0.100138	0.355468	0.281707	0.778169	0.817733
4931406C07Rik	191.081	-0.0900132	0.154925	-0.58101	0.561234	0.621413
4931406P16Rik	935.267	0.0126764	0.0840771	0.150771	0.880156	0.905675
4931414P19Rik	133.434	-0.178723	0.190577	-0.937804	0.348345	0.410687
4931428F04Rik	311.56	0.321971	0.135287	2.37991	0.0173167	0.0270901
4931440P22Rik	18.3576	1.62099	0.618901	2.61914	0.00881511	0.0144703
4932438A13Rik	1776.83	0.441143	0.0875767	5.03722	4.72333e-07	1.29414e-06
4933404O12Rik	245.976	-1.26363	0.148574	-8.50509	1.81457e-17	1.10728e-16
4933406P04Rik	8.50515	0.586928	0.713902	0.822142	0.410996	0.473417
4933407K13Rik	182.382	0.350885	0.173307	2.02465	0.0429037	0.0622862
4933408B17Rik	32.4355	-0.00884007	0.514091	-0.0171955	0.986281	0.991662
4933411K20Rik	418.964	-0.531312	0.137479	-3.86468	0.000111235	0.000234649
4933413J09Rik	17.9608	-1.05913	1.03313	-1.02517	0.305282	0.365952
4933421O10Rik	41.2253	0.779127	0.344597	2.26098	0.0237607	0.0361971
4933426M11Rik	1171.11	0.60073	0.083988	7.15256	8.51742e-13	3.77357e-12
4933427D14Rik	377.1	0.845903	0.111256	7.6032	2.88888e-14	1.4492e-13
4933427I04Rik	13.9553	2.02056	0.813192	2.48472	0.0129653	0.0207213
4933430I17Rik	18.0815	0.890931	0.433458	2.0554	0.0398401	0.0582378
4933431E20Rik	84.6208	-1.97116	0.3035	-6.49476	8.3164e-11	3.15281e-10
4933433C11Rik	30.5119	-2.50694	1.4162	-1.77019	0.0766963	0.105823
4933434E20Rik	1167.65	0.597082	0.0722222	8.26729	1.37033e-16	7.92224e-16
4933439C10Rik	52.3789	0.850823	0.284577	2.98978	0.00279177	0.00492513
5031414D18Rik	30.3011	-0.913667	0.499619	-1.82873	0.0674404	0.0940843
5031420N21Rik	28.2503	0.078661	0.327881	0.239907	0.810402	0.844753
5031425E22Rik	58.9737	3.39134	0.318299	10.6546	1.66036e-26	1.59606e-25
5031434O11Rik	43.0885	-0.529807	0.379862	-1.39473	0.163096	0.209894
5031439G07Rik	1901.24	0.189151	0.0671778	2.81568	0.00486737	0.00830462
5033430I15Rik	38.8358	1.22014	0.317167	3.847	0.000119572	0.000251627
5330426P16Rik	163.596	1.05589	0.155813	6.77665	1.22993e-11	4.98643e-11
5330438D12Rik	32.4774	-0.413978	0.347535	-1.19118	0.233582	0.289362
5430403G16Rik	271.64	-0.531833	0.134207	-3.96277	7.4086e-05	0.000159761
5430405H02Rik	94.6623	-0.394003	0.224467	-1.75528	0.079211	0.108964
5430416N02Rik	396.531	-0.00510042	0.139608	-0.0365339	0.970857	0.980296
5430435G22Rik	309.619	0.635473	0.0875063	7.26202	3.81347e-13	1.74263e-12
5530601H04Rik	237.345	0.548678	0.132294	4.14742	3.36239e-05	7.54031e-05
5730409E04Rik	109.972	0.0551659	0.153512	0.359359	0.719327	0.766489
5730455P16Rik	482.701	-0.106458	0.0945372	-1.12609	0.260126	0.318178
5730480H06Rik	13.8986	0.882186	0.609165	1.44819	0.147564	0.191735
5730507C01Rik	40.4679	0.276181	0.337163	0.819134	0.41271	0.474972
5730508B09Rik	73.0873	-0.908371	0.25218	-3.60208	0.000315686	0.00063171
5730559C18Rik	450.756	1.13731	0.127515	8.91903	4.70398e-19	3.17883e-18
5830415F09Rik	68.1962	-0.167584	0.200019	-0.837839	0.402121	0.464789
5830416P10Rik	32.9115	2.815	0.443807	6.34285	2.25554e-10	8.27517e-10
5830417I10Rik	1044.62	0.399362	0.0826539	4.83174	1.35343e-06	3.54068e-06
5830418K08Rik	679.951	-0.491594	0.0817077	-6.01649	1.7824e-09	6.07902e-09
5830428H23Rik	229.725	-0.19147	0.135828	-1.40965	0.158642	0.204928
5930403N24Rik	10.546	0.407233	0.641541	0.634773	0.525577	0.586499
6030408B16Rik	42.9142	1.33689	0.923501	1.44764	0.147719	0.191917
6030419C18Rik	153.525	1.13951	0.186632	6.10566	1.02374e-09	3.57545e-09
6030442K20Rik	15.2824	1.33334	0.559274	2.38405	0.0171234	0.0268101
6030443J06Rik	52.3686	0.0530153	0.256294	0.206854	0.836124	0.867006
6030445D17Rik	13.6272	0.698686	0.582394	1.19968	0.230264	0.285657
6030458C11Rik	496.142	0.215223	0.0854169	2.51968	0.0117461	0.0189068
6330408A02Rik	178.279	0.0206322	0.168885	0.122167	0.902767	0.924123
6330416G13Rik	36.4179	-3.00496	0.391108	-7.6832	1.55158e-14	7.91706e-14
6330418K02Rik	13.4203	-0.642432	0.613855	-1.04655	0.295305	0.355491
6330549D23Rik	13.089	0.926522	0.529236	1.75068	0.0800011	0.11
6330562C20Rik	11.4694	1.24985	0.587274	2.12823	0.0333179	0.0493656
6430548M08Rik	62.0143	-2.78347	0.285748	-9.74101	2.01541e-22	1.61073e-21
6430550D23Rik	12.2239	-0.121751	0.569518	-0.213778	0.83072	0.862632
6430571L13Rik	6.70369	-1.00106	0.71064	-1.40867	0.158933	0.205243
6530409C15Rik	15.873	0.852826	0.676532	1.26058	0.207459	0.260129
6720489N17Rik	10.651	-0.621051	0.484521	-1.28178	0.199919	0.251542
6820431F20Rik	686.089	0.125262	0.118526	1.05683	0.290591	0.350461
8030462N17Rik	398.37	-0.0860352	0.109293	-0.787201	0.431164	0.493735
8430419L09Rik	436.45	-0.98078	0.112281	-8.73507	2.43496e-18	1.58176e-17
8430429K09Rik	55.2596	0.0550202	0.250832	0.219351	0.826377	0.858736
9030407P20Rik	19.3843	1.29127	0.450658	2.86531	0.004166	0.00718094
9030617O03Rik	115.544	-0.327388	0.182565	-1.79327	0.0729298	0.10101
9030624J02Rik	840.241	0.178588	0.0735838	2.42701	0.0152239	0.0240462
9130008F23Rik	99.9968	-0.634646	0.2344	-2.70754	0.00677843	0.0113187
9130011E15Rik	393.556	0.0706912	0.0897311	0.787811	0.430807	0.493413
9130023H24Rik	64.8226	0.107328	0.260858	0.411441	0.680749	0.731699
9130401M01Rik_1	372.234	0.537974	0.109613	4.90796	9.20288e-07	2.44917e-06
9130401M01Rik_2	67.3257	0.158687	0.283891	0.558973	0.57618	0.635168
9230110C19Rik	78.5863	2.09318	0.253001	8.27339	1.30199e-16	7.54048e-16
9230114K14Rik	22.944	-0.0059645	0.475852	-0.0125344	0.989999	0.994713
9330104G04Rik	14.6136	0.754431	0.439623	1.71608	0.0861465	0.117671
9330136K24Rik	9.20651	-0.989637	0.838306	-1.18052	0.237793	0.293828
9330151L19Rik	111.133	0.245744	0.229668	1.07	0.28462	0.344085
9330154J02Rik	35.1094	2.34022	0.370696	6.31303	2.73629e-10	9.9969e-10
9330159M07Rik	179.291	2.13273	0.181706	11.7373	8.20957e-32	9.8267e-31
9330161L09Rik	9.38107	-0.101212	0.94045	-0.107621	0.914296	0.933271
9330175E14Rik	54.2084	-6.55566	1.21957	-5.3754	7.64141e-08	2.24809e-07
9430008C03Rik	629.325	0.19584	0.108371	1.80712	0.0707431	0.0982414
9430015G10Rik	688.419	0.614871	0.118882	5.17213	2.31439e-07	6.52428e-07
9430016H08Rik	174.223	0.138556	0.137033	1.01111	0.311962	0.373208
9430020K01Rik	835.578	-1.09344	0.09021	-12.121	8.17629e-34	1.05807e-32
9430037G07Rik	61.5379	0.821299	0.251576	3.26461	0.00109614	0.00204722
9430038I01Rik	42.8976	-0.925179	0.311958	-2.96572	0.00301975	0.00529732
9530052C20Rik	55.5561	1.87839	0.284553	6.60118	4.07909e-11	1.58735e-10
9530053A07Rik	12.5552	0.726002	0.598101	1.21384	0.224807	0.279684
9530068E07Rik	2213.17	-0.0228698	0.0592084	-0.38626	0.699304	0.748066
9530077C05Rik	58.4439	-1.00091	0.248701	-4.02454	5.70867e-05	0.000124831
9530082P21Rik	230.578	0.106288	0.118706	0.895393	0.370577	0.433035
9630013D21Rik	6.56702	-0.2185	0.75491	-0.289439	0.772246	0.812423
9630033F20Rik	205.838	-0.559359	0.144668	-3.86649	0.000110412	0.000233175
9830147E19Rik	131.494	-0.43944	0.166195	-2.64412	0.00819024	0.0135106
9930012K11Rik	154.38	-1.20512	0.165009	-7.30339	2.80601e-13	1.29675e-12
9930021J03Rik	736.297	-0.141597	0.0917202	-1.54379	0.122639	0.16225
9930104L06Rik	320.559	0.665167	0.129301	5.14435	2.68448e-07	7.51734e-07
9930111J21Rik1	24.0148	3.12057	0.905523	3.44615	0.000568628	0.00110327
9930111J21Rik2	37.0811	4.06256	0.620883	6.54319	6.02204e-11	2.30977e-10
A130010J15Rik	76.0725	-0.505928	0.262126	-1.93009	0.0535953	0.0762492
A130051J06Rik	12.4308	0.526057	0.540225	0.973774	0.330169	0.391765
A230005M16Rik	4.16605	-6.07079	1.46619	-4.14051	3.46531e-05	7.76312e-05
A230046K03Rik	1881.31	-0.0559548	0.0568793	-0.983746	0.32524	0.386759
A230050P20Rik	9.50373	-1.51236	1.10677	-1.36646	0.171794	0.219705
A230056P14Rik	27.4891	0.251765	0.35583	0.707543	0.479229	0.541757
A230072C01Rik	28.2137	-0.495471	0.337533	-1.46792	0.142126	0.185424
A330009N23Rik	19.4686	-0.513355	0.373241	-1.3754	0.169008	0.216651
A330021E22Rik	269.366	0.456198	0.135391	3.36949	0.000753084	0.00143918
A330023F24Rik	18.562	1.56477	0.632625	2.47345	0.0133814	0.0213342
A330035P11Rik	15.7372	-0.578538	0.529661	-1.09228	0.27471	0.333521
A330069E16Rik	8.38118	0.115606	0.682219	0.169457	0.865438	0.892802
A330074K22Rik	21.0898	0.684869	0.471924	1.45123	0.146717	0.190691
A430005L14Rik	355.961	0.489366	0.0939516	5.20871	1.90163e-07	5.40966e-07
A430033K04Rik	209.211	-0.0088806	0.147917	-0.0600378	0.952126	0.965034
A430046D13Rik	22.2883	0.107459	0.382394	0.281016	0.778698	0.818093
A430057M04Rik	83.1266	2.80251	0.590457	4.74634	2.07126e-06	5.3186e-06
A430105I19Rik	930.519	0.992429	0.0766276	12.9513	2.3092e-38	3.4646e-37
A430105J06Rik	7.69262	0.244232	0.778022	0.313914	0.753586	0.795684
A4galt	10.8164	-4.93071	1.31817	-3.74057	0.000183603	0.00037828
A530013C23Rik	10.7883	1.47715	0.898988	1.64313	0.100357	0.135539
A530017D24Rik	45.6233	-0.967056	0.416311	-2.32292	0.0201835	0.0311503
A530040E14Rik	55.7665	0	1.93211	0	1	1
A530054K11Rik	227.365	-0.220603	0.165376	-1.33395	0.18222	0.231725
A530084C06Rik	44.0096	7.77424	1.06052	7.33057	2.29172e-13	1.06813e-12
A630001G21Rik	16.6778	6.48242	1.11134	5.83295	5.44546e-09	1.77885e-08
A630007B06Rik	1094.01	0.304131	0.0786907	3.86489	0.000111141	0.000234488
A630033H20Rik	82.6385	5.51246	0.421362	13.0825	4.14708e-39	6.4057e-38
A630052C17Rik	76.4658	0.54025	0.234719	2.30168	0.021353	0.0328042
A730017L22Rik	7.95823	-0.228218	0.777374	-0.293575	0.769083	0.809535
A730085K08Rik	25.7801	-0.0729338	0.823437	-0.0885725	0.929422	0.946343
A830010M20Rik	107.067	-0.266936	0.192386	-1.3875	0.165289	0.212298
A830080D01Rik	404.494	-0.198198	0.100744	-1.96735	0.0491431	0.0704282
A830082K12Rik	85.5794	1.73714	0.313856	5.53484	3.11506e-08	9.50872e-08
A930001C03Rik	8.55244	0.267845	0.795333	0.33677	0.73629	0.780812
A930004D18Rik	225.907	0.877547	0.129942	6.75337	1.44454e-11	5.8258e-11
A930005H10Rik	61.5501	0.878195	0.21663	4.05389	5.03739e-05	0.000110726
A930007I19Rik	12.6532	1.24863	0.639085	1.95377	0.0507281	0.0725171
A930015D03Rik	110.199	0.203382	0.295739	0.687707	0.491637	0.553822
A930029G22Rik	11.8563	1.18251	0.583849	2.02537	0.0428298	0.062198
AA386476	18.3851	0.806084	0.683315	1.17967	0.238133	0.294192
AA415398	7.49701	-1.11062	0.713272	-1.55708	0.119452	0.158434
AA465934	157.353	0.509154	0.134496	3.78565	0.000153308	0.00031918
AA467197	32.3643	-5.79851	1.23214	-4.70603	2.52586e-06	6.41916e-06
AA474331	64.2096	-1.2511	0.224055	-5.58391	2.35175e-08	7.26343e-08
AA792892	24.5202	0	1.70972	0	1	1
AA986860	72.5029	-0.474873	0.362005	-1.31179	0.189592	0.240027
AA987161	222.103	-0.599164	0.164348	-3.64571	0.000266658	0.000538378
Aaas	1093	-0.309716	0.0616057	-5.0274	4.97171e-07	1.35793e-06
Aacs	1047.96	0.443956	0.0762537	5.82209	5.81177e-09	1.89425e-08
Aaed1	158.54	-0.741128	0.142924	-5.18546	2.15487e-07	6.09559e-07
Aagab	542.956	0.321045	0.0865595	3.70896	0.000208116	0.000425967
Aak1	483.428	-0.469467	0.102696	-4.57144	4.84379e-06	1.19343e-05
Aamdc	48.9297	-0.219749	0.273971	-0.802089	0.422502	0.484876
Aamp	1328.88	0.290967	0.0729459	3.98881	6.64053e-05	0.000144172
Aar2	491.969	-0.209086	0.0910847	-2.29551	0.0217038	0.0332923
Aars	5159.18	0.921733	0.0567278	16.2484	2.29436e-59	5.81727e-58
Aars2	405.235	0.10513	0.114626	0.917153	0.359062	0.4215
Aarsd1	205.28	0.171768	0.167475	1.02563	0.305066	0.365733
Aasdh	184.756	0.426936	0.159854	2.67078	0.00756741	0.0125513
Aasdhppt	290.319	-0.0168028	0.134843	-0.12461	0.900832	0.922623
Aatf	499.045	0.788424	0.110169	7.1565	8.27606e-13	3.66912e-12
Aatk	11.7449	-7.47243	1.24683	-5.99314	2.05828e-09	6.98171e-09
Abat	9.78561	-0.803622	0.731486	-1.09862	0.271936	0.330505
Abca1	419.972	-3.93569	0.350205	-11.2382	2.64592e-29	2.85379e-28
Abca2	1186.29	-0.720361	0.106138	-6.78704	1.14455e-11	4.65902e-11
Abca3	699.233	-0.63285	0.0909387	-6.95908	3.42495e-12	1.45436e-11
Abca4	20.3776	0.608657	0.746594	0.815246	0.414932	0.477277
Abca5	592.128	-0.567883	0.0867914	-6.54308	6.02664e-11	2.31086e-10
Abca7	796.116	-0.298306	0.113429	-2.6299	0.0085411	0.0140558
Abca8b	99.2775	4.01644	0.42872	9.36845	7.36061e-21	5.47153e-20
Abca9	13.7903	2.87074	0.891736	3.21927	0.00128516	0.00237751
Abcb10	240.911	0.244486	0.119717	2.0422	0.0411321	0.0599966
Abcb1a	66.488	1.09786	0.311085	3.52913	0.000416928	0.000822353
Abcb1b	1204.49	0.633196	0.0737286	8.5882	8.8341e-18	5.50889e-17
Abcb6	341.688	0.376754	0.125594	2.99977	0.0027018	0.004778
Abcb7	728.723	-0.365247	0.103888	-3.51578	0.000438458	0.000862089
Abcb8	341.495	0.536464	0.103948	5.16089	2.45774e-07	6.90459e-07
Abcb9	27.0612	-6.80637	1.21424	-5.60544	2.07729e-08	6.44773e-08
Abcc1	2932.6	0.414504	0.0629591	6.58371	4.58843e-11	1.7771e-10
Abcc10	155.876	0.103561	0.143289	0.722743	0.469838	0.532567
Abcc2	18.6679	4.37115	1.33509	3.27406	0.00106016	0.00198456
Abcc3	88.9417	-4.74385	0.363708	-13.043	6.96365e-39	1.06806e-37
Abcc4	605.754	-0.509311	0.0813946	-6.2573	3.9169e-10	1.41482e-09
Abcc5	1346.13	-0.525014	0.0737984	-7.11417	1.12586e-12	4.9329e-12
Abcd1	302.132	-0.171551	0.12456	-1.37725	0.168435	0.216022
Abcd2	54.8285	2.60514	0.307741	8.46537	2.55343e-17	1.54374e-16
Abcd3	1169.25	-0.284566	0.0710639	-4.00437	6.21841e-05	0.000135344
Abcd4	332.35	0.0566099	0.107975	0.524285	0.60008	0.657525
Abce1	3786.57	-0.0602478	0.0591213	-1.01905	0.308177	0.369085
Abcf1	2399.43	0.025992	0.0559276	0.464743	0.642115	0.696583
Abcf2	2580.08	0.436772	0.0551603	7.91822	2.40929e-15	1.29555e-14
Abcf3	784.078	-0.0228542	0.0711731	-0.321108	0.748129	0.791056
Abcg1	212.291	-6.21781	0.435973	-14.2619	3.77934e-46	7.10419e-45
Abcg2	308.051	0.984829	0.123358	7.98348	1.42266e-15	7.75203e-15
Abcg4	9.71178	-4.90896	1.31759	-3.7257	0.000194775	0.000399787
Abhd1	115.059	-1.80101	0.18685	-9.63881	5.48224e-22	4.26168e-21
Abhd10	230.309	-0.553678	0.123471	-4.48427	7.31637e-06	1.76976e-05
Abhd11	215.704	0.334104	0.158563	2.10708	0.0351104	0.0518512
Abhd12	579.693	0.00431941	0.0921789	0.0468589	0.962626	0.97344
Abhd13	583.998	-0.3234	0.0963117	-3.35785	0.000785517	0.00149766
Abhd14a	98.4138	0.0556799	0.205609	0.270804	0.786542	0.824421
Abhd14b	197.921	-0.622333	0.130609	-4.76485	1.88998e-06	4.87032e-06
Abhd15	4.27286	-5.15351	1.43544	-3.5902	0.000330425	0.000660093
Abhd16a	471.062	-1.03665	0.105025	-9.87056	5.58498e-23	4.59549e-22
Abhd17a	677.929	-0.160509	0.106579	-1.506	0.132068	0.17346
Abhd17b	536.111	-0.219734	0.0953352	-2.30486	0.0211744	0.0325528
Abhd17c	382.511	0.373009	0.113223	3.29447	0.000986068	0.00185329
Abhd2	3133.75	-0.248222	0.0594618	-4.17447	2.9868e-05	6.7257e-05
Abhd3	17.5933	-3.15472	0.618059	-5.10424	3.32126e-07	9.21375e-07
Abhd4	693.116	-0.244514	0.0844256	-2.8962	0.00377709	0.00654686
Abhd5	470.115	0.135617	0.102212	1.32682	0.184569	0.234348
Abhd6	87.9295	-8.04603	1.03366	-7.78403	7.02475e-15	3.68356e-14
Abhd8	573.124	0.0155286	0.113058	0.13735	0.890754	0.914664
Abi1	1606.55	0.113947	0.069024	1.65083	0.0987729	0.133676
Abi2	700.428	-0.0786302	0.0920103	-0.854581	0.392783	0.455445
Abi3bp	11.4617	-4.1581	1.22455	-3.39562	0.000684723	0.00131545
Abl1	2114.82	-0.222672	0.0592814	-3.75619	0.00017252	0.000356964
Abl2	1805.97	0.131873	0.0579698	2.27485	0.022915	0.0350181
Ablim1	1330.44	-0.266708	0.0657673	-4.05533	5.00637e-05	0.000110081
Abr	1506.17	1.29167	0.0554114	23.3105	3.46944e-120	2.32773e-118
Abracl	348.492	-4.92222	0.199537	-24.6682	2.34803e-134	1.87313e-132
Abt1	252.469	-0.322412	0.162569	-1.98323	0.0473415	0.0680999
Abtb1	112.852	-0.731639	0.163646	-4.47087	7.79004e-06	1.87693e-05
Abtb2	830.116	1.15526	0.103139	11.201	4.03161e-29	4.3305e-28
AC092404.1	27.7149	1.06811	0.879827	1.214	0.224749	0.279664
AC148327.1	107.931	-0.296872	0.462496	-0.641891	0.520944	0.581776
AC165425.1	247.025	-0.272928	0.528584	-0.516338	0.605619	0.662484
Acaa1a	462.144	-0.244337	0.110885	-2.20352	0.0275582	0.0414513
Acaa2	412.772	-0.400152	0.0911676	-4.38919	1.13774e-05	2.69365e-05
Acaca	1863.11	-0.187041	0.0654854	-2.85622	0.00428712	0.0073752
Acacb	126.406	-3.86367	0.300344	-12.8641	7.165e-38	1.06281e-36
Acad10	53.2419	-1.72229	0.31586	-5.4527	4.96105e-08	1.49071e-07
Acad11	144.923	1.13167	0.154266	7.33586	2.20299e-13	1.02861e-12
Acad12	27.6994	-3.38337	0.465091	-7.27465	3.47331e-13	1.59555e-12
Acad8	242.46	-0.251892	0.107086	-2.35223	0.0186613	0.0290165
Acad9	936.379	0.36064	0.0803105	4.49057	7.10318e-06	1.72094e-05
Acadl	912.476	-0.218645	0.0724377	-3.01838	0.00254126	0.00451953
Acadm	1037.56	1.12647	0.0721007	15.6236	5.03104e-55	1.16087e-53
Acads	425.299	-0.492922	0.0964045	-5.11306	3.16976e-07	8.81398e-07
Acadsb	264.254	0.339283	0.122815	2.76254	0.00573527	0.00967938
Acadvl	952.793	-0.357507	0.0741972	-4.81834	1.44761e-06	3.77498e-06
Acap1	21.8044	1.6996	0.50263	3.38142	0.000721112	0.0013811
Acap2	1635.29	-0.389367	0.0601069	-6.47791	9.3004e-11	3.51161e-10
Acap3	927.55	0.53994	0.0879204	6.14124	8.18803e-10	2.88433e-09
Acat1	811.527	-0.488226	0.069433	-7.0316	2.04171e-12	8.79544e-12
Acat2	903.873	0.25555	0.082662	3.09151	0.00199141	0.00359558
Acat3	38.313	0.518728	0.478573	1.0839	0.278407	0.337415
Acbd3	811.131	-0.267506	0.0689745	-3.87833	0.000105175	0.000222583
Acbd4	209.746	-0.918044	0.142018	-6.46428	1.01779e-10	3.83189e-10
Acbd5	993.953	0.128005	0.0969957	1.31969	0.186937	0.237108
Acbd6	388.546	0.386672	0.097756	3.95549	7.63789e-05	0.000164461
Accs	188.621	0.0348422	0.146957	0.237092	0.812586	0.84622
Acd	363.308	-0.119251	0.109828	-1.0858	0.277566	0.336583
Acer2	8.97565	-6.09023	1.2908	-4.71818	2.37968e-06	6.06416e-06
Acer3	758.901	0.00347958	0.0887256	0.0392173	0.968717	0.978591
Ache	12.7374	-1.68389	1.28525	-1.31016	0.190142	0.240676
Acin1	3719.93	-0.152032	0.0480354	-3.165	0.00155081	0.00283725
Ackr3	520.141	1.70895	0.128804	13.2678	3.55975e-40	5.7004e-39
Acly	3691.26	0.030473	0.0511887	0.595308	0.551638	0.612031
Acn9	40.8571	0.361599	0.332526	1.08743	0.276847	0.335867
Aco1	1053.42	0.579068	0.074617	7.76054	8.45705e-15	4.40811e-14
Aco2	4962.31	0.291855	0.056094	5.20297	1.96131e-07	5.57337e-07
Acot11	14.9474	-7.2641	1.22958	-5.90778	3.46746e-09	1.15579e-08
Acot13	151.828	-0.0874117	0.125054	-0.698992	0.484557	0.546929
Acot2	80.7343	1.33497	0.216565	6.16427	7.08087e-10	2.50918e-09
Acot6	5.19714	-2.41947	1.09388	-2.21183	0.0269785	0.0406588
Acot7	1900.28	0.156793	0.0584549	2.6823	0.00731186	0.0121459
Acot8	169.553	-0.323728	0.176538	-1.83376	0.0666896	0.0931561
Acot9	1126.96	0.31566	0.0772041	4.08864	4.33914e-05	9.60884e-05
Acox1	1720	0.234502	0.0576906	4.06483	4.80671e-05	0.000105923
Acox2	8.32636	2.47771	0.855807	2.89517	0.00378951	0.00656491
Acox3	265.297	-0.311183	0.117007	-2.65952	0.00782528	0.0129396
Acp1	1082.86	0.263878	0.0789878	3.34074	0.000835566	0.0015873
Acp2	624.604	-0.491417	0.101479	-4.84257	1.28171e-06	3.36045e-06
Acp6	265.103	0.0514163	0.124994	0.41135	0.680816	0.731711
Acpp	189.571	-2.15646	0.199355	-10.8172	2.85471e-27	2.823e-26
Acrbp	32.0062	0.581108	0.370282	1.56936	0.116563	0.155089
Acsbg1	165.754	1.48559	0.142734	10.408	2.27864e-25	2.0645e-24
Acsf2	736.652	-0.954423	0.0949283	-10.0541	8.8086e-24	7.54208e-23
Acsf3	121.584	0.42309	0.186829	2.26458	0.0235385	0.0358888
Acsl1	523.764	-0.072076	0.0856734	-0.841288	0.400186	0.462839
Acsl3	712.721	-0.261152	0.0772735	-3.37958	0.00072597	0.0013898
Acsl4	1571.36	0.783719	0.0893604	8.77032	1.78161e-18	1.16369e-17
Acsl5	1609.65	0.990636	0.0573718	17.2669	8.3447e-67	2.39942e-65
Acsl6	17.4039	-7.3343	1.23161	-5.95504	2.60005e-09	8.75585e-09
Acss2	168.253	-0.78135	0.127333	-6.13628	8.44772e-10	2.97021e-09
Acta1	25.3653	5.37078	1.25455	4.28103	1.8603e-05	4.29171e-05
Acta2	1084.59	0.904929	0.0791744	11.4296	2.9759e-30	3.31633e-29
Actb	38166.2	0.479142	0.0586049	8.17579	2.93927e-16	1.6647e-15
Actg1	30406.3	0.581962	0.0622084	9.35503	8.35769e-21	6.19511e-20
Actg2	7.19578	-0.329801	0.730415	-0.451526	0.651611	0.704664
Actl6a	1158.01	-0.376539	0.0677511	-5.55769	2.73375e-08	8.38977e-08
Actn1	6284.63	0.989889	0.0489699	20.2142	7.34163e-91	3.31209e-89
Actn3	26.5987	-3.93717	0.793023	-4.96477	6.87837e-07	1.85278e-06
Actn4	6766.3	-0.550527	0.0567933	-9.69351	3.21298e-22	2.53225e-21
Actr10	1127.06	-0.137228	0.0913368	-1.50244	0.132983	0.17461
Actr1a	2361.48	0.313418	0.0474093	6.61089	3.82017e-11	1.49014e-10
Actr1b	1574.73	0.0548759	0.0611854	0.896878	0.369784	0.432224
Actr2	3423.53	0.0890479	0.0655083	1.35934	0.17404	0.222294
Actr3	3702.77	0.247663	0.0522239	4.74234	2.11265e-06	5.4185e-06
Actr3b	9.67932	-2.5505	0.776713	-3.28372	0.00102448	0.0019214
Actr5	162.187	0.101739	0.156742	0.649085	0.516284	0.57741
Actr6	349.563	0.0822763	0.115519	0.712232	0.476321	0.538889
Actr8	365.741	-0.0618017	0.0924912	-0.66819	0.504012	0.565523
Acvr1	765.039	0.122418	0.067452	1.8149	0.0695399	0.096776
Acvr1b	849.274	-0.122677	0.0870856	-1.40869	0.158926	0.205243
Acvr2a	778.464	0.13186	0.0907267	1.45338	0.146119	0.18997
Acvr2b	8.66159	0.191668	0.708664	0.270464	0.786803	0.824471
Acy1	129.947	-0.507562	0.172178	-2.94789	0.00319948	0.00559758
Acy3	67.5151	-0.975689	0.216821	-4.49999	6.79578e-06	1.65013e-05
Acyp1	63.1265	0.0869765	0.209631	0.414903	0.678213	0.729332
Acyp2	23.6274	-0.435682	0.382008	-1.1405	0.254076	0.31174
Ada	264.163	0.157956	0.129705	1.21781	0.223295	0.278093
Adal	65.4171	1.95522	0.23992	8.14948	3.65486e-16	2.05663e-15
Adam10	1973.84	-0.524925	0.0745173	-7.04433	1.8635e-12	8.05422e-12
Adam11	13.2933	-2.5062	0.602287	-4.16114	3.16658e-05	7.11583e-05
Adam12	798.213	5.44937	0.127452	42.7561	0	0
Adam15	2142.84	-0.142641	0.0658442	-2.16634	0.0302851	0.0452254
Adam17	1430.29	0.481903	0.0605562	7.95794	1.74926e-15	9.50004e-15
Adam19	19.341	-2.87163	0.569449	-5.04282	4.5871e-07	1.25813e-06
Adam22	82.0114	-1.01495	0.290685	-3.49157	0.000480185	0.000938631
Adam8	424.181	-2.20828	0.135053	-16.3513	4.26034e-60	1.09505e-58
Adam9	2380.33	-0.710654	0.0520495	-13.6534	1.92557e-42	3.25902e-41
Adamts1	2985.53	-0.670811	0.095936	-6.99228	2.70458e-12	1.15332e-11
Adamts10	330.368	-0.153654	0.116408	-1.31996	0.186848	0.237057
Adamts12	189.276	5.54191	0.276167	20.0673	1.42628e-89	6.15842e-88
Adamts14	443.145	1.46641	0.128423	11.4186	3.37741e-30	3.74892e-29
Adamts2	231.981	-0.520368	0.159569	-3.26109	0.00110986	0.00207049
Adamts4	623.903	0.345165	0.120153	2.87272	0.0040696	0.00702501
Adamts5	524.349	-0.174536	0.112074	-1.55733	0.119392	0.15837
Adamts6	271.96	0.315923	0.132363	2.38679	0.0169963	0.0266207
Adamts7	591.092	4.33255	0.131323	32.9915	1.07416e-238	2.38191e-236
Adamts9	272.812	6.43169	0.287064	22.4051	3.51056e-111	2.17671e-109
Adamtsl3	174.981	0.155483	0.156305	0.994744	0.319861	0.38143
Adamtsl4	325.908	-1.76896	0.160231	-11.0401	2.44842e-28	2.54026e-27
Adamtsl5	335.847	-1.02803	0.123608	-8.31681	9.03642e-17	5.28255e-16
Adap1	15.4805	-5.63926	1.26061	-4.47343	7.69735e-06	1.8563e-05
Adar	2763.04	-0.132991	0.0716017	-1.85737	0.063259	0.0888002
Adarb1	899.893	0.749298	0.0752489	9.95759	2.33664e-23	1.96214e-22
Adat1	197.168	0.498474	0.14771	3.37468	0.00073901	0.00141331
Adat2	107.933	0.249381	0.221036	1.12824	0.25922	0.317307
Adat3	103.181	0.298832	0.480361	0.622099	0.533877	0.594849
Adc	232.084	-0.14354	0.151329	-0.94853	0.34286	0.405023
Adck1	104.405	1.21481	0.163554	7.42755	1.10631e-13	5.29788e-13
Adck2	127.031	-0.201591	0.192055	-1.04965	0.293878	0.353969
Adck3	12.6721	-3.21619	0.733901	-4.38232	1.1742e-05	2.77393e-05
Adck4	139.437	-0.0851453	0.181919	-0.468039	0.639757	0.69437
Adck5	451.082	0.387686	0.128201	3.02405	0.00249412	0.00444437
Adcy3	167.31	-2.42172	0.181597	-13.3357	1.43531e-40	2.32403e-39
Adcy6	2090.54	-0.0103616	0.076911	-0.134722	0.892832	0.916241
Adcy7	1044.6	-1.13573	0.0735793	-15.4355	9.44497e-54	2.09794e-52
Adcy9	157.791	0.249413	0.146967	1.69707	0.0896842	0.122146
Add1	3113.16	0.20771	0.0498776	4.16438	3.12194e-05	7.01793e-05
Add2	71.6045	-3.6621	0.328011	-11.1646	6.07811e-29	6.45978e-28
Add3	666.985	-0.309651	0.0843199	-3.67234	0.000240343	0.000488793
Adh5	914.172	-0.0398839	0.0650524	-0.613104	0.539808	0.600715
Adh7	500.13	5.55729	0.156749	35.4534	2.5703e-275	8.20176e-273
Adhfe1	20.4847	-3.89734	1.14506	-3.40361	0.000665016	0.00127891
Adi1	406.61	1.69755	0.111909	15.1691	5.66675e-52	1.21938e-50
Adipoq	19.9489	0	1.72378	0	1	1
Adipor1	1376.08	-0.384451	0.0572528	-6.71498	1.88097e-11	7.521e-11
Adipor2	816.842	-0.131859	0.0782016	-1.68615	0.0917677	0.124711
Adk	775.765	-0.870773	0.0840694	-10.3578	3.85787e-25	3.47368e-24
Adm	72.2382	-3.13798	0.962616	-3.25985	0.00111471	0.00207863
Adnp	1286.72	-0.823757	0.198422	-4.15154	3.30248e-05	7.41232e-05
Adnp2	980.831	0.494175	0.0770605	6.41282	1.42856e-10	5.31716e-10
Ado	855.086	0.636703	0.0790678	8.05262	8.10405e-16	4.47364e-15
Adora2a	12.2646	-0.452361	1.00032	-0.452219	0.651111	0.704298
Adora2b	10.0359	-2.60982	0.745877	-3.49899	0.000467024	0.000914271
Adpgk	645.332	-0.108705	0.0783335	-1.38772	0.165222	0.21224
Adprh	371.331	0.344714	0.112919	3.05275	0.00226756	0.00406445
Adprhl2	279.775	0.109345	0.139702	0.782703	0.433801	0.496277
Adprm	114.566	-0.0834392	0.242793	-0.343664	0.731099	0.776419
Adra1b	9.74106	0.974166	0.54442	1.78936	0.0735561	0.10177
Adra1d	54.3409	2.14034	0.377239	5.67369	1.3975e-08	4.40037e-08
Adra2a	16.728	2.77619	1.17338	2.36598	0.0179824	0.0280543
Adrb2	144.014	-0.310404	0.260177	-1.19305	0.232852	0.288539
Adrbk1	1628.92	-0.277353	0.0603308	-4.5972	4.282e-06	1.06061e-05
Adrm1	1245.2	0.232351	0.067477	3.4434	0.000574439	0.00111323
Adsl	1314.68	0.951706	0.0665259	14.3058	2.0131e-46	3.82255e-45
Adss	1498.42	-0.673451	0.0921886	-7.30515	2.76952e-13	1.28034e-12
Adssl1	38.266	-1.43032	0.330023	-4.33401	1.4642e-05	3.42257e-05
Adtrp	13.2214	3.45694	0.645415	5.35615	8.50117e-08	2.4943e-07
Aebp1	2613.07	-4.42142	0.0965795	-45.7801	0	0
Aebp2	1866.51	-0.721349	0.0660822	-10.9159	9.6729e-28	9.74216e-27
Aen	405.648	-0.265029	0.117715	-2.25144	0.0243576	0.0370503
Aes	2445	-0.231844	0.0742848	-3.12102	0.00180225	0.00327393
AF067061	70.4837	4.55474	1.37949	3.30176	0.000960795	0.00180812
AF067063	21.3248	3.82037	1.80282	2.11911	0.0340811	0.0504051
Afap1	712.773	-0.745333	0.0789327	-9.44264	3.63513e-21	2.7301e-20
Afap1l1	9.04089	-3.36971	0.924975	-3.64303	0.000269449	0.000543425
Afap1l2	522.038	4.84111	0.145165	33.3489	7.55143e-244	1.79628e-241
Aff1	2241.35	-0.570649	0.0605185	-9.42932	4.12743e-21	3.09274e-20
Aff3	49.6581	-8.01011	1.19714	-6.69105	2.21577e-11	8.81925e-11
Aff4	2823.14	0.0621191	0.0667064	0.931232	0.351734	0.414197
Afg3l1	903.1	0.445137	0.0791979	5.62056	1.90339e-08	5.93188e-08
Afg3l2	1208.37	0.826861	0.0705152	11.726	9.37939e-32	1.11962e-30
Afmid	48.2835	0.215024	0.263961	0.814604	0.415299	0.47749
Aftph	1082.41	0.254739	0.0773103	3.29503	0.000984125	0.0018499
Aga	156.073	-0.644172	0.18172	-3.54486	0.000392824	0.000777623
Agap1	763.982	0.297521	0.0783118	3.79918	0.000145175	0.000303019
Agap2	19.0834	-2.68917	0.838354	-3.20768	0.00133812	0.00246815
Agap3	976.047	0.0719874	0.0936332	0.768823	0.441999	0.504552
Agbl3	92.978	-0.281125	0.192984	-1.45673	0.14519	0.188913
Agbl5	304.827	1.01934	0.11388	8.95102	3.52199e-19	2.39866e-18
Ager	42.2868	-1.5315	0.299313	-5.11673	3.1088e-07	8.65555e-07
Agfg1	1551.37	0.243183	0.0722998	3.36354	0.000769502	0.00146884
Agfg2	519.314	-0.368313	0.106025	-3.47384	0.000513073	0.000999038
Aggf1	835.72	0.175485	0.0743643	2.3598	0.0182849	0.0284811
Agk	321.442	-0.304082	0.113598	-2.67683	0.00743225	0.0123349
Agl	973.387	-0.0403746	0.0836311	-0.48277	0.629259	0.684908
Ago1	930.168	0.391016	0.0720354	5.4281	5.69567e-08	1.70284e-07
Ago2	3485.11	-0.199961	0.0656785	-3.04454	0.00233036	0.00416903
Ago3	795.157	0.641796	0.074297	8.63825	5.70804e-18	3.62024e-17
Ago4	22.352	-2.99719	0.477448	-6.27752	3.44022e-10	1.2485e-09
Agpat1	1032.24	-0.0679413	0.0671495	-1.01179	0.311637	0.372853
Agpat2	316.895	-0.398793	0.123154	-3.23817	0.00120297	0.00223272
Agpat3	1340.21	-0.719026	0.0678684	-10.5944	3.16289e-26	2.98342e-25
Agpat4	420.197	-0.0539587	0.113935	-0.473591	0.635791	0.690869
Agpat5	598.488	0.463828	0.0790904	5.86454	4.50385e-09	1.48535e-08
Agpat6	1298.34	0.0167309	0.0512864	0.326225	0.744254	0.787853
Agpat9	454.479	-1.56348	0.146041	-10.7058	9.56469e-27	9.28989e-26
Agps	2210.82	-0.619186	0.0758926	-8.15871	3.38634e-16	1.91128e-15
Agrn	4193.58	-1.03843	0.0679881	-15.2736	1.14582e-52	2.50681e-51
Agtpbp1	484.589	-0.555912	0.114584	-4.85155	1.225e-06	3.22534e-06
Agtrap	519.673	0.477726	0.0929374	5.14029	2.74307e-07	7.6765e-07
Ahctf1	2792.15	0.354884	0.0616039	5.76074	8.3744e-09	2.69394e-08
Ahcy	1465.81	-4.70915	0.0930778	-50.5936	0	0
Ahcyl1	5127.68	0.0432749	0.0521782	0.829367	0.406897	0.469666
Ahcyl2	600.13	-1.31956	0.108417	-12.1712	4.42739e-34	5.7808e-33
Ahdc1	924.141	0.495902	0.110259	4.49762	6.87173e-06	1.66765e-05
Ahi1	254.183	0.244204	0.111674	2.18675	0.0287605	0.0431407
Ahnak	12496.5	-0.128009	0.0949969	-1.34751	0.177817	0.226633
Ahnak2	1817.26	0.536618	0.110663	4.84911	1.24017e-06	3.26264e-06
Ahr	1096.67	4.18169	0.115493	36.2072	4.68671e-287	1.75189e-284
Ahsa1	1409.8	0.499487	0.0652187	7.65865	1.87902e-14	9.54686e-14
Ahsa2	632.068	0.0558077	0.0839497	0.664776	0.506194	0.567776
AI314180	2220.84	0.167132	0.0603421	2.76975	0.00560998	0.00948997
AI413582	89.0884	0.206277	0.196304	1.0508	0.293348	0.353363
AI429214	48.3777	0.718967	0.318402	2.25805	0.0239425	0.0364656
AI462493	140.939	0.262	0.176322	1.48591	0.137302	0.179631
AI464131	97.7846	-0.332464	0.184925	-1.79783	0.0722038	0.100121
AI467606	19.6341	-0.537893	0.44391	-1.21172	0.225621	0.280536
AI480526	71.3483	-0.0116855	0.356348	-0.0327924	0.97384	0.982325
AI597479	391.141	0.765307	0.122013	6.27236	3.55613e-10	1.28914e-09
AI606181	79.386	0.114897	0.231842	0.495581	0.62019	0.676444
AI607873	70.2482	3.0427	0.51191	5.94381	2.78473e-09	9.35369e-09
AI661453	9.26461	-5.82849	1.29732	-4.49271	7.0321e-06	1.70467e-05
AI662270	160.951	11.8556	1.18569	9.99888	1.54126e-23	1.30514e-22
AI837181	662.518	0.382395	0.101906	3.75243	0.000175131	0.000362079
AI846148	380.103	-0.184713	0.11679	-1.58158	0.113746	0.151742
AI987944	120.901	0.0768705	0.191364	0.401699	0.687906	0.737579
Aida	1345.7	0.146359	0.0780003	1.87639	0.0606018	0.0853632
Aif1l	463.704	-4.61045	0.145945	-31.5903	5.02477e-219	9.13043e-217
Aifm1	996.257	-0.189725	0.0854143	-2.22124	0.026335	0.0397899
Aifm2	529.464	-0.310982	0.101895	-3.05198	0.00227338	0.00407378
Aig1	127.586	1.70749	0.229706	7.43336	1.05871e-13	5.07925e-13
Aim1	1100.17	0.306558	0.0756311	4.05334	5.04921e-05	0.000110967
Aim1l	14.4051	-3.98706	1.12035	-3.55876	0.000372611	0.000739514
Aim2	133.795	6.72497	0.441968	15.216	2.77e-52	5.99006e-51
Aimp1	639.084	0.0611278	0.0777356	0.786356	0.431659	0.494258
Aimp2	468.758	0.27521	0.0970623	2.8354	0.00457689	0.00784265
Aip	827.768	-0.421764	0.078576	-5.36759	7.97974e-08	2.34499e-07
Airn	24.6802	-5.79344	1.07279	-5.40034	6.65147e-08	1.97506e-07
Ajuba	2178.98	0.993406	0.0657378	15.1116	1.35713e-51	2.88705e-50
AK010878	49.3	1.11466	0.661744	1.68442	0.0921001	0.125137
Ak1	559.947	-0.280727	0.118251	-2.374	0.0175965	0.0275048
AK129341	81.2106	2.15583	0.217597	9.90746	3.86351e-23	3.20319e-22
Ak2	1751.49	0.949647	0.0549723	17.275	7.25638e-67	2.09108e-65
Ak3	601.534	0.50233	0.101995	4.92504	8.4343e-07	2.2538e-06
Ak4	414.635	3.02499	0.157132	19.2513	1.37753e-82	5.3163e-81
Ak5	396.169	3.26782	0.117586	27.7908	5.60351e-170	6.9161e-168
Ak6	1149.21	0.243986	0.0669573	3.6439	0.000268536	0.000541834
Akap1	1029.78	0.221399	0.0824078	2.68662	0.00721782	0.011998
Akap10	488.762	0.351075	0.094689	3.70767	0.000209174	0.000427999
Akap11	1813.24	-0.383678	0.0794508	-4.82914	1.37127e-06	3.58447e-06
Akap12	1944.69	-2.50974	0.0693783	-36.1747	1.52232e-286	5.53236e-284
Akap13	1140.38	0.196696	0.0867903	2.26633	0.0234309	0.0357531
Akap17b	84.0183	-2.82432	0.263723	-10.7094	9.1947e-27	8.93717e-26
Akap2	1192	-1.37358	0.188379	-7.29157	3.06356e-13	1.41178e-12
Akap5	32.6438	-0.579898	0.501781	-1.15568	0.247812	0.304825
Akap6	33.0091	1.54673	0.414155	3.73466	0.000187969	0.000386545
Akap7	110.834	0.148253	0.200683	0.738739	0.460066	0.522531
Akap8	1904.81	-0.117505	0.0660607	-1.77874	0.0752825	0.104037
Akap8l	445.4	-0.489792	0.119402	-4.10203	4.0955e-05	9.10011e-05
Akap9	1047.88	0.13061	0.0974803	1.33986	0.180292	0.229407
Akip1	99.4356	-0.0370792	0.209662	-0.176852	0.859625	0.887716
Akirin1	759.535	-0.0183499	0.0783065	-0.234334	0.814726	0.848111
Akirin2	519.544	0.200845	0.0818448	2.45397	0.0141288	0.022422
Akna	166.715	1.38858	0.18041	7.69681	1.39505e-14	7.1462e-14
Akr1a1	3417.23	0.0498181	0.0589979	0.844405	0.398443	0.461108
Akr1b10	212.236	0.139412	0.122225	1.14061	0.25403	0.311713
Akr1b3	1718.56	-0.164006	0.0674828	-2.43034	0.0150845	0.0238404
Akr1b8	597.192	-0.225675	0.0776308	-2.90703	0.00364883	0.00633461
Akr1c14	56.1903	0.50923	0.266159	1.91326	0.0557153	0.0790503
Akr1c18	32.4074	8.19543	1.06311	7.70889	1.26912e-14	6.52158e-14
Akr1e1	238.655	0.432605	0.117191	3.69145	0.000222983	0.000454902
Akr7a5	259.411	0.689019	0.139934	4.9239	8.48342e-07	2.266e-06
Akt1	2832.45	0.26934	0.061533	4.37717	1.20233e-05	2.83731e-05
Akt1s1	548.002	0.459726	0.124901	3.68073	0.000232569	0.000473424
Akt2	1074.01	-0.228114	0.0687542	-3.31782	0.000907226	0.00171347
Akt3	761.338	0.0407746	0.084495	0.482568	0.629402	0.685007
Aktip	238.858	-0.14229	0.139698	-1.01855	0.308417	0.369304
Alad	315.913	-0.719101	0.122671	-5.86204	4.57203e-09	1.50632e-08
Alas1	490.919	-0.942676	0.121046	-7.78777	6.82011e-15	3.58056e-14
Alcam	290.69	-4.16587	0.156012	-26.7022	4.43897e-157	4.57284e-155
Aldh16a1	489.714	-0.797	0.125009	-6.37556	1.82301e-10	6.73549e-10
Aldh18a1	2000.73	1.81423	0.068383	26.5305	4.31545e-155	4.37667e-153
Aldh1a3	38.9379	0.702601	0.536294	1.3101	0.19016	0.240676
Aldh1b1	15.9847	-6.90446	1.24493	-5.54606	2.92178e-08	8.94375e-08
Aldh1l2	810.106	0.598232	0.0850407	7.03465	1.99755e-12	8.61087e-12
Aldh2	1803.33	-0.783435	0.0725153	-10.8037	3.3053e-27	3.26364e-26
Aldh3a1	62.2895	2.24937	0.269642	8.34204	7.30216e-17	4.29753e-16
Aldh3a2	762.136	0.473299	0.0816107	5.79948	6.65219e-09	2.15422e-08
Aldh3b1	188.95	0.105406	0.16094	0.654941	0.512506	0.573871
Aldh4a1	211.53	-0.591076	0.303797	-1.94563	0.0516998	0.0737369
Aldh5a1	91.8236	-6.84415	0.606423	-11.2861	1.53716e-29	1.67171e-28
Aldh6a1	83.6733	-0.903197	0.21208	-4.25875	2.05569e-05	4.71753e-05
Aldh7a1	436.057	0.628333	0.101084	6.21594	5.10182e-10	1.82719e-09
Aldh9a1	525.88	0.896416	0.0879806	10.1888	2.22509e-24	1.959e-23
Aldoa	7408.42	0.27369	0.0764925	3.57799	0.000346243	0.000690322
Aldoc	40.46	-1.06658	0.451522	-2.36219	0.0181672	0.0283191
Alg1	408.279	0.124766	0.1198	1.04145	0.297667	0.358005
Alg10b	1729.08	0.0953492	0.0702556	1.35718	0.174725	0.223017
Alg11	393.031	-0.234908	0.113091	-2.07716	0.0377868	0.0554655
Alg12	192.958	0.315878	0.133106	2.37312	0.0176384	0.0275604
Alg13	434.435	-0.0617095	0.113889	-0.54184	0.587929	0.646593
Alg14	217.215	-0.0642263	0.183054	-0.350859	0.725694	0.772204
Alg2	489.448	0.630639	0.0932242	6.76476	1.3353e-11	5.40522e-11
Alg3	220.031	0.0985625	0.136696	0.721032	0.47089	0.533528
Alg5	558.918	0.56154	0.0932141	6.0242	1.69951e-09	5.81298e-09
Alg6	360.863	-0.461169	0.108727	-4.24152	2.22008e-05	5.07342e-05
Alg8	375.403	0.642646	0.11523	5.57705	2.44627e-08	7.53936e-08
Alg9	387.873	-0.299485	0.0957378	-3.12817	0.00175896	0.00319974
Alkbh1	429.42	0.463728	0.106448	4.35637	1.32237e-05	3.10827e-05
Alkbh2	38.7532	-2.15541	0.322965	-6.67381	2.49247e-11	9.86359e-11
Alkbh3	288.857	0.627223	0.143353	4.37538	1.21219e-05	2.86007e-05
Alkbh4	184.91	0.618323	0.177288	3.48768	0.00048723	0.00095155
Alkbh5	2875.42	-0.0161112	0.0607643	-0.265142	0.7909	0.82739
Alkbh6	99.3523	-0.31436	0.23384	-1.34434	0.178839	0.227757
Alkbh7	89.7198	-0.16025	0.182636	-0.877428	0.380254	0.443116
Alkbh8	333.39	-0.184652	0.120403	-1.53361	0.125125	0.165154
Alms1	707.121	-0.0853674	0.0989918	-0.862368	0.388485	0.4511
Alox12	11.0282	-4.65718	1.14579	-4.06459	4.81165e-05	0.000106013
Alox5ap	9.52735	0.28846	0.593913	0.485695	0.627184	0.683104
Alox8	35.509	2.01298	0.904659	2.22512	0.0260732	0.0394308
Aloxe3	44.4037	-4.0224	0.534679	-7.52303	5.35229e-14	2.63248e-13
Alpk1	287.228	0.0235423	0.135541	0.173692	0.862108	0.889794
Alpk2	33.0988	2.9453	1.16298	2.53255	0.0113236	0.018274
Als2	715.208	0.175589	0.0722927	2.42886	0.0151465	0.0239326
Als2cl	401.284	-5.48438	0.212107	-25.8566	2.05004e-147	1.8497e-145
Als2cr12	16.3641	3.17523	0.523671	6.0634	1.33273e-09	4.61395e-09
Alyref	1253.74	0.309127	0.0697524	4.43177	9.34623e-06	2.23786e-05
Alyref2	28.8495	-0.0175576	0.350193	-0.0501371	0.960013	0.971355
Amacr	156.49	0.874119	0.132315	6.60635	3.93901e-11	1.53467e-10
Ambra1	1094.4	-0.0268573	0.0770319	-0.348651	0.727351	0.773643
Amd1	4294.59	0.863201	0.0586528	14.7171	5.00468e-49	1.00578e-47
Amd2	90.9972	1.23831	0.256391	4.82975	1.36705e-06	3.57487e-06
Amdhd2	178.748	0.0937206	0.161745	0.579433	0.562297	0.62238
Amer1	425.979	0.152594	0.111385	1.36997	0.170696	0.218536
Amfr	2153.98	-0.0646495	0.0500065	-1.29282	0.196073	0.247321
Amh	28.2258	0.815616	0.459013	1.77689	0.0755864	0.104413
Amigo1	199.67	-0.590014	0.134488	-4.38713	1.14858e-05	2.71686e-05
Amigo2	87.4081	4.88954	0.310934	15.7253	1.01418e-55	2.38214e-54
Ammecr1	689.02	-0.42512	0.0884937	-4.80396	1.55555e-06	4.04759e-06
Ammecr1l	1211.63	-0.137466	0.071121	-1.93284	0.053256	0.0758159
Amn1	98.9896	-0.55782	0.213738	-2.60983	0.00905868	0.0148403
Amot	815.502	0.00481297	0.081775	0.0588563	0.953067	0.965838
Amotl1	1591.21	-0.00346819	0.064297	-0.0539402	0.956983	0.969206
Amotl2	3012.45	0.433379	0.0828619	5.23014	1.69385e-07	4.84279e-07
Ampd1	41.938	0.555277	0.883418	0.628555	0.52964	0.59048
Ampd2	1507.54	0.185754	0.0674753	2.75292	0.00590666	0.00994682
Ampd3	418.23	1.32554	0.135074	9.81346	9.85297e-23	7.99668e-22
Amt	50.5078	0.0109077	0.297162	0.0367062	0.970719	0.980235
Amy1	61.2128	1.17892	0.442677	2.66316	0.00774098	0.0128137
Amz1	18.7289	1.42349	0.603762	2.3577	0.0183886	0.0286233
Amz2	369.73	0.351938	0.104071	3.38172	0.000720343	0.00138003
Anapc1	3530.89	0.0222477	0.0490801	0.453294	0.650337	0.703636
Anapc10	152.801	-0.292425	0.157707	-1.85423	0.0637063	0.0893418
Anapc11	427.047	0.354869	0.117764	3.01339	0.00258344	0.00458791
Anapc13	152.85	-0.257624	0.175791	-1.46551	0.142781	0.186187
Anapc15	298.54	-0.27927	0.100357	-2.78277	0.00538964	0.00914323
Anapc16	709.376	0.287492	0.0865269	3.32258	0.000891902	0.00168624
Anapc2	2006.19	0.0562661	0.0577022	0.975111	0.329505	0.391119
Anapc4	1502.2	0.234935	0.0642312	3.65764	0.000254549	0.00051592
Anapc5	3534.54	-0.998326	0.051884	-19.2415	1.66347e-82	6.40094e-81
Anapc7	728.266	-0.241714	0.0726849	-3.32551	0.000882569	0.00166956
Ang	11.0299	2.89988	0.856241	3.38676	0.000707235	0.00135591
Angel1	129.368	-0.190545	0.209896	-0.907803	0.363982	0.426509
Angel2	498.201	0.136031	0.0924396	1.47157	0.141138	0.184283
Angpt1	299.469	0.706019	0.148188	4.76437	1.89449e-06	4.88097e-06
Angpt2	13.7283	4.58713	0.862874	5.31611	1.0601e-07	3.07865e-07
Angptl2	1532.82	1.55112	0.0831348	18.6579	1.08886e-77	3.87108e-76
Angptl4	322.722	-2.57602	0.28665	-8.98665	2.54872e-19	1.75039e-18
Angptl6	10.8047	1.08224	0.503589	2.14906	0.0316295	0.0470718
Ank	972.38	-0.343391	0.0720251	-4.76766	1.8638e-06	4.8076e-06
Ank1	59.7406	0.422398	0.232675	1.8154	0.069462	0.0966881
Ank2	280.656	4.10837	0.162644	25.2599	8.81765e-141	7.53995e-139
Ank3	1187.21	0.921843	0.0698288	13.2015	8.60357e-40	1.36272e-38
Ankdd1b	24.7521	-0.549943	0.420878	-1.30665	0.19133	0.241974
Ankfy1	2188.53	0.415425	0.0501117	8.28997	1.13281e-16	6.57519e-16
Ankhd1	2686.24	-0.213882	0.0584634	-3.65839	0.000253807	0.000514575
Ankib1	1132.58	0.175855	0.0630594	2.78872	0.00529161	0.00898742
Ankle1	199.519	0.06204	0.152798	0.406026	0.684724	0.734945
Ankle2	1048.31	-0.966232	0.0735613	-13.1351	2.07328e-39	3.23299e-38
Ankmy2	293.942	0.764575	0.131016	5.83573	5.35555e-09	1.75123e-08
Ankra2	152.991	-0.734974	0.152355	-4.82409	1.40644e-06	3.67201e-06
Ankrd1	770.201	-0.601428	0.0989867	-6.07585	1.23333e-09	4.27773e-09
Ankrd10	569.158	-0.375463	0.0955375	-3.93001	8.49427e-05	0.000182002
Ankrd11	748.721	0.538863	0.100581	5.35749	8.43879e-08	2.47655e-07
Ankrd12	765.466	-0.354913	0.0884949	-4.01054	6.05793e-05	0.000131983
Ankrd13a	1556.68	-0.907316	0.0756537	-11.993	3.86528e-33	4.85778e-32
Ankrd13b	470.981	1.29343	0.110867	11.6665	1.89062e-31	2.23644e-30
Ankrd13c	1331.1	0.786004	0.0695971	11.2936	1.41084e-29	1.54203e-28
Ankrd13d	69.8163	-1.70031	0.259574	-6.55038	5.73917e-11	2.20645e-10
Ankrd16	395.163	-0.18336	0.108602	-1.68837	0.0913406	0.124183
Ankrd17	7165.85	0.538751	0.0519305	10.3745	3.23988e-25	2.92326e-24
Ankrd23	51.5235	0.732532	0.336692	2.17567	0.0295799	0.0443038
Ankrd24	98.2276	-0.977141	0.193026	-5.06222	4.14412e-07	1.14142e-06
Ankrd26	449.653	-0.583677	0.100486	-5.80857	6.30105e-09	2.04456e-08
Ankrd27	459.955	0.190206	0.0989288	1.92265	0.0545238	0.0775028
Ankrd28	1557.74	0.173065	0.0710778	2.43487	0.0148971	0.0235585
Ankrd29	37.0983	-8.96364	1.20087	-7.46429	8.37523e-14	4.04926e-13
Ankrd32	561.208	-0.259603	0.102543	-2.53165	0.0113527	0.0183119
Ankrd33b	10.2836	-5.15219	1.36004	-3.78827	0.000151698	0.000315961
Ankrd34a	32.1996	-3.99541	0.584134	-6.83988	7.92593e-12	3.26495e-11
Ankrd35	37.5997	-4.30134	0.529937	-8.1167	4.79035e-16	2.67944e-15
Ankrd37	70.5078	1.33463	0.352935	3.78152	0.000155875	0.00032406
Ankrd39	63.0278	-0.260645	0.260894	-0.999046	0.317772	0.379188
Ankrd40	990.074	-0.197624	0.0673058	-2.9362	0.00332257	0.00580363
Ankrd42	33.2965	0.630462	0.291975	2.1593	0.0308268	0.0459819
Ankrd44	200.23	0.580075	0.138487	4.18867	2.80598e-05	6.33707e-05
Ankrd46	622.768	0.212705	0.0900332	2.36252	0.0181511	0.0282973
Ankrd49	214.198	-0.112534	0.151704	-0.741799	0.458209	0.520739
Ankrd50	1771.46	0.82254	0.0742414	11.0793	1.58165e-28	1.66073e-27
Ankrd52	3054.32	-0.281343	0.0608566	-4.62305	3.78136e-06	9.42314e-06
Ankrd54	596.669	0.120364	0.0916791	1.31289	0.189221	0.23965
Ankrd55	46.4928	1.45259	0.26713	5.43778	5.3949e-08	1.61651e-07
Ankrd6	107.819	3.28433	0.290914	11.2897	1.47509e-29	1.61091e-28
Ankrd9	89.6389	-0.167857	0.201589	-0.832673	0.405029	0.467944
Anks1	490.506	-0.0911277	0.0872539	-1.0444	0.296302	0.356593
Anks1b	69.4825	6.38238	0.572881	11.1408	7.93641e-29	8.40065e-28
Anks3	321.479	0.00544219	0.138348	0.0393371	0.968622	0.97857
Anks6	132.081	0.591088	0.180577	3.27333	0.00106289	0.00198881
Ankzf1	242.744	0.41437	0.147001	2.81883	0.00481996	0.0082312
Anln	4391.97	-0.239826	0.054402	-4.4084	1.04138e-05	2.47987e-05
Ano1	231.317	-8.50074	0.72895	-11.6616	2.00191e-31	2.36323e-30
Ano10	638.138	-0.153346	0.0800005	-1.91682	0.0552609	0.0784652
Ano6	3161.52	0.0562446	0.0511126	1.10041	0.271155	0.329667
Ano8	583.397	0.115771	0.0913219	1.26772	0.204898	0.257189
Anp32a	1404.15	-0.844654	0.0682042	-12.3842	3.18256e-35	4.34629e-34
Anp32b	3241.09	0.143797	0.0495429	2.90247	0.00370229	0.00642401
Anp32e	3568.13	-0.640009	0.0589977	-10.848	2.03746e-27	2.02554e-26
Anpep	17.7683	-7.51635	1.24037	-6.05975	1.36336e-09	4.715e-09
Antxr1	478.719	0.163838	0.100796	1.62544	0.104069	0.140032
Antxr2	334.99	2.30039	0.11264	20.4225	1.05523e-92	4.93054e-91
Anxa1	5562.62	0.146233	0.0541086	2.70258	0.00688027	0.0114741
Anxa11	905.031	-0.566355	0.0940551	-6.02153	1.72781e-09	5.90669e-09
Anxa2	11696.3	0.135726	0.0542521	2.50177	0.0123574	0.0198273
Anxa3	1971.06	-0.465104	0.0612798	-7.58984	3.20292e-14	1.60122e-13
Anxa4	1289.25	-0.459274	0.0718385	-6.39314	1.62511e-10	6.02817e-10
Anxa5	6240.25	0.161214	0.0377903	4.26603	1.98985e-05	4.57928e-05
Anxa6	2352.09	-0.285343	0.0525456	-5.43039	5.62319e-08	1.68194e-07
Anxa7	1324.19	0.00259958	0.064261	0.0404535	0.967732	0.977821
Anxa8	364.266	1.4232	0.117985	12.0625	1.66597e-33	2.13059e-32
Anxa9	79.5198	0.66195	0.218963	3.02312	0.00250182	0.00445626
Aoc2	136.888	0.742222	0.182563	4.06558	4.79139e-05	0.000105638
Aoc3	45.5239	4.60862	0.432887	10.6462	1.81549e-26	1.74135e-25
Aox1	71.4415	2.18649	0.300427	7.27795	3.38928e-13	1.55804e-12
Ap1ar	714.79	-0.322387	0.101527	-3.17539	0.00149637	0.00274419
Ap1b1	1209.6	-0.158338	0.0605426	-2.61532	0.00891443	0.0146217
Ap1g1	2365.12	-0.392049	0.0556873	-7.04018	1.91995e-12	8.29274e-12
Ap1g2	243.572	-1.79469	0.142658	-12.5804	2.70783e-36	3.8134e-35
Ap1m1	888.627	-0.194241	0.093876	-2.06913	0.0385342	0.0564803
Ap1s1	1373.7	-0.022922	0.0743804	-0.308173	0.757951	0.799699
Ap1s2	504.649	-1.1767	0.12571	-9.36038	7.94474e-21	5.89569e-20
Ap1s3	74.3462	0.813795	0.240388	3.38533	0.000710922	0.00136258
Ap2a1	1295.11	-0.0634727	0.0767445	-0.827065	0.4082	0.4709
Ap2a2	3013.33	0.072104	0.0573005	1.25835	0.208266	0.260991
Ap2b1	2506.66	0.100807	0.0565684	1.78204	0.0747425	0.103324
Ap2m1	3425.57	-0.29515	0.0526721	-5.60355	2.10008e-08	6.51538e-08
Ap2s1	640.867	-0.336829	0.0906398	-3.71612	0.000202302	0.000414456
Ap3b1	1417.75	-0.374127	0.0641043	-5.83622	5.33975e-09	1.7465e-08
Ap3d1	2408.49	0.313069	0.073248	4.27409	1.91921e-05	4.42371e-05
Ap3m1	1180.41	-0.192427	0.0864047	-2.22704	0.0259447	0.0392591
Ap3m2	90.8888	-1.03058	0.208661	-4.93902	7.85173e-07	2.10316e-06
Ap3s1	623.703	-0.135751	0.0950956	-1.42752	0.153429	0.198724
Ap3s2	547.457	-0.385091	0.0842738	-4.56952	4.88853e-06	1.20378e-05
Ap4b1	393.045	0.775954	0.112715	6.88424	5.80964e-12	2.41831e-11
Ap4e1	555.668	-0.188638	0.0949284	-1.98715	0.0469052	0.0675318
Ap4m1	346.309	-0.125969	0.105829	-1.1903	0.233928	0.289708
Ap4s1	27.0847	-0.162828	0.340246	-0.478558	0.632253	0.687505
Ap5b1	138.901	-0.340573	0.214139	-1.59043	0.111737	0.149429
Ap5m1	292.753	-0.524941	0.157631	-3.33018	0.000867883	0.00164487
Ap5s1	118.771	0.352093	0.169905	2.0723	0.0382378	0.0560835
Ap5z1	192.826	0.310424	0.121694	2.55085	0.0107461	0.0174085
Apaf1	1299.98	-0.64199	0.0591162	-10.8598	1.79115e-27	1.78746e-26
Apba3	600.689	-0.0944849	0.108335	-0.872153	0.383125	0.445937
Apbb1	417.134	-0.135147	0.109162	-1.23805	0.215699	0.269615
Apbb1ip	819.559	6.63639	0.239013	27.7658	1.12197e-169	1.37184e-167
Apbb2	1091.21	0.592123	0.0701193	8.44451	3.0532e-17	1.83909e-16
Apc	1794.3	-0.354727	0.0704791	-5.03308	4.82666e-07	1.32052e-06
Apc2	161.612	-4.37539	0.320197	-13.6647	1.65031e-42	2.81133e-41
Apcdd1	157.798	-1.41664	0.164689	-8.60195	7.83753e-18	4.90145e-17
Apeh	649.689	-0.266617	0.0981295	-2.71699	0.00658786	0.011016
Apex1	860.44	0.452062	0.0751662	6.01416	1.80825e-09	6.16557e-09
Apex2	325.79	0.15717	0.104253	1.50758	0.131662	0.172979
Aph1a	1611.54	-0.0851828	0.0877437	-0.970814	0.331641	0.39312
Aph1b	220.748	-0.914786	0.12449	-7.34828	2.00781e-13	9.40499e-13
Aph1c	28.6611	-4.63049	0.695077	-6.66184	2.70419e-11	1.06724e-10
Api5	2977.47	-0.161699	0.0651569	-2.48169	0.0130762	0.0208807
Apip	187.313	-0.379112	0.143444	-2.64293	0.00821921	0.0135533
Apitd1	184.911	-0.342569	0.128657	-2.66266	0.00775252	0.012829
Aplf	152.913	-0.890796	0.16906	-5.26912	1.37077e-07	3.94931e-07
Apln	312.07	1.77953	0.143606	12.3918	2.89554e-35	3.95845e-34
Aplp2	4024.6	-1.02184	0.0561694	-18.1921	5.9586e-74	1.99888e-72
Apmap	641.453	-0.0588417	0.0854969	-0.688233	0.491306	0.553545
Apoa1bp	643.59	-0.180531	0.0768484	-2.34918	0.0188149	0.0292276
Apobec1	138.878	-0.332338	0.204138	-1.628	0.103524	0.139371
Apobec3	1477.62	2.01583	0.0939326	21.4604	3.65153e-102	1.99887e-100
Apobr	254.627	-1.16476	0.130361	-8.93494	4.07408e-19	2.76315e-18
Apod	16.5272	-2.49977	1.67622	-1.49132	0.135879	0.178073
Apoe	64.2659	2.69372	0.313083	8.60387	7.70706e-18	4.82909e-17
Apol6	115.679	1.62014	0.322491	5.02383	5.06521e-07	1.3826e-06
Apol7a	85.8832	2.53689	0.254009	9.9874	1.73069e-23	1.46081e-22
Apol7b	104.434	4.0325	1.38843	2.90435	0.00368012	0.00638723
Apol8	12.4516	0.0217881	0.677107	0.0321783	0.97433	0.982591
Apol9a	1598.63	-3.01444	0.112408	-26.8171	2.04343e-158	2.13873e-156
Apol9b	1251.77	-1.76618	0.108463	-16.2837	1.2874e-59	3.28325e-58
Apold1	12.9852	1.08547	0.685569	1.58331	0.113351	0.151261
Apon	18.6437	-3.37792	0.76722	-4.4028	1.06861e-05	2.54101e-05
Apoo	213.808	-0.123009	0.151737	-0.81067	0.417555	0.479726
Apool	143.192	-0.426106	0.190668	-2.23481	0.02543	0.0385338
Apopt1	131.71	-0.21653	0.144716	-1.49624	0.134592	0.176564
App	3916.23	-0.206506	0.0637037	-3.24166	0.00118837	0.0022087
Appbp2	1447.36	-0.0178029	0.0597512	-0.29795	0.765741	0.806683
Appl1	1064.1	-0.153749	0.0788423	-1.95009	0.0511657	0.0730707
Appl2	517.364	-0.370859	0.0820531	-4.51974	6.19156e-06	1.51071e-05
Aprt	887.482	0.705542	0.079352	8.8913	6.03987e-19	4.04606e-18
Aptx	190.921	0.742365	0.127086	5.84145	5.17498e-09	1.69685e-08
Aqp1	156.722	1.72702	0.211152	8.17905	2.86099e-16	1.62317e-15
Aqp11	12.3227	-0.0665332	0.526467	-0.126377	0.899434	0.921696
Aqp3	25.0912	0.581174	0.441722	1.3157	0.188274	0.238635
Aqp5	142.704	4.3098	0.235259	18.3193	5.80118e-75	1.97648e-73
Aqr	1813.28	0.177047	0.0729921	2.42556	0.0152848	0.0241307
Araf	904.01	-0.43852	0.0772595	-5.67593	1.37938e-08	4.34748e-08
Arap1	343.295	-0.268972	0.12151	-2.21358	0.0268577	0.0405001
Arap2	31.6801	-7.18131	1.21654	-5.90305	3.56853e-09	1.18706e-08
Arap3	42.9431	1.36872	0.293436	4.66446	3.09423e-06	7.80298e-06
Arc	1698.36	-3.60279	0.254049	-14.1815	1.19322e-45	2.20183e-44
Arcn1	2851.74	-1.03419	0.0629043	-16.4407	9.78496e-61	2.55013e-59
Areg	232.07	3.16404	0.3152	10.0382	1.03578e-23	8.82233e-23
Arel1	854.005	0.592893	0.0635034	9.3364	9.96659e-21	7.36683e-20
Arf1	3986.39	-0.0223248	0.0580896	-0.384316	0.700744	0.749373
Arf2	520.493	0.575923	0.0866815	6.64412	3.05026e-11	1.19803e-10
Arf3	4456.68	-0.267999	0.0560572	-4.78081	1.74589e-06	4.5186e-06
Arf4	3213.96	-0.407287	0.0550792	-7.39458	1.41857e-13	6.72431e-13
Arf5	637.16	0.0786075	0.0898974	0.874413	0.381893	0.444709
Arf6	1772.42	0.539272	0.0723394	7.45475	9.00368e-14	4.34508e-13
Arfgap1	837.551	-0.32471	0.0870498	-3.73016	0.000191356	0.0003932
Arfgap2	1290.66	-0.201559	0.0594872	-3.38828	0.000703317	0.00134899
Arfgap3	806.024	0.307567	0.0748332	4.11003	3.95605e-05	8.81119e-05
Arfgef1	1357.63	0.376707	0.0759918	4.9572	7.15155e-07	1.92281e-06
Arfgef2	805.908	-0.430613	0.092489	-4.65583	3.22679e-06	8.11691e-06
Arfip1	952.267	-0.140006	0.0872082	-1.60542	0.108402	0.145265
Arfip2	614.871	-0.0506784	0.0859815	-0.589411	0.555586	0.615935
Arfrp1	469.673	0.11009	0.0998305	1.10277	0.270127	0.32869
Arg2	23.2798	-3.45251	1.10886	-3.11356	0.00184846	0.00335182
Arglu1	715.031	-0.252775	0.0984446	-2.56769	0.0102378	0.0166283
Arhgap1	1221.58	-0.187393	0.0587969	-3.18713	0.00143694	0.00263963
Arhgap10	1191.28	1.38576	0.067192	20.6239	1.67399e-94	8.05175e-93
Arhgap11a	2109.95	-0.0657558	0.0547801	-1.20036	0.229999	0.28541
Arhgap12	495.179	-0.468371	0.101303	-4.62344	3.77421e-06	9.41071e-06
Arhgap17	628.115	-0.235694	0.0882556	-2.67059	0.00757188	0.0125571
Arhgap18	349.705	-1.92703	0.138923	-13.8711	9.47462e-44	1.67283e-42
Arhgap19	926.17	-0.806327	0.0697877	-11.554	7.0463e-31	8.06534e-30
Arhgap21	1779.36	-0.219295	0.0726846	-3.01708	0.00255225	0.00453744
Arhgap22	753.52	0.256595	0.0994527	2.58007	0.00987807	0.016088
Arhgap23	1198.84	-0.257416	0.0926087	-2.77961	0.00544242	0.00922081
Arhgap24	193.835	-0.504354	0.167637	-3.00861	0.00262448	0.00465132
Arhgap26	106.269	2.59161	0.27139	9.54939	1.30466e-21	9.97016e-21
Arhgap28	683.009	0.236887	0.0827	2.86442	0.00417778	0.00719846
Arhgap29	1260.2	-3.07174	0.094966	-32.3456	1.598e-229	3.2164e-227
Arhgap31	1181.87	-0.380489	0.0836713	-4.54742	5.43078e-06	1.33304e-05
Arhgap32	287.996	1.49948	0.115576	12.974	1.71922e-38	2.6003e-37
Arhgap33	150.766	0.328214	0.178265	1.84116	0.0655983	0.0917317
Arhgap35	1830.72	-0.0282598	0.0662687	-0.426442	0.669785	0.721515
Arhgap39	322.024	0.705646	0.153427	4.59921	4.24088e-06	1.05157e-05
Arhgap4	20.4621	1.49126	0.541546	2.7537	0.00589256	0.00992563
Arhgap42	597.032	-0.561104	0.0913341	-6.14342	8.07636e-10	2.84806e-09
Arhgap44	58.8483	1.76417	0.257034	6.86356	6.71648e-12	2.78251e-11
Arhgap5	1288.97	-0.0230391	0.0855787	-0.269216	0.787764	0.824901
Arhgap8	55.824	-5.83324	1.22173	-4.77457	1.80095e-06	4.65373e-06
Arhgap9	19.5056	4.73971	0.664664	7.13099	9.96504e-13	4.38817e-12
Arhgdia	4509.82	0.387626	0.068123	5.69008	1.26978e-08	4.0156e-08
Arhgdib	65.4984	3.23321	0.304362	10.6229	2.33187e-26	2.2236e-25
Arhgdig	8.48321	-5.5585	1.34068	-4.14602	3.38297e-05	7.58516e-05
Arhgef1	837.113	-0.362241	0.0866766	-4.17922	2.92513e-05	6.59249e-05
Arhgef10	494.341	-0.432563	0.106837	-4.0488	5.14819e-05	0.00011301
Arhgef10l	703.705	0.758615	0.0991625	7.65022	2.00639e-14	1.01743e-13
Arhgef11	1240.19	-0.17488	0.0680754	-2.56892	0.0102016	0.0165717
Arhgef12	1881.15	-1.00977	0.0783965	-12.8803	5.80856e-38	8.64543e-37
Arhgef15	57.3367	-2.67454	0.298131	-8.97101	2.93804e-19	2.01248e-18
Arhgef17	2226.43	-0.00475081	0.077596	-0.061225	0.95118	0.9643
Arhgef18	901.476	-0.276526	0.0700869	-3.94547	7.96427e-05	0.00017101
Arhgef19	545.622	0.098789	0.0998974	0.988905	0.32271	0.384238
Arhgef2	4175.7	1.06999	0.042181	25.3667	5.87351e-142	5.05547e-140
Arhgef25	1024.46	0.427748	0.0728968	5.86785	4.41476e-09	1.4567e-08
Arhgef26	37.9165	1.5805	0.760951	2.07701	0.0378007	0.0554798
Arhgef28	344.8	-0.659987	0.103717	-6.36333	1.97428e-10	7.26976e-10
Arhgef3	325.442	-6.16098	0.352078	-17.4989	1.46021e-68	4.40184e-67
Arhgef33	21.4535	5.14064	0.799262	6.43173	1.26158e-10	4.71714e-10
Arhgef37	10.9141	-6.09378	1.29864	-4.69242	2.69998e-06	6.84437e-06
Arhgef39	182.906	-7.46342	0.494463	-15.094	1.77431e-51	3.7684e-50
Arhgef4	39.0115	-5.7137	1.05693	-5.40597	6.44592e-08	1.91794e-07
Arhgef40	2128.84	0.622681	0.070412	8.84339	9.2859e-19	6.15438e-18
Arhgef5	613.055	-8.97093	0.549551	-16.3241	6.64956e-60	1.70581e-58
Arhgef7	880.305	0.115137	0.084203	1.36737	0.171509	0.219426
Arhgef9	38.4968	-5.63677	0.658161	-8.56443	1.08616e-17	6.74112e-17
Arid1a	3037.72	0.289013	0.056797	5.08852	3.60861e-07	9.97916e-07
Arid1b	1113.44	-0.26416	0.087484	-3.01953	0.00253171	0.00450522
Arid2	2508.69	0.0338051	0.062862	0.537767	0.590738	0.649246
Arid3a	341.335	0.0491154	0.135021	0.363761	0.716036	0.763356
Arid3b	37.4752	-1.25616	0.455322	-2.75884	0.00580067	0.00978219
Arid4a	751.079	-0.457503	0.0924708	-4.94754	7.5157e-07	2.01864e-06
Arid4b	1565.51	-0.692162	0.092062	-7.51843	5.54372e-14	2.72152e-13
Arid5a	484.387	1.23329	0.12415	9.93387	2.96508e-23	2.47715e-22
Arid5b	1390.86	0.742944	0.0866397	8.57509	9.901e-18	6.16539e-17
Arih1	2970.56	-0.629539	0.0625557	-10.0637	7.99686e-24	6.86502e-23
Arih2	859.308	-0.453384	0.0807028	-5.61795	1.9324e-08	6.01944e-08
Arl1	2426.86	0.15854	0.0715443	2.21596	0.0266941	0.0402877
Arl10	90.2351	-0.477753	0.232829	-2.05195	0.0401747	0.0587007
Arl13b	326.193	-0.93858	0.112442	-8.34725	6.98691e-17	4.1157e-16
Arl14ep	834.364	0.941946	0.0811988	11.6005	4.09724e-31	4.76905e-30
Arl15	210.635	0.0108009	0.130577	0.0827165	0.934077	0.949757
Arl16	153.055	-0.147313	0.174088	-0.8462	0.397441	0.460112
Arl2	324.659	-0.158721	0.114535	-1.38579	0.165812	0.212908
Arl2bp	972.912	-0.305654	0.0728226	-4.19723	2.70197e-05	6.11801e-05
Arl3	402.338	-0.0140248	0.0935249	-0.149958	0.880798	0.906148
Arl4a	102.211	0.571236	0.238941	2.3907	0.0168162	0.0263639
Arl4c	865.657	0.569913	0.0789924	7.21478	5.40205e-13	2.43288e-12
Arl4d	103.698	-1.9082	0.294066	-6.48904	8.63846e-11	3.27301e-10
Arl5a	1249.93	-0.726467	0.0784744	-9.25738	2.09503e-20	1.52274e-19
Arl5b	555.81	-0.489635	0.103747	-4.71951	2.36419e-06	6.02584e-06
Arl5c	191.867	0.127275	0.269706	0.471903	0.636996	0.692063
Arl6	206.712	0.520084	0.143927	3.61352	0.000302064	0.000605099
Arl6ip1	1762.43	-7.74855	0.191332	-40.498	0	0
Arl6ip4	337.068	-0.899587	0.103087	-8.72645	2.62796e-18	1.70374e-17
Arl6ip5	1485.72	-0.210419	0.0697396	-3.01721	0.0025511	0.00453603
Arl6ip6	607.685	-0.889749	0.0937814	-9.48748	2.36682e-21	1.79612e-20
Arl8a	637.691	-0.599725	0.102496	-5.85123	4.87942e-09	1.60396e-08
Arl8b	1105.97	-0.173245	0.0910412	-1.90294	0.057049	0.0807325
Armc1	668.74	-0.464067	0.107169	-4.33024	1.48945e-05	3.47911e-05
Armc10	450.212	-0.17805	0.112167	-1.58737	0.112429	0.150202
Armc2	74.5118	2.12449	0.232477	9.13851	6.33166e-20	4.48981e-19
Armc5	332.134	0.142393	0.146299	0.973302	0.330403	0.391901
Armc6	237.058	-0.28784	0.140966	-2.0419	0.041161	0.0600278
Armc7	63.4509	0.143594	0.248537	0.577757	0.563428	0.623268
Armc8	571.257	-0.180129	0.103115	-1.74687	0.0806596	0.110848
Armc9	259.339	1.33351	0.138234	9.64672	5.07532e-22	3.95711e-21
Armcx1	102.287	-10.4885	1.1871	-8.8354	9.97369e-19	6.60353e-18
Armcx2	774.856	-1.73165	0.0711145	-24.3502	5.77266e-131	4.4166e-129
Armcx3	374.297	-10.2405	1.02368	-10.0036	1.46943e-23	1.24592e-22
Armcx4	368.745	-10.0384	1.00401	-9.99825	1.55106e-23	1.31259e-22
Armcx5	6.39542	-0.321631	0.711356	-0.452138	0.651169	0.704303
Armcx6	28.9435	-8.3696	1.21353	-6.89692	5.31427e-12	2.22201e-11
Arnt	1886.45	-0.498	0.0582386	-8.55102	1.22002e-17	7.54679e-17
Arnt2	356.422	2.33415	0.142433	16.3878	2.33905e-60	6.05975e-59
Arntl	516.815	0.369977	0.109387	3.38228	0.00071887	0.00137741
Arntl2	244.517	1.03891	0.15131	6.86607	6.59932e-12	2.7357e-11
Arpc1a	839.512	-0.555951	0.0779202	-7.13488	9.68702e-13	4.27149e-12
Arpc1b	2507.1	0.330719	0.084333	3.92158	8.79698e-05	0.000187996
Arpc2	2223.76	-0.115378	0.0604806	-1.90769	0.0564308	0.0799354
Arpc3	849.533	-0.55029	0.0797987	-6.89597	5.34993e-12	2.2362e-11
Arpc4	1148.83	0.0154659	0.088558	0.174641	0.861361	0.889228
Arpc5	1371.49	0.292891	0.071951	4.07069	4.68736e-05	0.000103484
Arpc5l	717.582	0.150399	0.091271	1.64783	0.0993873	0.134418
Arpp19	1064.71	-0.679147	0.0845925	-8.02846	9.87052e-16	5.43502e-15
Arrb1	612.707	-0.933776	0.0893247	-10.4537	1.40883e-25	1.28624e-24
Arrb2	451.792	-0.608834	0.0882156	-6.90166	5.13972e-12	2.15315e-11
Arrdc1	286.588	-1.17869	0.118984	-9.90633	3.90752e-23	3.23557e-22
Arrdc2	192.77	-1.14784	0.152449	-7.52935	5.09935e-14	2.50996e-13
Arrdc3	1313.19	-0.0775998	0.102678	-0.755759	0.449794	0.512377
Arrdc4	139.376	0.211302	0.183589	1.15095	0.249753	0.306953
Arsa	665.329	0.672573	0.0972546	6.91559	4.6592e-12	1.95749e-11
Arsb	1330.48	0.82388	0.0826338	9.97026	2.05694e-23	1.73284e-22
Arsg	7.52348	-6.61809	1.26886	-5.21576	1.83068e-07	5.21803e-07
Arsj	297.092	-1.82628	0.151519	-12.0531	1.86714e-33	2.37624e-32
Arsk	186.549	0.10426	0.167659	0.621856	0.534037	0.594976
Arv1	76.0923	0.430186	0.231233	1.8604	0.0628292	0.088301
Arvcf	415.895	-0.736266	0.114466	-6.4322	1.25769e-10	4.70527e-10
Arxes2	98.6459	1.76036	0.22596	7.79058	6.67036e-15	3.50335e-14
Asah1	1785.14	-1.08837	0.0703789	-15.4644	6.03194e-54	1.3513e-52
Asah2	423.204	0.819186	0.112694	7.26912	3.61845e-13	1.65757e-12
Asap1	3815.23	1.64225	0.0473332	34.6954	9.24123e-264	2.62833e-261
Asap2	274.114	1.69861	0.150926	11.2546	2.19791e-29	2.37843e-28
Asap3	572.621	-1.7804	0.119336	-14.9192	2.47106e-50	5.10726e-49
Asb1	380.093	-0.0418408	0.0941159	-0.444567	0.656633	0.70904
Asb13	333.507	-0.500431	0.119975	-4.17113	3.03092e-05	6.82153e-05
Asb3	164.145	0.171857	0.157007	1.09458	0.273699	0.332418
Asb6	762.927	0.480304	0.0912091	5.26597	1.39454e-07	4.01426e-07
Asb7	247.702	-0.0666184	0.127685	-0.521741	0.601851	0.659134
Asb8	452.258	0.184038	0.0853327	2.15671	0.0310281	0.0462453
Ascc1	202.669	0.0211815	0.129883	0.163081	0.870454	0.897482
Ascc2	715.101	-1.14577	0.0817993	-14.007	1.41181e-44	2.51987e-43
Ascc3	2029.95	-0.151342	0.0651411	-2.32329	0.0201635	0.0311231
Asf1a	363.191	-0.153947	0.121247	-1.26969	0.204194	0.256379
Asf1b	613.256	-0.878216	0.0948681	-9.25723	2.0981e-20	1.52412e-19
Ash1l	3159.73	-0.11708	0.0675114	-1.73423	0.0828776	0.113669
Ash2l	1402.74	0.0825666	0.062408	1.32301	0.185831	0.235813
Asic1	122.684	0.0198082	0.145026	0.136584	0.89136	0.915142
Asl	267	-0.459459	0.1389	-3.30785	0.000940161	0.00177184
Asna1	892.959	-0.0345699	0.0760334	-0.454668	0.649348	0.702972
Asns	1231.12	1.78582	0.0664489	26.8751	4.29618e-159	4.53281e-157
Asnsd1	414.387	0.568278	0.145581	3.90351	9.4808e-05	0.000201752
Aspa	288.094	7.55601	0.38833	19.4577	2.50777e-84	9.94217e-83
Aspg	30.6242	-6.26057	1.05483	-5.93512	2.9363e-09	9.85017e-09
Asph	796.719	-9.31104	0.441219	-21.103	7.46752e-99	3.87689e-97
Asphd2	20.3652	2.63158	0.439439	5.98851	2.11777e-09	7.17793e-09
Aspm	1687.34	-0.181539	0.0652404	-2.78262	0.00539221	0.00914642
Aspn	16.7453	7.54334	1.29066	5.84454	5.07971e-09	1.66686e-08
Aspscr1	484.243	0.517575	0.0969236	5.34003	9.29316e-08	2.71511e-07
Asrgl1	65.1345	-1.53807	0.238752	-6.44212	1.17818e-10	4.41791e-10
Ass1	147.196	-6.77031	0.526934	-12.8485	8.76947e-38	1.29933e-36
Aste1	89.4965	0.389649	0.194841	1.99983	0.0455186	0.0656799
Asun	993.446	0.00106119	0.0923287	0.0114936	0.99083	0.995318
Asxl1	2262.91	-0.459166	0.0511134	-8.98329	2.62778e-19	1.80279e-18
Asxl2	1017.65	0.120031	0.0819427	1.46481	0.142972	0.186379
Atad1	1396.44	0.457315	0.0774398	5.90543	3.51734e-09	1.17122e-08
Atad2	5016.48	-0.224265	0.0656701	-3.41503	0.000637762	0.0012292
Atad2b	272.404	-0.530754	0.133217	-3.98411	6.77323e-05	0.000146834
Atad3a	1155.29	0.629511	0.0865477	7.27357	3.50101e-13	1.60659e-12
Atad5	906.5	-0.282388	0.0792913	-3.5614	0.000368887	0.000732567
Atat1	191.074	-0.651555	0.163621	-3.98209	6.83107e-05	0.00014799
Ate1	293.569	-0.857764	0.138455	-6.19526	5.81884e-10	2.07546e-09
Atf1	1074.61	-0.265285	0.0801244	-3.31091	0.000929928	0.00175407
Atf2	1377.15	-0.0234624	0.0925448	-0.253525	0.799863	0.835564
Atf3	1743.66	-0.723448	0.147503	-4.90464	9.35976e-07	2.4894e-06
Atf4	4355.5	1.13795	0.0468949	24.266	4.48662e-130	3.4127e-128
Atf5	548.253	1.43287	0.142059	10.0864	6.3424e-24	5.46625e-23
Atf6	1528.75	0.0435493	0.0667779	0.652151	0.514304	0.575524
Atf6b	826.162	0.0944213	0.0962105	0.981403	0.326394	0.387965
Atf7	525.764	0.170966	0.241293	0.708543	0.478608	0.541102
Atf7ip	1350.9	0.00518606	0.0613277	0.0845632	0.932609	0.948559
Atf7ip2	21.8217	2.83151	0.758435	3.73335	0.000188948	0.000388375
Atg10	38.2878	-0.34405	0.351927	-0.977618	0.328263	0.389999
Atg101	529.801	0.600504	0.098481	6.09766	1.0763e-09	3.75325e-09
Atg12	622.181	0.265576	0.101439	2.61808	0.00884265	0.0145137
Atg13	468.632	-0.0730463	0.0891735	-0.819149	0.412701	0.474972
Atg14	517.729	-0.61746	0.116761	-5.28826	1.23485e-07	3.56948e-07
Atg16l1	777.205	0.473951	0.1111	4.26597	1.9904e-05	4.57974e-05
Atg16l2	207.116	0.0024312	0.132787	0.018309	0.985392	0.991118
Atg2a	896.877	-0.00402408	0.0891565	-0.045135	0.964	0.974502
Atg2b	1055.58	0.469165	0.0693233	6.76779	1.30768e-11	5.2967e-11
Atg3	492.053	-0.300745	0.086975	-3.45783	0.000544536	0.0010581
Atg4a	224.355	0.74928	0.12405	6.04016	1.53959e-09	5.29507e-09
Atg4b	614.233	-0.0285207	0.0807532	-0.353183	0.723951	0.770726
Atg4c	127.411	-0.599374	0.170444	-3.51654	0.000437212	0.000859898
Atg4d	297.037	-1.38474	0.139983	-9.89219	4.50088e-23	3.71749e-22
Atg5	445.046	-0.00332027	0.0857434	-0.0387234	0.969111	0.978913
Atg7	319.611	-0.473682	0.115824	-4.08967	4.31986e-05	9.56775e-05
Atg9a	818.089	0.504375	0.0925726	5.44842	5.0819e-08	1.52492e-07
Atg9b	28.1253	0.524057	0.359278	1.45864	0.144665	0.188305
Athl1	300.78	-0.803337	0.125294	-6.41159	1.44005e-10	5.35843e-10
Atic	1885.97	0.658022	0.0556065	11.8336	2.6182e-32	3.2073e-31
Atl1	38.3044	-0.0866222	0.363985	-0.237983	0.811894	0.845971
Atl2	1111.39	-0.44634	0.0803711	-5.55349	2.80027e-08	8.58184e-08
Atl3	2828.29	-0.257532	0.0635893	-4.04993	5.12337e-05	0.000112522
Atm	1135.13	-0.0217948	0.0859635	-0.253536	0.799854	0.835564
Atmin	405.792	0.327864	0.0979141	3.34849	0.00081253	0.00154713
Atn1	2232.21	-0.336181	0.0866195	-3.88112	0.000103974	0.000220255
Atoh8	154.11	0.620008	0.146201	4.2408	2.22725e-05	5.08801e-05
Atox1	542.181	0.82551	0.0965835	8.54711	1.26213e-17	7.79625e-17
Atp10a	1001.14	-0.797455	0.0688312	-11.5857	4.87217e-31	5.65095e-30
Atp10d	238.457	-1.21856	0.163021	-7.47486	7.72833e-14	3.75454e-13
Atp11a	1955.66	0.854787	0.0776332	11.0106	3.39767e-28	3.50843e-27
Atp11b	2185.14	-0.460395	0.0715326	-6.43616	1.22538e-10	4.59095e-10
Atp11c	459.882	-0.16522	0.107146	-1.54201	0.12307	0.162771
Atp13a1	1586.52	0.136474	0.0840111	1.62447	0.104276	0.140296
Atp13a2	471.888	-0.708838	0.114001	-6.2178	5.04166e-10	1.80663e-09
Atp13a3	3349.46	-0.882845	0.0590792	-14.9434	1.71937e-50	3.56491e-49
Atp1a1	6453.42	0.0404937	0.0658441	0.614993	0.53856	0.599504
Atp1a3	15.1253	2.41758	0.62453	3.87103	0.000108375	0.000228947
Atp1b1	845.048	0.595476	0.0847541	7.02592	2.12658e-12	9.14899e-12
Atp1b2	88.8092	-8.48435	1.19258	-7.11427	1.12508e-12	4.93115e-12
Atp1b3	1547.84	-0.672342	0.0723433	-9.29377	1.48913e-20	1.08961e-19
Atp2a2	6268.73	-0.414035	0.048355	-8.56241	1.10532e-17	6.85351e-17
Atp2a3	30.1509	1.0218	0.357213	2.86047	0.00423013	0.00728481
Atp2b1	2158.46	-0.0480413	0.0658363	-0.729709	0.465568	0.528148
Atp2b4	543.444	-6.13446	0.218667	-28.0539	3.58101e-173	4.50485e-171
Atp2c1	1100.84	-0.000541807	0.0745198	-0.00727064	0.994199	0.99786
Atp5a1	9210.81	0.102545	0.0355426	2.88513	0.00391256	0.00676643
Atp5b	17637.2	-0.00193572	0.0386628	-0.0500667	0.960069	0.971355
Atp5c1	2051.24	-0.235008	0.0756751	-3.10548	0.00189969	0.00343805
Atp5d	1686.92	0.205073	0.0793475	2.5845	0.00975214	0.0158928
Atp5e	476.457	0.0999651	0.104385	0.957661	0.338234	0.400028
Atp5f1	2882.01	0.208565	0.0539553	3.86551	0.00011086	0.000233931
Atp5g1	814.762	0.36085	0.0991716	3.63864	0.000274076	0.000552332
Atp5g2	2924.31	0.212924	0.0484769	4.39229	1.12165e-05	2.65892e-05
Atp5g3	2195.31	0.250955	0.0599504	4.18604	2.83863e-05	6.40638e-05
Atp5h	853.294	0.205058	0.0752925	2.72348	0.00645973	0.0108211
Atp5j	922.412	-0.153958	0.0632854	-2.43276	0.0149843	0.0236907
Atp5j2	763.827	-0.516333	0.0876334	-5.89196	3.81634e-09	1.2666e-08
Atp5k	366.638	-0.364947	0.155531	-2.34646	0.0189528	0.0294243
Atp5l	837.23	-0.197379	0.0792257	-2.49135	0.0127259	0.0203661
Atp5o	1271.53	-0.193287	0.063389	-3.04922	0.00229437	0.00410857
Atp5s	50.5858	0.0270316	0.255607	0.105754	0.915777	0.934345
Atp5sl	98.0747	-0.90905	0.185948	-4.88872	1.01493e-06	2.68955e-06
Atp6ap1	2495.31	0.287566	0.0618736	4.64763	3.35763e-06	8.4266e-06
Atp6ap2	1076.05	0.278425	0.0656494	4.2411	2.22431e-05	5.08219e-05
Atp6v0a1	688.556	-0.610094	0.0765559	-7.96926	1.59625e-15	8.67625e-15
Atp6v0a2	595.108	-0.530568	0.0832384	-6.37408	1.84065e-10	6.79875e-10
Atp6v0a4	14.4303	3.20325	0.624702	5.12765	2.93386e-07	8.18939e-07
Atp6v0b	936.115	0.565435	0.0863864	6.54542	5.93272e-11	2.27752e-10
Atp6v0c	3762.51	-0.798289	0.0652015	-12.2434	1.82214e-34	2.40556e-33
Atp6v0d1	733.507	-0.13502	0.0855829	-1.57765	0.114646	0.152819
Atp6v0e	776.828	-0.0604234	0.0661867	-0.912924	0.361282	0.423763
Atp6v0e2	39.6945	1.26352	0.24536	5.14965	2.60977e-07	7.32383e-07
Atp6v1a	2322.27	-0.100036	0.0593515	-1.68549	0.0918937	0.12487
Atp6v1b2	1681.11	0.0838429	0.0564088	1.48634	0.137188	0.179545
Atp6v1c1	1338.31	0.244198	0.0630392	3.87375	0.000107175	0.000226594
Atp6v1c2	23.1194	-1.22364	0.497693	-2.45862	0.0139474	0.022153
Atp6v1d	733.498	0.703061	0.0705719	9.96234	2.22764e-23	1.87423e-22
Atp6v1e1	748.743	-0.602628	0.0916448	-6.5757	4.84264e-11	1.87168e-10
Atp6v1f	407.113	-0.0277131	0.101172	-0.273921	0.784145	0.822494
Atp6v1g1	742.829	0.189598	0.0830762	2.28221	0.0224768	0.0343934
Atp6v1g2	15.1279	-1.33067	0.499162	-2.66581	0.0076804	0.0127242
Atp6v1h	631.998	0.465636	0.0961492	4.84285	1.27991e-06	3.35641e-06
Atp7a	615.657	-0.314009	0.0979086	-3.20717	0.00134049	0.00247218
Atp7b	9.3159	-0.53236	0.735241	-0.724062	0.469028	0.531741
Atp8a1	120.053	-9.03824	1.18636	-7.61844	2.56756e-14	1.29397e-13
Atp8b2	2766.64	0.219727	0.0541403	4.05847	4.93947e-05	0.000108702
Atp8b3	23.0833	-2.84988	0.628966	-4.53107	5.86868e-06	1.43663e-05
Atp8b4	39.0092	0.528354	0.3108	1.69998	0.0891343	0.121473
Atp9a	15.1776	-2.0473	0.743986	-2.75179	0.00592698	0.0099759
Atp9b	1176.4	1.07367	0.0631822	16.9933	9.21345e-65	2.57014e-63
Atpaf1	203.981	-0.681389	0.150322	-4.53286	5.81909e-06	1.42541e-05
Atpaf2	290.997	-0.0314317	0.114155	-0.275344	0.783052	0.821677
Atpif1	709.363	0.289445	0.110084	2.6293	0.00855613	0.0140769
Atr	479.205	0.233145	0.111075	2.09898	0.0358186	0.0528135
Atraid	285.366	0.678878	0.121913	5.56853	2.569e-08	7.89714e-08
Atrip	598.684	-0.131592	0.111171	-1.18369	0.236535	0.292383
Atrn	1531.38	-0.105749	0.0677991	-1.55975	0.11882	0.157772
Atrnl1	802.571	-0.129996	0.0756593	-1.71818	0.0857647	0.117235
Atrx	3034.27	-0.266008	0.0707101	-3.76195	0.000168592	0.000349222
Atxn1	465.138	0.953939	0.104703	9.11092	8.16897e-20	5.76144e-19
Atxn10	2580.75	0.622344	0.0522087	11.9203	9.27636e-33	1.15145e-31
Atxn1l	1126.05	-0.468031	0.0706092	-6.62848	3.39168e-11	1.32894e-10
Atxn2	1010.84	-0.569959	0.0799181	-7.13179	9.9072e-13	4.36711e-12
Atxn2l	2657.07	0.123759	0.0564494	2.19239	0.0283515	0.0425566
Atxn3	443.818	0.0927109	0.109706	0.845087	0.398062	0.46079
Atxn7	692.583	-0.708101	0.0869258	-8.14605	3.76011e-16	2.11403e-15
Atxn7l1	388.487	1.06466	0.113853	9.35118	8.66723e-21	6.42092e-20
Atxn7l2	257.81	-0.294089	0.132493	-2.21965	0.0264423	0.0399382
Atxn7l3	995.578	0.25677	0.066499	3.86127	0.000112801	0.000237837
Atxn7l3b	1734.9	0.430782	0.0611925	7.03978	1.92543e-12	8.31367e-12
AU015836	22.3094	1.31053	1.70821	0.767197	0.442964	0.505522
AU018091	21.7316	1.61925	0.512979	3.15656	0.00159643	0.00291705
AU019823	677.392	-0.0891499	0.095551	-0.933009	0.350815	0.413302
AU020206	100.209	1.09606	0.185363	5.91307	3.3579e-09	1.12041e-08
AU021092	15.2101	-3.65288	0.593178	-6.15815	7.36016e-10	2.60251e-09
AU022252	244.382	-0.333043	0.133607	-2.49271	0.0126774	0.0202959
AU040320	672.592	-0.0531741	0.102786	-0.517326	0.604929	0.661814
AU041133	37.9823	-2.20854	0.356987	-6.18662	6.14689e-10	2.1877e-09
Auh	289.856	-0.117601	0.113972	-1.03184	0.302149	0.362828
Aunip	251.559	-0.0260668	0.11097	-0.2349	0.814286	0.847822
Aup1	870.864	-0.0432915	0.0865449	-0.500221	0.61692	0.673438
Aurka	1261.28	-0.268355	0.0649488	-4.1318	3.59934e-05	8.05099e-05
Aurkaip1	784.712	0.384013	0.0735484	5.22122	1.77746e-07	5.07188e-07
Aurkb	1105.6	-0.452565	0.0598686	-7.5593	4.05235e-14	2.01279e-13
Aven	280.882	-0.272005	0.1124	-2.41998	0.0155215	0.0244866
Avil	33.3882	5.81297	1.06689	5.44853	5.07879e-08	1.52434e-07
Avl9	666.353	-0.369722	0.10174	-3.63397	0.000279092	0.000562006
Avpi1	514.065	0.682333	0.104526	6.52789	6.67017e-11	2.55089e-10
AW011738	81.5511	-1.91495	0.362965	-5.27584	1.32149e-07	3.81237e-07
AW146154	18.4227	-0.289263	0.39115	-0.73952	0.459591	0.522083
AW209491	164.27	0.595992	0.133764	4.45553	8.36845e-06	2.01073e-05
AW549877	1046.84	0.405468	0.0885864	4.57709	4.71497e-06	1.16323e-05
AW554918	251.271	-0.260596	0.132925	-1.96048	0.0499396	0.0714835
AW822073	370.885	4.38733	1.30927	3.35098	0.000805267	0.00153375
Axdnd1	23.5648	0.839813	0.66171	1.26916	0.204386	0.256595
Axin1	1231.74	-0.243825	0.0619452	-3.93615	8.27999e-05	0.000177498
Axin2	10.3215	-5.47222	1.29479	-4.22635	2.37511e-05	5.40975e-05
Axl	7390.24	0.392925	0.0687052	5.71901	1.07148e-08	3.41157e-08
AY036118	58.691	1.77941	0.478672	3.71739	0.000201288	0.000412572
Azi2	644.951	-0.580044	0.0997769	-5.81341	6.12122e-09	1.98917e-08
Azin1	8164.01	0.418776	0.069449	6.02999	1.63974e-09	5.62324e-09
B020031M17Rik	75.2103	2.15406	1.73788	1.23948	0.215169	0.269048
B130034C11Rik	22.1233	1.686	0.42663	3.95191	7.75296e-05	0.000166829
B130055M24Rik	104.779	-0.837366	0.19487	-4.29705	1.73087e-05	4.00867e-05
B230118H07Rik	132.533	0.00449137	0.147708	0.030407	0.975742	0.983864
B230208H11Rik	11.2895	0.936258	0.645422	1.45061	0.146888	0.190894
B230216G23Rik	61.2334	-0.334818	0.420424	-0.796382	0.42581	0.48816
B230217C12Rik	64.4198	0.180795	0.233235	0.775159	0.438246	0.500661
B230217O12Rik	18.5946	-0.32602	0.479615	-0.679755	0.49666	0.558614
B230219D22Rik	2077.45	-0.590213	0.0627237	-9.40973	4.97429e-21	3.71666e-20
B230307C23Rik	52.1982	-0.092698	0.290125	-0.319511	0.749339	0.792147
B230325K18Rik	15.1444	-2.43087	1.22533	-1.98384	0.0472735	0.0680246
B230354K17Rik	400.192	-0.358979	0.0962503	-3.72964	0.000191757	0.000393964
B230369F24Rik	28.4598	0.155215	0.471341	0.329304	0.741926	0.785833
B2m	6527.06	-0.904945	0.0810575	-11.1642	6.1019e-29	6.4798e-28
B330016D10Rik	30.522	1.4861	0.411038	3.61548	0.000299786	0.000601089
B3galnt1	324.45	-1.7515	0.106991	-16.3705	3.10624e-60	8.01558e-59
B3galnt2	345.954	-0.384286	0.127531	-3.01329	0.00258436	0.00458892
B3galt1	58.8528	-0.184908	0.267623	-0.690928	0.489611	0.551915
B3galt4	36.7678	1.3967	0.352698	3.96004	7.49377e-05	0.000161544
B3galt6	156.249	-0.267559	0.170183	-1.57218	0.115908	0.154281
B3gat2	14.1497	0.898843	0.645127	1.39328	0.163535	0.210377
B3gat3	303.063	0.526087	0.132258	3.97772	6.95794e-05	0.000150603
B3glct	373.696	-1.93434	0.134683	-14.3621	8.94233e-47	1.71795e-45
B3gnt1	534.153	-0.0134107	0.0955883	-0.140297	0.888425	0.913133
B3gnt2	59.8476	1.15184	0.331056	3.47928	0.000502761	0.000980418
B3gnt3	10.6056	-0.845037	0.602828	-1.40179	0.160979	0.207557
B3gnt6	16.495	4.2346	1.29085	3.28049	0.00103628	0.0019418
B3gnt8	9.33546	-6.80938	1.26144	-5.3981	6.7352e-08	1.99901e-07
B3gnt9	82.8225	-2.37168	0.285499	-8.30712	9.80563e-17	5.71435e-16
B3gntl1	108.735	0.209592	0.197652	1.06041	0.288958	0.348781
B430212C06Rik	12.711	-1.15051	0.705747	-1.6302	0.103058	0.13883
B430305J03Rik	17.8212	-0.0863476	0.530509	-0.162764	0.870704	0.897599
B4galnt1	185.157	-7.70782	0.559695	-13.7715	3.78414e-43	6.54002e-42
B4galnt3	7.51819	-6.59341	1.30951	-5.03504	4.77761e-07	1.30819e-06
B4galnt4	110.897	0.148668	0.171141	0.868687	0.385018	0.447711
B4galt1	1630.65	-0.199382	0.0563942	-3.53551	0.00040699	0.000803479
B4galt2	315.861	0.512195	0.123129	4.15982	3.18504e-05	7.15609e-05
B4galt3	455.145	-0.267001	0.0909489	-2.93572	0.00332771	0.00581106
B4galt4	103.757	0.927782	0.191505	4.8447	1.26804e-06	3.32861e-06
B4galt5	922.679	-0.733849	0.101315	-7.24323	4.38139e-13	1.98965e-12
B4galt6	506.046	-0.195181	0.103932	-1.87796	0.0603869	0.0850697
B4galt7	210.142	0.806192	0.135994	5.92815	3.06362e-09	1.02615e-08
B630005N14Rik	611.726	-0.301115	0.110133	-2.7341	0.00625506	0.0104935
B630019K06Rik	38.4046	1.2138	0.32788	3.70197	0.000213929	0.00043725
B930041F14Rik	40.8529	-5.4249	0.635158	-8.54101	1.3305e-17	8.20698e-17
B9d1	132.895	0.433709	0.162237	2.6733	0.00751091	0.0124607
B9d2	101.607	-0.310169	0.18036	-1.71973	0.0854819	0.116861
Baalc	14.4664	0.624005	0.485622	1.28496	0.198806	0.250238
Babam1	508.494	-0.144017	0.102674	-1.40266	0.160717	0.207261
Bace1	1045.1	-1.44246	0.0935029	-15.4269	1.07924e-53	2.38913e-52
Bach1	955.626	-0.134187	0.0798439	-1.68062	0.0928365	0.126046
Bach2	131.069	-0.00572705	0.171915	-0.0333133	0.973425	0.982057
Bad	311.967	0.467531	0.115683	4.04149	5.31121e-05	0.000116432
Bag1	1055.64	0.226271	0.0749257	3.01994	0.00252825	0.00449968
Bag2	441.812	0.776153	0.11009	7.0502	1.78665e-12	7.72975e-12
Bag3	843.857	-0.468915	0.0945598	-4.95893	7.08834e-07	1.90659e-06
Bag4	333.022	-0.719368	0.135392	-5.31321	1.07713e-07	3.1267e-07
Bag5	311.836	-0.293605	0.111069	-2.64344	0.00820693	0.0135348
Bag6	3488.56	-0.112098	0.0751929	-1.49081	0.136012	0.178212
Bahcc1	1258.08	0.583965	0.0806296	7.24256	4.40284e-13	1.998e-12
Bahd1	641.653	-0.510409	0.103562	-4.92855	8.28417e-07	2.21504e-06
Bai2	44.0266	-2.99142	0.341314	-8.7644	1.87774e-18	1.22587e-17
Baiap2	1891.74	0.162266	0.0559823	2.89852	0.00374926	0.00650206
Baiap2l1	82.7425	-9.09714	1.19361	-7.62153	2.50682e-14	1.26433e-13
Baiap2l2	11.2464	-3.6729	0.742891	-4.94406	7.65104e-07	2.05162e-06
Bak1	991.764	0.209983	0.0907891	2.31287	0.0207298	0.0319293
Bambi	26.7453	3.02977	0.541335	5.59686	2.18273e-08	6.75577e-08
Banf1	1563.76	0.270675	0.0577928	4.68354	2.81965e-06	7.13668e-06
Banp	295.993	0.0709493	0.133277	0.532343	0.594488	0.65244
Bap1	1302.34	-0.305131	0.0726941	-4.19747	2.69918e-05	6.11382e-05
Bard1	339.323	0.200671	0.107059	1.87439	0.0608773	0.0857051
Basp1	2005.81	1.10035	0.0580659	18.9499	4.42102e-80	1.6339e-78
Batf2	23.3227	-1.50887	1.58894	-0.949604	0.342313	0.404561
Batf3	19.6558	0.258381	0.437559	0.590506	0.554851	0.615284
Bax	535.186	0.129874	0.0828302	1.56796	0.116891	0.155494
Baz1a	1622.05	0.209713	0.0671482	3.12314	0.00178936	0.00325141
Baz1b	4601.48	0.000879615	0.0525828	0.0167282	0.986653	0.991808
Baz2a	2796.17	-0.764487	0.0653213	-11.7035	1.22334e-31	1.455e-30
Baz2b	867.514	-0.191822	0.0897284	-2.1378	0.0325327	0.0483061
BB287469	133.849	6.68382	1.48169	4.51096	6.45354e-06	1.57024e-05
Bbc3	83.9837	0.854331	0.207139	4.12442	3.71665e-05	8.30201e-05
Bbip1	204.168	0.0753024	0.163464	0.460666	0.645038	0.699175
Bbs1	245.313	-0.313836	0.139573	-2.24854	0.0245415	0.0372998
Bbs10	133.14	0.707258	0.177956	3.97435	7.05707e-05	0.000152557
Bbs12	20.4602	0.0534774	0.853124	0.0626842	0.950018	0.963495
Bbs2	150.286	-0.0604955	0.191539	-0.31584	0.752124	0.79432
Bbs4	126.328	-0.195131	0.180861	-1.0789	0.280634	0.339862
Bbs5	107.303	-0.205515	0.180334	-1.13963	0.254439	0.312127
Bbs7	279.584	1.10637	0.154099	7.17964	6.98975e-13	3.11893e-12
Bbs9	168.675	-0.645223	0.16275	-3.96451	7.35471e-05	0.000158625
Bbx	1192.43	0.143053	0.0720976	1.98416	0.0472379	0.0679957
BC002059	7.94949	-0.945168	0.679287	-1.39141	0.164101	0.211
BC003331	391.074	0.156349	0.0903925	1.72966	0.0836906	0.114592
BC003965	289.147	0.0948475	0.112904	0.840076	0.400866	0.463462
BC004004	370.378	0.486262	0.119732	4.06125	4.88115e-05	0.000107472
BC005537	2517.4	-0.25353	0.0636068	-3.98589	6.72272e-05	0.000145811
BC005561	165.646	0.0029075	0.170404	0.0170624	0.986387	0.991693
BC005624	451.852	-0.00616739	0.0881523	-0.0699629	0.944223	0.958733
BC005764	79.1329	-2.82646	0.53086	-5.32431	1.01335e-07	2.94681e-07
BC007180	46.2704	1.3096	1.19329	1.09746	0.272439	0.331042
BC017158	188.371	-0.0822222	0.134067	-0.613294	0.539682	0.600651
BC017643	578.034	0.00172963	0.0932217	0.0185539	0.985197	0.99103
BC018242	240.116	-1.34421	0.126795	-10.6015	2.93344e-26	2.77902e-25
BC018473	20.4808	2.24973	1.41728	1.58736	0.112431	0.150202
BC018507	1505.57	0.820417	0.064477	12.7242	4.3397e-37	6.23915e-36
BC021767	14.2943	-1.64484	0.855486	-1.9227	0.054518	0.0775028
BC022687	119.937	1.05102	0.189672	5.54123	3.00356e-08	9.17906e-08
BC023105	25.6884	-2.82705	1.38711	-2.03809	0.0415407	0.0605205
BC023829	420.104	-0.366917	0.0939782	-3.90428	9.45071e-05	0.000201145
BC024978	44.6754	-0.229117	0.29949	-0.765026	0.444256	0.506863
BC025920	51.6181	0.243964	0.27985	0.871767	0.383335	0.446083
BC027231	445.101	0.309333	0.102803	3.00898	0.00262123	0.00464681
BC028528	32.907	1.60652	0.363484	4.41977	9.88044e-06	2.358e-05
BC029214	84.8653	-0.825482	0.215082	-3.83798	0.000124051	0.000260759
BC029722	555.018	-0.527091	0.0846825	-6.22432	4.8366e-10	1.73505e-09
BC030307	58.1698	-0.278091	0.313666	-0.886583	0.375304	0.437896
BC030336	475.465	-0.335193	0.132383	-2.53199	0.0113416	0.0182963
BC030499	18.2228	1.87627	0.896353	2.09323	0.0363289	0.0535177
BC030867	250.311	0.198794	0.143738	1.38303	0.166656	0.213908
BC031181	359.686	0.313905	0.115033	2.72883	0.00635591	0.010654
BC034090	174.802	-5.14571	0.292603	-17.586	3.15454e-69	9.80305e-68
BC035947	19.6695	-0.0785147	0.454087	-0.172907	0.862725	0.890285
BC037034_1	385.668	0.236442	0.117124	2.01873	0.0435157	0.063082
BC039771	12.6469	-0.0701626	0.57446	-0.122137	0.902791	0.924123
BC039966	20.9484	2.44462	0.45037	5.42802	5.69833e-08	1.70325e-07
BC048403	125.049	0.603562	0.166232	3.63084	0.000282498	0.000568254
BC051226	25.6285	-0.0436552	0.381082	-0.114556	0.908797	0.929035
BC052040	226.448	0.650319	0.144757	4.49249	7.03952e-06	1.70615e-05
BC053749	135.189	-0.184812	0.172233	-1.07303	0.283256	0.342752
BC055324	717.054	-0.0787202	0.0914777	-0.86054	0.389491	0.451988
BC061212	325.398	3.20333	1.39741	2.29234	0.0218863	0.0335487
BC065397	37.2692	0.0402159	0.312407	0.128729	0.897572	0.920365
BC065403	16.4107	3.00589	1.19527	2.51482	0.0119094	0.019146
BC067074	30.7697	3.52172	0.539622	6.52627	6.7429e-11	2.57719e-10
BC068281	99.3053	-0.406016	0.212523	-1.91046	0.0560746	0.0795119
BC080695	586.756	6.87324	1.27982	5.37049	7.85233e-08	2.30962e-07
BC147527	30.5112	4.03984	1.54923	2.60764	0.00911691	0.0149226
Bcam	162.097	-10.6493	1.18439	-8.99138	2.44149e-19	1.67939e-18
Bcap29	292.173	0.766451	0.162198	4.72541	2.29653e-06	5.86596e-06
Bcap31	1581.78	0.149284	0.0572086	2.60947	0.00906825	0.0148523
Bcar1	2130.96	0.410739	0.0975208	4.21181	2.53335e-05	5.75614e-05
Bcar3	364.685	2.36413	0.126839	18.6388	1.55709e-77	5.5207e-76
Bcas2	1038.28	0.448093	0.0768771	5.8287	5.58625e-09	1.82393e-08
Bcas3	187.277	0.556083	0.135322	4.10934	3.96791e-05	8.83612e-05
Bcat1	1006.05	0.727833	0.0723673	10.0575	8.51468e-24	7.29519e-23
Bcat2	302.746	-0.415433	0.113833	-3.6495	0.000262749	0.000531469
Bccip	466.923	-0.0345182	0.108145	-0.319185	0.749587	0.792344
Bcdin3d	111.778	0.191262	0.163628	1.16889	0.242448	0.298818
Bckdha	171.04	-0.121298	0.136746	-0.887033	0.375061	0.437728
Bckdhb	36.4179	-4.05985	0.477132	-8.50884	1.75677e-17	1.07301e-16
Bckdk	678.789	-0.721433	0.0783413	-9.20885	3.29651e-20	2.37229e-19
Bcl10	1329.27	1.29531	0.0676977	19.1337	1.32341e-81	5.03318e-80
Bcl2	209.789	0.000432146	0.132947	0.0032505	0.997406	1
Bcl2l1	530.945	0.110474	0.0927632	1.19092	0.233685	0.289462
Bcl2l11	1771.07	-0.60374	0.0917909	-6.57734	4.78942e-11	1.85275e-10
Bcl2l12	103.542	0.241443	0.235005	1.0274	0.304234	0.364963
Bcl2l13	1349.42	-1.20832	0.0746965	-16.1764	7.39758e-59	1.85763e-57
Bcl2l15	13.5955	1.96412	0.559461	3.51075	0.000446852	0.000877803
Bcl2l2	112.688	-1.06451	0.405286	-2.62657	0.00862494	0.0141795
Bcl3	200.537	-0.69559	0.182536	-3.81069	0.000138579	0.000289667
Bcl6	376.62	0.772012	0.142515	5.41707	6.05841e-08	1.80716e-07
Bcl7a	210.702	-1.50811	0.191906	-7.85854	3.88623e-15	2.06178e-14
Bcl7b	243.551	0.0230493	0.121977	0.188964	0.850121	0.87922
Bcl7c	449.17	-0.65153	0.117146	-5.5617	2.67152e-08	8.20264e-08
Bcl9	633.152	-0.559323	0.102643	-5.44919	5.06008e-08	1.51944e-07
Bcl9l	1534.3	0.468409	0.106416	4.40167	1.07422e-05	2.55342e-05
Bclaf1	3288.28	-0.580703	0.0756116	-7.68008	1.58987e-14	8.09977e-14
Bcor	949.293	-0.115592	0.080173	-1.44179	0.149362	0.193918
Bcorl1	840.79	-0.802018	0.0881714	-9.09613	9.36107e-20	6.57385e-19
Bcr	1399.73	0.147392	0.0823399	1.79005	0.0734462	0.101639
Bcs1l	136.678	1.01243	0.167261	6.05301	1.42161e-09	4.90608e-09
Bdh2	15.5221	0.841559	0.462389	1.82003	0.0687552	0.0957959
Bdkrb1	88.2171	4.02471	0.363882	11.0605	1.94994e-28	2.03926e-27
Bdkrb2	73.9109	1.95315	0.328352	5.94833	2.70888e-09	9.1153e-09
Bdnf	207.398	-1.54569	0.179311	-8.62015	6.68643e-18	4.2138e-17
Bdp1	1424.87	-0.259776	0.0821252	-3.16317	0.0015606	0.00285437
Becn1	1036.65	-0.138054	0.0886336	-1.55758	0.119332	0.158306
Bend3	554.846	0.845567	0.114561	7.38091	1.57208e-13	7.4251e-13
Bend4	372.255	3.58638	0.141052	25.4259	1.3046e-142	1.13034e-140
Bend6	54.0057	0.0268247	0.237458	0.112966	0.910057	0.929771
Bend7	34.4438	8.52683	1.21169	7.03713	1.9624e-12	8.4649e-12
Bet1	210.247	-0.686702	0.155641	-4.4121	1.02372e-05	2.44047e-05
Bet1l	177.103	-0.159134	0.148627	-1.0707	0.284306	0.343737
Bfar	418.636	-0.182118	0.123921	-1.46963	0.141662	0.184855
Bgn	3616.04	-3.25055	0.0793476	-40.9659	0	0
Bhlhb9	211.653	2.19135	0.144709	15.1432	8.4048e-52	1.79967e-50
Bhlhe22	73.9471	10.5049	1.19423	8.79639	1.41292e-18	9.27509e-18
Bhlhe40	1022.52	-0.176178	0.113479	-1.55252	0.120539	0.159633
Bhlhe41	121.981	1.2401	0.267425	4.63721	3.53141e-06	8.84407e-06
Bicc1	824.061	0.575252	0.0753304	7.63639	2.23404e-14	1.1298e-13
Bicd1	158.713	-0.545892	0.154553	-3.53206	0.00041233	0.000813406
Bicd2	2114.53	0.0885419	0.0548527	1.61418	0.106489	0.143009
Bid	581.746	1.03384	0.0900518	11.4806	1.65202e-30	1.86806e-29
Bik	22.0611	-3.83077	0.65353	-5.86166	4.58274e-09	1.50947e-08
Bin1	1227.6	0.472178	0.0723822	6.5234	6.87312e-11	2.6262e-10
Bin3	286.637	-0.122957	0.106412	-1.15549	0.247891	0.304866
Birc2	457.941	-0.190701	0.102836	-1.85442	0.0636786	0.0893125
Birc3	130.997	-4.76054	0.345322	-13.7858	3.10188e-43	5.38221e-42
Birc5	1147.8	-0.13637	0.0837134	-1.62902	0.10331	0.139125
Birc6	3287.3	0.223416	0.0805023	2.77527	0.00551563	0.00933518
Bivm	361.411	0.379596	0.0945821	4.0134	5.98508e-05	0.000130483
Blcap	504.706	0.885991	0.0934818	9.47769	2.59972e-21	1.96716e-20
Blm	692.732	-0.706588	0.0961181	-7.35125	1.96355e-13	9.20428e-13
Blmh	713.125	0.202751	0.0839616	2.4148	0.0157438	0.0247955
Blnk	433.864	3.41617	0.121659	28.0798	1.72771e-173	2.21604e-171
Bloc1s1	252.486	0.169991	0.121517	1.39891	0.161841	0.208525
Bloc1s2	365.914	0.273317	0.116868	2.33867	0.0193524	0.0300056
Bloc1s3	73.6421	0.123397	0.256738	0.480633	0.630778	0.686218
Bloc1s4	166.851	0.0368288	0.168463	0.218616	0.826949	0.859263
Bloc1s5	141.289	0.0522967	0.158166	0.330645	0.740913	0.785078
Bloc1s6	366.913	0.408712	0.124151	3.29207	0.000994545	0.00186868
Blvra	283.891	-0.470278	0.101793	-4.61993	3.83871e-06	9.56242e-06
Blvrb	176.127	-0.855337	0.155271	-5.50868	3.61537e-08	1.1e-07
Blzf1	443.85	0.141443	0.0998986	1.41586	0.156816	0.202789
Bmf	384.693	2.80113	0.14559	19.2399	1.71685e-82	6.58695e-81
Bmi1	941.425	-0.0707072	0.0900684	-0.785038	0.432431	0.494829
Bmp1	2236.57	0.0259245	0.0789066	0.328546	0.742499	0.786339
Bmp2k	575.336	-0.832683	0.1337	-6.22799	4.7245e-10	1.69577e-09
Bmp4	444.886	2.51291	0.120996	20.7685	8.34679e-96	4.1053e-94
Bmper	204.151	3.37309	0.154084	21.8913	3.14373e-106	1.83613e-104
Bmpr1a	1908.05	-0.887256	0.0660124	-13.4408	3.48855e-41	5.7482e-40
Bmpr1b	180.426	4.40083	0.25424	17.3097	3.97299e-67	1.15252e-65
Bmpr2	1459.6	-0.511862	0.0779943	-6.56281	5.28028e-11	2.03481e-10
Bms1	1633.63	-0.344501	0.0584415	-5.8948	3.75126e-09	1.24658e-08
Bmyc	13.5101	-5.76724	1.1273	-5.11597	3.12135e-07	8.68679e-07
Bnc2	371.445	1.73661	0.113442	15.3083	6.72933e-53	1.48215e-51
Bnip1	239.733	0.496831	0.15008	3.31044	0.000931502	0.00175653
Bnip2	1194.73	-0.28703	0.0635848	-4.51413	6.35758e-06	1.54833e-05
Bnip3	1106.43	0.409246	0.122689	3.33564	0.000851044	0.00161506
Bnip3l	1679.24	-0.611193	0.0779926	-7.83655	4.63096e-15	2.44598e-14
Bnipl	19.7449	-0.691677	0.981319	-0.704844	0.480908	0.54338
Boc	18.9456	-5.23986	1.08347	-4.8362	1.32348e-06	3.46648e-06
Bod1	436.498	0.994869	0.118169	8.41902	3.79635e-17	2.27312e-16
Bod1l	1590	-0.0553941	0.0673757	-0.822168	0.410982	0.473417
Bok	264.523	0.611269	0.122213	5.00166	5.68393e-07	1.54504e-06
Bola1	114.423	-0.146069	0.188879	-0.773348	0.439316	0.501709
Bola2	177.432	-0.0648615	0.160193	-0.404897	0.685554	0.735715
Bola3	151.843	-0.523936	0.182857	-2.86527	0.00416651	0.00718094
Bop1	1879.45	0.499704	0.0806509	6.19589	5.79553e-10	2.06828e-09
Bora	436.529	-0.195335	0.0950177	-2.05578	0.0398038	0.0581912
Bpgm	547.081	1.77074	0.0970728	18.2414	2.42217e-74	8.23096e-73
Bphl	104.919	0.299655	0.182028	1.64621	0.0997214	0.134817
Bpifb4	11.4719	-6.26126	1.29181	-4.84689	1.2541e-06	3.29597e-06
Bpnt1	576.646	-0.396245	0.093968	-4.21681	2.47778e-05	5.63499e-05
Bptf	2445.1	-0.298457	0.0591179	-5.0485	4.45286e-07	1.22337e-06
Braf	862.871	-1.1634	0.0960582	-12.1114	9.18717e-34	1.1877e-32
Brap	851.153	-0.955732	0.0777107	-12.2986	9.21786e-35	1.23563e-33
Brat1	369.204	0.0770879	0.113162	0.681218	0.495734	0.557716
Brca1	1430.35	-0.355133	0.0786405	-4.51591	6.30466e-06	1.5363e-05
Brca2	480.481	-0.576425	0.0863859	-6.67268	2.51177e-11	9.92862e-11
Brcc3	450.908	-0.185612	0.117852	-1.57495	0.115267	0.153537
Brd1	1762.77	-0.0145952	0.0503464	-0.289895	0.771896	0.81212
Brd2	12485.6	0.0287343	0.0506151	0.567701	0.570238	0.629837
Brd3	1220.1	-0.538244	0.064316	-8.36875	5.82348e-17	3.44901e-16
Brd4	2313.08	-0.338648	0.0749637	-4.51749	6.25759e-06	1.52568e-05
Brd7	1029.16	-0.156382	0.0917935	-1.70363	0.0884498	0.120578
Brd8	1904.06	-0.159775	0.0682138	-2.34226	0.0191672	0.0297326
Brd9	535.276	-0.523994	0.0953698	-5.49434	3.92169e-08	1.19015e-07
Brdt	55.7714	0.837759	0.290727	2.8816	0.00395665	0.00683816
Bre	380.839	0.106703	0.0860148	1.24051	0.214785	0.268595
Brf1	686.355	0.189433	0.10113	1.87316	0.0610469	0.0859346
Brf2	159.338	-0.21385	0.145489	-1.46987	0.141598	0.18479
Bri3	300.131	0.301939	0.140874	2.14333	0.0320866	0.0476979
Bri3bp	675.032	0.0978185	0.0836461	1.16943	0.242229	0.298576
Brinp3	31.5607	8.90643	1.21461	7.33274	2.25494e-13	1.05174e-12
Brip1	524.929	-0.0827714	0.0991132	-0.83512	0.40365	0.466474
Brip1os	1322.75	-0.106983	0.0534843	-2.00027	0.0454709	0.06564
Brix1	1489.83	0.332123	0.0803118	4.13542	3.543e-05	7.92903e-05
Brk1	804.398	-0.504826	0.0796782	-6.33581	2.361e-10	8.65478e-10
Brms1	424.282	0.208254	0.113057	1.84202	0.0654725	0.0915831
Brms1l	692.774	-0.114288	0.0849173	-1.34588	0.178341	0.227256
Brox	1056.63	0.152876	0.0680163	2.24764	0.0245993	0.0373832
Brpf1	858.885	-0.198123	0.0862244	-2.29776	0.0215753	0.0331302
Brpf3	849.575	-1.02831	0.083069	-12.379	3.39449e-35	4.63087e-34
Brsk1	224.248	-0.807857	0.15787	-5.11722	3.10072e-07	8.63488e-07
Brwd1	1763.23	0.0706168	0.0764019	0.924281	0.35534	0.417842
Brwd3	572.102	-0.520038	0.119815	-4.34032	1.42275e-05	3.32924e-05
Bscl2	308.565	-0.300684	0.131122	-2.29316	0.021839	0.0334919
Bsdc1	599.787	0.170035	0.0922286	1.84362	0.0652384	0.0912947
Bsg	8217.76	-0.244932	0.082705	-2.96151	0.00306131	0.00536662
Bsn	34.8681	1.53278	0.385454	3.97656	6.99186e-05	0.000151298
Bst1	12.8147	2.70079	0.875953	3.08326	0.00204749	0.00369124
Bst2	1927.63	-3.49678	0.136047	-25.7027	1.09078e-145	9.57762e-144
Btaf1	2007.16	0.297353	0.0755292	3.93692	8.25343e-05	0.000176987
Btbd1	611.522	-0.271257	0.0874185	-3.10296	0.00191592	0.00346551
Btbd10	328.969	0.189033	0.123103	1.53557	0.124643	0.164602
Btbd11	468.02	0.647092	0.10807	5.98771	2.12813e-09	7.20931e-09
Btbd19	209.079	0.628816	0.138064	4.55451	5.25068e-06	1.29028e-05
Btbd2	1010.32	-0.63102	0.091143	-6.9234	4.40928e-12	1.85906e-11
Btbd3	233.253	-0.25176	0.118428	-2.12585	0.0335159	0.0496197
Btbd6	22.8673	0.845382	0.433916	1.94826	0.0513834	0.0733656
Btbd7	615.783	0.0021274	0.0889413	0.0239192	0.980917	0.987788
Btbd8	17.834	0.0995861	0.399372	0.249357	0.803085	0.838127
Btbd9	370.682	0.423763	0.098261	4.31263	1.61327e-05	3.75158e-05
Btc	28.9148	0.429726	0.491095	0.875037	0.381554	0.444433
Btd	355.822	-0.25834	0.127803	-2.0214	0.0432386	0.0627152
Btf3	3533.38	-0.357345	0.0620342	-5.76044	8.38935e-09	2.69808e-08
Btf3l4	596.193	0.511434	0.10958	4.66723	3.05294e-06	7.70032e-06
Btg1	2866.08	1.40202	0.0580693	24.144	8.63561e-129	6.38304e-127
Btg2	380.169	-1.14581	0.154023	-7.43922	1.01279e-13	4.8643e-13
Btg3	513.552	1.42173	0.164433	8.64625	5.32175e-18	3.3864e-17
Btn1a1	26.8654	-3.61167	0.495319	-7.2916	3.063e-13	1.41178e-12
Btn2a2	17.8944	-6.96607	1.23992	-5.61815	1.93015e-08	6.01384e-08
Btrc	473.933	0.323531	0.116167	2.78505	0.00535191	0.00908276
Bub1	1694.72	-0.373117	0.0754769	-4.94346	7.67495e-07	2.05761e-06
Bub1b	2358.4	-0.10847	0.0554201	-1.95723	0.0503208	0.0719899
Bub3	1265.23	0.0423917	0.0686993	0.617062	0.537194	0.598238
Bud13	336.669	-0.860734	0.121842	-7.06434	1.61385e-12	7.01463e-12
Bud31	812.916	-0.112056	0.0734759	-1.52507	0.127242	0.167627
Bysl	646.973	-0.0247919	0.0904857	-0.273987	0.784094	0.822494
Bzw1	4673.24	-0.0562181	0.0662095	-0.849094	0.395829	0.45857
Bzw2	1139.1	0.614723	0.0698489	8.80075	1.35903e-18	8.93027e-18
C030014I23Rik	9.50049	-0.838174	0.665609	-1.25926	0.207937	0.260603
C030017K20Rik	69.9412	1.76402	0.243123	7.25568	3.9964e-13	1.82051e-12
C030037D09Rik	37.5034	1.31922	0.327973	4.02235	5.76197e-05	0.000125891
C030039L03Rik	49.2496	-0.796333	0.276044	-2.88481	0.00391651	0.00677236
C030046E11Rik	907.348	-0.139547	0.0653402	-2.1357	0.0327037	0.0485379
C130026I21Rik	30.8819	4.06302	1.63312	2.48789	0.0128505	0.0205554
C130036L24Rik	16.5176	1.28726	0.483777	2.66086	0.00779421	0.0128947
C130071C03Rik	70.2854	5.95569	0.63915	9.31815	1.18386e-20	8.72587e-20
C130074G19Rik	70.9907	-8.79321	1.19106	-7.38266	1.5516e-13	7.33629e-13
C1d	313.714	0.0494294	0.132267	0.373709	0.708621	0.756375
C1galt1	222.403	-0.861627	0.118088	-7.29648	2.95399e-13	1.36321e-12
C1galt1c1	232.369	-0.61551	0.117718	-5.22867	1.70734e-07	4.87924e-07
C1qbp	1812.62	0.540404	0.0641761	8.42064	3.74427e-17	2.24296e-16
C1qtnf1	88.5456	0.330957	0.195037	1.69689	0.0897168	0.122178
C1qtnf5	8.03469	-3.41108	0.902749	-3.77854	0.000157749	0.000327695
C1qtnf6	1024.81	0.839131	0.0707953	11.8529	2.07841e-32	2.55562e-31
C1qtnf9	20.0472	-1.49491	1.83396	-0.81513	0.414998	0.477311
C1ra	1018.93	1.13207	0.106593	10.6205	2.39358e-26	2.28079e-25
C1rl	138.368	0.69939	0.185747	3.76529	0.000166354	0.000344859
C1s1	1251.17	3.61732	0.102145	35.4136	1.05572e-274	3.28858e-272
C1s2	12.7529	2.35419	0.617821	3.81047	0.000138704	0.000289881
C230034O21Rik	13.2833	0.975254	0.484438	2.01316	0.0440975	0.0638618
C230052I12Rik	109.579	0.0543704	0.165591	0.328341	0.742654	0.786413
C2cd2	189.919	-0.757308	0.134183	-5.64384	1.66298e-08	5.20248e-08
C2cd2l	242.178	-0.798011	0.140125	-5.69497	1.23391e-08	3.90782e-08
C2cd3	583.252	-0.375009	0.083577	-4.48699	7.22357e-06	1.74882e-05
C2cd4c	12.2324	-7.11032	1.26795	-5.60774	2.04986e-08	6.37317e-08
C2cd5	390.49	-0.750581	0.0841902	-8.91529	4.86532e-19	3.28278e-18
C3	6079.87	2.60923	0.149968	17.3986	8.45431e-68	2.48013e-66
C330006A16Rik	445.258	0.261688	0.10397	2.51695	0.0118374	0.0190398
C330007P06Rik	809.872	-0.372789	0.0771497	-4.83202	1.35154e-06	3.53643e-06
C330011M18Rik	19.113	-1.67871	0.485826	-3.45537	0.000549541	0.00106735
C330013E15Rik	7.09322	0.760429	0.782732	0.971507	0.331296	0.392782
C330018D20Rik	140.715	0.523609	0.190887	2.74303	0.00608749	0.010229
C330021F23Rik	15.1872	2.24867	0.769588	2.92191	0.00347888	0.00605645
C330027C09Rik	1942.3	-0.597816	0.0809916	-7.38121	1.56855e-13	7.41112e-13
C430049B03Rik	42.7826	0.476265	0.280825	1.69595	0.0898963	0.122384
C4a	34.6548	-2.0492	0.401599	-5.1026	3.35025e-07	9.2863e-07
C4b	231.283	-2.13013	0.580314	-3.67065	0.00024193	0.000491639
C530005A16Rik	20.9421	0.948958	0.676168	1.40344	0.160487	0.207046
C630016N16Rik	22.7993	0.760827	0.380875	1.99758	0.0457625	0.0659954
C630043F03Rik	17.7236	4.15129	0.610078	6.80452	1.01384e-11	4.14242e-11
C730034F03Rik	24.5416	0.885011	0.59562	1.48587	0.137315	0.179631
C77080	1023.98	-0.148953	0.0872686	-1.70683	0.0878538	0.119816
C78339	988.329	-0.611436	0.0848162	-7.20895	5.63847e-13	2.53412e-12
C87436	163.522	0.223771	0.130661	1.71261	0.0867836	0.11847
C920006O11Rik	12.5226	0.504723	0.578713	0.872147	0.383128	0.445937
C920025E04Rik	35.9915	-7.525	1.22003	-6.16786	6.92202e-10	2.45555e-09
Caap1	138.579	-0.0336687	0.163035	-0.206512	0.836391	0.867214
Cab39	1267.25	-0.0135564	0.0644854	-0.210224	0.833493	0.865031
Cab39l	513.476	-0.207847	0.0988477	-2.1027	0.035492	0.0523674
Cabin1	1649.89	0.41474	0.069783	5.94328	2.79377e-09	9.38163e-09
Cables2	428.715	-0.320366	0.112124	-2.85723	0.0042735	0.0073537
Cacfd1	597.477	-0.933221	0.107129	-8.71119	3.0071e-18	1.94185e-17
Cachd1	882.386	1.14553	0.0784436	14.6032	2.68095e-48	5.31437e-47
Cacna1a	139.661	1.67031	0.159212	10.4911	9.49504e-26	8.75431e-25
Cacna1b	146.183	6.8404	0.512454	13.3483	1.21156e-40	1.96904e-39
Cacna1c	534.924	5.8925	0.178717	32.9712	2.09986e-238	4.57874e-236
Cacna1g	334.528	-6.74536	0.41202	-16.3715	3.05826e-60	7.90736e-59
Cacna1i	53.8093	1.56885	0.273963	5.72651	1.02517e-08	3.26812e-08
Cacna1s	30.6938	3.25293	1.72373	1.88714	0.0591414	0.0834768
Cacna2d1	465.418	0.254171	0.0897465	2.8321	0.00462435	0.00791372
Cacnb1	162.089	-0.331864	0.157184	-2.11131	0.0347457	0.0513532
Cacnb2	99.8819	5.11304	0.422298	12.1077	9.61993e-34	1.24242e-32
Cacnb3	1314.41	0.196701	0.0615258	3.19705	0.00138843	0.00255483
Cacng7	303.238	-0.122311	0.123156	-0.993136	0.320644	0.382196
Cactin	1181.83	0.132719	0.081493	1.62859	0.103399	0.139232
Cacul1	1126.45	0.202157	0.0636073	3.17821	0.00148187	0.00271874
Cacybp	1529.39	0.219129	0.078628	2.7869	0.00532144	0.00903341
Cad	3068.59	0.408168	0.0693019	5.88972	3.86862e-09	1.28297e-08
Cadm1	709.422	9.05169	0.461909	19.5963	1.66393e-85	6.76062e-84
Cadm4	79.3794	-3.54198	0.288668	-12.2701	1.31094e-34	1.73945e-33
Cage1	7.40212	-0.27732	0.756488	-0.366589	0.713926	0.761342
Calcoco1	745.795	0.172545	0.0930287	1.85475	0.0636319	0.0892758
Calcrl	29.9909	0.347899	0.374892	0.928	0.353408	0.415944
Cald1	7320.24	0.8926	0.0554823	16.088	3.09602e-58	7.67145e-57
Calhm2	130.777	-7.76986	0.732189	-10.6118	2.62564e-26	2.49722e-25
Calm1	5293.28	0.403901	0.0465468	8.67732	4.05202e-18	2.59611e-17
Calm2	5681.53	-0.396126	0.059498	-6.6578	2.77961e-11	1.09601e-10
Calm3	2251.34	-0.575305	0.0761574	-7.55416	4.21587e-14	2.09242e-13
Calr	15317.8	-0.050048	0.0439159	-1.13963	0.25444	0.312127
Calr3	33.9877	-0.349709	0.367427	-0.951779	0.341209	0.403329
Calu	7897.48	-0.302883	0.0523053	-5.79068	7.01034e-09	2.26796e-08
Camk1	548.433	-0.651448	0.0848294	-7.67952	1.59692e-14	8.13253e-14
Camk1d	270.755	-5.3038	0.277218	-19.1322	1.36077e-81	5.16027e-80
Camk2b	48.6468	-1.63248	0.343911	-4.74681	2.06651e-06	5.30745e-06
Camk2d	1191.92	0.679463	0.0657572	10.3329	5.00256e-25	4.48277e-24
Camk2g	849.403	0.160632	0.0859833	1.86817	0.0617378	0.0868511
Camk2n1	238.01	-1.08937	0.130287	-8.36136	6.19971e-17	3.6652e-16
Camk2n2	10.0891	2.91579	0.636362	4.58196	4.60634e-06	1.13814e-05
Camk4	52.4822	0.151529	0.329494	0.459885	0.645599	0.699592
Camkk1	169.938	0.416665	0.142966	2.91443	0.00356337	0.00619529
Camkk2	485.483	-0.274862	0.104842	-2.62169	0.00874938	0.0143678
Camkmt	20.9489	-0.371333	0.40644	-0.913623	0.360915	0.42337
Caml	350.162	0.0606514	0.109725	0.552759	0.580428	0.639419
Camsap1	1292.71	-0.218006	0.0717938	-3.03656	0.00239298	0.00427483
Camsap2	1478.27	0.0894963	0.0634782	1.40987	0.158577	0.204876
Camsap3	11.4295	1.12669	0.698143	1.61384	0.106562	0.143092
Camta1	179.758	-0.497301	0.184463	-2.69594	0.00701909	0.0116803
Camta2	363.201	-0.176624	0.11243	-1.57097	0.11619	0.15464
Cand1	4158.02	0.107233	0.0467724	2.29266	0.0218674	0.0335276
Cand2	526.48	-0.267288	0.111547	-2.39619	0.0165667	0.0260163
Cant1	679.318	0.12926	0.104425	1.23783	0.215778	0.269682
Canx	6289.21	0.362754	0.0585453	6.19613	5.78698e-10	2.06579e-09
Cap1	3241.45	0.282031	0.0453825	6.21453	5.14792e-10	1.84319e-09
Capg	1285.26	0.31576	0.0828024	3.81342	0.00013706	0.000286675
Capn1	1131.04	-0.0667126	0.075276	-0.88624	0.375488	0.43803
Capn10	255.432	0.473424	0.123782	3.82468	0.000130945	0.000274587
Capn15	331.978	-0.133265	0.106418	-1.25228	0.210466	0.263496
Capn2	2902.44	-0.516182	0.0492353	-10.484	1.02328e-25	9.41747e-25
Capn5	259.947	-1.85529	0.139665	-13.2838	2.87268e-40	4.61712e-39
Capn6	47.3616	-2.12935	0.287725	-7.40065	1.35516e-13	6.43306e-13
Capn7	744.152	-0.808188	0.0821176	-9.84183	7.43449e-23	6.08289e-22
Capns1	2223.24	-0.196557	0.0657539	-2.98929	0.00279626	0.00493238
Caprin1	8179.09	0.104801	0.0578079	1.81292	0.0698438	0.0971679
Caprin2	230.735	-1.17008	0.156097	-7.49583	6.58813e-14	3.21254e-13
Caps2	13.8415	3.48523	0.773164	4.50776	6.55171e-06	1.59264e-05
Capza1	2682.27	0.296342	0.0707509	4.18853	2.80766e-05	6.33976e-05
Capza2	2352.89	-0.830719	0.0786728	-10.5592	4.60749e-26	4.31186e-25
Capzb	2421.37	0.634062	0.0489423	12.9553	2.19301e-38	3.29405e-37
Car11	26.2763	-0.15473	0.332808	-0.464923	0.641987	0.696583
Car12	67.6721	-6.7939	0.745039	-9.11885	7.59237e-20	5.36634e-19
Car13	457.475	-8.46039	0.651103	-12.9939	1.32425e-38	2.00987e-37
Car2	20.9427	-2.47718	0.858283	-2.88621	0.00389915	0.00674769
Car5b	434.661	1.0824	0.12812	8.4483	2.95573e-17	1.78284e-16
Car6	23.9703	5.7494	0.801009	7.1777	7.08939e-13	3.16231e-12
Car7	13.0927	0.566094	0.645713	0.876696	0.380652	0.4435
Car9	39.0143	3.01556	0.636594	4.73702	2.1688e-06	5.5549e-06
Card10	1632.65	0.235526	0.0766238	3.0738	0.00211352	0.00379981
Card14	9.58647	-4.58418	1.21393	-3.77632	0.000159161	0.000330471
Card6	47.3678	0.427979	0.353631	1.21024	0.226186	0.281158
Carf	85.621	-0.178991	0.188925	-0.947416	0.343427	0.405593
Carhsp1	2749.41	-0.468509	0.0627927	-7.4612	8.57372e-14	4.14064e-13
Carkd	279.774	0.0391656	0.131356	0.298164	0.765578	0.806575
Carm1	1330.11	-0.562271	0.0700381	-8.02807	9.90166e-16	5.44987e-15
Carns1	39.9836	-3.28259	0.441101	-7.44182	9.93061e-14	4.77655e-13
Cars	1525.95	1.04963	0.063367	16.5643	1.2634e-61	3.35276e-60
Cars2	290.314	0.115854	0.11241	1.03064	0.30271	0.363402
Casc1	37.5476	-1.73686	0.705047	-2.46347	0.0137601	0.0218846
Casc3	1467.8	-0.249478	0.0725602	-3.43822	0.000585557	0.00113393
Casc4	863.72	-0.762285	0.0804251	-9.4782	2.58701e-21	1.95867e-20
Casc5	1473.34	-0.837313	0.0848734	-9.86544	5.87777e-23	4.83033e-22
Casd1	432.286	0.671075	0.0981686	6.83595	8.14638e-12	3.34839e-11
Cask	651.603	-0.448752	0.0845413	-5.30808	1.10789e-07	3.21243e-07
Caskin1	35.6344	-3.51534	0.493865	-7.11803	1.09477e-12	4.80151e-12
Caskin2	463.36	-0.0587171	0.108725	-0.540052	0.589161	0.647622
Casp12	216.283	-1.04455	0.157305	-6.64029	3.1307e-11	1.22926e-10
Casp2	895.404	-0.464085	0.0919825	-5.04536	4.52667e-07	1.24312e-06
Casp3	993.367	-0.388605	0.0797465	-4.873	1.09916e-06	2.90278e-06
Casp4	147.351	-1.32541	0.2307	-5.74514	9.18461e-09	2.94443e-08
Casp6	275.647	-0.0454821	0.111219	-0.408942	0.682582	0.733188
Casp7	252.247	-3.9548	0.193365	-20.4526	5.70117e-93	2.67342e-91
Casp8	634.428	0.0442183	0.0946741	0.467058	0.640459	0.695074
Casp8ap2	1025.72	-0.290797	0.123781	-2.34929	0.0188095	0.0292227
Casp9	407.062	0.360127	0.0951269	3.78575	0.000153245	0.0003191
Casq2	13.5018	6.11826	1.26693	4.82921	1.37079e-06	3.58393e-06
Cast	2369.34	0.369097	0.0587663	6.28076	3.36928e-10	1.22411e-09
Casz1	59.0857	0.480017	0.314349	1.52702	0.126755	0.16707
Cat	795.875	-0.338892	0.0685184	-4.94601	7.57504e-07	2.03332e-06
Catip	15.1438	0.67053	0.419564	1.59816	0.110008	0.147296
Catsper2	37.2304	1.9309	0.369367	5.22759	1.71734e-07	4.90567e-07
Cav1	2423.83	1.2344	0.0706711	17.4668	2.56491e-68	7.66136e-67
Cav2	1110.68	-0.120295	0.101546	-1.18464	0.236161	0.292059
Cbfa2t2	904.673	-0.454675	0.0644825	-7.05114	1.77461e-12	7.68275e-12
Cbfb	1663.53	-0.668634	0.0822949	-8.12485	4.47899e-16	2.5085e-15
Cbl	564.321	-1.86357	0.136603	-13.6422	2.24825e-42	3.79045e-41
Cblb	427.703	0.385571	0.112158	3.43776	0.000586545	0.00113551
Cbll1	468.062	0.00219135	0.0887793	0.0246831	0.980308	0.987478
Cbln1	60.0091	8.19126	1.06081	7.72168	1.14804e-14	5.92028e-14
Cbln3	8.65717	-0.364353	0.673172	-0.541248	0.588336	0.646933
Cbr1	83.3421	-5.6677	0.447	-12.6794	7.68948e-37	1.09707e-35
Cbr2	137.17	-2.79882	0.202873	-13.7959	2.69616e-43	4.69692e-42
Cbr3	9.86627	-1.94481	0.631352	-3.08039	0.00206727	0.00372433
Cbr4	51.1177	1.24038	0.257223	4.8222	1.41985e-06	3.7063e-06
Cbs	8.26987	-4.47666	1.14636	-3.90511	9.41834e-05	0.000200488
Cbwd1	423.056	0.475065	0.10876	4.36801	1.25384e-05	2.95354e-05
Cbx1	1016.08	-0.189825	0.0736071	-2.57889	0.00991176	0.0161388
Cbx2	397.558	0.462416	0.110264	4.19372	2.74418e-05	6.20715e-05
Cbx3	2138.75	-0.370746	0.0760055	-4.87788	1.07231e-06	2.8353e-06
Cbx4	1018.49	0.225358	0.110428	2.04078	0.0412729	0.0601776
Cbx5	7793.97	-0.0342714	0.0583347	-0.587495	0.556871	0.617105
Cbx6	1368.07	0.987031	0.227049	4.34721	1.37882e-05	3.23281e-05
Cbx7	357.536	-6.3169	0.304215	-20.7646	9.04562e-96	4.43235e-94
Cbx8	215.705	0.0975412	0.14899	0.654681	0.512673	0.574009
Cby1	255.151	-0.0184195	0.136746	-0.134699	0.89285	0.916241
Cc2d1a	706.72	-0.453082	0.103025	-4.3978	1.09356e-05	2.59608e-05
Cc2d1b	648.811	0.651684	0.0879429	7.41031	1.26009e-13	5.99919e-13
Cc2d2a	277.427	1.00716	0.126658	7.9518	1.83822e-15	9.9749e-15
Ccar1	2493.25	-0.212201	0.0694477	-3.05556	0.00224643	0.00402713
Ccar2	1186.48	-0.465606	0.0558627	-8.33483	7.76123e-17	4.5636e-16
Ccbe1	622.994	0.969979	0.0938944	10.3305	5.12752e-25	4.58847e-24
Ccbl1	58.6711	-0.82237	0.325168	-2.52906	0.0114367	0.0184383
Ccbl2	622.936	2.86159	0.10862	26.345	5.85633e-153	5.80442e-151
Ccdc101	133.343	-0.364777	0.166934	-2.18515	0.0288775	0.0433063
Ccdc102a	286.275	-2.46178	0.13338	-18.4568	4.59774e-76	1.60406e-74
Ccdc103	7.94423	-0.0986703	0.782358	-0.126119	0.899638	0.92176
Ccdc104	413.958	0.185916	0.115409	1.61092	0.107197	0.143871
Ccdc106	23.9699	-0.133234	0.471126	-0.282799	0.777331	0.81705
Ccdc107	194.657	-1.13902	0.131779	-8.64339	5.4571e-18	3.46747e-17
Ccdc109b	280.669	1.119	0.125064	8.94738	3.64031e-19	2.47538e-18
Ccdc11	19.8434	-1.51201	1.61854	-0.934179	0.350212	0.412702
Ccdc112	266.863	-0.640811	0.177449	-3.61124	0.000304735	0.000610263
Ccdc114	66.5142	1.96239	0.287706	6.82081	9.05295e-12	3.71168e-11
Ccdc115	162.685	0.427273	0.16149	2.64581	0.00814945	0.0134501
Ccdc116	63.0008	-2.02899	0.520498	-3.89817	9.69212e-05	0.000206015
Ccdc117	555.907	-0.289342	0.117653	-2.45928	0.0139216	0.0221174
Ccdc12	222	-0.70012	0.149317	-4.68882	2.74788e-06	6.96177e-06
Ccdc120	257.654	-0.943096	0.128174	-7.35791	1.86817e-13	8.7666e-13
Ccdc122	94.5922	0.188689	0.198794	0.949171	0.342533	0.404748
Ccdc124	353.351	0.26365	0.131606	2.00333	0.045142	0.0651868
Ccdc125	18.4473	-1.66485	0.712679	-2.33605	0.0194888	0.0301778
Ccdc126	90.5881	-0.979682	0.189719	-5.16386	2.41909e-07	6.80039e-07
Ccdc127	787.812	-0.266377	0.0793021	-3.35902	0.000782195	0.00149154
Ccdc130	111.062	-0.209276	0.173514	-1.2061	0.227778	0.282949
Ccdc132	823.464	-0.0923285	0.0948551	-0.973363	0.330373	0.391901
Ccdc134	346.622	0.0403867	0.12519	0.322603	0.746996	0.790118
Ccdc136	249.653	-0.841259	0.128503	-6.54663	5.88513e-11	2.26057e-10
Ccdc137	500.45	0.440805	0.0925233	4.76426	1.89545e-06	4.88249e-06
Ccdc138	89.9911	0.168509	0.20421	0.825175	0.409272	0.471846
Ccdc14	249.923	-0.218535	0.125676	-1.73888	0.0820564	0.112613
Ccdc141	227.274	0.332429	0.14552	2.28442	0.0223466	0.0342182
Ccdc142	315.27	-0.409504	0.117572	-3.48301	0.000495803	0.000967571
Ccdc148	25.5215	-0.146904	0.497856	-0.295072	0.767939	0.808607
Ccdc15	75.1704	-0.801723	0.281522	-2.84781	0.00440208	0.00755806
Ccdc151	14.3052	-2.03747	0.604833	-3.36866	0.000755359	0.0014431
Ccdc157	487.57	-0.148516	0.115005	-1.29139	0.196567	0.24785
Ccdc159	26.863	-2.24819	0.44329	-5.07159	3.94501e-07	1.08864e-06
Ccdc162	12.4022	0.569011	0.796341	0.714532	0.474898	0.537605
Ccdc163	128.927	0.18763	0.164008	1.14402	0.252614	0.310131
Ccdc167	51.6982	-5.90041	0.603459	-9.77765	1.40435e-22	1.13065e-21
Ccdc17	24.5007	1.48764	0.494193	3.01025	0.00261036	0.00463131
Ccdc170	26.7595	1.49441	0.968693	1.5427	0.122903	0.162566
Ccdc171	42.9913	0.459246	0.253594	1.81095	0.0701493	0.09751
Ccdc173	36.2476	-0.924217	0.348754	-2.65005	0.00804787	0.0132892
Ccdc174	411.55	-0.671869	0.129593	-5.18446	2.16646e-07	6.12574e-07
Ccdc176	19.401	0.556919	0.514775	1.08187	0.279311	0.338386
Ccdc18	134.859	-0.959944	0.186483	-5.14762	2.63817e-07	7.39557e-07
Ccdc181	88.6161	0.0687393	0.181877	0.377944	0.705472	0.753752
Ccdc22	304.669	0.277119	0.135903	2.03909	0.0414408	0.0603821
Ccdc23	96.565	-0.0899777	0.203881	-0.441325	0.658978	0.711161
Ccdc25	591.781	-0.0694611	0.0808385	-0.859257	0.390199	0.452729
Ccdc28a	44.1182	-0.212349	0.233233	-0.910457	0.362582	0.425059
Ccdc28b	40.4484	-1.49377	0.321147	-4.65138	3.29728e-06	8.28468e-06
Ccdc32	150.239	-0.341062	0.137474	-2.48093	0.0131041	0.0209201
Ccdc34	444.205	0.0649602	0.103077	0.630208	0.528559	0.589525
Ccdc37	12.0557	1.48331	0.677209	2.19034	0.0284999	0.0427679
Ccdc39	29.4638	1.11702	0.380564	2.93518	0.00333355	0.0058201
Ccdc43	620.144	-0.453244	0.0869891	-5.21036	1.88478e-07	5.36288e-07
Ccdc47	2045.73	1.30746	0.0635596	20.5706	5.03504e-94	2.38672e-92
Ccdc50	1902.15	-0.307103	0.0750594	-4.09147	4.28654e-05	9.49878e-05
Ccdc51	96.4101	-0.333323	0.179734	-1.85453	0.0636628	0.0892999
Ccdc53	339.966	0.3239	0.0991799	3.26578	0.00109163	0.00203967
Ccdc55	505.602	-0.0392151	0.10457	-0.375015	0.707649	0.755585
Ccdc57	65.5077	0.597092	0.30243	1.97432	0.0483457	0.0693691
Ccdc58	227.832	0.0163633	0.157006	0.10422	0.916994	0.93515
Ccdc59	641.55	-0.236015	0.103213	-2.28669	0.0222141	0.0340272
Ccdc6	1604.07	0.231848	0.0751798	3.08391	0.00204298	0.00368413
Ccdc61	119.023	0.163586	0.164889	0.992097	0.32115	0.382765
Ccdc62	14.6376	0.230033	0.503582	0.456794	0.647819	0.701549
Ccdc64	49.1997	0.00569173	0.313535	0.0181534	0.985516	0.991122
Ccdc64b	7.73259	-0.417466	1.09062	-0.382778	0.701884	0.750409
Ccdc65	17.5128	0.861531	0.459278	1.87584	0.0606776	0.0854515
Ccdc66	493.074	0.296733	0.0976303	3.03936	0.00237085	0.00423856
Ccdc69	5.72142	-6.39228	1.33404	-4.79166	1.65408e-06	4.28945e-06
Ccdc71	400.821	-0.643	0.133749	-4.80749	1.52835e-06	3.97838e-06
Ccdc71l	211.467	0.742313	0.143468	5.17406	2.29059e-07	6.46135e-07
Ccdc73	60.603	-0.0412736	0.348631	-0.118388	0.905761	0.926728
Ccdc74a	38.4809	-0.779387	0.305208	-2.55363	0.0106607	0.0172765
Ccdc77	425.708	-0.94232	0.121134	-7.77913	7.30232e-15	3.82451e-14
Ccdc80	49.9568	-3.21483	0.350665	-9.16781	4.82721e-20	3.45106e-19
Ccdc82	156.157	-1.03684	0.172749	-6.00201	1.94892e-09	6.62277e-09
Ccdc84	144.463	-0.552964	0.157925	-3.50144	0.000462751	0.000906585
Ccdc85a	18.5693	8.10485	1.25951	6.43493	1.23529e-10	4.62413e-10
Ccdc85b	313.907	1.57154	0.156072	10.0693	7.54917e-24	6.48495e-23
Ccdc85c	76.1919	1.07689	0.242203	4.44624	8.73855e-06	2.09658e-05
Ccdc86	637.96	0.681483	0.0933885	7.29729	2.93619e-13	1.35547e-12
Ccdc88a	1089.56	0.0497575	0.0850461	0.585065	0.558504	0.618653
Ccdc88b	37.7304	1.15879	0.330094	3.51049	0.000447274	0.000878501
Ccdc88c	66.3443	1.98934	0.269698	7.37619	1.6288e-13	7.67914e-13
Ccdc9	416.437	0.132604	0.0995533	1.33199	0.182863	0.232407
Ccdc90b	118.882	-0.0270073	0.167159	-0.161567	0.871647	0.898216
Ccdc91	105.611	-10.6982	1.18541	-9.02488	1.79885e-19	1.2452e-18
Ccdc92	146.459	-1.06418	0.139373	-7.63544	2.25053e-14	1.1377e-13
Ccdc93	907.457	1.07613	0.0725942	14.824	1.02552e-49	2.0866e-48
Ccdc94	134.151	0.0230153	0.180405	0.127576	0.898484	0.920867
Ccdc96	21.4726	0.46732	0.458074	1.02018	0.307642	0.368477
Ccdc97	472.729	-0.106758	0.0901754	-1.1839	0.236454	0.29231
Cchcr1	747.821	-0.193354	0.101024	-1.91395	0.0556264	0.0789537
Ccl2	8494.09	2.60162	0.0940904	27.6502	2.77744e-168	3.3337e-166
Ccl20	31.7406	2.41946	0.452366	5.34845	8.87088e-08	2.5987e-07
Ccl25	77.892	1.35937	0.238242	5.70583	1.15775e-08	3.67909e-08
Ccl27a	14.8743	1.56397	0.467962	3.3421	0.000831472	0.00158044
Ccl5	567.344	-2.65867	0.208789	-12.7338	3.83918e-37	5.54393e-36
Ccl7	2245.22	3.44482	0.0843947	40.818	0	0
Ccl9	53.1059	3.45445	0.326931	10.5663	4.27117e-26	4.00571e-25
Ccm2	577.009	0.413005	0.0923194	4.47365	7.68945e-06	1.85474e-05
Ccna2	4350.76	-0.524114	0.058945	-8.89158	6.02487e-19	4.04015e-18
Ccnb1	2805.31	-0.815003	0.0509792	-15.987	1.57548e-57	3.78202e-56
Ccnb2	781.933	-1.7256	0.076416	-22.5817	6.55875e-113	4.10565e-111
Ccnc	519.487	-0.160452	0.113652	-1.41179	0.158011	0.204194
Ccnd1	2940.12	0.756596	0.0627258	12.062	1.67727e-33	2.14294e-32
Ccnd2	1331.7	1.12454	0.0703076	15.9945	1.39574e-57	3.35669e-56
Ccnd3	1507.29	-0.314731	0.0880907	-3.57281	0.000353171	0.000703171
Ccndbp1	380.028	-0.526596	0.105734	-4.98038	6.34591e-07	1.71749e-06
Ccne1	419.853	-0.847637	0.115765	-7.32205	2.44207e-13	1.13531e-12
Ccne2	615.51	-0.342792	0.122125	-2.8069	0.00500208	0.00852668
Ccnf	1281.19	-0.678	0.0652266	-10.3945	2.62577e-25	2.37736e-24
Ccng1	657.908	-0.289171	0.105477	-2.74155	0.00611499	0.010273
[truncated: 11,084 more rows]

## Sheet: b, baseline padj<1e-6
Symbol	baseMean	log2FoldChange	lfcSE	stat	pvalue	padj
AI662270	160.951	11.8556	1.18569	9.99888	1.54126e-23	1.30514e-22
Dppa2	202.775	11.7058	1.18543	9.87472	5.3585e-23	4.41469e-22
Spon2	103.866	11.0622	1.19121	9.28658	1.59329e-20	1.16518e-19
Myo3b	197.788	10.5074	1.18492	8.8676	7.47421e-19	4.97888e-18
Bhlhe22	73.9471	10.5049	1.19423	8.79639	1.41292e-18	9.27509e-18
Sp8	69.8208	10.3662	1.19297	8.68942	3.64286e-18	2.3443e-17
Sall1	157.397	10.3281	1.18928	8.6843	3.81094e-18	2.44644e-17
Gm15128	69.4514	10.3091	1.19515	8.62573	6.3683e-18	4.02689e-17
Cdh22	58.3245	10.296	1.19587	8.60962	7.33041e-18	4.60412e-17
Gm11427	78.1549	10.2797	1.19347	8.6133	7.09883e-18	4.46509e-17
Thrb	96.36	10.2452	1.18991	8.61007	7.30169e-18	4.58828e-17
Pax2	76.458	10.1025	1.19531	8.45176	2.86953e-17	1.73244e-16
Gm9825	690.665	10.0048	0.594891	16.8179	1.80372e-63	4.93683e-62
Hdac9	63.8104	9.94852	1.19731	8.30907	9.64525e-17	5.62339e-16
Gm2694	51.132	9.61324	1.20233	7.99552	1.29028e-15	7.05715e-15
En2	108.335	9.47023	1.19396	7.93177	2.16039e-15	1.16554e-14
Rhox5	275.009	9.36095	0.597764	15.66	2.84115e-55	6.57889e-54
Mmp10	276.646	9.25527	0.618388	14.9668	1.21042e-50	2.51763e-49
Otx2	79.964	9.21973	1.19418	7.72053	1.15846e-14	5.97166e-14
Gm17173	21.5717	9.15913	1.22392	7.48343	7.24076e-14	3.52421e-13
Ttn	430.859	9.12266	0.523177	17.437	4.31845e-68	1.27536e-66
Cntnap4	26.162	9.11628	1.21899	7.47856	7.51389e-14	3.65443e-13
Tph2	45.5757	9.1156	1.20301	7.57732	3.52757e-14	1.75948e-13
Gucy1a2	40.2338	9.10633	1.2027	7.57158	3.68716e-14	1.83698e-13
Zscan4f	349.17	9.08948	1.31853	6.89366	5.43762e-12	2.27213e-11
Cadm1	709.422	9.05169	0.461909	19.5963	1.66393e-85	6.76062e-84
Lrrtm4	33.0151	8.94636	1.20561	7.4206	1.16589e-13	5.571e-13
Cdh26	177.313	8.92515	0.655746	13.6107	3.45961e-42	5.81028e-41
Brinp3	31.5607	8.90643	1.21461	7.33274	2.25494e-13	1.05174e-12
Rbp2	27.5628	8.88505	1.22817	7.23437	4.67709e-13	2.11878e-12
Cd34	4511.66	8.84423	0.201636	43.8624	0	0
Gm773	22.2759	8.83984	1.23168	7.17708	7.12151e-13	3.17555e-12
Nell2	61.3552	8.83475	1.04058	8.49019	2.06299e-17	1.25244e-16
Zscan4c	301.238	8.82388	1.36853	6.44772	1.13545e-10	4.26259e-10
Hpse	23.5893	8.77812	1.26166	6.95759	3.46138e-12	1.46887e-11
Dynap	71.2884	8.74192	1.04091	8.39836	4.52739e-17	2.69972e-16
Slamf8	30.1296	8.70756	1.22302	7.11973	1.0814e-12	4.74602e-12
Gbp4	84.3262	8.67901	1.20023	7.23112	4.79036e-13	2.16859e-12
Usp17la	311.52	8.6667	1.21324	7.14346	9.10103e-13	4.02531e-12
Glipr1	473.004	8.65151	0.409118	21.1467	2.95664e-99	1.55348e-97
Tns4	60.03	8.63279	1.03838	8.3137	9.27631e-17	5.41311e-16
Bend7	34.4438	8.52683	1.21169	7.03713	1.9624e-12	8.4649e-12
Shd	147.444	8.49094	0.733368	11.578	5.32673e-31	6.16177e-30
Il1rl1	12092.8	8.43309	0.140557	59.9976	0	0
Stab1	568.926	8.39306	0.351335	23.889	3.98075e-126	2.84591e-124
Lepr	21.2191	8.36743	1.2587	6.64765	2.97807e-11	1.1725e-10
Cpa6	32.5274	8.35906	1.21815	6.86212	6.7845e-12	2.8098e-11
Zfp105	36.0434	8.29896	1.22712	6.76295	1.35209e-11	5.46814e-11
Zfp423	17.8057	8.27323	1.22479	6.75482	1.43012e-11	5.77298e-11
Mmp3	812.539	8.21641	0.473293	17.3601	1.65415e-67	4.80916e-66
Akr1c18	32.4074	8.19543	1.06311	7.70889	1.26912e-14	6.52158e-14
Cbln1	60.0091	8.19126	1.06081	7.72168	1.14804e-14	5.92028e-14
3425401B19Rik	18.7833	8.16529	1.25468	6.50789	7.62159e-11	2.90202e-10
Tbx20	115.392	8.13922	1.03282	7.88056	3.25919e-15	1.73899e-14
Gm8257	19.625	8.12903	1.23936	6.55907	5.41442e-11	2.08466e-10
Zscan4d	174.613	8.11806	1.38588	5.8577	4.69327e-09	1.54548e-08
Gm26825	5958.22	8.11079	0.313481	25.8733	1.32938e-147	1.2078e-145
Ccdc85a	18.5693	8.10485	1.25951	6.43493	1.23529e-10	4.62413e-10
Gm12415	19.9628	8.05438	1.23649	6.51392	7.32154e-11	2.79183e-10
Etl4	321.921	8.04701	0.469893	17.1252	9.62601e-66	2.73776e-64
Maats1	25.2192	8.03021	1.233	6.51273	7.37995e-11	2.81246e-10
Nlrp2	138.916	7.99456	0.561692	14.233	5.71679e-46	1.06694e-44
Plekhs1	14.2075	7.93979	1.26273	6.28781	3.21985e-10	1.17145e-09
Prl2c2	667.011	7.90382	0.238439	33.1482	6.0078e-241	1.37895e-238
Gm9732	41.6521	7.84723	1.04777	7.48944	6.91667e-14	3.37024e-13
1700024B05Rik	21.0404	7.84105	1.22111	6.42124	1.35165e-10	5.03953e-10
2610203C22Rik	35.0483	7.7838	1.06044	7.34018	2.13304e-13	9.97375e-13
A530084C06Rik	44.0096	7.77424	1.06052	7.33057	2.29172e-13	1.06813e-12
Gm3650	18.0109	7.76976	1.26795	6.12779	8.91084e-10	3.12968e-09
Il13ra2	119.178	7.69572	0.512439	15.0178	5.61197e-51	1.17663e-49
Sox2ot	14.4679	7.6806	1.28647	5.97027	2.36857e-09	7.9969e-09
Meox1	47.2471	7.66684	1.06767	7.18091	6.92511e-13	3.09325e-12
Ces1g	405.099	7.65827	0.293506	26.0923	4.45288e-150	4.22153e-148
Gm4737	775.754	7.6571	0.778096	9.84082	7.5097e-23	6.13675e-22
Mettl7b	28.6683	7.65151	1.06673	7.1729	7.34281e-13	3.26866e-12
Gm10696	88.1362	7.64693	1.45136	5.26882	1.37305e-07	3.95501e-07
Sycp1	45.9381	7.60547	1.2366	6.1503	7.73372e-10	2.73239e-09
Jph1	16.5351	7.59411	1.2338	6.15503	7.50619e-10	2.65343e-09
Usp17le	642.9	7.59399	1.26427	6.00662	1.8943e-09	6.44387e-09
Inpp4b	147.6	7.55932	0.47618	15.8749	9.4535e-57	2.25694e-55
Aspa	288.094	7.55601	0.38833	19.4577	2.50777e-84	9.94217e-83
Aspn	16.7453	7.54334	1.29066	5.84454	5.07971e-09	1.66686e-08
Gm13227	105.745	7.53952	0.61698	12.2201	2.42922e-34	3.20055e-33
Xlr	24.1782	7.52937	1.2275	6.13393	8.57345e-10	3.01199e-09
Pip5k1b	98.7067	7.48722	0.736791	10.1619	2.93203e-24	2.56758e-23
Col27a1	863.419	7.4707	0.232603	32.1178	2.48506e-226	4.71189e-224
Col4a6	351.423	7.43952	0.309566	24.0321	1.28579e-127	9.2939e-126
Gm7942	578.017	7.43071	1.35416	5.48734	4.0804e-08	1.23688e-07
Gm9008	73.0166	7.42917	0.671	11.0718	1.71932e-28	1.80239e-27
Gm14322	80.111	7.4208	0.873911	8.49147	2.04032e-17	1.23983e-16
P2ry14	12.2283	7.41778	1.33061	5.57472	2.47925e-08	7.63561e-08
Gm14418	86.7621	7.38842	0.868215	8.5099	1.74083e-17	1.06377e-16
Setbp1	599.44	7.37642	0.31938	23.0961	5.07029e-118	3.33339e-116
Sema6d	43.4512	7.37405	1.23253	5.98287	2.1924e-09	7.41551e-09
Slc16a9	154.607	7.36717	0.534295	13.7886	2.98575e-43	5.19448e-42
Gm13230	472.634	7.36559	0.342933	21.4782	2.48911e-102	1.36828e-100
Map3k9	40.1328	7.36403	1.07482	6.85142	7.31229e-12	3.02169e-11
Gimap9	43.1053	7.35778	1.05029	7.0055	2.46108e-12	1.0543e-11
Pappa2	42.7052	7.35344	1.04645	7.02705	2.10938e-12	9.07799e-12
Nkx6-1	19.697	7.34724	1.23177	5.9648	2.44937e-09	8.26329e-09
Glt1d1	53.5124	7.29486	1.04376	6.989	2.76861e-12	1.18024e-11
Ggt1	94.5195	7.28814	0.538014	13.5464	8.3233e-42	1.38542e-40
Ppp1r9a	112.557	7.14371	0.781024	9.14659	5.87585e-20	4.17565e-19
Pcdh1	539.16	7.12352	0.276411	25.7715	1.85142e-146	1.64776e-144
Usp17lb	89.8284	7.11165	1.28262	5.54463	2.94571e-08	9.00859e-08
Chst15	111.859	7.06808	0.549417	12.8647	7.11156e-38	1.05608e-36
Gm3739	17.7267	7.02424	1.29334	5.4311	5.60064e-08	1.67558e-07
Naip2	109.379	6.95375	0.566212	12.2812	1.14315e-34	1.52767e-33
Khdrbs3	119.866	6.93036	0.507859	13.6462	2.12625e-42	3.58938e-41
Ms4a4d	206.084	6.92343	0.418407	16.5471	1.67973e-61	4.43957e-60
Prex2	260.932	6.91209	0.334571	20.6596	8.00317e-95	3.8924e-93
BC080695	586.756	6.87324	1.27982	5.37049	7.85233e-08	2.30962e-07
Cacna1b	146.183	6.8404	0.512454	13.3483	1.21156e-40	1.96904e-39
Pde3b	387.769	6.80359	0.280897	24.2209	1.33904e-129	1.00106e-127
Med12l	52.0039	6.76474	0.761337	8.88535	6.37212e-19	4.25991e-18
Gm11816	14.8043	6.7645	1.10576	6.11749	9.50598e-10	3.33244e-09
Prl2c3	106.486	6.73432	0.42709	15.7679	5.17212e-56	1.22142e-54
Aim2	133.795	6.72497	0.441968	15.216	2.77e-52	5.99006e-51
Serpinb6b	206.526	6.6855	0.398564	16.774	3.78291e-63	1.03108e-61
Apbb1ip	819.559	6.63639	0.239013	27.7658	1.12197e-169	1.37184e-167
Gm3411	16.1601	6.63144	1.29836	5.10754	3.26377e-07	9.05809e-07
Glrp1	11.5719	6.631	1.27186	5.21362	1.85188e-07	5.27272e-07
Tenm3	812.372	6.62237	0.164876	40.1658	0	0
Mmp13	498.966	6.62236	0.218729	30.2766	2.32999e-201	3.90811e-199
Ppp1r3d	31.7301	6.5919	0.816183	8.0765	6.665e-16	3.69797e-15
Kif26b	415.513	6.55426	0.265549	24.6819	1.67193e-134	1.34195e-132
Chd7	237.755	6.53636	0.56368	11.5959	4.32398e-31	5.0285e-30
Stc2	80.379	6.50502	0.541025	12.0235	2.67379e-33	3.38637e-32
Ubd	16.5589	6.49593	1.09856	5.91315	3.35636e-09	1.12018e-08
A630001G21Rik	16.6778	6.48242	1.11134	5.83295	5.44546e-09	1.77885e-08
Pcna-ps2	439.299	6.45111	0.223494	28.8647	3.30932e-183	4.60594e-181
Hal	44.5913	6.44263	1.22483	5.26004	1.44027e-07	4.13953e-07
Adamts9	272.812	6.43169	0.287064	22.4051	3.51056e-111	2.17671e-109
Slfn4	19.9424	6.41554	1.24178	5.16639	2.38664e-07	6.71781e-07
Anks1b	69.4825	6.38238	0.572881	11.1408	7.93641e-29	8.40065e-28
Gm14419	75.143	6.36193	0.664404	9.5754	1.01467e-21	7.80415e-21
Ifi47	81.8878	6.34807	0.741001	8.56689	1.06318e-17	6.60473e-17
Vldlr	586.873	6.33865	0.267621	23.6852	5.12843e-124	3.56889e-122
Fendrr	78.5802	6.28379	0.511868	12.2762	1.21593e-34	1.61831e-33
Slc7a11	335.417	6.27618	0.211513	29.6728	1.72077e-193	2.7124e-191
Robo2	314.043	6.27357	0.229559	27.3288	1.93141e-164	2.21655e-162
Ppp1r14c	23.8386	6.16368	1.10695	5.56816	2.57439e-08	7.91185e-08
Ppm1h	334.619	6.13402	0.251431	24.3965	1.86488e-131	1.43519e-129
Prdm1	183.31	6.10612	0.61113	9.99152	1.66009e-23	1.40213e-22
Il2rg	50.3045	6.09531	0.523922	11.634	2.76844e-31	3.24548e-30
Mmp9	397.874	6.07892	0.232792	26.1131	2.5903e-150	2.47365e-148
Csf3	61.3307	6.03164	0.670071	9.00149	2.22665e-19	1.53646e-18
Slc6a12	15.5209	5.99509	1.09009	5.49961	3.80624e-08	1.15619e-07
Tnip3	104.422	5.96481	0.444757	13.4114	5.18488e-41	8.51114e-40
C130071C03Rik	70.2854	5.95569	0.63915	9.31815	1.18386e-20	8.72587e-20
Hmga1-rs1	710.387	5.93998	0.385643	15.4028	1.56764e-53	3.46443e-52
2610305D13Rik	23.3111	5.92003	1.09469	5.40795	6.37489e-08	1.89854e-07
Rapsn	54.7668	5.91168	0.524516	11.2707	1.83022e-29	1.98712e-28
Cacna1c	534.924	5.8925	0.178717	32.9712	2.09986e-238	4.57874e-236
Megf10	91.8166	5.87587	0.399421	14.711	5.48291e-49	1.1002e-47
Kcnab1	194.216	5.8274	0.277326	21.0128	5.00666e-98	2.56871e-96
Tlr7	66.5414	5.82588	0.712181	8.18034	2.83048e-16	1.60656e-15
Avil	33.3882	5.81297	1.06689	5.44853	5.07879e-08	1.52434e-07
Gm26870	1311.92	5.79329	0.616894	9.39106	5.94019e-21	4.42067e-20
Peg3	306.817	5.78165	0.568454	10.1708	2.67586e-24	2.34797e-23
Dact2	49.302	5.77589	0.682051	8.46842	2.48744e-17	1.50454e-16
Rpl29	834.153	5.75756	0.142153	40.5027	0	0
Car6	23.9703	5.7494	0.801009	7.1777	7.08939e-13	3.16231e-12
Gm21738	157.267	5.74651	1.05461	5.44893	5.0675e-08	1.5213e-07
Cyp7b1	73.8995	5.72945	0.398807	14.3665	8.40223e-47	1.61656e-45
Gm10020	680.105	5.69524	0.520993	10.9315	8.14719e-28	8.24997e-27
Epb4.1l4a	638.693	5.67696	0.174355	32.5597	1.52491e-232	3.11725e-230
Fat2	36.1596	5.66732	0.656835	8.62823	6.23086e-18	3.94189e-17
Postn	389.992	5.61447	0.332121	16.9049	4.14185e-64	1.1432e-62
Fam217b	218.385	5.60838	0.26925	20.8296	2.33445e-96	1.15252e-94
Adh7	500.13	5.55729	0.156749	35.4534	2.5703e-275	8.20176e-273
Adamts12	189.276	5.54191	0.276167	20.0673	1.42628e-89	6.15842e-88
A630033H20Rik	82.6385	5.51246	0.421362	13.0825	4.14708e-39	6.4057e-38
Ntng2	49.87	5.50435	0.523403	10.5165	7.25407e-26	6.74042e-25
Nlrp3	30.6546	5.50291	0.808619	6.80532	1.00822e-11	4.12076e-11
Ogdhl	203.018	5.50274	0.251881	21.8466	8.37638e-106	4.84903e-104
Gm13410	18.0628	5.50051	0.809707	6.79321	1.09663e-11	4.46954e-11
Rps2-ps6	783.168	5.48859	0.403103	13.6158	3.22405e-42	5.42163e-41
Adam12	798.213	5.44937	0.127452	42.7561	0	0
Epha4	406.629	5.44937	0.363226	15.0027	7.05099e-51	1.47126e-49
Slco1a5	112.057	5.44515	0.3189	17.0748	2.28577e-65	6.44499e-64
Prl2c5	13.2085	5.41585	0.795809	6.80547	1.0072e-11	4.11786e-11
4930511M06Rik	27.9102	5.40514	0.657462	8.22122	2.01441e-16	1.15287e-15
Grem1	1076.86	5.36793	0.137576	39.0178	0	0
Pcdhb5	58.8271	5.34035	0.398748	13.3928	6.66215e-41	1.09224e-39
Dock3	56.7784	5.33676	0.506755	10.5312	6.20108e-26	5.77429e-25
Ptgs2os2	47.2674	5.24619	0.500402	10.484	1.02359e-25	9.41747e-25
Mst1	12.1134	5.21442	0.990653	5.26362	1.41247e-07	4.06318e-07
RP23-6O16.1	18.0547	5.20651	0.931817	5.58748	2.30385e-08	7.12055e-08
Gpnmb	652.826	5.19171	0.156192	33.2394	2.90666e-242	6.79068e-240
Pcdhb16	66.5309	5.18826	0.417436	12.4289	1.8215e-35	2.50059e-34
Fam84b	489.055	5.18606	0.181023	28.6486	1.66698e-180	2.29569e-178
Dcn	664.857	5.1512	0.256857	20.0547	1.83529e-89	7.89839e-88
Arhgef33	21.4535	5.14064	0.799262	6.43173	1.26158e-10	4.71714e-10
Nr1h4	54.6792	5.12358	0.521199	9.83038	8.33034e-23	6.79463e-22
Foxf2	278.203	5.11337	0.233887	21.8625	5.90664e-106	3.43452e-104
Cacnb2	99.8819	5.11304	0.422298	12.1077	9.61993e-34	1.24242e-32
Rgs17	518.576	5.09323	0.194562	26.1779	4.74535e-151	4.56496e-149
Nav3	306.172	5.06027	0.200385	25.2528	1.05526e-140	8.96493e-139
Slc1a7	18.5092	5.02723	0.886881	5.66844	1.44106e-08	4.53099e-08
Slco5a1	153.597	4.97849	0.241003	20.6573	8.38878e-95	4.06483e-93
Il18rap	370.219	4.96836	0.146324	33.9545	1.04503e-252	2.73443e-250
Gdpd2	50.1219	4.94829	0.470912	10.5079	7.94611e-26	7.36253e-25
Nhs	124.414	4.94567	0.329174	15.0245	5.07526e-51	1.0658e-49
Lonrf3	415.193	4.90227	0.292312	16.7707	3.99828e-63	1.08751e-61
4930485B16Rik	17.6379	4.8956	0.760186	6.44	1.19474e-10	4.47873e-10
Piwil4	18.2142	4.89325	0.822895	5.94638	2.74136e-09	9.21749e-09
3110007F17Rik	23.2087	4.89201	0.685239	7.13913	9.39239e-13	4.14857e-12
Amigo2	87.4081	4.88954	0.310934	15.7253	1.01418e-55	2.38214e-54
Nostrin	19.0164	4.87698	0.825751	5.90611	3.50276e-09	1.16667e-08
Gm6311	185.606	4.86189	0.550602	8.83015	1.04539e-18	6.91445e-18
Olfml2b	697.551	4.85132	0.136726	35.4822	9.26594e-276	3.03066e-273
Tnfrsf26	17.8114	4.8419	0.873012	5.5462	2.9194e-08	8.93858e-08
Afap1l2	522.038	4.84111	0.145165	33.3489	7.55143e-244	1.79628e-241
Xdh	645.97	4.83565	0.182893	26.4398	4.78595e-154	4.81651e-152
Fstl3	306.767	4.82497	0.342714	14.0787	5.13382e-45	9.31565e-44
Soat2	25.5537	4.81519	0.519201	9.27423	1.78908e-20	1.30471e-19
Dcdc2c	19.1206	4.80521	0.871869	5.51139	3.56017e-08	1.08446e-07
Kctd15	32.4622	4.80186	0.558302	8.60083	7.9143e-18	4.9471e-17
Col2a1	157.354	4.76734	0.449633	10.6027	2.89421e-26	2.74384e-25
Tspan11	135.147	4.74163	0.25077	18.9083	9.74753e-80	3.56221e-78
Arhgap9	19.5056	4.73971	0.664664	7.13099	9.96504e-13	4.38817e-12
Tmem92	296.028	4.71897	0.922932	5.11302	3.17042e-07	8.81398e-07
Trpv3	64.4923	4.71882	0.599845	7.86674	3.6401e-15	1.93512e-14
Ecscr	207.315	4.68795	0.249673	18.7764	1.1788e-78	4.2603e-77
Onecut2	183.651	4.68131	0.26689	17.5402	7.06989e-69	2.16617e-67
2610307P16Rik	32.8543	4.67044	0.695246	6.71769	1.84631e-11	7.3937e-11
Pced1b	18.3129	4.66724	0.751373	6.21162	5.24417e-10	1.8756e-09
Gm12603	140.333	4.63442	0.248078	18.6814	7.02109e-78	2.50291e-76
Aoc3	45.5239	4.60862	0.432887	10.6462	1.81549e-26	1.74135e-25
Eif3j2	1112.8	4.60765	0.486752	9.46611	2.90449e-21	2.19397e-20
Angpt2	13.7283	4.58713	0.862874	5.31611	1.0601e-07	3.07865e-07
Nckap5	118.362	4.57292	0.431425	10.5996	2.99342e-26	2.83174e-25
Jag1	1011.1	4.5615	0.127358	35.8163	6.16323e-281	2.17928e-278
Cp	1143.21	4.54155	0.200667	22.6323	2.08357e-113	1.31055e-111
Zfp429	51.0119	4.51237	0.486467	9.2758	1.76292e-20	1.28779e-19
Gldc	36.9198	4.50184	0.510138	8.82474	1.09719e-18	7.24976e-18
Edn1	200.269	4.50138	0.230257	19.5494	4.1757e-85	1.68095e-83
Ugt1a6b	160.506	4.48495	0.776676	5.77455	7.71611e-09	2.48829e-08
Rorc	91.1005	4.46908	0.365017	12.2435	1.81985e-34	2.40497e-33
Igf1	169.183	4.46702	0.222425	20.0833	1.03293e-89	4.47478e-88
Hlf	149.39	4.46261	0.245865	18.1507	1.26796e-73	4.21034e-72
Mycl	176.729	4.43924	0.211994	20.9405	2.29222e-97	1.15343e-95
Zkscan2	24.2047	4.4362	0.697047	6.36428	1.96214e-10	7.23117e-10
Stag3	570.673	4.41687	0.147191	30.0078	7.76779e-198	1.25464e-195
Pdpn	669.174	4.41464	0.120212	36.7238	3.0431e-295	1.20645e-292
Gm14401	15.9208	4.41044	0.782925	5.63329	1.76809e-08	5.52337e-08
Bmpr1b	180.426	4.40083	0.25424	17.3097	3.97299e-67	1.15252e-65
Mafb	80.1916	4.38734	0.521481	8.41322	3.98915e-17	2.38479e-16
Id4	198.19	4.37087	0.39827	10.9747	5.06001e-28	5.16784e-27
Dnah7b	58.4098	4.36378	0.687006	6.35188	2.12695e-10	7.81875e-10
2810055G20Rik	119.632	4.33637	0.311371	13.9267	4.36224e-44	7.73321e-43
Adamts7	591.092	4.33255	0.131323	32.9915	1.07416e-238	2.38191e-236
Murc	166.304	4.31565	0.215642	20.0131	4.23861e-89	1.80631e-87
Clvs1	12.088	4.31444	0.75233	5.73476	9.76485e-09	3.12203e-08
Aqp5	142.704	4.3098	0.235259	18.3193	5.80118e-75	1.97648e-73
Slc6a4	18.6052	4.30683	0.697801	6.172	6.74302e-10	2.3953e-09
Gpm6b	65.8809	4.2765	0.312125	13.7013	9.97859e-43	1.70653e-41
Vcam1	6310.64	4.27431	0.100433	42.559	0	0
Tnnt2	172.171	4.27372	0.201074	21.2544	3.00046e-100	1.59573e-98
Cpeb2	849.325	4.18539	0.170746	24.5124	1.08946e-132	8.53499e-131
Ahr	1096.67	4.18169	0.115493	36.2072	4.68671e-287	1.75189e-284
Slc6a2	19.0172	4.17361	0.677271	6.1624	7.16509e-10	2.53834e-09
C630043F03Rik	17.7236	4.15129	0.610078	6.80452	1.01384e-11	4.14242e-11
Ank2	280.656	4.10837	0.162644	25.2599	8.81765e-141	7.53995e-139
Rgl1	1041.02	4.10209	0.0907414	45.2064	0	0
Gm11476	22.9208	4.082	0.673791	6.05827	1.37596e-09	4.75733e-09
Fcrlb	41.3482	4.08153	0.411048	9.92958	3.0955e-23	2.5746e-22
Il15	50.6315	4.07824	0.514308	7.92957	2.199e-15	1.18539e-14
Ptprq	11.4191	4.0631	0.753513	5.39221	6.95949e-08	2.06138e-07
9930111J21Rik2	37.0811	4.06256	0.620883	6.54319	6.02204e-11	2.30977e-10
Dnajc22	36.661	4.05824	0.463789	8.75019	2.13003e-18	1.38643e-17
Hist1h2ag	12.1545	4.04002	0.750263	5.3848	7.25254e-08	2.14284e-07
Tmeff1	415.086	4.02886	0.161559	24.9375	2.92116e-137	2.41883e-135
Bdkrb1	88.2171	4.02471	0.363882	11.0605	1.94994e-28	2.03926e-27
Tbx18	285.364	4.01921	0.320252	12.5501	3.96923e-36	5.54802e-35
Abca8b	99.2775	4.01644	0.42872	9.36845	7.36061e-21	5.47153e-20
Ftl1	6169.63	4.01586	0.0897619	44.739	0	0
Serpinb8	28.5398	4.00734	0.495654	8.08495	6.21899e-16	3.45931e-15
Prrx1	1331.73	3.97277	0.0922164	43.0809	0	0
Fam19a5	59.4092	3.96125	0.320857	12.3459	5.12865e-35	6.92447e-34
Gm12602	18.5929	3.9504	0.619583	6.37589	1.81898e-10	6.72253e-10
Sp140	132.918	3.91528	0.312423	12.532	4.98974e-36	6.95957e-35
Olfm1	104.79	3.91071	0.248366	15.7457	7.3463e-56	1.73174e-54
Gfra2	175.301	3.90151	0.185372	21.047	2.43855e-98	1.25605e-96
Hey1	56.5399	3.90059	0.432113	9.02679	1.76785e-19	1.22439e-18
P2ry2	66.8126	3.89518	0.334018	11.6616	2.00323e-31	2.36323e-30
Gpr137c	47.3201	3.89179	0.39808	9.77642	1.42148e-22	1.14374e-21
Cdh11	995.39	3.86624	0.0894183	43.2377	0	0
Mgst1	155.484	3.85951	0.181956	21.2113	7.51874e-100	3.9825e-98
Trib2	195.965	3.85937	0.212913	18.1265	1.96833e-73	6.50294e-72
Gm20748	40.5411	3.85698	0.424097	9.09457	9.49606e-20	6.66507e-19
Sp100	154.888	3.85096	0.321399	11.9819	4.42209e-33	5.53629e-32
Robo1	571.167	3.84771	0.10907	35.2776	1.29718e-272	3.94673e-270
Gsto2	66.3644	3.83063	0.459009	8.34542	7.09587e-17	4.17801e-16
Thbs2	988.884	3.8262	0.124144	30.8207	1.38358e-208	2.44613e-206
Gpr149	13.6077	3.80814	0.651186	5.848	4.9751e-09	1.63459e-08
Fcgr3	15.6982	3.80212	0.685356	5.54765	2.89531e-08	8.8669e-08
Cyp2c44	34.4132	3.79326	0.744435	5.09549	3.47833e-07	9.63111e-07
Chst7	62.0691	3.79035	0.586698	6.46048	1.04373e-10	3.92842e-10
Lrriq3	25.6614	3.78765	0.617479	6.13405	8.56689e-10	3.01049e-09
Gbp9	133.222	3.7776	0.359624	10.5043	8.25234e-26	7.63007e-25
Ebf4	21.3125	3.76647	0.691199	5.44918	5.06017e-08	1.51944e-07
Smarca2	863.106	3.75548	0.124327	30.2065	1.94501e-200	3.18083e-198
Gbp2	2431.56	3.70973	0.104519	35.4934	6.2216e-276	2.08711e-273
3930402G23Rik	18.4996	3.70197	0.683432	5.41674	6.06956e-08	1.81008e-07
Gm14412	28.7323	3.6975	0.466246	7.93037	2.18488e-15	1.17827e-14
RP23-118M23.4	11.7997	3.68953	0.712466	5.17853	2.23639e-07	6.31528e-07
Foxf1	104.717	3.68857	0.290847	12.6822	7.42541e-37	1.06055e-35
Olfml3	837.041	3.68241	0.113011	32.5845	6.81009e-233	1.41423e-230
Col6a4	23.0333	3.67867	0.498457	7.38012	1.58146e-13	7.46669e-13
Hmcn2	64.5096	3.63842	0.330117	11.0216	3.00597e-28	3.10641e-27
Ncald	205.173	3.63416	0.197662	18.3858	1.70741e-75	5.87844e-74
C1s1	1251.17	3.61732	0.102145	35.4136	1.05572e-274	3.28858e-272
Il12rb1	82.832	3.61234	0.264566	13.6539	1.91466e-42	3.24475e-41
Ism1	25.0344	3.60835	0.599582	6.01812	1.76459e-09	6.02457e-09
L3hypdh	57.7105	3.59859	0.300165	11.9887	4.07179e-33	5.1075e-32
Bend4	372.255	3.58638	0.141052	25.4259	1.3046e-142	1.13034e-140
Pcdh18	2376.81	3.58308	0.0660566	54.2425	0	0
Slpi	750.113	3.57789	0.129947	27.5335	6.98229e-167	8.22967e-165
Rgs20	96.8441	3.56428	0.299674	11.8939	1.27387e-32	1.57227e-31
Pla1a	80.2128	3.56295	0.361131	9.86608	5.84013e-23	4.80242e-22
Ppargc1b	45.4411	3.55707	0.460296	7.72778	1.09439e-14	5.65254e-14
Lphn2	1930.65	3.5483	0.0630265	56.2985	0	0
BC067074	30.7697	3.52172	0.539622	6.52627	6.7429e-11	2.57719e-10
Gm17399	10.5183	3.50933	0.619652	5.66339	1.48414e-08	4.66082e-08
Megf6	181.921	3.49396	0.194826	17.9338	6.42723e-72	2.06097e-70
Dlk2	182.972	3.47545	0.218274	15.9224	4.43112e-57	1.05982e-55
Osr1	233.731	3.4707	0.178766	19.4148	5.787e-84	2.27361e-82
Tspan12	30.5967	3.46056	0.470325	7.35781	1.86956e-13	8.76996e-13
3110052M02Rik	53.1352	3.45727	0.38274	9.03295	1.67101e-19	1.16163e-18
Adtrp	13.2214	3.45694	0.645415	5.35615	8.50117e-08	2.4943e-07
Ccl9	53.1059	3.45445	0.326931	10.5663	4.27117e-26	4.00571e-25
Spns2	136.256	3.45126	0.243725	14.1605	1.60958e-45	2.95345e-44
Ccl7	2245.22	3.44482	0.0843947	40.818	0	0
Pdgfb	777.08	3.44316	0.121365	28.3704	4.69339e-177	6.20239e-175
Cmbl	22.7663	3.42956	0.503496	6.8115	9.6586e-12	3.95256e-11
Blnk	433.864	3.41617	0.121659	28.0798	1.72771e-173	2.21604e-171
St3gal1	668.4	3.41539	0.115137	29.6638	2.24945e-193	3.50353e-191
4930486L24Rik	14.3519	3.41273	0.641628	5.31886	1.04417e-07	3.0344e-07
Hao1	9.76527	3.41008	0.621778	5.48439	4.14901e-08	1.25652e-07
Etv1	134.589	3.40337	0.232719	14.6244	1.96408e-48	3.90518e-47
Nrep	836.38	3.39893	0.101615	33.4492	2.64541e-245	6.40924e-243
Foxq1	28.1343	3.39181	0.504628	6.7214	1.79988e-11	7.21219e-11
5031425E22Rik	58.9737	3.39134	0.318299	10.6546	1.66036e-26	1.59606e-25
Pdgfrl	89.2017	3.38923	0.487401	6.95368	3.55875e-12	1.50774e-11
Otx1	68.3943	3.38512	0.387758	8.72998	2.54715e-18	1.653e-17
Gm1045	202.082	3.38429	0.178256	18.9855	2.24673e-80	8.32689e-79
Fam71f1	25.198	3.37688	0.56649	5.96106	2.50612e-09	8.45042e-09
Bmper	204.151	3.37309	0.154084	21.8913	3.14373e-106	1.83613e-104
Whrn	104.974	3.36552	0.24561	13.7027	9.7843e-43	1.6755e-41
Lrp11	236.331	3.35127	0.151176	22.1681	6.97965e-109	4.18875e-107
Tmem229b	66.8829	3.349	0.293841	11.3973	4.31078e-30	4.76736e-29
Syt1	23.9831	3.34761	0.512934	6.52639	6.73746e-11	2.57587e-10
Tnfrsf11b	50.9789	3.33375	0.364401	9.14858	5.76869e-20	4.10395e-19
Col3a1	7853.12	3.33107	0.138149	24.1123	1.85928e-128	1.36657e-126
Cldn1	238.899	3.31585	0.164874	20.1114	5.87017e-90	2.55998e-88
Igfbp4	58.1445	3.31244	0.298891	11.0824	1.52667e-28	1.60429e-27
Renbp	253.098	3.30099	0.174216	18.9477	4.61343e-80	1.70021e-78
Nmnat2	59.4873	3.29566	0.35121	9.38372	6.36871e-21	4.73689e-20
Smoc1	35.6594	3.28743	0.367181	8.95317	3.45411e-19	2.35365e-18
Ankrd6	107.819	3.28433	0.290914	11.2897	1.47509e-29	1.61091e-28
Ak5	396.169	3.26782	0.117586	27.7908	5.60351e-170	6.9161e-168
Plin4	129.372	3.26284	0.314185	10.3851	2.89904e-25	2.62116e-24
Chac1	281.347	3.25534	0.173284	18.7861	9.8118e-79	3.55589e-77
Pard3b	83.8848	3.24065	0.293493	11.0417	2.40515e-28	2.49735e-27
Sh3rf3	207.726	3.23821	0.160228	20.21	7.98983e-91	3.57983e-89
Arhgdib	65.4984	3.23321	0.304362	10.6229	2.33187e-26	2.2236e-25
Plcb4	231.779	3.2321	0.148767	21.726	1.16577e-104	6.68937e-103
Gm42797	279.223	3.21931	0.160063	20.1128	5.69707e-90	2.4928e-88
Meis1	328.563	3.2128	0.159319	20.1658	1.95534e-90	8.61338e-89
Igsf9	143.482	3.20852	0.196815	16.3022	9.51919e-60	2.43717e-58
Nfkbid	40.5069	3.20717	0.39154	8.19116	2.58723e-16	1.47233e-15
Atp6v0a4	14.4303	3.20325	0.624702	5.12765	2.93386e-07	8.18939e-07
Palm2	130.12	3.20212	0.276408	11.5848	4.92388e-31	5.70586e-30
Slc6a9	532.827	3.19841	0.123996	25.7945	1.02292e-146	9.1663e-145
Lphn3	69.8361	3.18686	0.288596	11.0426	2.37942e-28	2.47652e-27
Klhl30	47.2204	3.1861	0.331914	9.59917	8.05942e-22	6.22808e-21
1700024P16Rik	75.4407	3.17857	0.282597	11.2477	2.37685e-29	2.56782e-28
Als2cr12	16.3641	3.17523	0.523671	6.0634	1.33273e-09	4.61395e-09
Lmo4	1924.83	3.16762	0.0754303	41.994	0	0
Areg	232.07	3.16404	0.3152	10.0382	1.03578e-23	8.82233e-23
Itgb8	390.729	3.15841	0.173656	18.1877	6.4587e-74	2.1611e-72
Cxcl12	2312.43	3.13204	0.0596493	52.5076	0	0
Ppargc1a	91.4005	3.13121	0.424126	7.38275	1.55053e-13	7.33389e-13
Trib3	322.397	3.12887	0.148453	21.0765	1.30797e-98	6.76369e-97
Tnfrsf9	489.161	3.12703	0.169219	18.4791	3.04057e-76	1.06648e-74
Plcb1	269.885	3.12458	0.178061	17.5478	6.18497e-69	1.89948e-67
Prob1	146.545	3.12356	0.209138	14.9354	1.9401e-50	4.01618e-49
P2rx7	342.766	3.11957	0.165861	18.8083	6.46036e-79	2.3478e-77
Srgap3	524.196	3.11008	0.112062	27.7532	1.59636e-169	1.93381e-167
Gnao1	86.63	3.07315	0.2456	12.5129	6.34929e-36	8.82761e-35
2310058D17Rik	27.8156	3.066	0.572508	5.35538	8.53784e-08	2.50337e-07
Ppap2b	496.669	3.06182	0.12379	24.7339	4.61905e-135	3.73031e-133
Vegfc	226.332	3.06076	0.152762	20.0361	2.66994e-89	1.14153e-87
Ctla2b	20.3517	3.05731	0.507002	6.03017	1.63786e-09	5.61829e-09
Gas1	1523.56	3.05449	0.0760818	40.1474	0	0
Crip2	600.125	3.05441	0.101082	30.2172	1.40782e-200	2.33145e-198
Rnf207	47.8546	3.04719	0.357167	8.53154	1.44412e-17	8.89105e-17
AI607873	70.2482	3.0427	0.51191	5.94381	2.78473e-09	9.35369e-09
Ppapdc3	21.4407	3.03201	0.516216	5.87352	4.26641e-09	1.40882e-08
Bambi	26.7453	3.02977	0.541335	5.59686	2.18273e-08	6.75577e-08
Pde1b	55.9849	3.02774	0.37383	8.09925	5.52983e-16	3.08252e-15
Ak4	414.635	3.02499	0.157132	19.2513	1.37753e-82	5.3163e-81
Lamc2	229.693	3.02444	0.168208	17.9804	2.77628e-72	9.01291e-71
Sh2d5	27.4767	3.02258	0.536936	5.62931	1.8093e-08	5.64806e-08
Ror1	40.7762	3.015	0.455275	6.62237	3.53476e-11	1.38252e-10
Xylt1	29.0559	3.01334	0.408173	7.38251	1.55338e-13	7.3421e-13
Pcdhb14	17.5453	3.00676	0.588467	5.10947	3.23055e-07	8.97353e-07
Rhbdl2	19.0935	3.00567	0.550435	5.46053	4.74703e-08	1.43034e-07
Dtna	320.707	3.00064	0.151126	19.8552	9.92735e-88	4.12316e-86
Gm15731	23.0254	2.99345	0.474618	6.30707	2.84375e-10	1.03721e-09
Hapln4	244.475	2.98949	0.154476	19.3524	1.94558e-83	7.59821e-82
Tmem119	232.571	2.97977	0.190924	15.6071	6.51505e-55	1.498e-53
Clu	231.819	2.96064	0.165576	17.8809	1.66254e-71	5.31808e-70
Klf4	829.16	2.94975	0.118572	24.8772	1.31268e-136	1.07336e-134
Mtus1	155.513	2.94478	0.183904	16.0126	1.04388e-57	2.53378e-56
Cdyl2	226.977	2.93446	0.178731	16.4183	1.41417e-60	3.67825e-59
Slc24a3	278.818	2.93398	0.147182	19.9344	2.04732e-88	8.58498e-87
Mapk12	222.338	2.93092	0.166952	17.5555	5.39534e-69	1.66479e-67
Psg17	15.1247	2.92776	0.501352	5.83973	5.22853e-09	1.71226e-08
Serpine1	4275.53	2.92422	0.0920898	31.754	2.79293e-221	5.14647e-219
Podnl1	182.775	2.91592	0.18423	15.8276	2.00767e-56	4.77569e-55
Ebf1	288.009	2.91541	0.142756	20.4223	1.06057e-92	4.93787e-91
Ptgs1	736.886	2.89174	0.0994585	29.0748	7.47497e-186	1.07467e-183
Pawr	401.156	2.88618	0.132276	21.8193	1.52043e-105	8.76291e-104
Pdgfra	318.828	2.86291	0.133595	21.4298	7.04233e-102	3.83895e-100
Ccbl2	622.936	2.86159	0.10862	26.345	5.85633e-153	5.80442e-151
Macrod2	74.2079	2.85812	0.231669	12.3371	5.71681e-35	7.68685e-34
Gm16685	39.7337	2.85669	0.337253	8.47047	2.44395e-17	1.47892e-16
Myo1b	961.372	2.81906	0.104661	26.935	8.54207e-160	9.16032e-158
Gxylt2	289.487	2.81872	0.130562	21.5892	2.27117e-103	1.26982e-101
Jam2	52.7586	2.81704	0.326784	8.62049	6.66689e-18	4.20757e-17
Cryz	1038.34	2.81609	0.0815682	34.5244	3.4586e-261	9.62741e-259
5830416P10Rik	32.9115	2.815	0.443807	6.34285	2.25554e-10	8.27517e-10
Wisp2	555.51	2.81143	0.152147	18.4784	3.08424e-76	1.07891e-74
2310001H17Rik	24.4959	2.8012	0.488675	5.73223	9.91182e-09	3.16515e-08
Bmf	384.693	2.80113	0.14559	19.2399	1.71685e-82	6.58695e-81
Rasgef1a	51.9426	2.79926	0.44378	6.30778	2.83072e-10	1.03303e-09
Kcnk2	53.1841	2.79796	0.31277	8.94575	3.69439e-19	2.51084e-18
Nol4	127.676	2.78154	0.201029	13.8365	1.53446e-43	2.69467e-42
Ulbp1	111.209	2.78144	0.230388	12.0729	1.46892e-33	1.88225e-32
Zfp605	80.7596	2.78057	0.51427	5.40683	6.41515e-08	1.91009e-07
Fam179a	19.8522	2.76714	0.516378	5.35875	8.37976e-08	2.45978e-07
Cd248	881.724	2.76634	0.110422	25.0524	1.64347e-138	1.3783e-136
Slc2a6	166.1	2.76288	0.195606	14.1247	2.67477e-45	4.88062e-44
Gm26782	38.9163	2.75254	0.365194	7.5372	4.80154e-14	2.3723e-13
Tyw3	441.016	2.75102	0.119632	22.9957	5.14921e-117	3.3516e-115
Serpinf1	346.327	2.74987	0.139957	19.6479	6.02099e-86	2.45397e-84
Pard6g	334.475	2.74893	0.127671	21.5314	7.91844e-103	4.40838e-101
Ptgs2os	37.0875	2.74071	0.314771	8.707	3.12025e-18	2.01293e-17
Gjb4	327.233	2.73477	0.135872	20.1276	4.22847e-90	1.85641e-88
Ppp4r4	56.2466	2.72263	0.324297	8.39547	4.64041e-17	2.76359e-16
Gpc6	185.993	2.72177	0.187625	14.5064	1.10386e-47	2.17498e-46
Cenpv	113.807	2.71317	0.197485	13.7386	5.95891e-43	1.02579e-41
Phf21b	60.1	2.70579	0.36533	7.40641	1.2976e-13	6.17554e-13
Col11a1	423.19	2.70534	0.111694	24.2211	1.33394e-129	1.00106e-127
Hcar2	47.52	2.69669	0.394417	6.83716	8.0776e-12	3.32324e-11
Apoe	64.2659	2.69372	0.313083	8.60387	7.70706e-18	4.82909e-17
Ppbp	61.9869	2.68671	0.307962	8.72414	2.68213e-18	1.738e-17
Tmem238	79.4445	2.68327	0.234493	11.4429	2.55262e-30	2.85191e-29
Itgb3	519.487	2.68034	0.120861	22.1771	5.72073e-109	3.44904e-107
Gm15834	29.6548	2.66968	0.46615	5.72709	1.02171e-08	3.25945e-08
Tm4sf1	2874.49	2.65924	0.0639272	41.598	0	0
Emilin1	2381.59	2.6437	0.0980204	26.9709	3.24368e-160	3.56614e-158
Rpl34	1332.21	2.64284	0.0788239	33.5284	1.85781e-246	4.67417e-244
Mmd	907.99	2.64163	0.0820253	32.2051	1.49816e-227	2.96976e-225
Maml3	259.177	2.63829	0.154461	17.0806	2.06978e-65	5.84857e-64
Asphd2	20.3652	2.63158	0.439439	5.98851	2.11777e-09	7.17793e-09
Ndufs5	99.5758	2.62178	0.221196	11.8527	2.08253e-32	2.55829e-31
Ndrg1	2070.52	2.6139	0.259741	10.0635	8.01104e-24	6.87268e-23
C3	6079.87	2.60923	0.149968	17.3986	8.45431e-68	2.48013e-66
Abcd2	54.8285	2.60514	0.307741	8.46537	2.55343e-17	1.54374e-16
Faah	60.2479	2.60329	0.292343	8.90491	5.34311e-19	3.59218e-18
Slc25a29	50.1645	2.60243	0.332489	7.82712	4.99164e-15	2.63329e-14
Ccl2	8494.09	2.60162	0.0940904	27.6502	2.77744e-168	3.3337e-166
Maf	249.16	2.60034	0.172691	15.0577	3.07149e-51	6.49181e-50
Arhgap26	106.269	2.59161	0.27139	9.54939	1.30466e-21	9.97016e-21
Col4a1	1702.83	2.58823	0.0888565	29.1282	1.57578e-186	2.29066e-184
Plcxd2	220.068	2.58303	0.321576	8.03244	9.55561e-16	5.26605e-15
Hist1h3c	18.4414	2.57828	0.478791	5.38499	7.24481e-08	2.14153e-07
Gm13157	214.554	2.57555	0.187837	13.7116	8.65531e-43	1.48605e-41
Pla2g7	448.755	2.57359	0.136114	18.9076	9.86906e-80	3.59657e-78
Rgs2	152.075	2.56895	0.348638	7.36853	1.72519e-13	8.11018e-13
Mob3b	118.984	2.56745	0.22221	11.5541	7.03405e-31	8.05836e-30
Rdh5	98.5374	2.56362	0.242401	10.576	3.85167e-26	3.62268e-25
Rdh10	981.474	2.54942	0.0772709	32.9933	1.01413e-238	2.28756e-236
Rac3	53.947	2.54933	0.333658	7.64054	2.16315e-14	1.09564e-13
Vdr	1862.91	2.54749	0.0792668	32.1382	1.29197e-226	2.48572e-224
Prune2	1084.37	2.54218	0.127362	19.9603	1.22073e-88	5.15188e-87
Apol7a	85.8832	2.53689	0.254009	9.9874	1.73069e-23	1.46081e-22
Rpl3	10476.1	2.53421	0.0655374	38.6682	0	0
Slc12a5	44.3107	2.52436	0.367298	6.87277	6.29663e-12	2.61437e-11
Dusp4	379.689	2.51655	0.162167	15.5183	2.60898e-54	5.88505e-53
Bmp4	444.886	2.51291	0.120996	20.7685	8.34679e-96	4.1053e-94
3300005D01Rik	77.0863	2.50766	0.200303	12.5193	5.85316e-36	8.15515e-35
Rgs16	80.7586	2.50675	0.426548	5.87684	4.18163e-09	1.38319e-08
Ephb6	93.8174	2.50258	0.241178	10.3765	3.17281e-25	2.86472e-24
Neto2	198.076	2.49321	0.166049	15.0149	5.86313e-51	1.22732e-49
Pstpip1	59.5267	2.48631	0.291692	8.52375	1.54469e-17	9.47896e-17
Smim1	49.3255	2.48214	0.348607	7.12017	1.07796e-12	4.7341e-12
Kif5c	438.097	2.47981	0.122701	20.2102	7.96134e-91	3.57932e-89
Pdgfrb	2888.48	2.47833	0.0844427	29.3492	2.44681e-189	3.63769e-187
Tln2	364.98	2.4772	0.145598	17.014	6.46181e-65	1.80641e-63
Prelid2	28.3641	2.47488	0.348272	7.10618	1.19301e-12	5.22535e-12
Hs6st1	1125.95	2.47387	0.0915704	27.016	9.57705e-161	1.06184e-158
Gm26582	181.662	2.46962	0.246613	10.0142	1.32079e-23	1.12207e-22
Upp1	92.698	2.45325	0.234132	10.4781	1.08967e-25	1.00113e-24
Ldhb	167.888	2.45157	0.160823	15.2439	1.80683e-52	3.92671e-51
Snhg3	149.822	2.45108	0.187348	13.083	4.11742e-39	6.3674e-38
BC039966	20.9484	2.44462	0.45037	5.42802	5.69833e-08	1.70325e-07
Rap1gap2	479.445	2.44444	0.103918	23.5227	2.38868e-122	1.6535e-120
Irs2	1496.46	2.43732	0.132818	18.3508	3.25449e-75	1.11462e-73
Syn1	106.587	2.43515	0.226721	10.7407	6.55262e-27	6.41676e-26
Fpgt	1069.17	2.43342	0.0862564	28.2115	4.22423e-175	5.47184e-173
Plb1	31.4472	2.43176	0.470386	5.16971	2.3446e-07	6.6066e-07
Thbs1	11583.8	2.42983	0.138385	17.5584	5.12894e-69	1.58633e-67
Leprel1	405.164	2.42833	0.116217	20.8949	5.96394e-97	2.96678e-95
Plscr2	565.632	2.42593	0.105642	22.9637	1.07644e-116	6.97181e-115
Fbxo36	55.6863	2.42535	0.313349	7.74009	9.935e-15	5.14975e-14
Gm4524	50.9413	2.42531	0.345632	7.01703	2.26627e-12	9.73077e-12
Pdlim5	5947.63	2.42075	0.0592501	40.8565	0	0
Ccl20	31.7406	2.41946	0.452366	5.34845	8.87088e-08	2.5987e-07
Cmah	36.3364	2.41596	0.421274	5.73489	9.75772e-09	3.12128e-08
Slc12a2	3246.66	2.40458	0.0651925	36.8843	8.24015e-298	3.36893e-295
Stap2	36.2161	2.3956	0.356129	6.72677	1.7347e-11	6.95742e-11
Lipg	212.33	2.39527	0.187175	12.7969	1.70576e-37	2.51028e-36
Fas	337.45	2.39188	0.153469	15.5854	9.14746e-55	2.09224e-53
Col4a2	1391.42	2.38837	0.102175	23.3753	7.61854e-121	5.16442e-119
Slc22a4	92.0733	2.38827	0.256462	9.31236	1.25028e-20	9.17408e-20
Tnfrsf21	96.9053	2.38584	0.215879	11.0517	2.15056e-28	2.24369e-27
Smyd3	335.637	2.38262	0.116829	20.3941	1.88716e-92	8.7552e-91
Nxpe4	45.7286	2.37413	0.295145	8.04396	8.69837e-16	4.79565e-15
Ptprn	305.238	2.37216	0.125449	18.9094	9.55259e-80	3.50074e-78
Nr1d1	189.25	2.37212	0.180564	13.1373	2.01382e-39	3.14401e-38
Mcc	476.956	2.37098	0.11742	20.1923	1.14411e-90	5.07402e-89
Nt5e	192.689	2.36979	0.162564	14.5776	3.89748e-48	7.71418e-47
Col12a1	3758.57	2.36639	0.0799142	29.6116	1.06041e-192	1.63215e-190
Itgb2	37.0375	2.36476	0.354395	6.67267	2.51194e-11	9.92862e-11
Bcar3	364.685	2.36413	0.126839	18.6388	1.55709e-77	5.5207e-76
Lbh	515.855	2.36007	0.11234	21.0082	5.51317e-98	2.81753e-96
Lyn	52.6834	2.35631	0.276462	8.52308	1.55365e-17	9.52948e-17
Fgf7	1244.9	2.35512	0.0866883	27.1677	1.56557e-162	1.78107e-160
Cemip	52.3575	2.3471	0.292642	8.02037	1.05425e-15	5.79286e-15
Sod3	1167.5	2.34615	0.0941818	24.9109	5.67155e-137	4.66672e-135
9330154J02Rik	35.1094	2.34022	0.370696	6.31303	2.73629e-10	9.9969e-10
Ifi202b	865.691	2.33626	0.101234	23.0779	7.72262e-118	5.05175e-116
Arnt2	356.422	2.33415	0.142433	16.3878	2.33905e-60	6.05975e-59
Prkcg	130.512	2.33193	0.254258	9.17152	4.66384e-20	3.33609e-19
Hgf	52.6065	2.3278	0.334708	6.95472	3.53274e-12	1.49721e-11
Chd5	116.116	2.32529	0.19287	12.0562	1.79816e-33	2.29515e-32
Tmem74	32.9123	2.31655	0.36062	6.42379	1.3292e-10	4.95862e-10
R74862	39.0206	2.31362	0.271418	8.52421	1.53859e-17	9.45043e-17
S100a4	8525.69	2.30473	0.0849178	27.1408	3.25503e-162	3.67117e-160
Wnt5a	437.828	2.30115	0.119177	19.3087	4.53492e-83	1.76054e-81
Antxr2	334.99	2.30039	0.11264	20.4225	1.05523e-92	4.93054e-91
Lurap1l	441.871	2.28493	0.094608	24.1516	7.18463e-129	5.34071e-127
Rchy1	1308.8	2.28375	0.0682003	33.486	7.70489e-246	1.90195e-243
Fam20a	81.0589	2.27542	0.229116	9.9313	3.04263e-23	2.53384e-22
Nrg1	198.478	2.26464	0.180359	12.5563	3.673e-36	5.15047e-35
Sox11	623.807	2.25999	0.131282	17.2148	2.05733e-66	5.88972e-65
Htra3	25.9618	2.25804	0.443309	5.0936	3.51329e-07	9.72345e-07
Kcnn4	381.028	2.25722	0.130798	17.2574	9.85284e-67	2.82686e-65
Efcab11	75.6171	2.25574	0.244581	9.22288	2.89212e-20	2.08587e-19
Aldh3a1	62.2895	2.24937	0.269642	8.34204	7.30216e-17	4.29753e-16
Tubb2b	419.558	2.24189	0.117352	19.104	2.3388e-81	8.76749e-80
Slc22a23	321.152	2.23419	0.157302	14.2032	8.75521e-46	1.62244e-44
Gm26578	71.416	2.22211	0.277257	8.01464	1.10461e-15	6.05428e-15
E030030I06Rik	44.7876	2.21858	0.337153	6.58035	4.69354e-11	1.8162e-10
Mylk	228.203	2.20583	0.152158	14.497	1.26563e-47	2.47877e-46
Cotl1	1662.7	2.19215	0.0813159	26.9584	4.54281e-160	4.9528e-158
Bhlhb9	211.653	2.19135	0.144709	15.1432	8.4048e-52	1.79967e-50
Aox1	71.4415	2.18649	0.300427	7.27795	3.38928e-13	1.55804e-12
Gm13056	43.7267	2.17284	0.260893	8.32844	8.19133e-17	4.80786e-16
Ptk2b	464.13	2.17191	0.1127	19.2717	9.2879e-83	3.59508e-81
Pde2a	45.1681	2.17141	0.380205	5.71115	1.12217e-08	3.56776e-08
Rnf183	33.7709	2.17073	0.357403	6.07362	1.25055e-09	4.33403e-09
Plscr4	99.718	2.16376	0.197483	10.9567	6.17017e-28	6.27716e-27
Mkx	133.782	2.16232	0.204878	10.5542	4.85761e-26	4.53943e-25
Il7	61.7041	2.15703	0.266671	8.08872	6.02944e-16	3.3553e-15
AK129341	81.2106	2.15583	0.217597	9.90746	3.86351e-23	3.20319e-22
Map3k5	290.565	2.14973	0.14478	14.8483	7.13912e-50	1.45939e-48
Prickle2	184.484	2.14513	0.16394	13.0848	4.02133e-39	6.22616e-38
Adra1d	54.3409	2.14034	0.377239	5.67369	1.3975e-08	4.40037e-08
Clec2d	139.295	2.14006	0.215783	9.91763	3.48954e-23	2.89864e-22
Pcdhb17	49.4029	2.13971	0.296282	7.22188	5.12745e-13	2.31319e-12
Raet1e	212.373	2.13952	0.130086	16.447	8.8184e-61	2.30282e-59
Gem	297.844	2.13865	0.180987	11.8166	3.20303e-32	3.91638e-31
Sh3d19	3022.14	2.13421	0.0536372	39.7897	0	0
Man1a	609.116	2.1332	0.0998575	21.3624	2.98742e-101	1.62176e-99
9330159M07Rik	179.291	2.13273	0.181706	11.7373	8.20957e-32	9.8267e-31
Chst2	171.954	2.13154	0.167238	12.7455	3.3017e-37	4.77833e-36
1700086O06Rik	57.7079	2.12968	0.254937	8.35373	6.61385e-17	3.90298e-16
Hist2h2be	220.844	2.12838	0.183202	11.6176	3.35235e-31	3.91247e-30
Armc2	74.5118	2.12449	0.232477	9.13851	6.33166e-20	4.48981e-19
Nrp2	2715.85	2.12178	0.0755853	28.0714	2.19098e-173	2.78297e-171
Cyr61	13365.7	2.11248	0.247675	8.52925	1.47305e-17	9.06486e-17
Nlrc3	91.2654	2.10367	0.243439	8.64148	5.54906e-18	3.52248e-17
Tenm4	51.0836	2.1035	0.347338	6.05606	1.39494e-09	4.82066e-09
En1	242.511	2.09585	0.151784	13.8081	2.27686e-43	3.97706e-42
9230110C19Rik	78.5863	2.09318	0.253001	8.27339	1.30199e-16	7.54048e-16
Chst1	379.797	2.09245	0.12331	16.9691	1.39132e-64	3.86468e-63
Tubb3	111.799	2.0881	0.214681	9.72651	2.32426e-22	1.84965e-21
Ppic	1961.35	2.08219	0.0619721	33.5987	1.74965e-247	4.48837e-245
Pkn2	6525.13	2.07775	0.0603857	34.408	1.9111e-259	5.10264e-257
Ptgs2	2961.36	2.06986	0.154677	13.3819	7.71778e-41	1.26215e-39
Tnfrsf1b	1772.4	2.06847	0.0633724	32.6399	1.1164e-233	2.35578e-231
Gjb3	595.136	2.06275	0.112128	18.3964	1.40277e-75	4.85513e-74
Cln5	880.585	2.06186	0.0824968	24.9933	7.23877e-138	6.03215e-136
Slc25a45	77.7474	2.0594	0.211561	9.73429	2.15316e-22	1.71767e-21
Stk39	216.164	2.05198	0.14079	14.5748	4.06508e-48	8.03376e-47
Slco4a1	105.109	2.04982	0.259798	7.89003	3.02115e-15	1.61858e-14
Npr3	291.804	2.04157	0.157643	12.9506	2.33152e-38	3.49408e-37
Gdnf	890.284	2.03426	0.089159	22.8161	3.17011e-115	2.02315e-113
Herpud1	782.718	2.032	0.0857446	23.6983	3.75614e-124	2.62789e-122
Scrn1	313.445	2.02929	0.122273	16.5964	7.39486e-62	1.9664e-60
Neurl1a	159.302	2.02435	0.180801	11.1965	4.23926e-29	4.54608e-28
Apobec3	1477.62	2.01583	0.0939326	21.4604	3.65153e-102	1.99887e-100
Prrx2	373.416	2.00877	0.126861	15.8344	1.80082e-56	4.29147e-55
Plxnd1	1715.11	2.00872	0.0734954	27.3312	1.80582e-164	2.09076e-162
Mllt3	495.107	1.98963	0.124113	16.0309	7.77941e-58	1.89884e-56
Ccdc88c	66.3443	1.98934	0.269698	7.37619	1.6288e-13	7.67914e-13
Rnf223	32.6322	1.98931	0.373597	5.32476	1.01089e-07	2.94095e-07
Prkar2b	1210.48	1.98402	0.0755311	26.2676	4.50474e-152	4.39817e-150
Trim65	49.9176	1.97264	0.320747	6.15015	7.74092e-10	2.73419e-09
Rhobtb1	250.943	1.96501	0.163607	12.0105	3.12788e-33	3.9462e-32
Ccdc114	66.5142	1.96239	0.287706	6.82081	9.05295e-12	3.71168e-11
Mfsd2a	283.112	1.96199	0.138377	14.1786	1.24341e-45	2.28798e-44
Pde10a	195.975	1.96183	0.181875	10.7867	3.97967e-27	3.9118e-26
Kalrn	1160.96	1.9614	0.0878775	22.3197	2.37627e-110	1.44599e-108
Adal	65.4171	1.95522	0.23992	8.14948	3.65486e-16	2.05663e-15
Bdkrb2	73.9109	1.95315	0.328352	5.94833	2.70888e-09	9.1153e-09
Map2k3os	38.398	1.95143	0.306035	6.37649	1.81191e-10	6.70017e-10
Tfap2a	201.585	1.94084	0.18173	10.6798	1.26485e-26	1.22125e-25
Kcnab2	360.962	1.93447	0.120854	16.0067	1.14712e-57	2.77921e-56
Catsper2	37.2304	1.9309	0.369367	5.22759	1.71734e-07	4.90567e-07
Ppp1r12b	617.836	1.92246	0.088571	21.7053	1.82795e-104	1.03529e-102
Cd74	173.893	1.92181	0.202198	9.5046	2.00823e-21	1.52665e-20
Csrp2	884.232	1.91896	0.0807098	23.776	5.9177e-125	4.18493e-123
Cdc42ep2	226.033	1.9174	0.183367	10.4566	1.36626e-25	1.24998e-24
Lrrc75b	541.434	1.91658	0.109539	17.4968	1.51502e-68	4.55656e-67
Pcyt1b	385.358	1.91117	0.109856	17.3971	8.67181e-68	2.53811e-66
Vangl2	238.454	1.90927	0.156404	12.2073	2.84256e-34	3.72637e-33
Pfn2	489.3	1.90779	0.0994965	19.1745	6.04611e-82	2.30616e-80
Sesn2	940.508	1.90324	0.110648	17.2009	2.61449e-66	7.46842e-65
Col16a1	2793.79	1.90021	0.0892475	21.2915	1.36228e-100	7.30439e-99
Eno1	14725.4	1.88538	0.0597581	31.5502	1.78108e-218	3.19204e-216
Ddit3	400.858	1.88496	0.123716	15.2362	2.03488e-52	4.41498e-51
Gm996	62.0263	1.88367	0.321611	5.857	4.71312e-09	1.55163e-08
Siae	109.626	1.88176	0.230825	8.15233	3.56966e-16	2.01128e-15
9530052C20Rik	55.5561	1.87839	0.284553	6.60118	4.07909e-11	1.58735e-10
Hhex	82.7473	1.87831	0.258364	7.27001	3.59467e-13	1.64725e-12
Cped1	128.471	1.87742	0.238519	7.87113	3.51448e-15	1.87139e-14
Galnt15	33.1992	1.8747	0.356517	5.25838	1.4533e-07	4.17513e-07
Znhit6	930.702	1.87376	0.0870329	21.5293	8.27683e-103	4.58838e-101
Wfs1	589.315	1.86953	0.110806	16.8721	7.2179e-64	1.98804e-62
Col1a1	74711.1	1.86465	0.0937594	19.8876	5.20794e-88	2.16992e-86
Palm2Akap2	910.155	1.86282	0.247621	7.52286	5.35888e-14	2.63473e-13
Steap1	418.102	1.85879	0.125375	14.8258	9.97465e-50	2.03268e-48
Filip1l	58.9391	1.85721	0.342823	5.4174	6.04706e-08	1.8046e-07
Limd2	454.918	1.85665	0.102555	18.104	2.9643e-73	9.76874e-72
Hist1h4i	206.604	1.85646	0.147859	12.5556	3.70493e-36	5.18967e-35
Gpr39	239.305	1.84613	0.156936	11.7636	6.01375e-32	7.27153e-31
Gpt2	547.756	1.84537	0.102613	17.9838	2.61024e-72	8.49496e-71
Col6a3	162.694	1.83295	0.220402	8.31638	9.06878e-17	5.29674e-16
4930523C07Rik	162.136	1.82915	0.160532	11.3943	4.46203e-30	4.93047e-29
Zfp36l1	1282.52	1.82491	0.0841474	21.687	2.72107e-104	1.53447e-102
Gas7	266.953	1.82342	0.155388	11.7346	8.47075e-32	1.01301e-30
Jade2	670.782	1.82275	0.113434	16.0688	4.219e-58	1.04146e-56
Fhl1	66.8297	1.81533	0.245882	7.38293	1.54845e-13	7.32672e-13
Aldh18a1	2000.73	1.81423	0.068383	26.5305	4.31545e-155	4.37667e-153
Sema5a	531.679	1.8106	0.115757	15.6414	3.8026e-55	8.78964e-54
Dysf	422.551	1.81019	0.102422	17.6738	6.67108e-70	2.083e-68
Gtf2b	4799.77	1.80987	0.0681986	26.5382	3.51392e-155	3.59161e-153
Ppp1r3e	33.5728	1.79999	0.303707	5.92672	3.09045e-09	1.03487e-08
Sema4d	139.089	1.7985	0.173619	10.3589	3.81405e-25	3.43659e-24
Far2	96.7626	1.7955	0.243513	7.37335	1.66397e-13	7.83649e-13
Gpr85	47.9843	1.79385	0.287465	6.24022	4.36953e-10	1.57137e-09
Cebpb	1102.87	1.78764	0.178821	9.99685	1.57316e-23	1.32957e-22
Asns	1231.12	1.78582	0.0664489	26.8751	4.29618e-159	4.53281e-157
Slc31a2	309.2	1.78561	0.124567	14.3346	1.33059e-46	2.53762e-45
Apln	312.07	1.77953	0.143606	12.3918	2.89554e-35	3.95845e-34
Slit2	1470.44	1.77791	0.0787377	22.5802	6.79061e-113	4.23055e-111
Epha7	67.7278	1.77416	0.258355	6.86713	6.55068e-12	2.7164e-11
Bpgm	547.081	1.77074	0.0970728	18.2414	2.42217e-74	8.23096e-73
Ldlrad3	481.334	1.76666	0.100925	17.5046	1.32069e-68	3.99043e-67
Arhgap44	58.8483	1.76417	0.257034	6.86356	6.71648e-12	2.78251e-11
C030017K20Rik	69.9412	1.76402	0.243123	7.25568	3.9964e-13	1.82051e-12
Zzz3	2697.05	1.76351	0.0539429	32.6921	2.02146e-234	4.33554e-232
Zc3h12a	479.158	1.76208	0.119357	14.7631	2.53271e-49	5.12933e-48
Eya1	170.968	1.7607	0.187229	9.404	5.25277e-21	3.91355e-20
Arxes2	98.6459	1.76036	0.22596	7.79058	6.67036e-15	3.50335e-14
Plin2	2045.39	1.75818	0.0600997	29.2544	3.94655e-188	5.80143e-186
Lyplal1	72.5224	1.75368	0.297726	5.89025	3.85605e-09	1.27913e-08
Gm21988	387.834	1.74734	0.163938	10.6586	1.59035e-26	1.52989e-25
Fam110c	217.854	1.74696	0.136767	12.7732	2.31451e-37	3.37955e-36
Gramd2	93.2606	1.74401	0.209744	8.31493	9.18052e-17	5.3596e-16
Traf1	277.077	1.74188	0.149523	11.6496	2.30661e-31	2.71623e-30
Chst10	105.845	1.74037	0.185893	9.36222	7.80789e-21	5.80071e-20
A830082K12Rik	85.5794	1.73714	0.313856	5.53484	3.11506e-08	9.50872e-08
Bnc2	371.445	1.73661	0.113442	15.3083	6.72933e-53	1.48215e-51
Vasn	191.537	1.73008	0.194993	8.8725	7.15203e-19	4.77155e-18
Aqp1	156.722	1.72702	0.211152	8.17905	2.86099e-16	1.62317e-15
Peg10	2963.43	1.7237	0.0936196	18.4117	1.05867e-75	3.6739e-74
Cdkl2	639.481	1.7215	0.0917943	18.7539	1.79896e-78	6.44816e-77
RP23-180L12.5	67.7816	1.72029	0.322324	5.33715	9.44164e-08	2.75541e-07
Ifi203	468.514	1.71738	0.28439	6.03883	1.55239e-09	5.33628e-09
Fabp5	1558.67	1.71691	0.0803987	21.355	3.50554e-101	1.89516e-99
Gsto1	3281.63	1.71564	0.0443669	38.6694	0	0
Ackr3	520.141	1.70895	0.128804	13.2678	3.55975e-40	5.7004e-39
Aig1	127.586	1.70749	0.229706	7.43336	1.05871e-13	5.07925e-13
Ephb2	1363.36	1.70602	0.0793279	21.5059	1.3701e-102	7.56328e-101
Plekhh1	267.498	1.70511	0.133685	12.7548	2.93302e-37	4.25419e-36
Creg1	250.323	1.70323	0.146255	11.6456	2.41525e-31	2.83651e-30
Asap2	274.114	1.69861	0.150926	11.2546	2.19791e-29	2.37843e-28
Tars	3130.55	1.69789	0.0554933	30.5962	1.37465e-205	2.36639e-203
Ogfrl1	81.5705	1.69763	0.1867	9.09282	9.64991e-20	6.76218e-19
Adi1	406.61	1.69755	0.111909	15.1691	5.66675e-52	1.21938e-50
Rora	78.7404	1.69585	0.311673	5.4411	5.29528e-08	1.58786e-07
Grk5	348.865	1.68263	0.114054	14.7529	2.94621e-49	5.95753e-48
Pigk	1900.78	1.68069	0.0587688	28.5984	7.03712e-180	9.4914e-178
Zfp608	437.811	1.67374	0.111017	15.0765	2.31268e-51	4.90386e-50
Cacna1a	139.661	1.67031	0.159212	10.4911	9.49504e-26	8.75431e-25
Mtss1l	345.249	1.66404	0.125915	13.2156	7.128e-40	1.13037e-38
Foxo3	1767.41	1.66084	0.0621471	26.7244	2.45321e-157	2.54725e-155
Rab30	135.889	1.66068	0.158425	10.4825	1.03993e-25	9.5611e-25
Tcf7l2	649.526	1.6521	0.0888026	18.6042	2.96948e-77	1.04999e-75
Haus7	592.3	1.65187	0.0900371	18.3465	3.51922e-75	1.20214e-73
1110002E22Rik	54.9059	1.64965	0.279042	5.91185	3.3829e-09	1.12847e-08
Gm16286	632.002	1.64912	0.128105	12.8732	6.36849e-38	9.46806e-37
Myo10	3291.89	1.64891	0.0634533	25.9862	7.08591e-149	6.52852e-147
Asap1	3815.23	1.64225	0.0473332	34.6954	9.24123e-264	2.62833e-261
Dpysl3	2433.07	1.64119	0.0723207	22.6932	5.22708e-114	3.30366e-112
Lysmd2	60.8588	1.63876	0.268418	6.10525	1.02639e-09	3.58374e-09
Fat4	574.368	1.63557	0.140004	11.6823	1.56974e-31	1.86192e-30
Rnf19b	2445.61	1.63368	0.0595712	27.4239	1.42225e-165	1.66136e-163
Fut8	639.687	1.63184	0.089592	18.2141	3.98634e-74	1.34416e-72
Tle1	305.056	1.62992	0.126206	12.9147	3.71832e-38	5.566e-37
Fbxo44	150.26	1.62442	0.15207	10.6821	1.23448e-26	1.1937e-25
Dock8	347.892	1.62125	0.101445	15.9816	1.7163e-57	4.11252e-56
Dhrs9	128.707	1.61936	0.200439	8.07911	6.52426e-16	3.62296e-15
Mex3b	233.477	1.61843	0.148311	10.9124	1.00608e-27	1.01172e-26
Cdk20	101.247	1.61539	0.182325	8.85992	8.00695e-19	5.32833e-18
H2-T10	163.102	1.61311	0.211819	7.6155	2.62676e-14	1.32278e-13
Prkcd	1003.68	1.61151	0.08294	19.4298	4.32269e-84	1.70857e-82
2610203C20Rik	811.689	1.60734	0.130098	12.3548	4.58905e-35	6.22161e-34
Klf9	267.255	1.60367	0.148158	10.8241	2.64808e-27	2.62064e-26
Enc1	1067.11	1.6012	0.0762874	20.989	8.26246e-98	4.18984e-96
Kcnh2	76.6602	1.59488	0.245531	6.49563	8.26887e-11	3.13661e-10
Podxl	185.333	1.59438	0.163259	9.76594	1.57636e-22	1.26447e-21
Dclk1	945.366	1.59247	0.128717	12.3719	3.71123e-35	5.04195e-34
Fosl2	2218.47	1.58966	0.0861885	18.444	5.83092e-76	2.02888e-74
Lpar4	76.178	1.58116	0.268145	5.89668	3.70882e-09	1.2331e-08
Coro2a	178.109	1.58073	0.147486	10.7178	8.3984e-27	8.1814e-26
Unc5c	123.377	1.57976	0.206019	7.66805	1.74633e-14	8.88654e-14
Cox7c	203.372	1.57685	0.181636	8.68139	3.90973e-18	2.50863e-17
Srfbp1	609.956	1.57632	0.0935172	16.8559	9.49508e-64	2.60975e-62
Ccdc85b	313.907	1.57154	0.156072	10.0693	7.54917e-24	6.48495e-23
Cacna1i	53.8093	1.56885	0.273963	5.72651	1.02517e-08	3.26812e-08
Gm17501	216.104	1.56189	0.214222	7.29099	3.07688e-13	1.41742e-12
Fhod3	310.247	1.56132	0.11994	13.0175	9.7311e-39	1.48729e-37
Tbc1d9	478.012	1.55916	0.107499	14.5039	1.14457e-47	2.24841e-46
Angptl2	1532.82	1.55112	0.0831348	18.6579	1.08886e-77	3.87108e-76
Ttc7b	291.326	1.55031	0.109045	14.2171	7.1762e-46	1.33172e-44
2310015A10Rik	69.8876	1.54918	0.223137	6.94276	3.845e-12	1.62533e-11
Tmem86a	148.883	1.54487	0.192598	8.02123	1.04694e-15	5.7551e-15
Cdc42ep3	598.479	1.54377	0.116573	13.2429	4.95652e-40	7.91772e-39
Slc7a1	1826.57	1.54062	0.078087	19.7295	1.20289e-86	4.91793e-85
Rabggtb	3341.88	1.5406	0.0702557	21.9285	1.3898e-106	8.19043e-105
Lgalsl	490.676	1.53966	0.142622	10.7954	3.61897e-27	3.5626e-26
Nars	5227.23	1.53854	0.0515501	29.8456	1.00188e-195	1.59849e-193
Gareml	53.4217	1.53759	0.291158	5.28096	1.28509e-07	3.71063e-07
Rabl2	300.928	1.53683	0.116924	13.1438	1.84616e-39	2.88915e-38
Runx2	759.594	1.53376	0.0755457	20.3024	1.22467e-91	5.56334e-90
Fth1	12483.1	1.52686	0.0535822	28.4956	1.32841e-178	1.77343e-176
Rin1	1098.41	1.5237	0.0667048	22.8424	1.73918e-115	1.11538e-113
Ppap2a	525.861	1.51792	0.0940663	16.1367	1.40843e-58	3.5165e-57
Miip	221.993	1.51748	0.127544	11.8976	1.21739e-32	1.50683e-31
Man1c1	552.7	1.51658	0.0976938	15.5238	2.39533e-54	5.41244e-53
Eml6	68.9633	1.51482	0.220788	6.86099	6.83866e-12	2.83133e-11
Lmo7	501.328	1.51286	0.110459	13.6962	1.07e-42	1.82753e-41
Mbnl1	2364.14	1.51246	0.0749799	20.1715	1.74222e-90	7.70048e-89
Tfpi	450.106	1.50932	0.0928157	16.2615	1.85085e-59	4.70188e-58
Rin2	1004.45	1.50656	0.0741458	20.3189	8.75772e-92	4.0062e-90
Fam210b	279.945	1.50559	0.143832	10.4677	1.21513e-25	1.11483e-24
Tmem185b	287.292	1.50217	0.125565	11.9633	5.53358e-33	6.9212e-32
Dclk2	212.317	1.49978	0.145944	10.2764	8.99819e-25	8.01384e-24
Arhgap32	287.996	1.49948	0.115576	12.974	1.71922e-38	2.6003e-37
Pqlc1	321.946	1.49895	0.129353	11.588	4.73809e-31	5.50031e-30
2410004B18Rik	590.136	1.49186	0.116935	12.758	2.81173e-37	4.08279e-36
Neat1	13838.8	1.48684	0.155008	9.59207	8.63355e-22	6.66781e-21
Gm42803	129.01	1.48631	0.219564	6.76937	1.29344e-11	5.24229e-11
Acsbg1	165.754	1.48559	0.142734	10.408	2.27864e-25	2.0645e-24
Steap3	214.725	1.48019	0.176225	8.39944	4.48609e-17	2.67631e-16
Tpbg	935.468	1.47717	0.075642	19.5285	6.28724e-85	2.51547e-83
2410004N09Rik	111.849	1.47699	0.196886	7.50178	6.29563e-14	3.07794e-13
Ttll3	203.105	1.47602	0.170112	8.67681	4.07037e-18	2.60659e-17
Clip4	63.1419	1.47422	0.280753	5.25097	1.51303e-07	4.34291e-07
Fbn1	3998.34	1.46944	0.0811841	18.1001	3.18107e-73	1.04568e-71
Gpam	430.572	1.46799	0.117703	12.472	1.0611e-35	1.46439e-34
Eepd1	93.7285	1.4666	0.180633	8.11922	4.69189e-16	2.62549e-15
Adamts14	443.145	1.46641	0.128423	11.4186	3.37741e-30	3.74892e-29
4632404H12Rik	41.8998	1.46514	0.284609	5.14791	2.63409e-07	7.38889e-07
F3	612.938	1.46207	0.12455	11.7388	8.05774e-32	9.65379e-31
Mndal	320.073	1.46171	0.192208	7.60482	2.853e-14	1.4323e-13
Socs1	483.606	1.45898	0.137171	10.6362	2.0216e-26	1.93055e-25
Vash2	574.247	1.45867	0.10893	13.391	6.83012e-41	1.11838e-39
Spsb1	678.911	1.45818	0.0831619	17.5343	7.84317e-69	2.38633e-67
Fam213a	49.1075	1.45608	0.256334	5.68041	1.34371e-08	4.23812e-08
Ankrd55	46.4928	1.45259	0.26713	5.43778	5.3949e-08	1.61651e-07
Prkacb	2276.31	1.4519	0.0563431	25.7688	1.98362e-146	1.75349e-144
Psat1	4031.39	1.45159	0.0610886	23.7621	8.24313e-125	5.79811e-123
Irs1	564.028	1.44841	0.118041	12.2703	1.30702e-34	1.73602e-33
Mtss1	382.859	1.4481	0.117766	12.2964	9.47418e-35	1.26869e-33
Fam173b	227.917	1.44803	0.126613	11.4367	2.74263e-30	3.06159e-29
Erc2	61.0645	1.44611	0.240745	6.00682	1.89202e-09	6.43779e-09
Insig1	1684.43	1.43731	0.0699141	20.5582	6.49917e-94	3.05858e-92
Ipo13	1041.11	1.43707	0.0926134	15.5168	2.6695e-54	6.01121e-53
Inhba	289.652	1.43657	0.130996	10.9665	5.53712e-28	5.63752e-27
Zbtb46	96.3228	1.43315	0.243361	5.88901	3.88518e-09	1.28748e-08
Atf5	548.253	1.43287	0.142059	10.0864	6.3424e-24	5.46625e-23
Pogk	519.833	1.43282	0.0926318	15.468	5.7088e-54	1.2811e-52
Hs6st2	450.34	1.43112	0.115666	12.3729	3.66469e-35	4.9839e-34
Igfbp6	155.349	1.42979	0.200298	7.13832	9.44774e-13	4.1702e-12
Pdzrn3	642.011	1.4297	0.130239	10.9775	4.90319e-28	5.01552e-27
Ndst3	78.1593	1.42413	0.278656	5.11071	3.20958e-07	8.91905e-07
Anxa8	364.266	1.4232	0.117985	12.0625	1.66597e-33	2.13059e-32
Zbtb3	86.2048	1.42283	0.237219	5.99796	1.99807e-09	6.78276e-09
Btg3	513.552	1.42173	0.164433	8.64625	5.32175e-18	3.3864e-17
Cyp51	1656.07	1.42013	0.0687966	20.6425	1.14117e-94	5.50919e-93
Svil	800.404	1.41989	0.0820839	17.298	4.86603e-67	1.40535e-65
Cldn12	1001.15	1.41708	0.0908134	15.6043	6.80865e-55	1.56277e-53
Rnf150	466.89	1.41213	0.131518	10.7372	6.80813e-27	6.66199e-26
Pyroxd2	64.1235	1.40791	0.271519	5.1853	2.15665e-07	6.09933e-07
Ptgr2	311.505	1.40705	0.0971795	14.4789	1.64666e-47	3.22022e-46
Igsf8	631.998	1.40611	0.123098	11.4227	3.22189e-30	3.58436e-29
Gbp3	1698.73	1.40555	0.118749	11.8363	2.53322e-32	3.10611e-31
Mfn2	1574.37	1.40325	0.0600211	23.3793	6.93362e-121	4.72461e-119
Btg1	2866.08	1.40202	0.0580693	24.144	8.63561e-129	6.38304e-127
Per2	465.469	1.40178	0.121608	11.527	9.63961e-31	1.09665e-29
Yars	1863.91	1.40038	0.0655821	21.3531	3.64986e-101	1.96507e-99
Parvb	1259.3	1.4003	0.0701358	19.9655	1.09942e-88	4.65492e-87
Deptor	298.186	1.39893	0.137263	10.1916	2.16242e-24	1.9064e-23
Exoc3l4	65.3702	1.39773	0.255302	5.4748	4.38002e-08	1.32372e-07
Ttc39c	377.607	1.39749	0.0998693	13.9932	1.71621e-44	3.05901e-43
Schip1	649.246	1.38987	0.093497	14.8654	5.52798e-50	1.13358e-48
Akna	166.715	1.38858	0.18041	7.69681	1.39505e-14	7.1462e-14
Phldb2	2969	1.38795	0.0778984	17.8174	5.18082e-71	1.64516e-69
Arhgap10	1191.28	1.38576	0.067192	20.6239	1.67399e-94	8.05175e-93
Plxna2	145.263	1.38522	0.176745	7.83741	4.59923e-15	2.4302e-14
Poli	161.402	1.38522	0.171077	8.09703	5.63158e-16	3.13657e-15
Sgk1	4622.43	1.37923	0.0773435	17.8325	3.952e-71	1.258e-69
Enpp2	267.355	1.379	0.164993	8.35795	6.38158e-17	3.76931e-16
Pqlc2	214.457	1.37798	0.139188	9.9001	4.15847e-23	3.43902e-22
Ntn4	349.93	1.36681	0.097718	13.9873	1.86237e-44	3.31502e-43
Kif21a	706.22	1.3597	0.0963407	14.1135	3.13772e-45	5.71738e-44
Ccl25	77.892	1.35937	0.238242	5.70583	1.15775e-08	3.67909e-08
Tnip1	1415.92	1.35802	0.0643465	21.1048	7.1802e-99	3.74257e-97
Col4a5	1124.04	1.3573	0.0991386	13.6909	1.15063e-42	1.96267e-41
Gm42993	6412.21	1.35317	0.0544515	24.8509	2.52885e-136	2.05497e-134
Myc	1449.51	1.34879	0.102286	13.1864	1.05068e-39	1.66016e-38
Stard5	182.349	1.34576	0.140658	9.56762	1.09391e-21	8.39888e-21
Lrrc14	764.64	1.34452	0.0893993	15.0395	4.04435e-51	8.50679e-50
Xkr6	151.738	1.3439	0.150542	8.92708	4.37394e-19	2.96192e-18
Gng5	1698.19	1.34334	0.0767852	17.4947	1.57169e-68	4.71615e-67
Ptpre	431.624	1.33921	0.0973956	13.7502	5.08087e-43	8.76953e-42
Depdc1a	1627.67	1.33907	0.100356	13.3432	1.29713e-40	2.1029e-39
Cdc14a	318.06	1.33601	0.126353	10.5737	3.9473e-26	3.70996e-25
Acot2	80.7343	1.33497	0.216565	6.16427	7.08087e-10	2.50918e-09
Kcnd1	103.834	1.33399	0.218246	6.11229	9.82094e-10	3.44009e-09
Nqo1	350.925	1.33351	0.115637	11.5318	9.1188e-31	1.03831e-29
Armc9	259.339	1.33351	0.138234	9.64672	5.07532e-22	3.95711e-21
Tsc22d3	287.587	1.33337	0.138117	9.65391	4.73186e-22	3.69231e-21
Masp1	266.036	1.33158	0.1441	9.2407	2.44881e-20	1.77692e-19
Csf1	11249.6	1.32924	0.0670888	19.8131	2.2958e-87	9.41566e-86
Fam131b	196.651	1.32859	0.13858	9.58718	9.05283e-22	6.97927e-21
Tgfb2	207.22	1.32847	0.171749	7.73494	1.03455e-14	5.35407e-14
Ctsw	76.6713	1.32845	0.231981	5.72656	1.02489e-08	3.26802e-08
Psd	178.803	1.32818	0.182122	7.29281	3.0356e-13	1.39989e-12
Echdc3	107.048	1.32666	0.226697	5.85214	4.85284e-09	1.59602e-08
Ampd3	418.23	1.32554	0.135074	9.81346	9.85297e-23	7.99668e-22
Flrt2	483.989	1.32427	0.10433	12.6931	6.45941e-37	9.246e-36
Slc3a2	3616.96	1.32256	0.0539145	24.5307	6.94594e-133	5.47432e-131
Eva1c	76.7219	1.32051	0.227317	5.80914	6.27949e-09	2.03807e-08
Sfmbt2	258.579	1.31698	0.121165	10.8693	1.61377e-27	1.61167e-26
Sphk1	238.178	1.31584	0.153712	8.56045	1.1243e-17	6.96788e-17
Rpf1	1080.61	1.31156	0.0865546	15.153	7.23854e-52	1.55249e-50
Ccdc47	2045.73	1.30746	0.0635596	20.5706	5.03504e-94	2.38672e-92
Klf7	607.936	1.30681	0.086324	15.1385	9.03041e-52	1.93047e-50
Ext1	3495.25	1.30377	0.0546927	23.8382	1.34384e-125	9.55513e-124
Myo7a	930.938	1.29889	0.0727352	17.8577	2.51706e-71	8.03188e-70
Emc1	1097.36	1.29648	0.0722093	17.9544	4.42997e-72	1.42401e-70
Plxnb1	384.968	1.29619	0.104717	12.378	3.43966e-35	4.68761e-34
Bcl10	1329.27	1.29531	0.0676977	19.1337	1.32341e-81	5.03318e-80
Dancr	110.244	1.29474	0.205365	6.3046	2.88943e-10	1.05329e-09
Lpin1	407.316	1.2945	0.11892	10.8855	1.35175e-27	1.35517e-26
Ankrd13b	470.981	1.29343	0.110867	11.6665	1.89062e-31	2.23644e-30
Abr	1506.17	1.29167	0.0554114	23.3105	3.46944e-120	2.32773e-118
Tbx3	320.166	1.29045	0.147476	8.75025	2.12879e-18	1.38631e-17
Hs2st1	3315.87	1.28784	0.0477753	26.9562	4.82568e-160	5.21772e-158
Tceanc2	175.714	1.2803	0.143934	8.8951	5.83692e-19	3.91814e-18
Ldlrad4	242.262	1.27967	0.128696	9.94339	2.69493e-23	2.25722e-22
Nov	163.896	1.27941	0.150323	8.51106	1.72348e-17	1.05366e-16
Spata13	742.737	1.27522	0.0847102	15.0539	3.25354e-51	6.8655e-50
Pank1	221.85	1.27484	0.15977	7.9792	1.47287e-15	8.01896e-15
Tcf7	84.618	1.27337	0.211764	6.01315	1.81955e-09	6.20088e-09
Tmem98	418.221	1.27312	0.121828	10.4501	1.4631e-25	1.33392e-24
Hspa9	8607.5	1.27202	0.054351	23.4037	3.9158e-121	2.68222e-119
Tnc	2664.17	1.27198	0.0815453	15.5985	7.45604e-55	1.70836e-53
Eml1	1117.68	1.26858	0.0637821	19.8893	5.03652e-88	2.1052e-86
Gpr124	1189.46	1.2682	0.0958642	13.2291	5.95612e-40	9.49134e-39
2500002B13Rik	114.429	1.26441	0.244033	5.18131	2.20338e-07	6.22374e-07
Atp6v0e2	39.6945	1.26352	0.24536	5.14965	2.60977e-07	7.32383e-07
Tns3	2771.51	1.26285	0.0612552	20.6162	1.9648e-94	9.41591e-93
Osgin1	506.288	1.26203	0.118751	10.6275	2.22074e-26	2.11918e-25
E2f6	317.322	1.26129	0.130071	9.69692	3.10736e-22	2.45345e-21
Slc7a5	1885.02	1.26008	0.105076	11.9921	3.90706e-33	4.90557e-32
Pcyt2	690.639	1.2592	0.0943357	13.3481	1.21582e-40	1.97352e-39
Exosc9	726.778	1.25194	0.103584	12.0863	1.24817e-33	1.6041e-32
Mycbp2	2870.59	1.24962	0.0929177	13.4487	3.13357e-41	5.17632e-40
Nedd9	1205.16	1.24538	0.0744318	16.7319	7.67659e-63	2.08367e-61
Ncam1	648.633	1.24516	0.0900321	13.8301	1.67746e-43	2.93792e-42
Fam126a	1146.44	1.2434	0.0849181	14.6424	1.50738e-48	3.00169e-47
Ralgps2	283.529	1.24313	0.123455	10.0695	7.53635e-24	6.48245e-23
Ctxn1	167.825	1.24226	0.135327	9.17972	4.32211e-20	3.09502e-19
Vegfa	2857.86	1.24205	0.0811346	15.3085	6.71432e-53	1.48134e-51
Psmd10	438.702	1.24168	0.093944	13.2173	6.9754e-40	1.10751e-38
Zbtb20	1022.57	1.24013	0.11856	10.46	1.3188e-25	1.20825e-24
Rnasek	337.951	1.24005	0.237541	5.22034	1.78596e-07	5.09391e-07
Mrpl33	497.072	1.2396	0.0904107	13.7108	8.75261e-43	1.50079e-41
Parp3	659.498	1.23865	0.092749	13.3549	1.1095e-40	1.80993e-39
Id1	1000.81	1.2373	0.106909	11.5734	5.61821e-31	6.4932e-30
Pgd	3211.56	1.23516	0.0469365	26.3156	1.27254e-152	1.25178e-150
Cav1	2423.83	1.2344	0.0706711	17.4668	2.56491e-68	7.66136e-67
Arid5a	484.387	1.23329	0.12415	9.93387	2.96508e-23	2.47715e-22
Cd14	176.269	1.23264	0.193416	6.37299	1.8538e-10	6.84347e-10
Ctps	3294.95	1.23104	0.0578384	21.2841	1.59514e-100	8.51807e-99
Rab32	467.418	1.228	0.0965707	12.716	4.81723e-37	6.9181e-36
Prdx6	1309.14	1.22793	0.073483	16.7104	1.10158e-62	2.97768e-61
Gm14295	252.43	1.22714	0.146294	8.3882	4.93656e-17	2.93702e-16
Otud4	3358.5	1.22552	0.0585505	20.931	2.79416e-97	1.40061e-95
Slc35f5	508.044	1.2244	0.101187	12.1004	1.05079e-33	1.35443e-32
Ddah1	1131.93	1.22282	0.0636665	19.2066	3.26157e-82	1.24769e-80
Lhfpl2	752.512	1.22181	0.0859036	14.2231	6.58919e-46	1.22626e-44
Prkaa2	150.452	1.22156	0.187573	6.51248	7.39209e-11	2.81627e-10
Ddit4	1682.06	1.21895	0.114588	10.6377	1.98915e-26	1.90095e-25
Nr2f1	186.869	1.21708	0.159071	7.65121	1.99098e-14	1.0104e-13
Adck1	104.405	1.21481	0.163554	7.42755	1.10631e-13	5.29788e-13
Mgst2	267.564	1.21207	0.126385	9.59028	8.78443e-22	6.77634e-21
Lamb3	77.3696	1.21202	0.216058	5.60971	2.02671e-08	6.3042e-08
Nfkbie	489.493	1.21122	0.104186	11.6256	3.05575e-31	3.57269e-30
Nfkbia	2618.51	1.21091	0.0931605	12.9981	1.25413e-38	1.90566e-37
Rcn1	936.348	1.20969	0.0756024	16.0007	1.26418e-57	3.04591e-56
Usp20	669.45	1.20891	0.0820004	14.7427	3.42859e-49	6.92226e-48
Rab27b	182.4	1.20882	0.17541	6.89141	5.52426e-12	2.30539e-11
Ctgf	1933.97	1.20837	0.174569	6.92201	4.45271e-12	1.87616e-11
Dock4	131.876	1.20829	0.161186	7.49621	6.5692e-14	3.20561e-13
Enah	1183.88	1.20643	0.0687362	17.5516	5.78766e-69	1.78165e-67
Eya4	455.719	1.20541	0.12433	9.69528	3.15757e-22	2.49109e-21
P4ha3	128.738	1.20419	0.181213	6.64514	3.02932e-11	1.19124e-10
Plscr1	950.804	1.20361	0.0799791	15.049	3.50414e-51	7.38239e-50
Chpf	873.517	1.20302	0.115077	10.454	1.40456e-25	1.28323e-24
Mfsd1	2063.48	1.20053	0.058972	20.3576	3.9765e-92	1.83185e-90
Slc1a4	654.861	1.1977	0.0805429	14.8703	5.13627e-50	1.05491e-48
Emp2	1769.61	1.19651	0.0781784	15.3049	7.09561e-53	1.5602e-51
Swap70	1057.07	1.19567	0.0679097	17.6067	2.18685e-69	6.81205e-68
Ltbp1	5483.81	1.19449	0.063937	18.6822	6.90578e-78	2.46853e-76
Tlr4	214.137	1.19175	0.137908	8.64162	5.54209e-18	3.51977e-17
Pgap1	239.944	1.1864	0.131846	8.9984	2.29029e-19	1.57788e-18
Sh2b2	136.005	1.18011	0.199445	5.91695	3.27962e-09	1.09541e-08
Porcn	79.5764	1.17739	0.229822	5.12304	3.00656e-07	8.38337e-07
Fzd1	511.151	1.17619	0.101535	11.584	4.96526e-31	5.74871e-30
Snhg12	438.75	1.1744	0.113414	10.355	3.97246e-25	3.57439e-24
Sqle	2067.81	1.17206	0.0511437	22.917	3.1446e-116	2.02664e-114
Lhfp	981.612	1.16912	0.0883286	13.236	5.43656e-40	8.67396e-39
Tbc1d32	314.483	1.16511	0.127099	9.16701	4.86332e-20	3.47497e-19
Pet112	145.764	1.16477	0.154423	7.54273	4.60243e-14	2.27737e-13
Mid1ip1	601.673	1.1647	0.132337	8.80101	1.35595e-18	8.91451e-18
Dtx4	604.413	1.16153	0.105692	10.9897	4.2839e-28	4.40269e-27
Mttp	133.659	1.15904	0.17869	6.48632	8.79609e-11	3.32984e-10
Esd	3012.26	1.15691	0.0624697	18.5196	1.43558e-76	5.04886e-75
Pck2	1507.87	1.15669	0.0663337	17.4375	4.28391e-68	1.26802e-66
Elovl7	227.38	1.15591	0.148866	7.76475	8.18087e-15	4.27267e-14
Abtb2	830.116	1.15526	0.103139	11.201	4.03161e-29	4.3305e-28
Sh3kbp1	1347.49	1.15291	0.0918143	12.557	3.6378e-36	5.10659e-35
Gamt	138.902	1.15257	0.202377	5.69516	1.23259e-08	3.90458e-08
Mgst3	199.43	1.14808	0.113065	10.1541	3.17584e-24	2.77924e-23
Pmp22	1100.2	1.14776	0.0743097	15.4456	8.08195e-54	1.8013e-52
Slc27a1	589.601	1.14752	0.106221	10.8031	3.32595e-27	3.28155e-26
Il1r1	843.365	1.14674	0.075093	15.2709	1.19449e-52	2.60894e-51
Cachd1	882.386	1.14553	0.0784436	14.6032	2.68095e-48	5.31437e-47
Fbxl3	1618.65	1.14523	0.0714547	16.0274	8.22686e-58	2.0006e-56
Pttg1	392.608	1.14483	0.104776	10.9265	8.61291e-28	8.71483e-27
Dnajb2	550.06	1.14237	0.0995676	11.4733	1.79638e-30	2.02429e-29
Neurl3	254.22	1.14137	0.17934	6.36429	1.9619e-10	7.23117e-10
Snapc5	82.8766	1.14079	0.203587	5.60346	2.10116e-08	6.51679e-08
6030419C18Rik	153.525	1.13951	0.186632	6.10566	1.02374e-09	3.57545e-09
Rhbdd1	586.198	1.13856	0.103696	10.9798	4.78015e-28	4.90115e-27
Tmem121	112.255	1.13806	0.197672	5.75732	8.5461e-09	2.74646e-08
Atf4	4355.5	1.13795	0.0468949	24.266	4.48662e-130	3.4127e-128
Slc6a6	4013.95	1.13734	0.0487408	23.3345	1.98075e-120	1.33578e-118
5730559C18Rik	450.756	1.13731	0.127515	8.91903	4.70398e-19	3.17883e-18
2700038G22Rik	317.005	1.13654	0.146155	7.77628	7.46862e-15	3.91004e-14
Ehbp1l1	2227.07	1.13635	0.0624462	18.1972	5.42952e-74	1.82608e-72
Grn	3533.85	1.13488	0.130876	8.67138	4.26919e-18	2.72857e-17
Sars	3258.53	1.13266	0.0435897	25.9846	7.38628e-149	6.75767e-147
C1ra	1018.93	1.13207	0.106593	10.6205	2.39358e-26	2.28079e-25
Acad11	144.923	1.13167	0.154266	7.33586	2.20299e-13	1.02861e-12
Cdk14	903.848	1.13124	0.0869631	13.0082	1.0984e-38	1.67292e-37
Plcg1	1714.53	1.13061	0.0697044	16.22	3.63904e-59	9.17331e-58
Gpc2	171.472	1.13031	0.167662	6.74155	1.56703e-11	6.29844e-11
Zfp36l2	5084.3	1.12997	0.0742632	15.2157	2.78195e-52	6.00597e-51
Gprin3	84.2517	1.12901	0.210984	5.35117	8.73871e-08	2.56112e-07
Spag1	323.853	1.1287	0.152165	7.41765	1.19217e-13	5.68411e-13
Trib1	809.597	1.12664	0.118462	9.51058	1.89594e-21	1.44297e-20
Acadm	1037.56	1.12647	0.0721007	15.6236	5.03104e-55	1.16087e-53
Ccnd2	1331.7	1.12454	0.0703076	15.9945	1.39574e-57	3.35669e-56
Cox11	327.936	1.12304	0.140157	8.01278	1.12145e-15	6.144e-15
Slc6a8	2698.74	1.12254	0.0624962	17.9617	3.88464e-72	1.25488e-70
Ccdc109b	280.669	1.119	0.125064	8.94738	3.64031e-19	2.47538e-18
Stau2	112.425	1.11742	0.20453	5.46337	4.67171e-08	1.40862e-07
Sh3glb1	3348.46	1.11539	0.073081	15.2623	1.36304e-52	2.9721e-51
Ttll7	1495.12	1.11317	0.0866575	12.8456	9.09895e-38	1.34662e-36
Fktn	407.027	1.11234	0.112531	9.88481	4.84493e-23	3.99913e-22
Exosc1	382.771	1.11193	0.100821	11.0287	2.7784e-28	2.87805e-27
Irf2bp2	1081.62	1.11174	0.0956528	11.6227	3.15987e-31	3.69112e-30
Tgfb1	551.824	1.11138	0.10011	11.1015	1.2329e-28	1.29872e-27
Snhg4	139.771	1.11021	0.210026	5.28605	1.24986e-07	3.61128e-07
Xist	13603.4	1.11013	0.0818388	13.5648	6.47151e-42	1.07993e-40
Cyb5r1	1048.5	1.10976	0.0805459	13.778	3.45873e-43	5.99345e-42
3110043O21Rik	365.351	1.10766	0.128679	8.60795	7.43782e-18	4.66934e-17
Dennd2a	312.203	1.10676	0.108393	10.2106	1.77747e-24	1.5702e-23
Bbs7	279.584	1.10637	0.154099	7.17964	6.98975e-13	3.11893e-12
Gpr153	414.412	1.10497	0.113404	9.74367	1.96335e-22	1.572e-21
Cd24a	3029.19	1.1046	0.0687791	16.0601	4.86121e-58	1.19323e-56
2410006H16Rik	663.98	1.10405	0.130138	8.48369	2.18161e-17	1.32384e-16
Rap2b	572.346	1.10262	0.0825937	13.3499	1.18641e-40	1.93057e-39
Basp1	2005.81	1.10035	0.0580659	18.9499	4.42102e-80	1.6339e-78
Map3k6	151.637	1.09889	0.160717	6.83743	8.06259e-12	3.31818e-11
AU020206	100.209	1.09606	0.185363	5.91307	3.3579e-09	1.12041e-08
Rnaseh1	110.905	1.09225	0.188887	5.78257	7.35664e-09	2.37764e-08
Gas5	1612.79	1.09117	0.084633	12.893	4.93038e-38	7.3635e-37
Fzd4	128.244	1.0868	0.199156	5.45703	4.84159e-08	1.45749e-07
Pam	1023.61	1.08666	0.0620087	17.5243	9.34657e-69	2.83715e-67
Snai1	446.873	1.08621	0.132581	8.19284	2.55126e-16	1.45312e-15
Sync	95.3228	1.08619	0.209631	5.18145	2.20172e-07	6.22142e-07
2810008D09Rik	110.864	1.08499	0.179555	6.04268	1.51577e-09	5.22e-09
Itga3	3575.05	1.08295	0.0765896	14.1396	2.16449e-45	3.96056e-44
Car5b	434.661	1.0824	0.12812	8.4483	2.95573e-17	1.78284e-16
Qdpr	477.937	1.08211	0.0943113	11.4738	1.78626e-30	2.01463e-29
Pvt1	377.896	1.08072	0.149706	7.219	5.23724e-13	2.36169e-12
Ccdc93	907.457	1.07613	0.0725942	14.824	1.02552e-49	2.0866e-48
Pop1	998.128	1.07601	0.0755944	14.234	5.63283e-46	1.05428e-44
Nop14	1980.53	1.0757	0.071356	15.0751	2.36284e-51	5.00211e-50
Efna4	211.462	1.07447	0.128422	8.36673	5.92382e-17	3.50685e-16
Atp9b	1176.4	1.07367	0.0631822	16.9933	9.21345e-65	2.57014e-63
Tiparp	2169.16	1.07348	0.088794	12.0896	1.19852e-33	1.54182e-32
Dgkh	158.677	1.07324	0.174169	6.16205	7.18088e-10	2.54325e-09
Dctd	261.872	1.07262	0.127264	8.42832	3.50668e-17	2.10546e-16
Rbpj	5081.01	1.07231	0.0479115	22.3812	6.00579e-111	3.69085e-109
Cst3	1041.02	1.07213	0.103222	10.3867	2.85075e-25	2.57928e-24
Wdyhv1	317.345	1.0711	0.134146	7.98458	1.41007e-15	7.68984e-15
Mmp14	3287.34	1.07088	0.0909366	11.7761	5.18209e-32	6.29502e-31
Arhgef2	4175.7	1.06999	0.042181	25.3667	5.87351e-142	5.05547e-140
Rpl30	3953.49	1.06982	0.0635766	16.8272	1.54113e-63	4.22695e-62
Npepl1	313.238	1.06744	0.121404	8.79243	1.46361e-18	9.60302e-18
2610301B20Rik	219.487	1.06584	0.163231	6.52966	6.59186e-11	2.52315e-10
Atxn7l1	388.487	1.06466	0.113853	9.35118	8.66723e-21	6.42092e-20
Rragb	110.314	1.06339	0.171539	6.19911	5.6782e-10	2.02861e-09
Erdr1	1758.59	1.06295	0.185067	5.74362	9.26756e-09	2.96957e-08
Ccnj	340.804	1.06108	0.134747	7.87457	3.41916e-15	1.82286e-14
Kirrel	5689.38	1.05961	0.0603129	17.5685	4.29481e-69	1.33149e-67
Wwp2	1548.31	1.05822	0.0692635	15.2782	1.06835e-52	2.34124e-51
Map2	385.791	1.05747	0.1173	9.01515	1.96608e-19	1.35881e-18
Rrp12	774.465	1.05682	0.0936642	11.2831	1.59093e-29	1.72875e-28
Igsf3	596.342	1.05681	0.0856192	12.3432	5.30229e-35	7.14416e-34
Mfhas1	678.511	1.05595	0.079834	13.2268	6.14753e-40	9.78445e-39
5330426P16Rik	163.596	1.05589	0.155813	6.77665	1.22993e-11	4.98643e-11
Zswim6	1217.55	1.05548	0.0826587	12.7691	2.44005e-37	3.55492e-36
Gpatch3	239.119	1.05469	0.138972	7.58923	3.21815e-14	1.60821e-13
Sparc	14559.6	1.05237	0.0738383	14.2524	4.32991e-46	8.12744e-45
BC022687	119.937	1.05102	0.189672	5.54123	3.00356e-08	9.17906e-08
Dync2h1	302.444	1.04984	0.138857	7.56056	4.0133e-14	1.99415e-13
Cars	1525.95	1.04963	0.063367	16.5643	1.2634e-61	3.35276e-60
Gm11974	164.558	1.04795	0.174147	6.01763	1.76993e-09	6.04122e-09
Itga5	5794.67	1.04758	0.0644073	16.265	1.74988e-59	4.45403e-58
Fam203a	315.888	1.04596	0.122155	8.56258	1.10365e-17	6.84641e-17
Cx3cl1	3670.17	1.04595	0.0856169	12.2166	2.53418e-34	3.33213e-33
Mecr	288.136	1.04576	0.12643	8.27146	1.32332e-16	7.66061e-16
Eif4ebp1	853.033	1.04511	0.103307	10.1165	4.66719e-24	4.04913e-23
Pdcd11	2481.17	1.04439	0.0741907	14.077	5.25589e-45	9.52394e-44
Lpar1	715.98	1.04327	0.087514	11.9212	9.17895e-33	1.14044e-31
Lars	2326.17	1.042	0.0512327	20.3386	5.85448e-92	2.68752e-90
Tsku	451.166	1.04017	0.115182	9.03067	1.70617e-19	1.18355e-18
2310033P09Rik	156.26	1.03972	0.154843	6.7147	1.8845e-11	7.5328e-11
Rbfa	389.697	1.03952	0.098955	10.5049	8.19752e-26	7.58473e-25
Arntl2	244.517	1.03891	0.15131	6.86607	6.59932e-12	2.7357e-11
Stk36	144.771	1.03874	0.149478	6.94912	3.67575e-12	1.5553e-11
Nr2f2	370.828	1.03577	0.0949048	10.9137	9.91069e-28	9.97396e-27
Bid	581.746	1.03384	0.0900518	11.4806	1.65202e-30	1.86806e-29
Prkdc	474.423	1.03292	0.116949	8.83225	1.02589e-18	6.78895e-18
Gramd3	213.571	1.03253	0.137394	7.51512	5.6859e-14	2.78714e-13
Ssx2ip	1113.04	1.03223	0.0727112	14.1963	9.65174e-46	1.78605e-44
Slc38a6	263.667	1.03141	0.137131	7.52138	5.42021e-14	2.66289e-13
Jun	1342.04	1.0303	0.129011	7.98612	1.39256e-15	7.59755e-15
Marcks	2264.63	1.02965	0.0857601	12.0062	3.29568e-33	4.14989e-32
Ifi204	1386.47	1.02943	0.0781366	13.1747	1.22691e-39	1.93394e-38
Usp33	3073.19	1.02818	0.0560169	18.3548	3.0235e-75	1.03823e-73
Sertad4	629.852	1.02762	0.0930638	11.0421	2.394e-28	2.48972e-27
Lrrk1	1267.67	1.02735	0.071334	14.402	5.02833e-47	9.71723e-46
Usp36	888.657	1.02455	0.0804873	12.7293	4.0651e-37	5.85724e-36
Txndc16	582.057	1.02359	0.0891777	11.4781	1.70032e-30	1.921e-29
Hcfc1r1	460.956	1.02295	0.0891869	11.4697	1.8721e-30	2.10599e-29
Micall2	1027.67	1.0227	0.0789388	12.9556	2.18552e-38	3.28658e-37
Fbxw9	201.348	1.02236	0.142254	7.18685	6.63013e-13	2.96351e-12
Hnrnpa1	14066.9	1.02161	0.0515274	19.8266	1.75645e-87	7.24908e-86
Rhbdf1	1125.86	1.02148	0.088312	11.5667	6.0766e-31	6.98596e-30
Agbl5	304.827	1.01934	0.11388	8.95102	3.52199e-19	2.39866e-18
Kifap3	601.189	1.01879	0.0843698	12.0754	1.42553e-33	1.82845e-32
Mnt	377.594	1.01774	0.0953387	10.675	1.3331e-26	1.28621e-25
Ptbp2	785.846	1.01717	0.102301	9.94294	2.7072e-23	2.26604e-22
Phlda1	1244.5	1.01593	0.176212	5.76539	8.14704e-09	2.62337e-08
Mettl21a	217.038	1.01505	0.132158	7.68059	1.58362e-14	8.07112e-14
Dusp10	362.173	1.01319	0.112882	8.97564	2.81707e-19	1.93063e-18
Mt1	641.238	1.01307	0.146468	6.91667	4.62391e-12	1.94391e-11
Bcs1l	136.678	1.01243	0.167261	6.05301	1.42161e-09	4.90608e-09
D3Ertd751e	89.8571	1.00824	0.168469	5.98475	2.16717e-09	7.33776e-09
Cc2d2a	277.427	1.00716	0.126658	7.9518	1.83822e-15	9.9749e-15
Sdpr	687.278	1.00685	0.097598	10.3163	5.94949e-25	5.3095e-24
Pusl1	193.105	1.00647	0.138147	7.2855	3.20485e-13	1.47482e-12
Col5a1	8500.58	1.00505	0.0804555	12.4919	8.26128e-36	1.14494e-34
Hivep1	950.923	1.00142	0.0813474	12.3105	7.95635e-35	1.06762e-33
Stxbp6	178.969	1.00086	0.17688	5.65841	1.52779e-08	4.7933e-08
Nfib	1839.92	0.997149	0.0709872	14.0469	8.04853e-45	1.44443e-43
Tctn3	240.43	0.996196	0.134522	7.40546	1.30699e-13	6.21568e-13
Bod1	436.498	0.994869	0.118169	8.41902	3.79635e-17	2.27312e-16
Sik1	871.645	0.994052	0.083136	11.9569	5.97321e-33	7.45682e-32
Ajuba	2178.98	0.993406	0.0657378	15.1116	1.35713e-51	2.88705e-50
Zfp46	308.057	0.992954	0.129483	7.66863	1.7384e-14	8.84959e-14
A430105I19Rik	930.519	0.992429	0.0766276	12.9513	2.3092e-38	3.4646e-37
Lonrf1	165.373	0.992126	0.160136	6.19551	5.80977e-10	2.07279e-09
Acsl5	1609.65	0.990636	0.0573718	17.2669	8.3447e-67	2.39942e-65
Actn1	6284.63	0.989889	0.0489699	20.2142	7.34163e-91	3.31209e-89
Map9	172.882	0.98918	0.183438	5.39244	6.95061e-08	2.05968e-07
Tgif1	703.324	0.987993	0.0755732	13.0733	4.67793e-39	7.20864e-38
Timp2	6127.68	0.986584	0.0741844	13.2991	2.34323e-40	3.77543e-39
Lfng	1024.84	0.985463	0.104354	9.44351	3.60514e-21	2.70913e-20
Rai14	2334.12	0.985085	0.051848	18.9995	1.723e-80	6.40398e-79
Abcg2	308.051	0.984829	0.123358	7.98348	1.42266e-15	7.75203e-15
Dnmt3a	652.982	0.98468	0.0881713	11.1678	5.86132e-29	6.23952e-28
Traf3	1246.73	0.983582	0.0626171	15.7079	1.33578e-55	3.12631e-54
Odf2l	689.929	0.983066	0.108655	9.04755	1.46208e-19	1.01746e-18
Trim47	929.969	0.980911	0.0914202	10.7297	7.38348e-27	7.20881e-26
Specc1	2833.82	0.980018	0.0487762	20.0921	8.64578e-90	3.7579e-88
Sh3bgrl3	509.231	0.978064	0.113638	8.60683	7.51118e-18	4.71313e-17
Dnajb4	943.98	0.977588	0.0832661	11.7405	7.89927e-32	9.47261e-31
Mrpl36	175.066	0.976612	0.133581	7.311	2.65152e-13	1.22883e-12
Fez2	840.976	0.97568	0.0626065	15.5843	9.30656e-55	2.12492e-53
Large	557.833	0.974877	0.0811445	12.0141	2.99651e-33	3.79143e-32
Fuca2	394.584	0.974355	0.115924	8.4051	4.27495e-17	2.55268e-16
Ltbp4	441.879	0.973775	0.106643	9.13119	6.77504e-20	4.79642e-19
Ttc39b	1907.56	0.973053	0.079979	12.1664	4.69593e-34	6.11921e-33
Sord	619.235	0.972427	0.0900707	10.7963	3.58495e-27	3.53177e-26
Ift27	233.785	0.971405	0.168754	5.75634	8.59557e-09	2.76101e-08
Npc2	3754.77	0.971298	0.0582117	16.6856	1.66801e-62	4.49024e-61
Ndufb6	318.277	0.970966	0.10056	9.65558	4.65521e-22	3.63824e-21
Guk1	192.642	0.970591	0.131152	7.40049	1.35683e-13	6.43865e-13
Fscn1	5198.06	0.97044	0.0802536	12.0922	1.16171e-33	1.49594e-32
Ccbe1	622.994	0.969979	0.0938944	10.3305	5.12752e-25	4.58847e-24
Sardh	657.639	0.969616	0.0888168	10.917	9.55693e-28	9.63277e-27
H2afj	387.545	0.969573	0.119532	8.11144	5.00232e-16	2.79442e-15
Scamp5	274.627	0.968923	0.108105	8.96284	3.16431e-19	2.16407e-18
Fancl	126.176	0.968419	0.187129	5.17515	2.2773e-07	6.42524e-07
Shmt2	3118.34	0.965559	0.0621986	15.5238	2.39414e-54	5.41244e-53
Cers6	1228.74	0.965259	0.067655	14.2674	3.49487e-46	6.57891e-45
Rnf157	276.043	0.961717	0.129389	7.43278	1.06341e-13	5.09994e-13
Mapk11	309.041	0.96152	0.135903	7.07503	1.49412e-12	6.50718e-12
Cela1	92.7389	0.960663	0.174822	5.49509	3.90507e-08	1.18538e-07
Zfp462	981.251	0.957434	0.0789868	12.1214	8.13173e-34	1.05334e-32
Tm2d3	170.132	0.956537	0.13806	6.92843	4.25538e-12	1.79533e-11
Fubp1	4800.15	0.956205	0.0786429	12.1588	5.14907e-34	6.70302e-33
Fxyd5	449.787	0.955696	0.0942151	10.1438	3.53228e-24	3.0788e-23
Clstn1	4895.25	0.955027	0.0700847	13.6268	2.77654e-42	4.6751e-41
Atxn1	465.138	0.953939	0.104703	9.11092	8.16897e-20	5.76144e-19
Rcc2	3815.76	0.95373	0.0688383	13.8546	1.19238e-43	2.09959e-42
Sh3pxd2a	4144.46	0.953645	0.060743	15.6997	1.52004e-55	3.55119e-54
Fblim1	821.021	0.952237	0.0865341	11.0042	3.64797e-28	3.76094e-27
Adsl	1314.68	0.951706	0.0665259	14.3058	2.0131e-46	3.82255e-45
Tef	1283.45	0.951696	0.0681582	13.963	2.61979e-44	4.65689e-43
Nfatc1	759.434	0.95078	0.0805776	11.7996	3.92379e-32	4.78424e-31
Ppp3ca	1348.72	0.950777	0.0659965	14.4065	4.71207e-47	9.11953e-46
1190002N15Rik	702.965	0.949942	0.108274	8.77347	1.73245e-18	1.13272e-17
Ak2	1751.49	0.949647	0.0549723	17.275	7.25638e-67	2.09108e-65
Snhg5	904.495	0.947949	0.118313	8.0122	1.12678e-15	6.17064e-15
Pak3	576.279	0.946814	0.0975111	9.7098	2.73861e-22	2.17015e-21
Gorab	530.589	0.944104	0.106696	8.84856	8.86589e-19	5.88197e-18
Trit1	335.401	0.943586	0.126863	7.43786	1.0233e-13	4.91298e-13
Arl14ep	834.364	0.941946	0.0811988	11.6005	4.09724e-31	4.76905e-30
Ppan	853.233	0.940006	0.113329	8.29446	1.0908e-16	6.34262e-16
Fdps	1533.52	0.937748	0.0564418	16.6144	5.48078e-62	1.46337e-60
Rps3a1	8168.87	0.936864	0.0535585	17.4923	1.63859e-68	4.90566e-67
Zbtb7b	884.661	0.934605	0.110335	8.47061	2.44105e-17	1.47785e-16
Cr1l	329.06	0.934132	0.0903873	10.3348	4.90559e-25	4.40191e-24
Fam185a	197.688	0.931661	0.130552	7.13631	9.58665e-13	4.22866e-12
Phtf1	896.099	0.931201	0.0739455	12.5931	2.30545e-36	3.2643e-35
Slc4a4	490.341	0.931147	0.102289	9.10312	8.77743e-20	6.17725e-19
Mettl13	390.377	0.929742	0.113049	8.22427	1.96379e-16	1.12439e-15
Dennd6b	379.961	0.928674	0.11265	8.24391	1.66666e-16	9.55934e-16
Wdr75	1205.01	0.926489	0.0719048	12.8849	5.47156e-38	8.16242e-37
Snx18	1746.93	0.926011	0.0645495	14.3458	1.13246e-46	2.16292e-45
Ctdp1	1058.17	0.925593	0.068138	13.5841	4.97642e-42	8.33629e-41
Focad	334.427	0.925525	0.0907838	10.1948	2.0912e-24	1.84485e-23
Fbxo32	228.141	0.922933	0.142596	6.47238	9.64741e-11	3.63843e-10
Syde2	493.077	0.921966	0.125854	7.32565	2.37739e-13	1.10649e-12
Ank3	1187.21	0.921843	0.0698288	13.2015	8.60357e-40	1.36272e-38
Aars	5159.18	0.921733	0.0567278	16.2484	2.29436e-59	5.81727e-58
E430025E21Rik	2484.51	0.921435	0.0625313	14.7356	3.80917e-49	7.6788e-48
Mllt11	260.539	0.921354	0.162369	5.67445	1.39135e-08	4.3831e-08
Xpnpep3	561.7	0.921242	0.0914533	10.0734	7.2461e-24	6.24099e-23
Tmem2	1065.44	0.920094	0.078806	11.6754	1.70199e-31	2.01695e-30
Jak2	1172.23	0.918317	0.0829689	11.0682	1.78948e-28	1.87294e-27
Myof	6562.45	0.917946	0.0573581	16.0038	1.20284e-57	2.90347e-56
Gm2115	299.357	0.917764	0.11022	8.32665	8.31618e-17	4.87895e-16
Txn2	1494.89	0.917253	0.0702922	13.0492	6.42569e-39	9.86705e-38
Srm	1129.89	0.917119	0.0848142	10.8133	2.9783e-27	2.94298e-26
Rtn4ip1	221.649	0.916863	0.177412	5.16797	2.36646e-07	6.6653e-07
Mtmr11	842.623	0.916377	0.0719866	12.7298	4.0375e-37	5.82388e-36
Ephb3	735.487	0.913817	0.102287	8.93385	4.11422e-19	2.78893e-18
Rrp7a	1324.76	0.913137	0.062948	14.5062	1.10655e-47	2.17699e-46
Trmt61a	140.843	0.91205	0.173602	5.25367	1.49096e-07	4.28143e-07
Mvb12b	266.412	0.911027	0.143864	6.33254	2.41151e-10	8.83746e-10
Endod1	309.412	0.90967	0.100715	9.03216	1.68309e-19	1.16879e-18
Ube2cbp	117.394	0.908783	0.168955	5.37884	7.49689e-08	2.21005e-07
Pepd	218.011	0.908227	0.133886	6.78358	1.17233e-11	4.76469e-11
Gpn2	235.358	0.906123	0.136776	6.62486	3.47577e-11	1.36026e-10
Ttll5	487.63	0.905377	0.108166	8.37024	5.75017e-17	3.40713e-16
Ndst1	2391.79	0.905097	0.0610286	14.8307	9.27495e-50	1.89304e-48
Acta2	1084.59	0.904929	0.0791744	11.4296	2.9759e-30	3.31633e-29
Gnpda1	295.495	0.903893	0.121062	7.46637	8.24374e-14	3.98864e-13
Ppdpf	187.712	0.903798	0.15234	5.93278	2.97844e-09	9.98895e-09
Mkl1	1502.34	0.90276	0.08263	10.9253	8.72204e-28	8.81842e-27
Nrp1	1725.04	0.899078	0.0560841	16.0309	7.77439e-58	1.89884e-56
Mpdz	1141.13	0.896982	0.0746754	12.0118	3.08243e-33	3.89261e-32
Aldh9a1	525.88	0.896416	0.0879806	10.1888	2.22509e-24	1.959e-23
Mon1b	271.256	0.895796	0.109016	8.2171	2.08491e-16	1.19165e-15
Tars2	706.814	0.894821	0.0804087	11.1284	9.12414e-29	9.63448e-28
Prmt6	345.714	0.894086	0.0986544	9.0628	1.27141e-19	8.87614e-19
Zfp703	1036.33	0.893604	0.101702	8.78649	1.54304e-18	1.0114e-17
Msi2	546.358	0.893021	0.100181	8.91411	4.91762e-19	3.31635e-18
Rab6b	245.638	0.89263	0.158516	5.63117	1.78993e-08	5.58893e-08
Cald1	7320.24	0.8926	0.0554823	16.088	3.09602e-58	7.67145e-57
Slc39a13	582.53	0.892256	0.0945043	9.44143	3.6772e-21	2.75853e-20
Tnfaip3	1733.73	0.891087	0.117006	7.61574	2.62184e-14	1.32081e-13
Wisp1	2216.57	0.890207	0.0704245	12.6406	1.26098e-36	1.79124e-35
Fam219a	336.606	0.890184	0.121611	7.31995	2.48061e-13	1.15207e-12
Rps6ka2	473.863	0.889511	0.0989773	8.98702	2.54028e-19	1.74551e-18
Slc38a7	218.309	0.888321	0.124426	7.13933	9.37842e-13	4.1438e-12
Ngf	338.806	0.888245	0.145569	6.1019	1.04816e-09	3.65878e-09
Vcan	1939.29	0.888133	0.0923249	9.61964	6.60589e-22	5.11693e-21
Irf1	2047.68	0.887722	0.0593579	14.9554	1.4359e-50	2.98189e-49
Mri1	178.995	0.887201	0.135552	6.54511	5.94525e-11	2.28166e-10
D19Bwg1357e	1043.32	0.8866	0.0704061	12.5927	2.31757e-36	3.27792e-35
Tmed8	521.292	0.886395	0.088816	9.98013	1.86231e-23	1.56989e-22
Pde8a	599.236	0.886324	0.0914372	9.69325	3.22114e-22	2.53715e-21
Blcap	504.706	0.885991	0.0934818	9.47769	2.59972e-21	1.96716e-20
Pef1	776.554	0.884427	0.0928721	9.52306	1.68151e-21	1.2835e-20
Lzic	398.944	0.883765	0.0865444	10.2117	1.75771e-24	1.55379e-23
Ppp1r14b	1519.51	0.882797	0.0720965	12.2447	1.79423e-34	2.3735e-33
Zcchc17	537	0.880542	0.0866219	10.1654	2.8309e-24	2.48068e-23
Fbxl18	511.446	0.880129	0.109953	8.00458	1.1987e-15	6.56178e-15
A930004D18Rik	225.907	0.877547	0.129942	6.75337	1.44454e-11	5.8258e-11
Polr1c	1179.21	0.877396	0.0799301	10.977	4.92769e-28	5.03663e-27
Taf1c	294.903	0.877319	0.13193	6.64986	2.93371e-11	1.15573e-10
Tbl1xr1	762.074	0.876466	0.0894587	9.79744	1.15475e-22	9.33141e-22
Slc39a11	290.415	0.876358	0.112366	7.79912	6.23379e-15	3.278e-14
Dak	191.55	0.876315	0.156442	5.60152	2.12479e-08	6.58424e-08
Hmgcs1	2101.33	0.876301	0.0686005	12.774	2.29166e-37	3.34992e-36
Psmg2	417.268	0.875868	0.101676	8.61429	7.03789e-18	4.43102e-17
Daam1	997.495	0.875596	0.0820684	10.6691	1.41994e-26	1.36797e-25
Msmo1	1246.21	0.875536	0.0982222	8.91383	4.92989e-19	3.32292e-18
Mgat5	466.694	0.875405	0.0956588	9.15133	5.62386e-20	4.00965e-19
Lmna	7917.86	0.875128	0.0743645	11.7681	5.69964e-32	6.91088e-31
Hsd17b7	521.744	0.875081	0.0953748	9.17518	4.50816e-20	3.22649e-19
Amacr	156.49	0.874119	0.132315	6.60635	3.93901e-11	1.53467e-10
Epb4.1	890.099	0.873838	0.0623294	14.0197	1.18172e-44	2.11208e-43
Cxcl1	2720	0.873815	0.0942769	9.2686	1.88601e-20	1.37464e-19
Ppm1l	1320.54	0.872714	0.065755	13.2722	3.35566e-40	5.38015e-39
Vmp1	2100.23	0.872093	0.0635299	13.7273	6.9708e-43	1.19841e-41
Nuak1	870.93	0.87206	0.0786674	11.0854	1.4769e-28	1.55449e-27
Psmb10	375.616	0.871457	0.153262	5.68608	1.29992e-08	4.10595e-08
Tldc1	170.054	0.871225	0.161443	5.39648	6.7962e-08	2.01575e-07
Spire2	283.437	0.8686	0.122623	7.08352	1.40533e-12	6.13683e-12
Mdn1	1611.84	0.867149	0.0948837	9.13907	6.29906e-20	4.47397e-19
Pcx	556.39	0.86614	0.106028	8.16899	3.1098e-16	1.75823e-15
Uvssa	381.526	0.865131	0.100724	8.5891	8.7653e-18	5.46859e-17
Amd1	4294.59	0.863201	0.0586528	14.7171	5.00468e-49	1.00578e-47
Snhg1	1183.15	0.861766	0.105927	8.13545	4.10395e-16	2.30141e-15
Tubb2a	2736.58	0.860925	0.0734964	11.7138	1.08273e-31	1.29011e-30
Polm	360.292	0.860473	0.116825	7.3655	1.76479e-13	8.28743e-13
Lpin2	476.098	0.859574	0.116852	7.35607	1.89405e-13	8.88168e-13
Recql5	268.941	0.858745	0.117815	7.28889	3.12508e-13	1.43912e-12
Slc48a1	1357.13	0.858304	0.0759257	11.3045	1.24619e-29	1.36663e-28
Fosl1	794.249	0.858216	0.121173	7.08259	1.41488e-12	6.17235e-12
Tcirg1	3305.46	0.858113	0.0609875	14.0703	5.78095e-45	1.0432e-43
Eif1ad	633.8	0.858093	0.0814651	10.5333	6.06919e-26	5.65953e-25
Exoc8	475.564	0.856669	0.109363	7.83327	4.75358e-15	2.50973e-14
Shc4	222.721	0.856244	0.142267	6.01855	1.75988e-09	6.01005e-09
Clip3	529.141	0.85508	0.0970133	8.81405	1.20699e-18	7.9512e-18
Atp11a	1955.66	0.854787	0.0776332	11.0106	3.39767e-28	3.50843e-27
H6pd	1520.28	0.854498	0.0994463	8.59256	8.50493e-18	5.30868e-17
Cyb5r3	5784.91	0.852545	0.0738021	11.5518	7.2319e-31	8.26332e-30
Slc1a5	1353.62	0.85229	0.0824787	10.3335	4.97325e-25	4.45956e-24
Spryd3	754.866	0.848558	0.0822406	10.318	5.84319e-25	5.21818e-24
Odc1	5864.37	0.847582	0.058615	14.4602	2.16253e-47	4.22275e-46
Tnrc18	1536.98	0.846295	0.10364	8.16571	3.19541e-16	1.80586e-15
Glis3	717.949	0.84626	0.108111	7.82767	4.96978e-15	2.62282e-14
4933427D14Rik	377.1	0.845903	0.111256	7.6032	2.88888e-14	1.4492e-13
Bend3	554.846	0.845567	0.114561	7.38091	1.57208e-13	7.4251e-13
Chchd7	132.428	0.842697	0.144031	5.85079	4.89229e-09	1.60778e-08
Slc7a2	991.616	0.841904	0.10072	8.35883	6.33458e-17	3.74324e-16
Phlda3	605.312	0.84134	0.104956	8.01616	1.09106e-15	5.98505e-15
Notch2	3498.93	0.841235	0.0731165	11.5054	1.23906e-30	1.40595e-29
Crebrf	443.501	0.840389	0.146405	5.74017	9.45812e-09	3.02766e-08
Ptprm	440.069	0.840102	0.0949885	8.84425	9.21426e-19	6.10999e-18
C1qtnf6	1024.81	0.839131	0.0707953	11.8529	2.07841e-32	2.55562e-31
Prps2	738.946	0.837056	0.0868072	9.6427	5.27788e-22	4.10526e-21
Tmem222	609.464	0.836906	0.094043	8.89918	5.62596e-19	3.7804e-18
Spata5	849.9	0.835885	0.090186	9.26845	1.8887e-20	1.37506e-19
Traf3ip2	280.647	0.835814	0.11578	7.21896	5.23857e-13	2.36169e-12
Gadd45a	501.896	0.835207	0.129904	6.42941	1.281e-10	4.78703e-10
Rcc1	1092.8	0.830804	0.0857477	9.68893	3.36016e-22	2.64189e-21
Hspd1	8325.84	0.830502	0.0557246	14.9037	3.11834e-50	6.41467e-49
Ncdn	516.441	0.830285	0.0975498	8.5114	1.7184e-17	1.05153e-16
Isoc1	440.209	0.829246	0.0991601	8.36269	6.1302e-17	3.62738e-16
Mthfd2	1172.19	0.829102	0.0663864	12.489	8.56975e-36	1.18518e-34
Top1mt	212.028	0.827559	0.132574	6.24222	4.31398e-10	1.5531e-09
Samd4	1214.83	0.827107	0.0705176	11.7291	9.04337e-32	1.0805e-30
Afg3l2	1208.37	0.826861	0.0705152	11.726	9.37939e-32	1.11962e-30
Stx3	524.314	0.826612	0.0888595	9.30246	1.37237e-20	1.00643e-19
Cluh	1612.85	0.82642	0.0652182	12.6716	8.49471e-37	1.21063e-35
Taf2	2059.13	0.826248	0.0703661	11.7421	7.75004e-32	9.30219e-31
Fads3	2773.1	0.826171	0.0762992	10.8281	2.5349e-27	2.51243e-26
Atox1	542.181	0.82551	0.0965835	8.54711	1.26213e-17	7.79625e-17
Dennd1a	524.379	0.825297	0.0979994	8.42146	3.7183e-17	2.22842e-16
Mprip	6292.11	0.825045	0.0439892	18.7556	1.74162e-78	6.2598e-77
Arsb	1330.48	0.82388	0.0826338	9.97026	2.05694e-23	1.73284e-22
Ankrd50	1771.46	0.82254	0.0742414	11.0793	1.58165e-28	1.66073e-27
D8Ertd82e	288.038	0.821604	0.14714	5.58383	2.35277e-08	7.26486e-08
Celf2	694.607	0.821525	0.0701356	11.7134	1.08862e-31	1.29595e-30
Plec	17515	0.821467	0.0990608	8.29255	1.10842e-16	6.43934e-16
BC018507	1505.57	0.820417	0.064477	12.7242	4.3397e-37	6.23915e-36
Mybbp1a	5392.92	0.819827	0.0526532	15.5703	1.15873e-54	2.64105e-53
Nol10	888.428	0.819504	0.0909028	9.01517	1.96565e-19	1.35881e-18
Asah2	423.204	0.819186	0.112694	7.26912	3.61845e-13	1.65757e-12
Xpot	2216.75	0.818149	0.0602953	13.569	6.11265e-42	1.02135e-40
S100a6	9802.87	0.816361	0.123291	6.62144	3.55723e-11	1.39089e-10
Dpcd	242.336	0.815778	0.142664	5.71817	1.07677e-08	3.42508e-08
Rps7	3831.58	0.815084	0.06525	12.4917	8.2854e-36	1.14707e-34
Lypla2	663.355	0.814574	0.111263	7.32116	2.45834e-13	1.14213e-12
Wdr81	582.274	0.813578	0.103534	7.85807	3.90087e-15	2.06871e-14
Mfsd11	652.987	0.810957	0.0945861	8.57374	1.00173e-17	6.23486e-17
Rc3h1	1587.42	0.810485	0.0724295	11.19	4.5654e-29	4.88382e-28
Hdac4	455.56	0.810311	0.104399	7.7617	8.37981e-15	4.37308e-14
Tnfaip6	262.534	0.808739	0.129044	6.26716	3.67688e-10	1.33106e-09
Hccs	635.63	0.808328	0.102755	7.86654	3.64589e-15	1.93742e-14
Klhdc8a	148.872	0.80827	0.151467	5.33629	9.48657e-08	2.7679e-07
Egfr	537.594	0.807776	0.0905817	8.91765	4.76297e-19	3.21703e-18
Stk16	628.873	0.806699	0.0789638	10.2161	1.68028e-24	1.48635e-23
Znhit2	213.123	0.806496	0.143944	5.60284	2.10863e-08	6.53726e-08
B4galt7	210.142	0.806192	0.135994	5.92815	3.06362e-09	1.02615e-08
Rps6ka4	1289.74	0.805418	0.0784376	10.2683	9.79481e-25	8.70554e-24
Lrrc40	1329.43	0.804174	0.0778291	10.3326	5.02002e-25	4.49534e-24
Ets2	1382.17	0.803285	0.0681834	11.7812	4.87701e-32	5.93544e-31
Hsd17b10	528.328	0.802352	0.0990457	8.10082	5.45882e-16	3.04553e-15
Dsel	236.879	0.802283	0.124697	6.43388	1.24387e-10	4.65492e-10
Dars2	315.782	0.800459	0.124466	6.43115	1.26641e-10	4.73385e-10
Serhl	252.725	0.798076	0.1513	5.2748	1.329e-07	3.83233e-07
Zfp827	478.053	0.797871	0.107163	7.44537	9.66705e-14	4.65491e-13
Txnl4a	624.455	0.797802	0.0950278	8.39546	4.64083e-17	2.76359e-16
Zfp787	154.925	0.797329	0.150883	5.28441	1.2611e-07	3.64295e-07
Lipa	1166.87	0.795276	0.0783716	10.1475	3.39938e-24	2.9689e-23
Ftsj3	1797.61	0.794772	0.0679488	11.6966	1.32612e-31	1.57438e-30
Ikbkap	1471.38	0.793432	0.0822584	9.6456	5.13096e-22	3.99811e-21
Erap1	577.698	0.791793	0.0877075	9.02765	1.75405e-19	1.21548e-18
Aatf	499.045	0.788424	0.110169	7.1565	8.27606e-13	3.66912e-12
Cdkn2aipnl	319.573	0.787635	0.132612	5.93938	2.86097e-09	9.60236e-09
Mfsd10	1098.21	0.787297	0.0935445	8.41629	3.88606e-17	2.32577e-16
Mdh1	1302.66	0.786474	0.07787	10.0998	5.53373e-24	4.77873e-23
Ankrd13c	1331.1	0.786004	0.0695971	11.2936	1.41084e-29	1.54203e-28
Lgals1	21287.3	0.785442	0.0740266	10.6103	2.66989e-26	2.53669e-25
Tapbp	5072.14	0.78468	0.0858606	9.139	6.30303e-20	4.47436e-19
Tmem176b	2228.96	0.78457	0.0977844	8.02347	1.02802e-15	5.65345e-15
Rps19bp1	425.761	0.783994	0.110557	7.09131	1.32845e-12	5.81079e-12
Ifrd1	1781.79	0.783733	0.0750655	10.4406	1.61705e-25	1.47222e-24
Acsl4	1571.36	0.783719	0.0893604	8.77032	1.78161e-18	1.16369e-17
Mina	349.162	0.783356	0.106227	7.37435	1.6515e-13	7.78056e-13
Mthfr	1163.52	0.782034	0.0721471	10.8394	2.23858e-27	2.22379e-26
Gtf2h1	1035.4	0.781661	0.088592	8.82316	1.11275e-18	7.34517e-18
Hdac10	301.943	0.780313	0.131794	5.9207	3.20584e-09	1.07159e-08
Slc25a33	285.866	0.780207	0.106587	7.31989	2.48179e-13	1.15221e-12
Trappc12	365.55	0.780201	0.110054	7.08923	1.34862e-12	5.89507e-12
Dusp18	320.9	0.779484	0.117401	6.63952	3.14702e-11	1.2353e-10
Dgat1	756.078	0.779354	0.0767709	10.1517	3.25696e-24	2.84832e-23
Trim35	1955.37	0.778524	0.0588669	13.2252	6.28114e-40	9.98494e-39
Zbtb17	599.604	0.776901	0.0980666	7.92217	2.33392e-15	1.25657e-14
Gm42799	1543.46	0.776846	0.0704624	11.025	2.8961e-28	2.99523e-27
Uqcrq	501.861	0.776553	0.0826024	9.4011	5.39937e-21	4.02049e-20
Bag2	441.812	0.776153	0.11009	7.0502	1.78665e-12	7.72975e-12
Ap4b1	393.045	0.775954	0.112715	6.88424	5.80964e-12	2.41831e-11
Znrf1	1324.46	0.775803	0.0755039	10.275	9.1339e-25	8.12917e-24
Sgce	617.92	0.7746	0.0778466	9.95033	2.51347e-23	2.10658e-22
Nkain1	194.55	0.774019	0.133122	5.81434	6.08734e-09	1.97914e-08
Pnkd	651.423	0.773926	0.0876709	8.82763	1.06921e-18	7.06846e-18
Tasp1	244.207	0.773212	0.125884	6.14224	8.13677e-10	2.86782e-09
Cox10	332.584	0.773033	0.12069	6.40512	1.50249e-10	5.5844e-10
Trim8	972.733	0.772617	0.0971881	7.9497	1.8696e-15	1.0141e-14
Tomm40	1044.74	0.772166	0.104399	7.3963	1.40034e-13	6.64274e-13
Bcl6	376.62	0.772012	0.142515	5.41707	6.05841e-08	1.80716e-07
Coa3	202.151	0.771499	0.145479	5.30315	1.13824e-07	3.29826e-07
Nfkb2	2564.09	0.770768	0.0843391	9.13892	6.30784e-20	4.47535e-19
Zfp622	916.465	0.769299	0.0847342	9.07897	1.09612e-19	7.66871e-19
Emc6	480.095	0.768606	0.0898914	8.55038	1.22682e-17	7.5853e-17
Eprs	4436.43	0.768235	0.0592692	12.9618	2.01499e-38	3.03361e-37
Hspa4l	2961.21	0.767821	0.0586208	13.0981	3.37616e-39	5.25212e-38
Cnppd1	708.502	0.76773	0.0913224	8.40681	4.2131e-17	2.51689e-16
Mrpl12	720.476	0.767711	0.108843	7.05339	1.74606e-12	7.56414e-12
Fbf1	794.991	0.767599	0.0837412	9.16632	4.89428e-20	3.49519e-19
Eef2k	313.644	0.767544	0.0996551	7.70201	1.33946e-14	6.87492e-14
Cep162	643.989	0.767265	0.0860427	8.91726	4.77974e-19	3.22669e-18
Fra10ac1	191.933	0.767248	0.150323	5.10401	3.3253e-07	9.22105e-07
Sqstm1	3776.24	0.766292	0.063684	12.0327	2.39137e-33	3.03456e-32
Rab23	745.106	0.766134	0.0792119	9.67195	3.96752e-22	3.10635e-21
Fam129b	4334.5	0.765526	0.064389	11.8891	1.34894e-32	1.66335e-31
AI597479	391.141	0.765307	0.122013	6.27236	3.55613e-10	1.28914e-09
Tmem176a	935.371	0.765031	0.102587	7.45738	8.82617e-14	4.26099e-13
Ankmy2	293.942	0.764575	0.131016	5.83573	5.35555e-09	1.75123e-08
Synj2	954.093	0.763285	0.0720005	10.6011	2.9447e-26	2.78767e-25
Dus2	187.291	0.763157	0.136446	5.5931	2.23056e-08	6.89893e-08
Pkd2	1882.72	0.762537	0.0610165	12.4972	7.72896e-36	1.07344e-34
Diexf	317.369	0.761563	0.123414	6.1708	6.79447e-10	2.41227e-09
Tmem57	816.774	0.761077	0.077445	9.82732	8.58751e-23	7.00002e-22
Frrs1	497.107	0.759517	0.103523	7.3367	2.18921e-13	1.02291e-12
Stard4	1018.3	0.758908	0.0840345	9.0309	1.70264e-19	1.18173e-18
Vim	20504.2	0.758765	0.0416156	18.2327	2.83992e-74	9.60069e-73
Arhgef10l	703.705	0.758615	0.0991625	7.65022	2.00639e-14	1.01743e-13
Dock5	1449.28	0.757346	0.0836096	9.05812	1.3272e-19	9.25575e-19
Flna	24942.9	0.756987	0.0623587	12.1392	6.54292e-34	8.48374e-33
Ccnd1	2940.12	0.756596	0.0627258	12.062	1.67727e-33	2.14294e-32
Rpl13	2939.43	0.756084	0.0789048	9.58223	9.49691e-22	7.31732e-21
Slc25a39	1510.79	0.756079	0.0803728	9.40716	5.09731e-21	3.80206e-20
Ube4b	2109.89	0.755869	0.0586679	12.8839	5.54865e-38	8.26799e-37
Galc	537.657	0.7557	0.0772819	9.77848	1.39288e-22	1.12211e-21
Tmem206	293.141	0.75447	0.122254	6.17134	6.77134e-10	2.40471e-09
Tbrg4	730.134	0.754235	0.0934302	8.0727	6.87586e-16	3.81173e-15
Yrdc	478.905	0.754078	0.107184	7.03536	1.98754e-12	8.57052e-12
Kitl	818.851	0.753172	0.0846882	8.89347	5.923e-19	3.97388e-18
Gfod1	481.745	0.753118	0.122161	6.16499	7.04875e-10	2.49915e-09
Nhlrc3	564.111	0.75244	0.0871735	8.63152	6.05422e-18	3.83571e-17
Sap30	294.498	0.752164	0.117966	6.3761	1.81653e-10	6.71535e-10
Slc43a2	345.334	0.751159	0.139894	5.36948	7.89641e-08	2.32207e-07
Efr3a	2557.82	0.750585	0.0653704	11.482	1.62432e-30	1.83992e-29
Stat6	1953.54	0.749695	0.0616926	12.1521	5.58991e-34	7.26245e-33
Adarb1	899.893	0.749298	0.0752489	9.95759	2.33664e-23	1.96214e-22
Atg4a	224.355	0.74928	0.12405	6.04016	1.53959e-09	5.29507e-09
Lss	1110.18	0.749179	0.0646357	11.5908	4.58923e-31	5.33223e-30
Yif1a	340.487	0.748439	0.111533	6.71045	1.94024e-11	7.75324e-11
Eif5a	8100.79	0.748159	0.0454623	16.4567	7.51073e-61	1.96526e-59
Chchd5	204.894	0.747193	0.119881	6.23281	4.58154e-10	1.6449e-09
Rps6	7123.31	0.745625	0.0592515	12.5841	2.5838e-36	3.64266e-35
Mical2	1042.71	0.745146	0.0662146	11.2535	2.22561e-29	2.40641e-28
Mrpl38	765.426	0.744463	0.0815178	9.13252	6.6923e-20	4.74041e-19
Zkscan17	911.833	0.743075	0.0730074	10.1781	2.48393e-24	2.18249e-23
Arid5b	1390.86	0.742944	0.0866397	8.57509	9.901e-18	6.16539e-17
Aptx	190.921	0.742365	0.127086	5.84145	5.17498e-09	1.69685e-08
Ccdc71l	211.467	0.742313	0.143468	5.17406	2.29059e-07	6.46135e-07
Cox18	347.447	0.742103	0.124036	5.98296	2.19117e-09	7.41328e-09
Il1rap	1088.05	0.742079	0.0909536	8.15887	3.38163e-16	1.90945e-15
Manba	273.341	0.741802	0.130903	5.66681	1.45483e-08	4.57208e-08
Kdelc1	502.264	0.740952	0.109817	6.74717	1.50758e-11	6.07442e-11
Fhl2	559.345	0.740437	0.109581	6.75701	1.40866e-11	5.69164e-11
Fam171a1	429.679	0.737093	0.0950004	7.75885	8.57055e-15	4.46371e-14
Twist1	373.031	0.736318	0.135725	5.42508	5.79278e-08	1.73109e-07
Tmem234	992.286	0.736129	0.0652124	11.2882	1.5013e-29	1.63442e-28
Snx8	623.072	0.735769	0.1064	6.91514	4.67407e-12	1.96311e-11
Tmem106c	315.953	0.735623	0.102445	7.18064	6.93877e-13	3.09829e-12
Impa2	268.056	0.735286	0.108908	6.75146	1.46368e-11	5.90117e-11
Dnajb9	475.46	0.734539	0.137607	5.33794	9.40077e-08	2.74409e-07
Flcn	601.998	0.733423	0.0940588	7.7975	6.31451e-15	3.31912e-14
Dph2	287.945	0.733204	0.109584	6.69077	2.21992e-11	8.83309e-11
Lpcat4	950.923	0.733034	0.0880414	8.32602	8.3605e-17	4.90275e-16
Gas8	480.558	0.732848	0.0909294	8.05953	7.65891e-16	4.23506e-15
Ksr1	399.017	0.73068	0.133223	5.48462	4.14348e-08	1.25513e-07
Fnbp1l	1680.09	0.730049	0.0691082	10.5639	4.38305e-26	4.10769e-25
Bcat1	1006.05	0.727833	0.0723673	10.0575	8.51468e-24	7.29519e-23
Flad1	209.943	0.727754	0.137444	5.2949	1.1908e-07	3.44674e-07
Slc5a6	274.85	0.727094	0.138887	5.23514	1.6486e-07	4.71962e-07
Lamb1	4149.6	0.726584	0.0781506	9.29723	1.44155e-20	1.05598e-19
Prpsap1	873.541	0.726516	0.0853316	8.51404	1.6798e-17	1.02936e-16
Zfp532	459.194	0.726095	0.106969	6.78793	1.13753e-11	4.63333e-11
Hspe1	1270.28	0.72587	0.0897832	8.08469	6.232e-16	3.46508e-15
Dvl1	2365.79	0.72522	0.0740548	9.79302	1.20639e-22	9.74275e-22
Park7	931.582	0.724926	0.0616016	11.768	5.70756e-32	6.91407e-31
Pced1a	410.417	0.723211	0.0937515	7.71413	1.21813e-14	6.26445e-14
Dcun1d4	547.642	0.722427	0.115528	6.25328	4.01909e-10	1.44973e-09
Npm3	790.199	0.722216	0.0801897	9.00635	2.13024e-19	1.47148e-18
Inppl1	2960.55	0.721515	0.0703583	10.2549	1.12524e-24	9.98072e-24
Ttc21b	456.39	0.721441	0.102069	7.06814	1.57019e-12	6.82711e-12
Proser1	673.702	0.721435	0.0794487	9.08051	1.08072e-19	7.56501e-19
Wdr74	491.535	0.720365	0.0913151	7.88879	3.05127e-15	1.63271e-14
Mut	500.968	0.719814	0.0853762	8.43109	3.42447e-17	2.05704e-16
Mtfr1l	755.693	0.718825	0.0807011	8.90725	5.23131e-19	3.52064e-18
Rad1	299.232	0.718687	0.116636	6.16178	7.19332e-10	2.54696e-09
Wdr12	627.004	0.71815	0.0927159	7.7457	9.50546e-15	4.93296e-14
Mrto4	994.031	0.717633	0.0758893	9.45632	3.18979e-21	2.40392e-20
Cdk5rap1	190.643	0.716814	0.129825	5.52137	3.36371e-08	1.02534e-07
Prkcdbp	451.264	0.715996	0.103548	6.91465	4.69012e-12	1.96922e-11
Synpo	1293.85	0.714105	0.0829901	8.6047	7.6516e-18	4.79664e-17
Nol6	729.022	0.713994	0.0847451	8.4252	3.60137e-17	2.16032e-16
Pfn1	3634.34	0.713082	0.0542341	13.1482	1.74194e-39	2.72931e-38
Ost4	665.369	0.712714	0.0724145	9.84215	7.41076e-23	6.06727e-22
F730043M19Rik	321.106	0.71267	0.120856	5.89686	3.70475e-09	1.23206e-08
Jmjd4	283.329	0.711484	0.122711	5.79805	6.70898e-09	2.17208e-08
Rragc	1022.14	0.71036	0.0799872	8.88092	6.63089e-19	4.42838e-18
Tagln2	4430.32	0.710062	0.0383343	18.5229	1.35051e-76	4.76246e-75
Pramef8	536.186	0.70827	0.0975569	7.26007	3.86895e-13	1.76491e-12
Shisa4	316.793	0.708168	0.0983047	7.20381	5.85544e-13	2.62712e-12
Fbxo31	243.759	0.708135	0.128018	5.53155	3.17419e-08	9.68244e-08
Ivns1abp	2141	0.707985	0.0763358	9.27461	1.78267e-20	1.30076e-19
Fam120c	189.779	0.707774	0.121868	5.80772	6.33286e-09	2.05386e-08
Minos1	677.778	0.707772	0.0706814	10.0135	1.32903e-23	1.12834e-22
Nfic	4034.21	0.705752	0.0727937	9.69524	3.15884e-22	2.49109e-21
Npdc1	732.811	0.70574	0.0995328	7.09052	1.33605e-12	5.84211e-12
Gtf3c2	1469.23	0.705642	0.104125	6.77691	1.22774e-11	4.97907e-11
Aprt	887.482	0.705542	0.079352	8.8913	6.03987e-19	4.04606e-18
Dph5	216.625	0.704657	0.125932	5.59552	2.19956e-08	6.80624e-08
Scara3	782.462	0.704273	0.0756242	9.3128	1.24505e-20	9.14983e-20
Mfsd7b	632.655	0.704051	0.0931161	7.561	3.99979e-14	1.98819e-13
Lzts2	1260.51	0.70388	0.0958212	7.34576	2.0459e-13	9.58e-13
Rhoc	2287.91	0.703823	0.068643	10.2534	1.14279e-24	1.01226e-23
Zdhhc21	850.881	0.703801	0.0811179	8.67627	4.08946e-18	2.61753e-17
Wars	794.952	0.703222	0.0810773	8.67347	4.1913e-18	2.68141e-17
Rrs1	603.575	0.703171	0.0945867	7.43414	1.05248e-13	5.05122e-13
Atp6v1d	733.498	0.703061	0.0705719	9.96234	2.22764e-23	1.87423e-22
Ctu2	322.558	0.703022	0.106713	6.58799	4.45826e-11	1.72873e-10
Ndc1	1870.51	0.702889	0.0639865	10.985	4.51412e-28	4.63202e-27
Sgms1	667.344	0.700877	0.0921225	7.6081	2.78151e-14	1.39748e-13
Tut1	592.375	0.700341	0.100614	6.9607	3.38591e-12	1.43824e-11
Farsb	842.098	0.699987	0.0589966	11.8649	1.80163e-32	2.21738e-31
Stk11	1799.09	0.699543	0.0767087	9.11948	7.54851e-20	5.33823e-19
Crim1	1923.75	0.698999	0.0637116	10.9713	5.25171e-28	5.3511e-27
Hdac5	1078.59	0.698885	0.0974626	7.1708	7.45583e-13	3.31559e-12
Serpinh1	10530.7	0.696128	0.0796504	8.7398	2.33524e-18	1.51849e-17
Nif3l1	511.105	0.695698	0.0901944	7.71332	1.2259e-14	6.30196e-14
2510039O18Rik	1033.06	0.695543	0.0902592	7.70606	1.29762e-14	6.66279e-14
Malt1	510.877	0.695275	0.0950459	7.31515	2.57095e-13	1.19233e-12
Dip2c	378.83	0.694763	0.105278	6.59935	4.12971e-11	1.60609e-10
Wdr7	619.378	0.693964	0.0900514	7.70631	1.29511e-14	6.6525e-14
Phf5a	945.093	0.693599	0.0923371	7.5116	5.8411e-14	2.86e-13
Dyrk2	296.713	0.692616	0.130777	5.29616	1.18264e-07	3.42464e-07
Neurl4	939.932	0.692347	0.0774851	8.93523	4.06341e-19	2.75734e-18
Grina	3397.34	0.692338	0.0903496	7.66287	1.81819e-14	9.24197e-14
Mapre3	327.341	0.691258	0.12443	5.55539	2.76987e-08	8.49866e-08
Rad9a	935.691	0.691097	0.0784211	8.81265	1.22225e-18	8.04763e-18
Fgfr1op	806.482	0.690411	0.0944965	7.30621	2.74788e-13	1.27116e-12
Szt2	696.94	0.690102	0.0915879	7.53486	4.88876e-14	2.41266e-13
Scd2	18674	0.689512	0.0543017	12.6978	6.08225e-37	8.71567e-36
Dtx3	825.837	0.689114	0.089013	7.74172	9.8082e-15	5.08805e-14
Slc19a1	560.128	0.688417	0.100953	6.81917	9.15683e-12	3.75192e-11
Eif4a1	13906.8	0.687929	0.0442601	15.5429	1.77782e-54	4.03107e-53
Trim2	779.93	0.686442	0.0948446	7.23754	4.56891e-13	2.07192e-12
Socs5	1154.97	0.685929	0.0614189	11.168	5.84576e-29	6.2331e-28
Cflar	907.627	0.685526	0.0828226	8.27704	1.26272e-16	7.31953e-16
Fam210a	1132.5	0.685489	0.0751892	9.11686	7.73333e-20	5.46302e-19
Nol9	1501.69	0.684608	0.0666387	10.2734	9.28523e-25	8.25824e-24
Map1lc3b	551.078	0.682365	0.0986045	6.92022	4.50944e-12	1.89823e-11
Avpi1	514.065	0.682333	0.104526	6.52789	6.67017e-11	2.55089e-10
Zfp110	523.426	0.681517	0.100209	6.80098	1.03908e-11	4.24026e-11
Ccdc86	637.96	0.681483	0.0933885	7.29729	2.93619e-13	1.35547e-12
Hddc2	199.249	0.68139	0.117191	5.81435	6.08685e-09	1.97914e-08
Gps1	1481.76	0.680954	0.0591983	11.5029	1.27523e-30	1.44573e-29
Kdm1b	417.367	0.680244	0.0948263	7.17358	7.30598e-13	3.25448e-12
Epg5	764.377	0.679875	0.0921867	7.37498	1.64373e-13	7.74672e-13
Camk2d	1191.92	0.679463	0.0657572	10.3329	5.00256e-25	4.48277e-24
Rnd3	1755.71	0.679332	0.0646635	10.5057	8.13594e-26	7.53309e-25
D5Ertd579e	1936.89	0.67918	0.054616	12.4356	1.67552e-35	2.30261e-34
Atraid	285.366	0.678878	0.121913	5.56853	2.569e-08	7.89714e-08
Slc35b1	512.382	0.67838	0.0976981	6.94364	3.82133e-12	1.61585e-11
Cdr2l	746.205	0.678093	0.0839356	8.07873	6.54432e-16	3.63256e-15
D430042O09Rik	342.014	0.677348	0.103519	6.5432	6.02182e-11	2.30977e-10
Gch1	306.727	0.675671	0.103923	6.50163	7.94559e-11	3.01923e-10
Tsta3	585.329	0.675212	0.0865137	7.80468	5.9652e-15	3.13929e-14
Hsbp1	1136.8	0.675106	0.0750851	8.99122	2.44501e-19	1.68093e-18
Ptpn13	452.987	0.674458	0.104637	6.44567	1.15093e-10	4.3182e-10
Mrps18a	394.162	0.674417	0.0975641	6.91255	4.76026e-12	1.99739e-11
Snx30	438.807	0.674328	0.0993748	6.7857	1.15527e-11	4.69974e-11
Arsa	665.329	0.672573	0.0972546	6.91559	4.6592e-12	1.95749e-11
Casd1	432.286	0.671075	0.0981686	6.83595	8.14638e-12	3.34839e-11
Eif1a	1536.92	0.669589	0.0680808	9.83521	7.93992e-23	6.48022e-22
Wdr96	881.38	0.669174	0.110761	6.0416	1.5259e-09	5.25351e-09
Pcyox1l	362.168	0.668919	0.117611	5.68757	1.28859e-08	4.07311e-08
Nav2	609.079	0.668457	0.0970697	6.88636	5.7238e-12	2.3841e-11
Phc2	1492.55	0.668386	0.0766259	8.72271	2.71622e-18	1.75835e-17
Mars	2490.74	0.668196	0.0658381	10.1491	3.345e-24	2.92335e-23
Med10	343.658	0.667665	0.10854	6.15132	7.68386e-10	2.7155e-09
Thbs3	999.888	0.667149	0.0921146	7.24261	4.40145e-13	1.998e-12
Pold2	663.663	0.667148	0.106501	6.26422	3.74688e-10	1.35528e-09
Zbtb18	402.579	0.666984	0.117612	5.67104	1.4193e-08	4.46577e-08
Il6st	5744.56	0.666353	0.0423947	15.7178	1.14183e-55	2.67716e-54
Pgm2	664.017	0.665997	0.0995724	6.68857	2.25367e-11	8.95982e-11
Siah2	389.345	0.665249	0.129232	5.14769	2.63713e-07	7.39424e-07
9930104L06Rik	320.559	0.665167	0.129301	5.14435	2.68448e-07	7.51734e-07
Hectd3	320.093	0.665095	0.100093	6.64476	3.03719e-11	1.19362e-10
Cdk6	325.204	0.664214	0.111112	5.9779	2.2603e-09	7.64121e-09
Exosc4	395.693	0.663744	0.0974456	6.81143	9.66336e-12	3.95327e-11
Rnf20	1637.54	0.662555	0.0749219	8.84328	9.2946e-19	6.15702e-18
Tada1	226.5	0.662077	0.121854	5.43338	5.52977e-08	1.65514e-07
Stard9	867.381	0.662056	0.0953717	6.94185	3.87001e-12	1.63538e-11
Nfe2l1	3986.86	0.661218	0.053529	12.3525	4.72053e-35	6.38663e-34
Rcl1	509.544	0.659682	0.103218	6.39116	1.64634e-10	6.10344e-10
Ptprg	578.167	0.659336	0.0830427	7.93972	2.02642e-15	1.09598e-14
Prepl	651.319	0.658906	0.0797467	8.26249	1.42665e-16	8.23695e-16
1500012F01Rik	1372.6	0.658617	0.0954795	6.89799	5.27425e-12	2.20669e-11
Elac2	553.161	0.658578	0.0862107	7.63917	2.18633e-14	1.10696e-13
Pdgfa	452.846	0.658367	0.103462	6.36335	1.97396e-10	7.26976e-10
Sec61b	467.204	0.658245	0.117424	5.60574	2.07372e-08	6.43818e-08
Mrpl43	452.972	0.658226	0.0884699	7.44011	1.00604e-13	4.83366e-13
Atic	1885.97	0.658022	0.0556065	11.8336	2.6182e-32	3.2073e-31
Gm42987	2406.57	0.657145	0.0620665	10.5878	3.39656e-26	3.20153e-25
Nedd4l	1137.13	0.656256	0.0781756	8.39465	4.67298e-17	2.78147e-16
Vars	4632.6	0.656226	0.0731846	8.96671	3.05493e-19	2.09036e-18
Glod4	740.603	0.655587	0.10765	6.08998	1.12922e-09	3.92811e-09
2410002F23Rik	595.86	0.653229	0.120425	5.42434	5.8169e-08	1.7375e-07
Orai2	302.608	0.653036	0.126268	5.17182	2.31824e-07	6.53373e-07
Ptp4a2	2904.86	0.651793	0.0558521	11.67	1.81492e-31	2.14883e-30
Cc2d1b	648.811	0.651684	0.0879429	7.41031	1.26009e-13	5.99919e-13
Mrps23	359.522	0.651594	0.100967	6.45355	1.09259e-10	4.10757e-10
Ubtd1	369.788	0.651262	0.124282	5.24019	1.60415e-07	4.59538e-07
Prep	2389.74	0.651146	0.0509847	12.7714	2.36848e-37	3.4545e-36
Timp1	1242.44	0.650299	0.0608305	10.6903	1.12965e-26	1.09394e-25
Sprtn	401.703	0.649985	0.110403	5.88739	3.92354e-09	1.29986e-08
Slc26a2	670.822	0.64972	0.085744	7.57743	3.52457e-14	1.75866e-13
Zak	1445.43	0.649148	0.070233	9.24278	2.40174e-20	1.74373e-19
Mid2	409.138	0.649002	0.0942047	6.88927	5.60807e-12	2.33813e-11
Nolc1	2563.32	0.648999	0.0579442	11.2004	4.05842e-29	4.35572e-28
Prdx5	1429.55	0.647976	0.085935	7.54031	4.68871e-14	2.31831e-13
Pon3	372.049	0.647614	0.0965867	6.70501	2.01399e-11	8.0357e-11
Btbd11	468.02	0.647092	0.10807	5.98771	2.12813e-09	7.20931e-09
Eif2s3x	5471.86	0.646739	0.0527538	12.2596	1.49282e-34	1.97678e-33
Zfyve26	761.726	0.645588	0.088024	7.33422	2.23011e-13	1.0409e-12
Mrpl22	267.819	0.644105	0.120855	5.32958	9.84418e-08	2.86777e-07
Ier5	1619.95	0.642713	0.0866286	7.41918	1.17851e-13	5.62716e-13
Alg8	375.403	0.642646	0.11523	5.57705	2.44627e-08	7.53936e-08
Mgat3	551.651	0.642543	0.106784	6.01719	1.77467e-09	6.05582e-09
Ago3	795.157	0.641796	0.074297	8.63825	5.70804e-18	3.62024e-17
Mib2	432.99	0.641211	0.123052	5.2109	1.8793e-07	5.34847e-07
Wdr36	1535.36	0.640736	0.0614483	10.4272	1.86201e-25	1.69406e-24
Pxdn	5056.02	0.640265	0.0593353	10.7906	3.81193e-27	3.74973e-26
Kansl2	2307.75	0.638968	0.0558771	11.4352	2.78783e-30	3.10939e-29
Tstd2	582.33	0.63827	0.0968823	6.5881	4.45492e-11	1.72795e-10
Cnnm2	379.21	0.637555	0.125026	5.09937	3.40787e-07	9.43801e-07
Lonp1	2339.43	0.637488	0.0794385	8.02492	1.01592e-15	5.58926e-15
Hspb8	1167.76	0.637183	0.0727304	8.76089	1.93721e-18	1.26406e-17
Ado	855.086	0.636703	0.0790678	8.05262	8.10405e-16	4.47364e-15
Traf4	653.221	0.6364	0.0866405	7.3453	2.05306e-13	9.61007e-13
Eif4b	9628.73	0.635748	0.0380029	16.7289	8.06783e-63	2.18533e-61
5430435G22Rik	309.619	0.635473	0.0875063	7.26202	3.81347e-13	1.74263e-12
Ttc9c	908.117	0.63526	0.0813391	7.81002	5.71807e-15	3.01287e-14
Dpysl2	504.326	0.634567	0.101669	6.24151	4.33372e-10	1.55892e-09
Mvd	209.83	0.634275	0.123452	5.13784	2.77911e-07	7.77236e-07
Capzb	2421.37	0.634062	0.0489423	12.9553	2.19301e-38	3.29405e-37
Trove2	1153.54	0.633721	0.0951639	6.65926	2.75213e-11	1.0855e-10
Cog2	718.045	0.633243	0.0827744	7.65023	2.00624e-14	1.01743e-13
Abcb1b	1204.49	0.633196	0.0737286	8.5882	8.8341e-18	5.50889e-17
Palld	1119.11	0.633152	0.084249	7.51524	5.68052e-14	2.78554e-13
Dpy19l1	1336.39	0.632944	0.0877666	7.21167	5.52695e-13	2.4857e-12
Relb	471.037	0.63262	0.108782	5.81547	6.04633e-09	1.96776e-08
Dnal4	356.651	0.631606	0.12135	5.20484	1.9416e-07	5.51976e-07
Tmed3	287.516	0.631549	0.10483	6.02451	1.69627e-09	5.80621e-09
Alg2	489.448	0.630639	0.0932242	6.76476	1.3353e-11	5.40522e-11
Nfil3	586.334	0.63015	0.116504	5.40881	6.3444e-08	1.88989e-07
Atad3a	1155.29	0.629511	0.0865477	7.27357	3.50101e-13	1.60659e-12
Nop56	6822.85	0.62867	0.0577661	10.883	1.38871e-27	1.39115e-26
Oxct1	3734.46	0.628511	0.0553139	11.3626	6.41851e-30	7.06846e-29
Il4ra	905.184	0.6285	0.0900107	6.9825	2.89965e-12	1.2345e-11
Aldh7a1	436.057	0.628333	0.101084	6.21594	5.10182e-10	1.82719e-09
Wdr1	4452.67	0.628042	0.0495835	12.6664	9.08351e-37	1.29314e-35
Csnk1a1	4921.81	0.627754	0.0586411	10.705	9.6412e-27	9.35725e-26
Cd276	662.622	0.627718	0.0822634	7.63059	2.3369e-14	1.18045e-13
Prpf8	7521	0.627007	0.0658518	9.52148	1.7073e-21	1.30167e-20
Znf512b	409.919	0.626915	0.122452	5.11969	3.06031e-07	8.5278e-07
Ipmk	1046.55	0.626737	0.0649191	9.65413	4.72159e-22	3.68792e-21
Itm2c	869.277	0.626572	0.0915049	6.84741	7.51979e-12	3.10351e-11
Peo1	496.637	0.626385	0.0918204	6.82185	8.9874e-12	3.68596e-11
Mast4	1557.14	0.626095	0.0730093	8.57555	9.86124e-18	6.14355e-17
Pik3r1	1018.57	0.625974	0.0675808	9.26259	1.99533e-20	1.45188e-19
Myg1	899.817	0.62503	0.0853328	7.32462	2.39568e-13	1.11461e-12
Vps13d	1148.78	0.623574	0.0951926	6.55066	5.72849e-11	2.20299e-10
Gltpd1	381.374	0.623513	0.104251	5.98088	2.21935e-09	7.50471e-09
Fhod1	736.32	0.623179	0.0921092	6.76566	1.32703e-11	5.37342e-11
Chka	2741.57	0.623134	0.0727327	8.56746	1.05795e-17	6.57537e-17
Fastkd2	307.47	0.623126	0.107257	5.80966	6.25983e-09	2.03219e-08
Arhgef40	2128.84	0.622681	0.070412	8.84339	9.2859e-19	6.15438e-18
Ctsl	6966.87	0.622659	0.0553003	11.2596	2.07737e-29	2.24986e-28
Pnpla8	351.188	0.62262	0.102183	6.09319	1.10682e-09	3.85325e-09
Cryzl1	550.348	0.622614	0.0915332	6.80206	1.03135e-11	4.21264e-11
Atxn10	2580.75	0.622344	0.0522087	11.9203	9.27636e-33	1.15145e-31
Erh	1581.52	0.622179	0.0710544	8.75638	2.01629e-18	1.31501e-17
Nudcd1	870.16	0.621976	0.080926	7.68574	1.52117e-14	7.77097e-14
Pdia6	3668.2	0.621251	0.0591025	10.5114	7.65358e-26	7.10658e-25
Lclat1	742.366	0.621146	0.0782324	7.93975	2.0259e-15	1.09598e-14
Mthfd1l	856.279	0.620734	0.0910776	6.81544	9.39745e-12	3.8481e-11
Mpv17	411.816	0.62063	0.0956501	6.48854	8.66725e-11	3.28296e-10
Pdha1	1558.65	0.620621	0.0582817	10.6486	1.7693e-26	1.6983e-25
Dhdds	593.278	0.619837	0.0822931	7.53206	4.99461e-14	2.46211e-13
Echs1	448.758	0.61914	0.0899262	6.88498	5.7795e-12	2.40653e-11
Gcsh	717.83	0.6184	0.0857938	7.20798	5.67866e-13	2.5513e-12
Sdhb	977.561	0.618267	0.0708431	8.72727	2.60883e-18	1.69218e-17
Myh9	19642.5	0.618109	0.0609299	10.1446	3.50248e-24	3.05486e-23
Heatr1	1305.79	0.617937	0.0669874	9.22468	2.84416e-20	2.05241e-19
Phf23	930.064	0.617873	0.0939955	6.57343	4.91679e-11	1.89977e-10
Dynll2	1378.98	0.617719	0.0722177	8.55357	1.19335e-17	7.38881e-17
Derl2	614.066	0.617552	0.0856245	7.21233	5.50006e-13	2.47531e-12
Tjap1	1438.24	0.61728	0.0837652	7.36917	1.71691e-13	8.07419e-13
Psme4	2148.71	0.617152	0.0799456	7.71965	1.16646e-14	6.01057e-14
Nip7	838.745	0.616968	0.0782057	7.88904	3.04531e-15	1.63086e-14
Sfpq	5458.11	0.616265	0.0560688	10.9912	4.2116e-28	4.3352e-27
Fbxl5	1227.81	0.616148	0.0848687	7.26002	3.87042e-13	1.76496e-12
Gcat	553.425	0.616071	0.100839	6.10948	9.99567e-10	3.49755e-09
Gm26809	263.466	0.61578	0.115895	5.31323	1.07697e-07	3.1267e-07
9430015G10Rik	688.419	0.614871	0.118882	5.17213	2.31439e-07	6.52428e-07
Bzw2	1139.1	0.614723	0.0698489	8.80075	1.35903e-18	8.93027e-18
Lmbr1l	610.008	0.614186	0.104029	5.90397	3.54865e-09	1.18105e-08
Ralb	753.477	0.613416	0.0748786	8.19213	2.56642e-16	1.46112e-15
Pno1	497.285	0.610286	0.103846	5.87681	4.18245e-09	1.38319e-08
Mvp	891.222	0.609978	0.0858632	7.10407	1.21137e-12	5.304e-12
Rtn4	4019.3	0.609591	0.0378199	16.1183	1.89819e-58	4.7213e-57
Tmem109	1328.67	0.60956	0.09927	6.14042	8.2302e-10	2.89685e-09
Vwa8	735.019	0.609456	0.0712572	8.55291	1.20023e-17	7.42791e-17
Fbxl6	547.669	0.608605	0.101842	5.97599	2.28702e-09	7.72756e-09
Fam117b	557.711	0.607791	0.0919485	6.61012	3.84015e-11	1.49749e-10
Mafg	1117.41	0.607438	0.0731617	8.30268	1.01791e-16	5.92672e-16
Gpn1	688.973	0.606051	0.0914004	6.63073	3.34041e-11	1.30964e-10
Rars	2192.41	0.605745	0.0622769	9.72665	2.32117e-22	1.84832e-21
Cmtm3	409.772	0.604794	0.107226	5.64038	1.6968e-08	5.30573e-08
Wdr77	2113.56	0.604695	0.056457	10.7107	9.06562e-27	8.81825e-26
Smpdl3b	669.994	0.604361	0.100384	6.02047	1.73911e-09	5.94379e-09
Ndufa10	720.318	0.603799	0.0666986	9.05264	1.39559e-19	9.72229e-19
Tmco1	600.932	0.602843	0.0857197	7.03273	2.02531e-12	8.72764e-12
Kmt2d	2499.46	0.602192	0.108741	5.53787	3.06177e-08	9.34821e-08
4933426M11Rik	1171.11	0.60073	0.083988	7.15256	8.51742e-13	3.77357e-12
Pafah2	368.972	0.600509	0.102867	5.83774	5.29123e-09	1.73193e-08
Atg101	529.801	0.600504	0.098481	6.09766	1.0763e-09	3.75325e-09
Fam206a	529.144	0.600491	0.0857494	7.00286	2.50797e-12	1.07333e-11
Lrrc8d	533.592	0.598781	0.102974	5.81486	6.06842e-09	1.97446e-08
Aldh1l2	810.106	0.598232	0.0850407	7.03465	1.99755e-12	8.61087e-12
4933434E20Rik	1167.65	0.597082	0.0722222	8.26729	1.37033e-16	7.92224e-16
Pcdh19	1276.66	0.597002	0.0729999	8.17813	2.88285e-16	1.63486e-15
Ythdf2	1221.58	0.596925	0.0710921	8.3965	4.59967e-17	2.74157e-16
Dap	2290.95	0.596399	0.0604824	9.8607	6.16194e-23	5.06068e-22
Mrpl13	886.229	0.595499	0.0742562	8.01952	1.06156e-15	5.83056e-15
Atp1b1	845.048	0.595476	0.0847541	7.02592	2.12658e-12	9.14899e-12
Vangl1	600.836	0.59423	0.107272	5.53948	3.03374e-08	9.2648e-08
Arel1	854.005	0.592893	0.0635034	9.3364	9.96659e-21	7.36683e-20
Rpl10	2949.19	0.592662	0.0905276	6.54675	5.88013e-11	2.25932e-10
Epn1	1043.06	0.59266	0.0965064	6.14115	8.19279e-10	2.88523e-09
Apbb2	1091.21	0.592123	0.0701193	8.44451	3.0532e-17	1.83909e-16
Rraga	733.903	0.591383	0.0745359	7.93421	2.11847e-15	1.14387e-14
Efnb2	1236.28	0.589872	0.0862356	6.84024	7.90595e-12	3.25775e-11
Rpl22	2802.89	0.588333	0.0548029	10.7354	6.93881e-27	6.77972e-26
Eef1g	8569.81	0.58803	0.0469937	12.513	6.34137e-36	8.82597e-35
Ndor1	460.832	0.587063	0.0883238	6.64671	2.9972e-11	1.17897e-10
Golim4	1746.89	0.586992	0.0563011	10.4259	1.88779e-25	1.71633e-24
Hp1bp3	3270.18	0.586931	0.0576549	10.1801	2.43384e-24	2.14135e-23
Gars	2568.72	0.58625	0.0538224	10.8923	1.25414e-27	1.25828e-26
Rfk	671.033	0.58428	0.104295	5.60218	2.11671e-08	6.56074e-08
Bahcc1	1258.08	0.583965	0.0806296	7.24256	4.40284e-13	1.998e-12
Tsr1	1899.77	0.583309	0.0678071	8.60248	7.80129e-18	4.88346e-17
Iars	2920.74	0.583044	0.040632	14.3494	1.07503e-46	2.05623e-45
Pmepa1	1523.45	0.582621	0.0686136	8.49133	2.04278e-17	1.24075e-16
Zxdc	413.631	0.582464	0.107741	5.40616	6.43908e-08	1.91634e-07
Rgs12	511.008	0.582194	0.102621	5.67324	1.40123e-08	4.40999e-08
Actg1	30406.3	0.581962	0.0622084	9.35503	8.35769e-21	6.19511e-20
Pde4dip	1348.69	0.581767	0.0588594	9.88401	4.88364e-23	4.02854e-22
Uevld	364.749	0.580435	0.10633	5.45884	4.79268e-08	1.44376e-07
Mtdh	3524.46	0.580377	0.0591749	9.80782	1.04197e-22	8.44616e-22
Hmgxb3	1115.52	0.5801	0.0737383	7.86701	3.63208e-15	1.93165e-14
Got1	963.581	0.579972	0.0836458	6.93366	4.10081e-12	1.73067e-11
Dst	6585.74	0.579807	0.103103	5.6236	1.87022e-08	5.83267e-08
Aco1	1053.42	0.579068	0.074617	7.76054	8.45705e-15	4.40811e-14
Lman2l	491.022	0.579032	0.105844	5.47064	4.48408e-08	1.35366e-07
Epha2	6757.3	0.578694	0.0978038	5.91688	3.28098e-09	1.09559e-08
Ebp	418.73	0.578494	0.0836207	6.91808	4.57803e-12	1.92525e-11
Unc5b	2657.8	0.578198	0.0779428	7.41823	1.18696e-13	5.66338e-13
Lrrc16a	599.932	0.577425	0.0865482	6.67172	2.52828e-11	9.9902e-11
Dpp3	1344.37	0.576751	0.0742444	7.76828	7.95619e-15	4.15865e-14
Arf2	520.493	0.575923	0.0866815	6.64412	3.05026e-11	1.19803e-10
Lxn	519.882	0.575625	0.0832519	6.91425	4.70344e-12	1.97418e-11
Wdr4	458.817	0.575605	0.110011	5.23226	1.67447e-07	4.78948e-07
Phgdh	4108.58	0.575273	0.0804297	7.15249	8.52167e-13	3.77417e-12
Bicc1	824.061	0.575252	0.0753304	7.63639	2.23404e-14	1.1298e-13
Gpc1	2252.96	0.575232	0.109218	5.26682	1.38806e-07	3.99648e-07
Pabpc1	46932	0.575198	0.0479982	11.9838	4.32281e-33	5.41718e-32
Plekha1	414.341	0.574609	0.0994487	5.77794	7.56207e-09	2.43982e-08
Cpsf3l	1286.68	0.57456	0.0625813	9.18103	4.26981e-20	3.05925e-19
Pcnxl4	431.228	0.573256	0.101162	5.66672	1.45555e-08	4.57325e-08
Gpr137b	497.888	0.572563	0.0928636	6.16564	7.02e-10	2.48964e-09
Srsf11	4894.94	0.572292	0.0725441	7.88888	3.04908e-15	1.63221e-14
Jdp2	344.843	0.571687	0.108096	5.28872	1.23177e-07	3.56216e-07
Mpnd	687.868	0.570852	0.092544	6.16844	6.8965e-10	2.44716e-09
Arl4c	865.657	0.569913	0.0789924	7.21478	5.40205e-13	2.43288e-12
Tomm20	2912.1	0.568373	0.0537604	10.5723	4.00357e-26	3.75744e-25
Hs1bp3	303.119	0.568229	0.108837	5.2209	1.78057e-07	5.07963e-07
Noc3l	987.372	0.568028	0.092466	6.1431	8.09262e-10	2.85303e-09
Uaca	1033.62	0.566282	0.0802886	7.05308	1.75003e-12	7.57883e-12
Atp6v0b	936.115	0.565435	0.0863864	6.54542	5.93272e-11	2.27752e-10
Rps27a	3646.45	0.564728	0.0880898	6.41083	1.44731e-10	5.38389e-10
Sdc1	1506.63	0.564545	0.0729981	7.73369	1.0447e-14	5.40445e-14
Clock	1642.63	0.564264	0.0670689	8.41319	3.99014e-17	2.38479e-16
Drosha	1882.89	0.564184	0.0626978	8.99847	2.28878e-19	1.57767e-18
Snrnp40	1198.52	0.563744	0.0717831	7.85343	4.04798e-15	2.14412e-14
Cxadr	1706.49	0.563166	0.0712474	7.90437	2.69292e-15	1.44569e-14
Smg9	271.565	0.562852	0.102056	5.51511	3.48557e-08	1.06199e-07
Plekhm2	668.15	0.562261	0.0956372	5.8791	4.12495e-09	1.36521e-08
Plxnb2	7792.95	0.561664	0.071256	7.88233	3.21321e-15	1.71656e-14
Alg5	558.918	0.56154	0.0932141	6.0242	1.69951e-09	5.81298e-09
Ppip5k2	751.015	0.560301	0.0820802	6.82626	8.71549e-12	3.57893e-11
Tmem132a	1959.68	0.559653	0.094138	5.94503	2.76401e-09	9.28648e-09
Kpnb1	9985.97	0.558623	0.039239	14.2364	5.44576e-46	1.02073e-44
Nhlrc2	633.14	0.558056	0.0845027	6.604	4.00209e-11	1.55831e-10
Zbtb40	445.427	0.557131	0.106805	5.21633	1.82507e-07	5.20318e-07
Rdh11	651.081	0.556943	0.100442	5.54493	2.94074e-08	8.99549e-08
Clptm1l	1303.23	0.556232	0.0670532	8.29538	1.08234e-16	6.29627e-16
Elmo2	1215.2	0.556112	0.0527428	10.5438	5.42377e-26	5.06128e-25
Plk2	5760.82	0.55585	0.0926153	6.00171	1.95245e-09	6.63307e-09
Sesn3	418.86	0.555568	0.103264	5.38005	7.44661e-08	2.19621e-07
Pomt2	412.049	0.555051	0.103183	5.3793	7.47763e-08	2.20486e-07
Tjp2	1313.61	0.554719	0.0733371	7.56396	3.90986e-14	1.94423e-13
Tmem97	505.35	0.55433	0.0994782	5.57238	2.51278e-08	7.72978e-08
Wipi2	2385.03	0.554173	0.0637243	8.69641	3.42553e-18	2.20769e-17
Fam64a	814.41	0.553517	0.0916647	6.0385	1.55556e-09	5.34577e-09
Nop10	501.821	0.553203	0.0964647	5.73477	9.76467e-09	3.12203e-08
St5	1086.48	0.552646	0.0745039	7.41768	1.19193e-13	5.68411e-13
Eps8	803.032	0.552215	0.083885	6.583	4.61043e-11	1.78456e-10
Mgat1	1012.45	0.552214	0.0925659	5.96563	2.43689e-09	8.22334e-09
Gla	607.549	0.551221	0.102001	5.40408	6.51428e-08	1.93696e-07
Idh1	433.448	0.550829	0.0910393	6.05045	1.44441e-09	4.98212e-09
Ddb1	13856.4	0.549922	0.0430995	12.7594	2.76454e-37	4.01872e-36
Elovl1	799.46	0.549639	0.0780176	7.04506	1.85376e-12	8.01478e-12
Syne1	412.067	0.54885	0.100561	5.45787	4.81892e-08	1.451e-07
Ubb	14421.2	0.548654	0.0677383	8.09961	5.51373e-16	3.07486e-15
Cox14	374.785	0.548272	0.1016	5.39636	6.80075e-08	2.01664e-07
Ift52	415.763	0.547811	0.10187	5.37755	7.55081e-08	2.22444e-07
Top3a	427.74	0.54778	0.0962608	5.69058	1.2661e-08	4.0059e-08
Strip1	1299.13	0.547397	0.0613123	8.928	4.33777e-19	2.93894e-18
Pbx1	923.602	0.54617	0.0777457	7.02508	2.13944e-12	9.20129e-12
Tuba1a	12562.7	0.54594	0.0564441	9.67222	3.95707e-22	3.10002e-21
Smcr8	1093.2	0.545825	0.0707089	7.71933	1.16945e-14	6.02358e-14
Pgk1	12862.3	0.545817	0.0644029	8.47504	2.35008e-17	1.42475e-16
Eif2s1	2016.72	0.545266	0.0718307	7.591	3.17456e-14	1.58764e-13
Runx1	537.695	0.544512	0.0985498	5.52525	3.29014e-08	1.00314e-07
Wdr3	1084.27	0.544443	0.0701662	7.75934	8.53746e-15	4.44825e-14
Fcf1	433.189	0.543684	0.0865502	6.28172	3.34854e-10	1.21759e-09
St3gal5	687.877	0.542562	0.07839	6.92131	4.47489e-12	1.88429e-11
Rai1	1042.32	0.542363	0.0844092	6.4254	1.31522e-10	4.90787e-10
Mrpl15	455.464	0.542121	0.0894437	6.06104	1.35245e-09	4.67852e-09
Lsm2	578.58	0.541936	0.0891419	6.07948	1.20575e-09	4.18652e-09
Pdzd11	443.385	0.541922	0.0912091	5.94154	2.82357e-09	9.47929e-09
Sat1	770.656	0.541783	0.0796777	6.79968	1.0485e-11	4.27737e-11
Fdft1	834.934	0.541586	0.0689484	7.85494	3.99954e-15	2.12018e-14
Mapk6	2196.48	0.540666	0.0476166	11.3546	7.03961e-30	7.74594e-29
C1qbp	1812.62	0.540404	0.0641761	8.42064	3.74427e-17	2.24296e-16
Chd6	1338.82	0.540392	0.074669	7.23716	4.58166e-13	2.07699e-12
Git1	975.807	0.540302	0.0648978	8.32543	8.40225e-17	4.92503e-16
Pwp2	943.789	0.539965	0.0892724	6.04851	1.46192e-09	5.03987e-09
Acap3	927.55	0.53994	0.0879204	6.14124	8.18803e-10	2.88433e-09
P4ha2	1270.8	0.539677	0.100584	5.36546	8.07434e-08	2.37226e-07
Grpel1	832.217	0.539611	0.0802139	6.72715	1.73015e-11	6.94128e-11
Galnt10	586.684	0.539485	0.0893979	6.03465	1.5931e-09	5.4719e-09
Arf6	1772.42	0.539272	0.0723394	7.45475	9.00368e-14	4.34508e-13
Itgb5	2772.56	0.539046	0.0837675	6.43503	1.23447e-10	4.62237e-10
Ankrd11	748.721	0.538863	0.100581	5.35749	8.43879e-08	2.47655e-07
Ankrd17	7165.85	0.538751	0.0519305	10.3745	3.23988e-25	2.92326e-24
Vps45	395.266	0.538676	0.0982285	5.48391	4.16037e-08	1.25966e-07
Supt20_1	1188.38	0.538017	0.0694419	7.74773	9.35486e-15	4.85866e-14
Map7d1	1849.46	0.537625	0.0788069	6.82206	8.97445e-12	3.68296e-11
Abcb8	341.495	0.536464	0.103948	5.16089	2.45774e-07	6.90459e-07
Ufm1	567.523	0.536215	0.0961153	5.57887	2.42081e-08	7.46439e-08
Src	1366.81	0.536035	0.0712661	7.52159	5.41133e-14	2.65952e-13
Slc12a7	1231.57	0.535635	0.0707141	7.57466	3.60082e-14	1.79465e-13
Cep68	567.985	0.534927	0.0886586	6.03356	1.60384e-09	5.50592e-09
Myl12b	480.425	0.53346	0.0956124	5.57941	2.41338e-08	7.44499e-08
Rest	1441.59	0.533156	0.0723396	7.37019	1.70388e-13	8.01577e-13
2410089E03Rik	1696.65	0.532995	0.0671557	7.93672	2.07603e-15	1.12188e-14
Taf15	1258.5	0.532205	0.0576142	9.2374	2.52562e-20	1.83062e-19
Cct5	7581.48	0.531848	0.0488884	10.8788	1.45432e-27	1.45577e-26
Plod1	1910.42	0.531624	0.0811837	6.5484	5.81559e-11	2.23517e-10
Prpf19	2842.69	0.531262	0.0493491	10.7654	5.01421e-27	4.9213e-26
Ets1	1740.33	0.529689	0.0575651	9.20158	3.52721e-20	2.53552e-19
Recql4	809.894	0.529403	0.0805806	6.56985	5.03646e-11	1.94372e-10
Nhp2	494.066	0.529191	0.0906031	5.84076	5.19631e-09	1.70341e-08
Vps13b	1102.6	0.528995	0.0927343	5.70441	1.16746e-08	3.70815e-08
Lap3	1477.57	0.528846	0.0640621	8.25521	1.51641e-16	8.72435e-16
Zbtb10	1062	0.528152	0.095087	5.55441	2.78544e-08	8.5404e-08
Snapc4	865.173	0.52807	0.0890637	5.92912	3.04555e-09	1.02036e-08
Efemp2	1778.87	0.52711	0.058962	8.93984	3.89745e-19	2.6461e-18
Lrp8	957.642	0.526371	0.0697671	7.54468	4.53393e-14	2.24517e-13
Phb	1264.49	0.526199	0.0801673	6.56376	5.24683e-11	2.02252e-10
Msto1	632.657	0.525399	0.0810702	6.48078	9.12468e-11	3.44806e-10
Kidins220	2059.72	0.525185	0.0604162	8.69279	3.53656e-18	2.27701e-17
Exoc1	577.586	0.521681	0.086535	6.02855	1.65439e-09	5.66757e-09
Mpzl1	926.783	0.521328	0.0669487	7.78698	6.86323e-15	3.60175e-14
Trabd	827.397	0.521251	0.0871027	5.98432	2.1729e-09	7.35336e-09
Ermard	398.887	0.521213	0.0975068	5.3454	9.02176e-08	2.63935e-07
Heatr2	580.408	0.518868	0.089464	5.79974	6.64192e-09	2.15143e-08
Ilf2	2405.12	0.518335	0.0597916	8.66903	4.35805e-18	2.78253e-17
Rpl36al	1064.96	0.517913	0.0738842	7.00979	2.38676e-12	1.0228e-11
Aspscr1	484.243	0.517575	0.0969236	5.34003	9.29316e-08	2.71511e-07
Rab10	1490.81	0.516101	0.0625489	8.25116	1.56862e-16	9.0168e-16
Map4k4	3966.78	0.516101	0.0486725	10.6036	2.86862e-26	2.72155e-25
Rnf4	2850.81	0.515598	0.0597749	8.62567	6.37191e-18	4.02723e-17
Elp5	521.933	0.514745	0.0910402	5.65404	1.56723e-08	4.91351e-08
Xpo7	1984.63	0.514192	0.0608312	8.45277	2.84469e-17	1.71824e-16
Hsp90aa1	19845.6	0.513233	0.0597108	8.59531	8.30384e-18	5.18564e-17
Rtca	692.757	0.513019	0.0980387	5.23283	1.66936e-07	4.77591e-07
Rps13	1210.44	0.512779	0.0984605	5.20797	1.90923e-07	5.43009e-07
Pgam1	10233.1	0.512144	0.0572785	8.9413	3.8461e-19	2.61259e-18
Eif6	1607.9	0.512131	0.0733346	6.98347	2.87971e-12	1.22681e-11
Sel1l	1366.86	0.512097	0.0755312	6.77994	1.20227e-11	4.88184e-11
Ppm1a	787.033	0.511762	0.0723421	7.0742	1.50317e-12	6.5444e-12
Nom1	856.236	0.511734	0.0845324	6.0537	1.41557e-09	4.88779e-09
Pfkm	1658.03	0.510714	0.0659086	7.74882	9.27482e-15	4.819e-14
Tiam1	731.778	0.509669	0.0769311	6.62501	3.47232e-11	1.35932e-10
Clic4	5418.34	0.509295	0.0392005	12.992	1.35767e-38	2.05821e-37
Wasf2	2386.51	0.508877	0.0506326	10.0504	9.15249e-24	7.8314e-23
Lamc1	4606.19	0.508623	0.0923262	5.50898	3.60926e-08	1.09865e-07
Nifk	661.412	0.507183	0.093031	5.45176	4.98724e-08	1.49823e-07
Supv3l1	624.717	0.507133	0.0962284	5.27009	1.36355e-07	3.92936e-07
Dclre1a	463.401	0.506724	0.0935409	5.41714	6.0561e-08	1.80688e-07
Gsn	4423.29	0.505423	0.0713689	7.08184	1.42248e-12	6.20343e-12
Exo1	530.791	0.505127	0.096612	5.22841	1.7097e-07	4.88492e-07
Atg9a	818.089	0.504375	0.0925726	5.44842	5.0819e-08	1.52492e-07
Nsun2	2416.5	0.504322	0.0582166	8.66285	4.60097e-18	2.93346e-17
Cnpy2	742.993	0.504294	0.0824808	6.11408	9.71143e-10	3.40264e-09
Mta2	2840.6	0.504004	0.044649	11.2882	1.50162e-29	1.63442e-28
Mfsd5	1002.49	0.503678	0.0850753	5.92037	3.21213e-09	1.07342e-08
Fgd3	731.218	0.501828	0.0855814	5.86375	4.5254e-09	1.49208e-08
Zfp451	1047.31	0.500006	0.0931207	5.36944	7.89819e-08	2.32207e-07
Bop1	1879.45	0.499704	0.0806509	6.19589	5.79553e-10	2.06828e-09
Mtap	1713.17	0.499551	0.0691006	7.22933	4.85398e-13	2.19436e-12
Ahsa1	1409.8	0.499487	0.0652187	7.65865	1.87902e-14	9.54686e-14
Gpatch4	669.169	0.499477	0.0769574	6.4903	8.5664e-11	3.24665e-10
Ddx27	1484.97	0.496753	0.060779	8.17311	3.0054e-16	1.70141e-15
Mgea5	2652.8	0.495981	0.0572838	8.65831	4.7881e-18	3.04979e-17
Cox4i1	2701.19	0.494879	0.0637511	7.76267	8.31578e-15	4.34139e-14
Plaa	1226.83	0.494712	0.0960342	5.15142	2.5852e-07	7.25643e-07
Ddx23	3054.73	0.494662	0.0585583	8.44734	2.98026e-17	1.79681e-16
Xpnpep1	1605.79	0.494186	0.0722385	6.84104	7.86192e-12	3.24165e-11
Adnp2	980.831	0.494175	0.0770605	6.41282	1.42856e-10	5.31716e-10
Prdm2	2463.23	0.493252	0.0584218	8.44295	3.09434e-17	1.86216e-16
Tes	1015.58	0.492962	0.0750182	6.57123	4.99008e-11	1.92639e-10
Piezo1	4285.37	0.490252	0.075039	6.53329	6.43388e-11	2.4634e-10
Txnrd1	5551.75	0.489906	0.0497788	9.84167	7.44675e-23	6.08912e-22
A430005L14Rik	355.961	0.489366	0.0939516	5.20871	1.90163e-07	5.40966e-07
Hmgn2	2003.12	0.488932	0.0792129	6.17238	6.72701e-10	2.39026e-09
Slc39a6	1474.02	0.488932	0.063049	7.75479	8.84889e-15	4.60135e-14
Utp18	730.424	0.488281	0.086823	5.62387	1.86726e-08	5.82485e-08
Safb2	1730.19	0.487206	0.0891375	5.46578	4.60868e-08	1.39057e-07
Mras	388.516	0.487027	0.090099	5.40546	6.46433e-08	1.92298e-07
Rps14	5011.53	0.48631	0.0592907	8.20213	2.36155e-16	1.348e-15
Tex10	978.437	0.485688	0.0684085	7.09982	1.24919e-12	5.46778e-12
Cd151	1337.72	0.484864	0.0856329	5.66212	1.49514e-08	4.69312e-08
Eif3i	1616.49	0.484617	0.074551	6.50047	8.00705e-11	3.03975e-10
Fryl	1123.67	0.48414	0.0832324	5.81672	6.00122e-09	1.95357e-08
Gpr108	607.908	0.483947	0.0735844	6.57675	4.80829e-11	1.8595e-10
Adam17	1430.29	0.481903	0.0605562	7.95794	1.74926e-15	9.50004e-15
Asb6	762.927	0.480304	0.0912091	5.26597	1.39454e-07	4.01426e-07
Ccnl2	4211.28	0.479799	0.0826174	5.80748	6.34213e-09	2.05623e-08
Actb	38166.2	0.479142	0.0586049	8.17579	2.93927e-16	1.6647e-15
Agtrap	519.673	0.477726	0.0929374	5.14029	2.74307e-07	7.6765e-07
Kdm4a	1385.7	0.475827	0.0704366	6.75539	1.42452e-11	5.75215e-11
Topors	1519.52	0.475115	0.0865804	5.48756	4.07525e-08	1.23561e-07
Ociad1	1977.31	0.47462	0.0845268	5.61502	1.96534e-08	6.11766e-08
Szrd1	1750.66	0.474565	0.0652518	7.27283	3.52026e-13	1.61485e-12
Usp46	615.691	0.474072	0.0794955	5.9635	2.46886e-09	8.3269e-09
Dnajc16	566.107	0.473943	0.0784572	6.04078	1.53371e-09	5.279e-09
Gstp1	1874.65	0.473845	0.0775524	6.10999	9.96344e-10	3.48777e-09
Pdgfc	674.198	0.473349	0.0849843	5.56984	2.54976e-08	7.83983e-08
Aldh3a2	762.136	0.473299	0.0816107	5.79948	6.65219e-09	2.15422e-08
Tubgcp6	1199.25	0.472553	0.0744187	6.34991	2.15435e-10	7.91501e-10
Bin1	1227.6	0.472178	0.0723822	6.5234	6.87312e-11	2.6262e-10
Npm1	11832.2	0.4719	0.0762411	6.18958	6.03248e-10	2.14815e-09
Gm42802	613.315	0.471294	0.0744849	6.32739	2.49348e-10	9.1302e-10
Jmjd6	1098.02	0.469486	0.0733548	6.40021	1.55168e-10	5.75904e-10
Atg2b	1055.58	0.469165	0.0693233	6.76779	1.30768e-11	5.2967e-11
Ddr2	3736.5	0.469147	0.0549178	8.54272	1.31104e-17	8.09455e-17
Nadk	2029.28	0.46908	0.0489884	9.57533	1.01533e-21	7.80472e-21
Psme3	1437.1	0.468613	0.0627523	7.46766	8.16325e-14	3.95408e-13
Plekha2	1235.13	0.468495	0.077281	6.06222	1.34253e-09	4.64541e-09
Slc45a4	707.694	0.468356	0.0790568	5.92429	3.13645e-09	1.0492e-08
[truncated: 2,732 more rows]

## Sheet: c, WT_up
Symbol	log2FoldChange	padj
AI662270	11.8556	1.30514e-22
Dppa2	11.7058	4.41469e-22
Spon2	11.0622	1.16518e-19
Myo3b	10.5074	4.97888e-18
Bhlhe22	10.5049	9.27509e-18
Sp8	10.3662	2.3443e-17
Sall1	10.3281	2.44644e-17
Gm15128	10.3091	4.02689e-17
Cdh22	10.296	4.60412e-17
Gm11427	10.2797	4.46509e-17
Thrb	10.2452	4.58828e-17
Pax2	10.1025	1.73244e-16
Gm9825	10.0048	4.93683e-62
Hdac9	9.94852	5.62339e-16
Gm2694	9.61324	7.05715e-15
En2	9.47023	1.16554e-14
Rhox5	9.36095	6.57889e-54
Mmp10	9.25527	2.51763e-49
Otx2	9.21973	5.97166e-14
Gm17173	9.15913	3.52421e-13
Ttn	9.12266	1.27536e-66
Cntnap4	9.11628	3.65443e-13
Tph2	9.1156	1.75948e-13
Gucy1a2	9.10633	1.83698e-13
Zscan4f	9.08948	2.27213e-11
Cadm1	9.05169	6.76062e-84
Lrrtm4	8.94636	5.571e-13
Cdh26	8.92515	5.81028e-41
Brinp3	8.90643	1.05174e-12
Rbp2	8.88505	2.11878e-12
Cd34	8.84423	0
Gm773	8.83984	3.17555e-12
Nell2	8.83475	1.25244e-16
Zscan4c	8.82388	4.26259e-10
Hpse	8.77812	1.46887e-11
Dynap	8.74192	2.69972e-16
Slamf8	8.70756	4.74602e-12
Gbp4	8.67901	2.16859e-12
Usp17la	8.6667	4.02531e-12
Glipr1	8.65151	1.55348e-97
Tns4	8.63279	5.41311e-16
Bend7	8.52683	8.4649e-12
Shd	8.49094	6.16177e-30
Il1rl1	8.43309	0
Stab1	8.39306	2.84591e-124
Lepr	8.36743	1.1725e-10
Cpa6	8.35906	2.8098e-11
Zfp105	8.29896	5.46814e-11
Zfp423	8.27323	5.77298e-11
Mmp3	8.21641	4.80916e-66
Akr1c18	8.19543	6.52158e-14
Cbln1	8.19126	5.92028e-14
3425401B19Rik	8.16529	2.90202e-10
Tbx20	8.13922	1.73899e-14
Gm8257	8.12903	2.08466e-10
Zscan4d	8.11806	1.54548e-08
Gm26825	8.11079	1.2078e-145
Ccdc85a	8.10485	4.62413e-10
Gm12415	8.05438	2.79183e-10
Etl4	8.04701	2.73776e-64
Maats1	8.03021	2.81246e-10
Nlrp2	7.99456	1.06694e-44
Plekhs1	7.93979	1.17145e-09
Prl2c2	7.90382	1.37895e-238
Gm9732	7.84723	3.37024e-13
1700024B05Rik	7.84105	5.03953e-10
2610203C22Rik	7.7838	9.97375e-13
A530084C06Rik	7.77424	1.06813e-12
Gm3650	7.76976	3.12968e-09
Il13ra2	7.69572	1.17663e-49
Sox2ot	7.6806	7.9969e-09
Meox1	7.66684	3.09325e-12
Ces1g	7.65827	4.22153e-148
Gm4737	7.6571	6.13675e-22
Mettl7b	7.65151	3.26866e-12
Gm10696	7.64693	3.95501e-07
Sycp1	7.60547	2.73239e-09
Jph1	7.59411	2.65343e-09
Usp17le	7.59399	6.44387e-09
Inpp4b	7.55932	2.25694e-55
Aspa	7.55601	9.94217e-83
Aspn	7.54334	1.66686e-08
Gm13227	7.53952	3.20055e-33
Xlr	7.52937	3.01199e-09
Pip5k1b	7.48722	2.56758e-23
Col27a1	7.4707	4.71189e-224
Col4a6	7.43952	9.2939e-126
Gm7942	7.43071	1.23688e-07
Gm9008	7.42917	1.80239e-27
Gm14322	7.4208	1.23983e-16
P2ry14	7.41778	7.63561e-08
Gm14418	7.38842	1.06377e-16
Setbp1	7.37642	3.33339e-116
Sema6d	7.37405	7.41551e-09
Slc16a9	7.36717	5.19448e-42
Gm13230	7.36559	1.36828e-100
Map3k9	7.36403	3.02169e-11
Gimap9	7.35778	1.0543e-11
Pappa2	7.35344	9.07799e-12
Nkx6-1	7.34724	8.26329e-09
Glt1d1	7.29486	1.18024e-11
Ggt1	7.28814	1.38542e-40
Ppp1r9a	7.14371	4.17565e-19
Pcdh1	7.12352	1.64776e-144
Usp17lb	7.11165	9.00859e-08
Chst15	7.06808	1.05608e-36
Gm3739	7.02424	1.67558e-07
Naip2	6.95375	1.52767e-33
Khdrbs3	6.93036	3.58938e-41
Ms4a4d	6.92343	4.43957e-60
Prex2	6.91209	3.8924e-93
BC080695	6.87324	2.30962e-07
Cacna1b	6.8404	1.96904e-39
Pde3b	6.80359	1.00106e-127
Med12l	6.76474	4.25991e-18
Gm11816	6.7645	3.33244e-09
Prl2c3	6.73432	1.22142e-54
Aim2	6.72497	5.99006e-51
Serpinb6b	6.6855	1.03108e-61
Apbb1ip	6.63639	1.37184e-167
Gm3411	6.63144	9.05809e-07
Glrp1	6.631	5.27272e-07
Tenm3	6.62237	0
Mmp13	6.62236	3.90811e-199
Ppp1r3d	6.5919	3.69797e-15
Kif26b	6.55426	1.34195e-132
Chd7	6.53636	5.0285e-30
Stc2	6.50502	3.38637e-32
Ubd	6.49593	1.12018e-08
A630001G21Rik	6.48242	1.77885e-08
Pcna-ps2	6.45111	4.60594e-181
Hal	6.44263	4.13953e-07
Adamts9	6.43169	2.17671e-109
Slfn4	6.41554	6.71781e-07
Anks1b	6.38238	8.40065e-28
Gm14419	6.36193	7.80415e-21
Ifi47	6.34807	6.60473e-17
Vldlr	6.33865	3.56889e-122
Fendrr	6.28379	1.61831e-33
Slc7a11	6.27618	2.7124e-191
Robo2	6.27357	2.21655e-162
Ppp1r14c	6.16368	7.91185e-08
Ppm1h	6.13402	1.43519e-129
Prdm1	6.10612	1.40213e-22
Il2rg	6.09531	3.24548e-30
Mmp9	6.07892	2.47365e-148
Csf3	6.03164	1.53646e-18
Slc6a12	5.99509	1.15619e-07
Tnip3	5.96481	8.51114e-40
C130071C03Rik	5.95569	8.72587e-20
Hmga1-rs1	5.93998	3.46443e-52
2610305D13Rik	5.92003	1.89854e-07
Rapsn	5.91168	1.98712e-28
Cacna1c	5.8925	4.57874e-236
Megf10	5.87587	1.1002e-47
Kcnab1	5.8274	2.56871e-96
Tlr7	5.82588	1.60656e-15
Avil	5.81297	1.52434e-07
Gm26870	5.79329	4.42067e-20
Peg3	5.78165	2.34797e-23
Dact2	5.77589	1.50454e-16
Rpl29	5.75756	0
Car6	5.7494	3.16231e-12
Gm21738	5.74651	1.5213e-07
Cyp7b1	5.72945	1.61656e-45
Gm10020	5.69524	8.24997e-27
Epb4.1l4a	5.67696	3.11725e-230
Fat2	5.66732	3.94189e-17
Postn	5.61447	1.1432e-62
Fam217b	5.60838	1.15252e-94
Adh7	5.55729	8.20176e-273
Adamts12	5.54191	6.15842e-88
A630033H20Rik	5.51246	6.4057e-38
Ntng2	5.50435	6.74042e-25
Nlrp3	5.50291	4.12076e-11
Ogdhl	5.50274	4.84903e-104
Gm13410	5.50051	4.46954e-11
Rps2-ps6	5.48859	5.42163e-41
Adam12	5.44937	0
Epha4	5.44937	1.47126e-49
Slco1a5	5.44515	6.44499e-64
Prl2c5	5.41585	4.11786e-11
4930511M06Rik	5.40514	1.15287e-15
Grem1	5.36793	0
Pcdhb5	5.34035	1.09224e-39
Dock3	5.33676	5.77429e-25
Ptgs2os2	5.24619	9.41747e-25
Mst1	5.21442	4.06318e-07
RP23-6O16.1	5.20651	7.12055e-08
Gpnmb	5.19171	6.79068e-240
Pcdhb16	5.18826	2.50059e-34
Fam84b	5.18606	2.29569e-178
Dcn	5.1512	7.89839e-88
Arhgef33	5.14064	4.71714e-10
Nr1h4	5.12358	6.79463e-22
Foxf2	5.11337	3.43452e-104
Cacnb2	5.11304	1.24242e-32
Rgs17	5.09323	4.56496e-149
Nav3	5.06027	8.96493e-139
Slc1a7	5.02723	4.53099e-08
Slco5a1	4.97849	4.06483e-93
Il18rap	4.96836	2.73443e-250
Gdpd2	4.94829	7.36253e-25
Nhs	4.94567	1.0658e-49
Lonrf3	4.90227	1.08751e-61
4930485B16Rik	4.8956	4.47873e-10
Piwil4	4.89325	9.21749e-09
3110007F17Rik	4.89201	4.14857e-12
Amigo2	4.88954	2.38214e-54
Nostrin	4.87698	1.16667e-08
Gm6311	4.86189	6.91445e-18
Olfml2b	4.85132	3.03066e-273
Tnfrsf26	4.8419	8.93858e-08
Afap1l2	4.84111	1.79628e-241
Xdh	4.83565	4.81651e-152
Fstl3	4.82497	9.31565e-44
Soat2	4.81519	1.30471e-19
Dcdc2c	4.80521	1.08446e-07
Kctd15	4.80186	4.9471e-17
Col2a1	4.76734	2.74384e-25
Tspan11	4.74163	3.56221e-78
Arhgap9	4.73971	4.38817e-12
Tmem92	4.71897	8.81398e-07
Trpv3	4.71882	1.93512e-14
Ecscr	4.68795	4.2603e-77
Onecut2	4.68131	2.16617e-67
2610307P16Rik	4.67044	7.3937e-11
Pced1b	4.66724	1.8756e-09
Gm12603	4.63442	2.50291e-76
Aoc3	4.60862	1.74135e-25
Eif3j2	4.60765	2.19397e-20
Angpt2	4.58713	3.07865e-07
Nckap5	4.57292	2.83174e-25
Jag1	4.5615	2.17928e-278
Cp	4.54155	1.31055e-111
Zfp429	4.51237	1.28779e-19
Gldc	4.50184	7.24976e-18
Edn1	4.50138	1.68095e-83
Ugt1a6b	4.48495	2.48829e-08
Rorc	4.46908	2.40497e-33
Igf1	4.46702	4.47478e-88
Hlf	4.46261	4.21034e-72
Mycl	4.43924	1.15343e-95
Zkscan2	4.4362	7.23117e-10
Stag3	4.41687	1.25464e-195
Pdpn	4.41464	1.20645e-292
Gm14401	4.41044	5.52337e-08
Bmpr1b	4.40083	1.15252e-65
Mafb	4.38734	2.38479e-16
Id4	4.37087	5.16784e-27
Dnah7b	4.36378	7.81875e-10
2810055G20Rik	4.33637	7.73321e-43
Adamts7	4.33255	2.38191e-236
Murc	4.31565	1.80631e-87
Clvs1	4.31444	3.12203e-08
Aqp5	4.3098	1.97648e-73
Slc6a4	4.30683	2.3953e-09
Gpm6b	4.2765	1.70653e-41
Vcam1	4.27431	0
Tnnt2	4.27372	1.59573e-98
Cpeb2	4.18539	8.53499e-131
Ahr	4.18169	1.75189e-284
Slc6a2	4.17361	2.53834e-09
C630043F03Rik	4.15129	4.14242e-11
Ank2	4.10837	7.53995e-139
Rgl1	4.10209	0
Gm11476	4.082	4.75733e-09
Fcrlb	4.08153	2.5746e-22
Il15	4.07824	1.18539e-14
Ptprq	4.0631	2.06138e-07
9930111J21Rik2	4.06256	2.30977e-10
Dnajc22	4.05824	1.38643e-17
Hist1h2ag	4.04002	2.14284e-07
Tmeff1	4.02886	2.41883e-135
Bdkrb1	4.02471	2.03926e-27
Tbx18	4.01921	5.54802e-35
Abca8b	4.01644	5.47153e-20
Ftl1	4.01586	0
Serpinb8	4.00734	3.45931e-15
Prrx1	3.97277	0
Fam19a5	3.96125	6.92447e-34
Gm12602	3.9504	6.72253e-10
Sp140	3.91528	6.95957e-35
Olfm1	3.91071	1.73174e-54
Gfra2	3.90151	1.25605e-96
Hey1	3.90059	1.22439e-18
P2ry2	3.89518	2.36323e-30
Gpr137c	3.89179	1.14374e-21
Cdh11	3.86624	0
Mgst1	3.85951	3.9825e-98
Trib2	3.85937	6.50294e-72
Gm20748	3.85698	6.66507e-19
Sp100	3.85096	5.53629e-32
Robo1	3.84771	3.94673e-270
Gsto2	3.83063	4.17801e-16
Thbs2	3.8262	2.44613e-206
Gpr149	3.80814	1.63459e-08
Fcgr3	3.80212	8.8669e-08
Cyp2c44	3.79326	9.63111e-07
Chst7	3.79035	3.92842e-10
Lrriq3	3.78765	3.01049e-09
Gbp9	3.7776	7.63007e-25
Ebf4	3.76647	1.51944e-07
Smarca2	3.75548	3.18083e-198
Gbp2	3.70973	2.08711e-273
3930402G23Rik	3.70197	1.81008e-07
Gm14412	3.6975	1.17827e-14
RP23-118M23.4	3.68953	6.31528e-07
Foxf1	3.68857	1.06055e-35
Olfml3	3.68241	1.41423e-230
Col6a4	3.67867	7.46669e-13
Hmcn2	3.63842	3.10641e-27
Ncald	3.63416	5.87844e-74
C1s1	3.61732	3.28858e-272
Il12rb1	3.61234	3.24475e-41
Ism1	3.60835	6.02457e-09
L3hypdh	3.59859	5.1075e-32
Bend4	3.58638	1.13034e-140
Pcdh18	3.58308	0
Slpi	3.57789	8.22967e-165
Rgs20	3.56428	1.57227e-31
Pla1a	3.56295	4.80242e-22
Ppargc1b	3.55707	5.65254e-14
Lphn2	3.5483	0
BC067074	3.52172	2.57719e-10
Gm17399	3.50933	4.66082e-08
Megf6	3.49396	2.06097e-70
Dlk2	3.47545	1.05982e-55
Osr1	3.4707	2.27361e-82
Tspan12	3.46056	8.76996e-13
3110052M02Rik	3.45727	1.16163e-18
Adtrp	3.45694	2.4943e-07
Ccl9	3.45445	4.00571e-25
Spns2	3.45126	2.95345e-44
Ccl7	3.44482	0
Pdgfb	3.44316	6.20239e-175
Cmbl	3.42956	3.95256e-11
Blnk	3.41617	2.21604e-171
St3gal1	3.41539	3.50353e-191
4930486L24Rik	3.41273	3.0344e-07
Hao1	3.41008	1.25652e-07
Etv1	3.40337	3.90518e-47
Nrep	3.39893	6.40924e-243
Foxq1	3.39181	7.21219e-11
5031425E22Rik	3.39134	1.59606e-25
Pdgfrl	3.38923	1.50774e-11
Otx1	3.38512	1.653e-17
Gm1045	3.38429	8.32689e-79
Fam71f1	3.37688	8.45042e-09
Bmper	3.37309	1.83613e-104
Whrn	3.36552	1.6755e-41
Lrp11	3.35127	4.18875e-107
Tmem229b	3.349	4.76736e-29
Syt1	3.34761	2.57587e-10
Tnfrsf11b	3.33375	4.10395e-19
Col3a1	3.33107	1.36657e-126
Cldn1	3.31585	2.55998e-88
Igfbp4	3.31244	1.60429e-27
Renbp	3.30099	1.70021e-78
Nmnat2	3.29566	4.73689e-20
Smoc1	3.28743	2.35365e-18
Ankrd6	3.28433	1.61091e-28
Ak5	3.26782	6.9161e-168
Plin4	3.26284	2.62116e-24
Chac1	3.25534	3.55589e-77
Pard3b	3.24065	2.49735e-27
Sh3rf3	3.23821	3.57983e-89
Arhgdib	3.23321	2.2236e-25
Plcb4	3.2321	6.68937e-103
Gm42797	3.21931	2.4928e-88
Meis1	3.2128	8.61338e-89
Igsf9	3.20852	2.43717e-58
Nfkbid	3.20717	1.47233e-15
Atp6v0a4	3.20325	8.18939e-07
Palm2	3.20212	5.70586e-30
Slc6a9	3.19841	9.1663e-145
Lphn3	3.18686	2.47652e-27
Klhl30	3.1861	6.22808e-21
1700024P16Rik	3.17857	2.56782e-28
Als2cr12	3.17523	4.61395e-09
Lmo4	3.16762	0
Areg	3.16404	8.82233e-23
Itgb8	3.15841	2.1611e-72
Cxcl12	3.13204	0
Ppargc1a	3.13121	7.33389e-13
Trib3	3.12887	6.76369e-97
Tnfrsf9	3.12703	1.06648e-74
Plcb1	3.12458	1.89948e-67
Prob1	3.12356	4.01618e-49
P2rx7	3.11957	2.3478e-77
Srgap3	3.11008	1.93381e-167
Gnao1	3.07315	8.82761e-35
2310058D17Rik	3.066	2.50337e-07
Ppap2b	3.06182	3.73031e-133
Vegfc	3.06076	1.14153e-87
Ctla2b	3.05731	5.61829e-09
Gas1	3.05449	0
Crip2	3.05441	2.33145e-198
Rnf207	3.04719	8.89105e-17
AI607873	3.0427	9.35369e-09
Ppapdc3	3.03201	1.40882e-08
Bambi	3.02977	6.75577e-08
Pde1b	3.02774	3.08252e-15
Ak4	3.02499	5.3163e-81
Lamc2	3.02444	9.01291e-71
Sh2d5	3.02258	5.64806e-08
Ror1	3.015	1.38252e-10
Xylt1	3.01334	7.3421e-13
Pcdhb14	3.00676	8.97353e-07
Rhbdl2	3.00567	1.43034e-07
Dtna	3.00064	4.12316e-86
Gm15731	2.99345	1.03721e-09
Hapln4	2.98949	7.59821e-82
Tmem119	2.97977	1.498e-53
Clu	2.96064	5.31808e-70
Klf4	2.94975	1.07336e-134
Mtus1	2.94478	2.53378e-56
Cdyl2	2.93446	3.67825e-59
Slc24a3	2.93398	8.58498e-87
Mapk12	2.93092	1.66479e-67
Psg17	2.92776	1.71226e-08
Serpine1	2.92422	5.14647e-219
Podnl1	2.91592	4.77569e-55
Ebf1	2.91541	4.93787e-91
Ptgs1	2.89174	1.07467e-183
Pawr	2.88618	8.76291e-104
Pdgfra	2.86291	3.83895e-100
Ccbl2	2.86159	5.80442e-151
Macrod2	2.85812	7.68685e-34
Gm16685	2.85669	1.47892e-16
Myo1b	2.81906	9.16032e-158
Gxylt2	2.81872	1.26982e-101
Jam2	2.81704	4.20757e-17
Cryz	2.81609	9.62741e-259
5830416P10Rik	2.815	8.27517e-10
Wisp2	2.81143	1.07891e-74
2310001H17Rik	2.8012	3.16515e-08
Bmf	2.80113	6.58695e-81
Rasgef1a	2.79926	1.03303e-09
Kcnk2	2.79796	2.51084e-18
Nol4	2.78154	2.69467e-42
Ulbp1	2.78144	1.88225e-32
Zfp605	2.78057	1.91009e-07
Fam179a	2.76714	2.45978e-07
Cd248	2.76634	1.3783e-136
Slc2a6	2.76288	4.88062e-44
Gm26782	2.75254	2.3723e-13
Tyw3	2.75102	3.3516e-115
Serpinf1	2.74987	2.45397e-84
Pard6g	2.74893	4.40838e-101
Ptgs2os	2.74071	2.01293e-17
Gjb4	2.73477	1.85641e-88
Ppp4r4	2.72263	2.76359e-16
Gpc6	2.72177	2.17498e-46
Cenpv	2.71317	1.02579e-41
Phf21b	2.70579	6.17554e-13
Col11a1	2.70534	1.00106e-127
Hcar2	2.69669	3.32324e-11
Apoe	2.69372	4.82909e-17
Ppbp	2.68671	1.738e-17
Tmem238	2.68327	2.85191e-29
Itgb3	2.68034	3.44904e-107
Gm15834	2.66968	3.25945e-08
Tm4sf1	2.65924	0
Emilin1	2.6437	3.56614e-158
Rpl34	2.64284	4.67417e-244
Mmd	2.64163	2.96976e-225
Maml3	2.63829	5.84857e-64
Asphd2	2.63158	7.17793e-09
Ndufs5	2.62178	2.55829e-31
Ndrg1	2.6139	6.87268e-23
C3	2.60923	2.48013e-66
Abcd2	2.60514	1.54374e-16
Faah	2.60329	3.59218e-18
Slc25a29	2.60243	2.63329e-14
Ccl2	2.60162	3.3337e-166
Maf	2.60034	6.49181e-50
Arhgap26	2.59161	9.97016e-21
Col4a1	2.58823	2.29066e-184
Plcxd2	2.58303	5.26605e-15
Hist1h3c	2.57828	2.14153e-07
Gm13157	2.57555	1.48605e-41
Pla2g7	2.57359	3.59657e-78
Rgs2	2.56895	8.11018e-13
Mob3b	2.56745	8.05836e-30
Rdh5	2.56362	3.62268e-25
Rdh10	2.54942	2.28756e-236
Rac3	2.54933	1.09564e-13
Vdr	2.54749	2.48572e-224
Prune2	2.54218	5.15188e-87
Apol7a	2.53689	1.46081e-22
Rpl3	2.53421	0
Slc12a5	2.52436	2.61437e-11
Dusp4	2.51655	5.88505e-53
Bmp4	2.51291	4.1053e-94
3300005D01Rik	2.50766	8.15515e-35
Rgs16	2.50675	1.38319e-08
Ephb6	2.50258	2.86472e-24
Neto2	2.49321	1.22732e-49
Pstpip1	2.48631	9.47896e-17
Smim1	2.48214	4.7341e-12
Kif5c	2.47981	3.57932e-89
Pdgfrb	2.47833	3.63769e-187
Tln2	2.4772	1.80641e-63
Prelid2	2.47488	5.22535e-12
Hs6st1	2.47387	1.06184e-158
Gm26582	2.46962	1.12207e-22
Upp1	2.45325	1.00113e-24
Ldhb	2.45157	3.92671e-51
Snhg3	2.45108	6.3674e-38
BC039966	2.44462	1.70325e-07
Rap1gap2	2.44444	1.6535e-120
Irs2	2.43732	1.11462e-73
Syn1	2.43515	6.41676e-26
Fpgt	2.43342	5.47184e-173
Plb1	2.43176	6.6066e-07
Thbs1	2.42983	1.58633e-67
Leprel1	2.42833	2.96678e-95
Plscr2	2.42593	6.97181e-115
Fbxo36	2.42535	5.14975e-14
Gm4524	2.42531	9.73077e-12
Pdlim5	2.42075	0
Ccl20	2.41946	2.5987e-07
Cmah	2.41596	3.12128e-08
Slc12a2	2.40458	3.36893e-295
Stap2	2.3956	6.95742e-11
Lipg	2.39527	2.51028e-36
Fas	2.39188	2.09224e-53
Col4a2	2.38837	5.16442e-119
Slc22a4	2.38827	9.17408e-20
Tnfrsf21	2.38584	2.24369e-27
Smyd3	2.38262	8.7552e-91
Nxpe4	2.37413	4.79565e-15
Ptprn	2.37216	3.50074e-78
Nr1d1	2.37212	3.14401e-38
Mcc	2.37098	5.07402e-89
Nt5e	2.36979	7.71418e-47
Col12a1	2.36639	1.63215e-190
Itgb2	2.36476	9.92862e-11
Bcar3	2.36413	5.5207e-76
Lbh	2.36007	2.81753e-96
Lyn	2.35631	9.52948e-17
Fgf7	2.35512	1.78107e-160
Cemip	2.3471	5.79286e-15
Sod3	2.34615	4.66672e-135
9330154J02Rik	2.34022	9.9969e-10
Ifi202b	2.33626	5.05175e-116
Arnt2	2.33415	6.05975e-59
Prkcg	2.33193	3.33609e-19
Hgf	2.3278	1.49721e-11
Chd5	2.32529	2.29515e-32
Tmem74	2.31655	4.95862e-10
R74862	2.31362	9.45043e-17
S100a4	2.30473	3.67117e-160
Wnt5a	2.30115	1.76054e-81
Antxr2	2.30039	4.93054e-91
Lurap1l	2.28493	5.34071e-127
Rchy1	2.28375	1.90195e-243
Fam20a	2.27542	2.53384e-22
Nrg1	2.26464	5.15047e-35
Sox11	2.25999	5.88972e-65
Htra3	2.25804	9.72345e-07
Kcnn4	2.25722	2.82686e-65
Efcab11	2.25574	2.08587e-19
Aldh3a1	2.24937	4.29753e-16
Tubb2b	2.24189	8.76749e-80
Slc22a23	2.23419	1.62244e-44
Gm26578	2.22211	6.05428e-15
E030030I06Rik	2.21858	1.8162e-10
Mylk	2.20583	2.47877e-46
Cotl1	2.19215	4.9528e-158
Bhlhb9	2.19135	1.79967e-50
Aox1	2.18649	1.55804e-12
Gm13056	2.17284	4.80786e-16
Ptk2b	2.17191	3.59508e-81
Pde2a	2.17141	3.56776e-08
Rnf183	2.17073	4.33403e-09
Plscr4	2.16376	6.27716e-27
Mkx	2.16232	4.53943e-25
Il7	2.15703	3.3553e-15
AK129341	2.15583	3.20319e-22
Map3k5	2.14973	1.45939e-48
Prickle2	2.14513	6.22616e-38
Adra1d	2.14034	4.40037e-08
Clec2d	2.14006	2.89864e-22
Pcdhb17	2.13971	2.31319e-12
Raet1e	2.13952	2.30282e-59
Gem	2.13865	3.91638e-31
Sh3d19	2.13421	0
Man1a	2.1332	1.62176e-99
9330159M07Rik	2.13273	9.8267e-31
Chst2	2.13154	4.77833e-36
1700086O06Rik	2.12968	3.90298e-16
Hist2h2be	2.12838	3.91247e-30
Armc2	2.12449	4.48981e-19
Nrp2	2.12178	2.78297e-171
Cyr61	2.11248	9.06486e-17
Nlrc3	2.10367	3.52248e-17
Tenm4	2.1035	4.82066e-09
En1	2.09585	3.97706e-42
9230110C19Rik	2.09318	7.54048e-16
Chst1	2.09245	3.86468e-63
Tubb3	2.0881	1.84965e-21
Ppic	2.08219	4.48837e-245
Pkn2	2.07775	5.10264e-257
Ptgs2	2.06986	1.26215e-39
Tnfrsf1b	2.06847	2.35578e-231
Gjb3	2.06275	4.85513e-74
Cln5	2.06186	6.03215e-136
Slc25a45	2.0594	1.71767e-21
Stk39	2.05198	8.03376e-47
Slco4a1	2.04982	1.61858e-14
Npr3	2.04157	3.49408e-37
Gdnf	2.03426	2.02315e-113
Herpud1	2.032	2.62789e-122
Scrn1	2.02929	1.9664e-60
Neurl1a	2.02435	4.54608e-28
Apobec3	2.01583	1.99887e-100
Prrx2	2.00877	4.29147e-55
Plxnd1	2.00872	2.09076e-162

## Sheet: d, KO_up
Symbol	log2FoldChange	padj
Zfhx4	-11.7784	1.88751e-22
Syk	-11.7176	3.06571e-22
Sema3e	-11.512	1.62099e-21
Fez1	-11.2292	1.92242e-20
Gm53	-11.2183	2.16822e-20
Hoxa10	-10.8303	4.01062e-19
Cd97	-10.7199	8.6261e-19
Ccdc91	-10.6982	1.2452e-18
Bcam	-10.6493	1.67939e-18
Tcn2	-10.5958	3.42579e-18
Dbt	-10.5692	3.54379e-18
Gspt2	-10.5563	3.36558e-18
Tbx1	-10.5476	5.59818e-18
Leprel2	-10.5284	4.04528e-18
Zcchc3	-10.5168	4.95119e-18
Svep1	-10.5113	7.48135e-18
Armcx1	-10.4885	6.60353e-18
H2-Q4	-10.4222	3.84448e-27
Emb	-10.3769	3.46112e-23
Thsd7a	-10.3532	2.0361e-17
Hoxb9	-10.3402	5.77545e-34
Disp1	-10.3359	1.42324e-17
Gstt3	-10.2867	3.73991e-17
Tgfa	-10.2857	2.86464e-17
Krt18	-10.2619	2.77818e-17
Armcx3	-10.2405	1.24592e-22
Hoxb7	-10.2369	4.18849e-17
Pros1	-10.1939	1.93976e-22
Hoxb3	-10.1663	8.09522e-17
Ndrg2	-10.1356	8.62887e-17
Perp	-10.1045	1.00348e-16
Armcx4	-10.0384	1.31259e-22
Cgnl1	-10.0346	2.5004e-83
Zdhhc15	-10.0079	2.59142e-16
Gata6	-9.88288	6.02213e-16
Hoxa11	-9.87933	4.95393e-16
Gstt1	-9.87487	6.49596e-16
Egln3	-9.85074	9.76156e-16
Hoxc5	-9.81796	8.53912e-16
Nid2	-9.7785	1.99491e-15
Hoxb3os	-9.76474	1.17828e-15
F11r	-9.76212	5.21206e-40
Usp18	-9.72306	1.03911e-15
Gm10093	-9.71524	1.89854e-39
Pknox2	-9.71461	1.65214e-15
Hspb1	-9.70685	2.37824e-20
Pax1	-9.69494	2.40392e-20
Flt4	-9.68448	2.19866e-15
Mageh1	-9.68179	2.68416e-15
Rnpepl1	-9.58723	4.04754e-29
Mrc2	-9.51545	2.12775e-69
Slc35d2	-9.51271	9.31923e-15
Trim25	-9.50709	1.04196e-56
Ppl	-9.41985	2.68637e-37
Zfp185	-9.4114	1.82025e-14
H2-Q5	-9.40819	1.06414e-14
Hoxa11os	-9.39708	2.28842e-14
Pmaip1	-9.35555	1.87876e-14
Psmb8	-9.35192	1.49886e-14
Asph	-9.31104	3.87689e-97
Hoxc6	-9.29784	6.22593e-14
Eml2	-9.29679	3.77265e-14
H2-Q7	-9.27505	1.17057e-26
Enpp5	-9.25388	6.24701e-14
Hoxb8	-9.23226	4.15592e-14
Gsdmd	-9.21582	5.32512e-14
Decr1	-9.20656	2.30737e-18
Hsd17b11	-9.1869	2.27975e-18
Prex1	-9.15897	7.34232e-14
Hoxb4	-9.12971	1.38226e-13
Rftn1	-9.1254	1.5727e-13
Baiap2l1	-9.09714	1.26433e-13
Sgk3	-9.09478	1.47139e-13
Hnf1b	-9.09398	1.39863e-13
Slc35f2	-9.09091	1.23781e-13
Nlrc5	-9.09088	4.64342e-18
Rab29	-9.0549	4.41067e-13
Rasl12	-9.04645	2.19989e-13
Hoxb2	-9.045	3.78786e-13
Fam13c	-9.04036	1.87106e-13
Atp8a1	-9.03824	1.29397e-13
Cyp4v3	-9.02263	2.29919e-13
Xk	-9.01517	3.79961e-13
Sorcs1	-8.98215	3.71503e-13
Mark1	-8.97892	3.85094e-13
Arhgef5	-8.97093	1.70581e-58
Ankrd29	-8.96364	4.04926e-13
Fam115c	-8.95965	1.52472e-12
Notch3	-8.93551	3.98454e-13
Rnf128	-8.93521	6.4141e-13
Tnfsf9	-8.93014	3.91084e-13
L1cam	-8.91747	4.51415e-13
Ica1	-8.91439	8.61418e-13
Gpr162	-8.91321	9.98139e-13
Lancl3	-8.91054	6.28706e-13
Phldb3	-8.89164	4.0541e-13
Uchl1	-8.88159	4.71544e-13
Slc22a17	-8.8475	7.56974e-13
Nhsl2	-8.81424	1.3512e-12
Nid1	-8.81078	3.60444e-60
Spint1	-8.80801	1.63098e-12
Zbtb8a	-8.80599	1.05429e-12
Lhpp	-8.80346	1.79346e-12
C130074G19Rik	-8.79321	7.33629e-13
Shroom1	-8.78686	9.47863e-17
Ddx60	-8.76092	7.06186e-13
Nrip3	-8.7609	1.31759e-12
Hoxc13	-8.73429	2.17346e-12
Zbtbd6	-8.73186	6.14559e-12
Gm13251	-8.72889	1.85242e-12
Galm	-8.7177	3.25904e-12
Klc3	-8.7138	1.45575e-16
Trim34a	-8.70651	1.07423e-12
Papss2	-8.69589	2.88141e-12
Pcdh9	-8.68405	4.21871e-12
Ret	-8.66179	2.48216e-12
Hoxc4	-8.65972	2.27999e-12
Hcn2	-8.6469	3.3972e-12
Rims2	-8.63842	2.92162e-12
Mlf1	-8.6243	6.06479e-12
Rsad2	-8.61142	1.76188e-12
Gpr64	-8.60596	2.5163e-12
Ctsf	-8.60153	4.13668e-12
Psmb9	-8.59826	2.74602e-12
Elf3	-8.58178	2.5515e-12
Dusp28	-8.58032	3.29483e-12
Tap1	-8.50545	8.61642e-38
Ano1	-8.50074	2.36323e-30
Ildr2	-8.50054	2.68424e-11
Atp1b2	-8.48435	4.93115e-12
Nudt7	-8.48266	2.17177e-11
Zfp677	-8.46568	1.08745e-11
Cftr	-8.46552	1.13706e-11
Car13	-8.46039	2.00987e-37
Pcbd1	-8.45929	1.57688e-15
Svip	-8.45111	2.15786e-11
Cdkn1c	-8.44556	7.71294e-12
Dhdh	-8.43972	1.49381e-11
Phyh	-8.40996	1.48168e-11
Nynrin	-8.39998	1.3028e-11
Kcnk5	-8.39567	9.46047e-12
Tusc1	-8.38123	2.45508e-11
Armcx6	-8.3696	2.22201e-11
Hoxa9	-8.35428	3.74892e-29
Cspg4	-8.30281	1.48933e-92
Trmt61b	-8.3014	5.29009e-11
Cep112	-8.25466	4.28308e-11
Hoxb6	-8.21052	9.01388e-11
Mb21d1	-8.2083	5.95149e-49
Fbxl16	-8.20152	7.9921e-11
Thy1	-8.20029	1.08073e-14
I830012O16Rik	-8.19564	2.01412e-11
Slc2a10	-8.19311	7.35975e-11
Tpm2	-8.18925	4.34124e-126
Cyp2j6	-8.18318	5.77819e-11
Plau	-8.18316	3.58431e-61
Hoxc10	-8.17684	4.97624e-28
H2-T23	-8.17634	2.90557e-28
Eda	-8.16616	9.42362e-11
Scml2	-8.16451	7.97395e-11
1700048O20Rik	-8.16327	1.44226e-10
Zfp286	-8.16027	9.38692e-11
Plagl1	-8.14155	1.38744e-14
Phactr2	-8.1413	8.23616e-11
H2-Q6	-8.14067	2.06376e-54
Ttbk1	-8.13725	1.94617e-10
Myzap	-8.13465	8.95982e-11
Sash1	-8.11005	1.24851e-60
Fam131c	-8.09241	1.17326e-10
Chrd	-8.09116	9.08566e-11
Ckb	-8.08614	6.1738e-11
Ifih1	-8.08221	1.19599e-27
Nudt16	-8.06708	1.86245e-10
Loxl2	-8.0605	6.11235e-87
Rin3	-8.04823	4.40417e-14
Abhd6	-8.04603	3.68356e-14
Trim6	-8.04585	5.59426e-11
Prkd1	-8.04506	1.87711e-20
Igf2r	-8.04332	3.66694e-96
Myl9	-8.0343	2.67608e-20
Ripk3	-8.01474	2.54826e-33
Aff3	-8.01011	8.81925e-11
Zfp518b	-8.00016	3.35776e-10
Proser2	-7.99658	2.27515e-10
Ikzf4	-7.97839	2.9316e-10
Ctsh	-7.97545	2.9248e-10
Gypc	-7.96984	1.89204e-51
Slc16a6	-7.96068	1.7015e-10
Tert	-7.95219	3.02667e-10
Lox	-7.95133	0
Pdgfd	-7.94165	4.83518e-10
Sema4f	-7.93119	6.87613e-14
Mdga1	-7.91879	3.50193e-10
Tmem144	-7.91074	6.96776e-10
Sat2	-7.91031	5.30232e-10
Tmem136	-7.89652	3.44806e-10
Prickle1	-7.89155	4.20598e-10
Parp12	-7.88371	2.89455e-64
Mapk13	-7.87395	3.63025e-10
Ccser1	-7.86533	3.39483e-10
Slc37a1	-7.84904	4.09664e-10
Gas6	-7.80661	5.04518e-10
Ptchd4	-7.8046	4.2338e-10
1810014B01Rik	-7.79906	3.95313e-09
Crlf2	-7.78911	3.42374e-13
Icosl	-7.77083	2.62929e-25
Calhm2	-7.76986	2.49722e-25
Arl6ip1	-7.74855	0
Oas1c	-7.74689	3.61473e-10
Map3k7cl	-7.73562	1.86782e-09
Tmem56	-7.73144	1.37567e-09
Npr2	-7.73113	2.22414e-66
Fam124a	-7.72673	6.26824e-10
B4galnt1	-7.70782	6.54002e-42
Dusp22	-7.70053	2.03447e-09
Fggy	-7.69903	1.07753e-09
Clmp	-7.69683	8.09877e-10
Igf2bp3	-7.68607	3.87223e-66
F2rl1	-7.68019	9.25392e-31
Sgk2	-7.66816	1.58937e-09
Slc16a2	-7.66443	2.76917e-09
Tpd52l1	-7.66379	1.55614e-09
Cd1d1	-7.65937	3.75325e-09
Cyp27a1	-7.65748	1.22283e-09
Tmem159	-7.65242	1.43587e-09
Mocos	-7.63842	9.0914e-10
Hoxc9	-7.63058	1.99674e-09
Unc93b1	-7.61734	9.33626e-10
Tex15	-7.59698	1.25928e-09
Epor	-7.59186	1.57549e-09
Itih2	-7.58323	1.29478e-49
Msrb2	-7.56862	5.53382e-09
C920025E04Rik	-7.525	2.45555e-09
Anpep	-7.51635	4.715e-09
H2-Ab1	-7.51564	2.83212e-09
Gm12473	-7.50544	6.26577e-09
Gm12666	-7.48829	3.20316e-12
Zfp791	-7.47564	2.01575e-09
Aatk	-7.47243	6.98171e-09
Tspyl5	-7.46666	1.00035e-08
Arhgef39	-7.46342	3.7684e-50
Hykk	-7.46301	2.83695e-09
Kcnj2	-7.44026	5.95243e-09
Slc6a17	-7.43333	1.3182e-22
Slc18b1	-7.42613	6.93048e-34
Scn1b	-7.42023	8.68526e-09
Pear1	-7.41741	5.45274e-55
Gstm4	-7.39374	8.4649e-12
Cd59a	-7.39131	8.2542e-12
Wnt11	-7.39079	2.9411e-09
Mertk	-7.35611	1.73895e-17
1500011K16Rik	-7.35215	1.17813e-08
Spint2	-7.35083	4.49512e-08
Podxl2	-7.3478	1.70565e-08
Zfp13	-7.33463	9.34622e-12
Acsl6	-7.3343	8.75585e-09
Slc16a10	-7.33269	2.35828e-38
Gm11131	-7.33156	3.90349e-09
Hoxc8	-7.32617	1.2536e-08
Krt19	-7.32323	1.20582e-11
2010107G23Rik	-7.31648	4.38271e-08
Mpzl3	-7.31278	1.37272e-08
Pgbd1	-7.30697	1.41013e-08
Fam132b	-7.30673	7.94511e-22
Tuba4a	-7.28078	3.81082e-32
Oas3	-7.26886	6.7621e-12
Acot11	-7.2641	1.15579e-08
S100a1	-7.24573	4.64041e-42
Fam131a	-7.23168	1.88563e-08
Dnaja4	-7.22801	9.21584e-17
Syce2	-7.21437	1.35723e-21
Nebl	-7.21308	1.90717e-08
Irak3	-7.20216	3.13594e-08
Arap2	-7.18131	1.18706e-08
Ptprf	-7.17929	8.79276e-51
Mgarp	-7.17834	1.04876e-08
Fam221a	-7.16809	2.12225e-11
Gca	-7.16419	2.29657e-11
Gfra4	-7.14924	1.14875e-07
Enpp1	-7.13818	1.8721e-31
Csf2ra	-7.1193	2.22966e-08
Trim34b	-7.11893	1.69093e-08
Dera	-7.11441	3.04548e-39
C2cd4c	-7.11032	6.37317e-08
Insl6	-7.10877	4.56212e-08
Mme	-7.10841	3.31818e-11
Ell3	-7.10795	4.22897e-08
Esr1	-7.10135	4.00403e-08
Slc39a8	-7.08005	3.31681e-08
Zfp820	-7.06438	7.99373e-21
Kcnk6	-7.04658	4.10168e-08
Cdhr1	-7.04172	8.28855e-11
Tram1l1	-7.039	1.30273e-07
Gm11110	-7.03329	6.58572e-08
Ppm1j	-7.03306	3.9032e-08
Tagln	-6.9912	4.35364e-147
Oas2	-6.98703	1.71153e-08
Snrpn	-6.97179	1.58677e-07
Tnfrsf11a	-6.96768	8.0696e-11
Btn2a2	-6.96607	6.01384e-08
Mpp1	-6.95615	5.13711e-130
Gng11	-6.94134	1.34787e-07
Wnt7b	-6.93589	1.26664e-07
Tmco4	-6.92874	6.19399e-20
Fam198b	-6.92496	3.12997e-66
Fut4	-6.91525	7.72978e-08
Zfp709	-6.90654	9.92672e-08
Aldh1b1	-6.90446	8.94375e-08
Znf41-ps	-6.90177	2.41088e-07
D330045A20Rik	-6.89963	3.3058e-07
Ociad2	-6.89752	6.47578e-19
Gfpt2	-6.89318	2.03906e-15
Fign	-6.87341	3.72343e-15
Kcnn1	-6.86763	2.8067e-10
Dapk2	-6.85204	1.47102e-07
Hoxc12	-6.85175	1.4675e-07
Fbln7	-6.84789	2.09247e-07
Rmdn2	-6.84765	4.08051e-19
Aldh5a1	-6.84415	1.67171e-28
Stard8	-6.84287	2.50009e-07
P4htm	-6.83156	2.1311e-07
Lrfn3	-6.82843	2.06182e-07
Prss22	-6.81137	7.19196e-10
B3gnt8	-6.80938	1.99901e-07
Abcb9	-6.80637	6.44773e-08
Ehd3	-6.79474	5.70364e-07
Rtn4r	-6.79452	1.42422e-07
Rsph9	-6.79411	1.91614e-07
Car12	-6.7939	5.36634e-19
Oas1g	-6.79271	4.19614e-08
Ucp2	-6.79186	6.0251e-83
Tgfbi	-6.77958	9.11431e-58
Gap43	-6.77819	5.68472e-07
Ass1	-6.77031	1.29933e-36
Cmpk2	-6.75325	2.05187e-10
Cacna1g	-6.74536	7.90736e-59
Fahd2a	-6.74246	8.98711e-07
Oas1a	-6.73353	1.62407e-28
Smarca1	-6.73289	3.43935e-07
Scarf2	-6.72399	5.28252e-07
Nrarp	-6.72047	2.78931e-07
Rab3b	-6.71584	9.53597e-10
Hopx	-6.70624	2.00938e-07
Fgf10	-6.69996	2.131e-07
Ifnlr1	-6.68962	5.95715e-10
Tmem221	-6.68494	4.11349e-07
Zfp810	-6.68219	1.00557e-09
Jakmip2	-6.68029	6.00615e-07
Mgat4a	-6.67895	2.93479e-11
Nexn	-6.66647	4.18592e-14
Pygl	-6.64401	8.03308e-07
Zfp764	-6.62348	1.34168e-09
Clec2l	-6.6199	7.63259e-07
Arsg	-6.61809	5.21803e-07
Rnf144a	-6.5978	6.75482e-07
Rspo3	-6.57006	3.17011e-07
9330175E14Rik	-6.55566	2.24809e-07
Larp6	-6.55468	5.5422e-07
Kif19a	-6.55317	4.13528e-07
Erbb3	-6.53475	7.53333e-71
Nmnat3	-6.53223	3.50912e-09
Eid2	-6.52874	8.05571e-07
Plcg2	-6.52708	7.77027e-22
Usp43	-6.52338	1.29238e-25
Thbd	-6.47956	2.08932e-09
Gm8773	-6.4649	6.4094e-07
Slc17a7	-6.44999	3.06028e-16
Hoxa3	-6.44687	5.91233e-07
Fbln2	-6.43671	9.29686e-221
Wnt10b	-6.42686	3.06451e-132
Oasl2	-6.42216	1.01592e-61
Zfp945	-6.41966	2.08359e-32
Inpp5j	-6.37298	4.26242e-09
Dusp9	-6.36899	2.21742e-27
Kcnn3	-6.36543	9.33824e-07
Colec11	-6.36328	9.72345e-07
H2afy2	-6.3564	7.92891e-103
3110039M20Rik	-6.33906	6.52797e-17
Tbc1d16	-6.32544	1.29047e-45
Echdc2	-6.3194	6.25747e-42
Cbx7	-6.3169	4.43235e-94
Gm13288	-6.30728	7.16281e-08
Grtp1	-6.28718	1.77305e-12
Fbln5	-6.27984	4.21054e-08
Wdr54	-6.27364	2.29812e-29
Pir	-6.27339	2.03219e-08
Steap4	-6.26777	2.66258e-19
Aspg	-6.26057	9.85017e-09
Runx1t1	-6.23634	7.40788e-07
Abcg1	-6.21781	7.10419e-45
Piezo2	-6.1688	4.87867e-11
Eogt	-6.16633	2.82714e-159
Arhgef3	-6.16098	4.40184e-67
Wnk3	-6.15161	2.30468e-14
Atp2b4	-6.13446	4.50485e-171
Foxg1	-6.12109	5.65775e-80
Galnt13	-6.10303	1.60544e-07
P2rx5	-6.09391	2.4546e-15
Taf9b	-6.08826	7.27941e-17
Tet1	-6.04792	3.47442e-22
Mpp3	-6.04533	1.18775e-18
Htra1	-6.0399	0
Serinc2	-6.02388	4.26427e-08
Hck	-5.98486	6.50612e-08
Hoxc11	-5.96742	1.81545e-21
Zfp618	-5.93045	6.42984e-08
Kcnab3	-5.91174	4.99015e-27
Ccdc167	-5.90041	1.13065e-21
2010300F17Rik	-5.88514	8.66467e-07
Mbnl3	-5.87922	1.54723e-52
Pparg	-5.878	2.15974e-07
Itih5	-5.85832	1.09956e-07
Gm3608	-5.8198	4.41839e-07
Zfp941	-5.81858	4.885e-14
Chd3os	-5.80532	6.71879e-25
Airn	-5.79344	1.97506e-07
Hoxb13	-5.78529	3.19173e-07
Bmyc	-5.76724	8.68679e-07
Hsf4	-5.75163	3.13679e-13
Oasl1	-5.74406	9.01474e-21
Osbp2	-5.73854	9.23666e-18
Efhc1	-5.7383	7.75634e-07
Hspa1a	-5.73708	1.92226e-21
Prr5	-5.73285	2.72866e-13
Isyna1	-5.71753	3.13401e-117
Arhgef4	-5.7137	1.91794e-07
Kif21b	-5.70112	6.96706e-57
Fam167a	-5.69679	1.46118e-16
Stxbp2	-5.69159	3.06673e-82
Cbr1	-5.6677	1.09707e-35
Arhgef9	-5.63677	6.74112e-17
Slc38a4	-5.63051	1.11079e-183
Ptx3	-5.6047	2.91603e-27
Oas1b	-5.58975	1.18737e-16
Eva1b	-5.51923	2.03956e-45
Als2cl	-5.48438	1.8497e-145
Cth	-5.46948	3.23726e-32
Col1a2	-5.42568	0
B930041F14Rik	-5.4249	8.20698e-17
Celsr2	-5.40403	5.21128e-16
H2-K1	-5.34864	7.98798e-106
Klf8	-5.3235	1.99702e-16
Syngr3	-5.31378	2.14114e-38
Camk1d	-5.3038	5.16027e-80
Tmem106a	-5.28952	8.5032e-32
Vat1	-5.2825	2.1149e-120
Gpr176	-5.25414	4.80593e-54
Chmp4c	-5.23127	2.27693e-17
Cd302	-5.22938	8.71874e-09
Lgals3	-5.22216	0
Trim12c	-5.21576	9.74693e-67
2210016F16Rik	-5.20811	3.71608e-72
Hoxa7	-5.1929	3.02869e-57
Cercam	-5.17993	7.94162e-98
Ifit1	-5.17947	8.0446e-40
Irf7	-5.16175	2.28651e-92
Gm28042	-5.14869	8.9123e-31
BC034090	-5.14571	9.80305e-68
Rarres1	-5.12323	4.89825e-09
Mx2	-5.12102	1.16005e-16
Dhtkd1	-5.11933	4.69049e-16
Csgalnact1	-5.10601	1.24563e-21
Gm10184	-5.0794	2.31766e-14
Phyhip	-5.03801	8.48937e-16
Ptch2	-5.02431	4.60224e-10
Eif4g3	-4.99241	2.91397e-40
Ldhd	-4.98186	8.69623e-16
Abracl	-4.92222	1.87313e-132
Mr1	-4.90683	2.09872e-34
Emc9	-4.80721	8.5215e-20
Igtp	-4.79897	3.35517e-23
Mcam	-4.78022	3.43237e-157
Prkar1b	-4.7668	3.03329e-23
Birc3	-4.76054	5.38221e-42
Sema4g	-4.74989	3.8381e-15
Abcc3	-4.74385	1.06806e-37
Cfh	-4.72742	7.87476e-39
Plch1	-4.72564	2.29018e-12
Nox4	-4.71774	7.13348e-25
Inadl	-4.71759	2.03173e-49
Lekr1	-4.71722	9.38751e-13
Tspan2	-4.71554	2.97013e-19
Gcnt4	-4.71044	9.12322e-95
Ahcy	-4.70915	0
Itpka	-4.69999	5.23823e-07
Eif3j1	-4.68841	3.76093e-262
Igsf10	-4.68771	2.411e-08
Gm7334	-4.68325	1.2062e-81
Msln	-4.65255	1.5783e-257
Peg12	-4.64696	5.35348e-13
Fcho1	-4.64096	2.53007e-11
Aph1c	-4.63049	1.06724e-10
Sepp1	-4.62226	2.19846e-15
Aif1l	-4.61045	9.13043e-217
Sgcd	-4.60362	8.54839e-08
Sorl1	-4.60359	4.48804e-25
Pygo1	-4.55568	5.65778e-09
Ramp3	-4.54282	3.09131e-16
Tspan33	-4.52874	1.56708e-07
Lbp	-4.51468	2.28017e-19
Isg15	-4.50152	2.6993e-113
Gmpr	-4.49975	6.19485e-13
Aebp1	-4.42142	0
Paox	-4.40777	3.54413e-20
Stac2	-4.40288	2.40408e-46
Fmo5	-4.39866	1.94132e-12
Npnt	-4.39701	2.10328e-29
Syngr1	-4.39408	4.11773e-24
Plcl2	-4.37963	5.22494e-07
Apc2	-4.37539	2.81133e-41
Pou6f1_1	-4.34973	5.24904e-118
Cib2	-4.32967	3.01186e-38
Ankrd35	-4.30134	2.67944e-15
Qpct	-4.25763	6.22374e-07
E130012A19Rik	-4.25222	9.9282e-41
Irgm2	-4.22878	1.38242e-59
Gpsm2	-4.21798	1.77674e-266
Nol4l	-4.2138	7.92116e-31
Rftn2	-4.19531	3.34127e-11
Slc45a3	-4.19082	3.63482e-12
Alcam	-4.16587	4.57284e-155
Wnk4	-4.16135	2.67278e-38
Dock6	-4.1452	3.69085e-109
Shroom2	-4.13698	8.35582e-102
Klhdc8b	-4.1156	3.45104e-29
Snta1	-4.10719	1.16071e-70
Egfl7	-4.07394	1.44028e-39
Bckdhb	-4.05985	1.07301e-16
Rtp4	-4.04221	6.59182e-60
Aloxe3	-4.0224	2.63248e-13
Tnni3	-4.00716	1.34134e-08
Rasl11a	-4.00557	2.54092e-20
Zfp108	-3.99803	8.79916e-07
Unc13b	-3.99766	2.17708e-15
Ankrd34a	-3.99541	3.26495e-11
Plekha4	-3.9817	7.89393e-36
Kctd12b	-3.95774	1.34233e-09
Casp7	-3.9548	2.67342e-91
Tmem173	-3.93994	4.05856e-205
Abca1	-3.93569	2.85379e-28
Ssh3	-3.92711	3.71481e-89
Ubash3b	-3.92543	7.82848e-48
Rnd2	-3.92311	5.93077e-38
Fmnl1	-3.92148	1.05167e-16
Myrf	-3.91066	1.0655e-15
Ophn1	-3.89376	3.01151e-19
Maged2	-3.8853	3.05545e-165
Fam73a	-3.86806	2.37499e-38
Ptges	-3.8666	3.0108e-188
Acacb	-3.86367	1.06281e-36
Sema3g	-3.83773	2.54033e-29
Gcom1	-3.83191	1.57793e-09
Bik	-3.83077	1.50947e-08
Cxcl16	-3.80419	3.60077e-29
Gm10116	-3.7961	1.59331e-18
Gm26525	-3.73093	1.85252e-43
Sytl2	-3.7282	5.81338e-38
Glrb	-3.72272	1.76188e-12
Ydjc	-3.70597	2.2649e-21
Fignl2	-3.70079	3.68352e-09
1700003E16Rik	-3.69762	8.50288e-07
Prickle3	-3.66706	1.72791e-10
Add2	-3.6621	6.45978e-28
AU021092	-3.65288	2.60251e-09
Def6	-3.64013	3.12878e-18
Ifit3	-3.6264	8.1851e-23
Fam132a	-3.61623	2.91514e-42
Btn1a1	-3.61167	1.41178e-12
Arc	-3.60279	2.20183e-44
Tfcp2l1	-3.59216	7.62628e-18
Pik3r5	-3.58102	3.53807e-57
Prokr1	-3.57053	2.28482e-18
Osbpl10	-3.56517	7.01577e-31
Cadm4	-3.54198	1.73945e-33
Scarb1	-3.53092	4.95325e-225
Caskin1	-3.51534	4.80151e-12
Chd3	-3.49739	0
Bst2	-3.49678	9.57762e-144
Tmem205	-3.49613	1.12114e-13
St6galnac2	-3.49016	2.72279e-13
Jmjd8	-3.46924	5.5594e-10
Clmn	-3.45412	4.24728e-31
Nsg1	-3.44419	1.60228e-12
Susd2	-3.43504	7.85272e-14
Elmo1	-3.41487	3.47781e-12
Nfia	-3.41146	7.9769e-14
Acad12	-3.38337	1.59555e-12
Vill	-3.33621	4.51301e-71
Hebp1	-3.33395	1.56438e-27
Gpr126	-3.31438	1.87697e-151
Lifr	-3.28568	3.85431e-44
Carns1	-3.28259	4.77655e-13
Slc16a3	-3.25733	4.35264e-23
Dlc1	-3.25384	4.75968e-178
Cyth4	-3.25315	6.82971e-07
Gng7	-3.25252	1.46203e-68
Gm5590	-3.25231	1.73853e-10
Bgn	-3.25055	0
Hcn3	-3.23789	2.71621e-07
Hebp2	-3.23417	5.0975e-23
Iqgap2	-3.22903	6.60561e-08
Gm8292	-3.22792	9.07625e-09
Creb3l1	-3.22425	3.49415e-108
Ccdc80	-3.21483	3.45106e-19
Coro2b	-3.20919	2.12899e-21
Cryab	-3.20233	1.45389e-57
Slc9a3r2	-3.20177	1.05934e-95
Pstpip2	-3.18493	1.56569e-17
Pxylp1	-3.18083	2.1913e-72
Lgr6	-3.17684	2.99672e-63
Celsr1	-3.16494	1.97783e-08
Gcnt1	-3.16215	2.43223e-39
Abhd3	-3.15472	9.21375e-07
Emilin2	-3.15198	2.63082e-10
Gm4767	-3.13148	3.08682e-11
Hint2	-3.12998	5.55349e-22
Eng	-3.11966	6.56516e-107
Lcn2	-3.11441	5.55208e-14
Psca	-3.10597	2.12725e-35
Tdrkh	-3.1026	4.27001e-45
4632428N05Rik	-3.07973	5.26209e-14
Arhgap29	-3.07174	3.2164e-227
Slc22a21	-3.06957	8.35334e-23
Lck	-3.05592	1.39943e-08
Parp14	-3.0544	2.34268e-67
Lama5	-3.04242	1.8109e-187
Gm13154	-3.03177	3.76083e-08
Apol9a	-3.01444	2.13873e-156
Coro1a	-3.013	1.58279e-17
6330416G13Rik	-3.00496	7.91706e-14
Ago4	-2.99719	1.2485e-09
Hoga1	-2.99643	1.38856e-09
Bai2	-2.99142	1.22587e-17
Dnajc12	-2.98733	1.44816e-28
Zfp2	-2.98161	1.28508e-07
Fos	-2.96446	5.10853e-16
Nmb	-2.94016	2.1512e-08
Sh2d3c	-2.9097	1.0665e-21
Efna2	-2.90885	1.20058e-59
Reck	-2.89989	2.77307e-48
Tmod1	-2.89471	3.18413e-07
Scly	-2.89457	2.48297e-22
Oplah	-2.89237	5.59e-38
Rhpn2	-2.87878	1.2645e-44
Has1	-2.8736	7.94529e-07
Nipal3	-2.84584	1.20367e-30
Nfe2l3	-2.83897	7.85535e-12
BC005764	-2.82646	2.94681e-07
Akap17b	-2.82432	8.93717e-26
Nup210	-2.82171	9.04087e-20
Rbm47	-2.81265	8.00741e-27
Gramd1c	-2.80648	1.04569e-10
Kank3	-2.79891	3.148e-13
Cbr2	-2.79882	4.69692e-42
Sirt4	-2.79745	1.43015e-34
Gpr56	-2.79163	1.02816e-12
Tppp3	-2.78695	3.89352e-15
6430548M08Rik	-2.78347	1.61073e-21
Rdm1	-2.78232	1.30883e-31
Prss16	-2.78116	6.73537e-26
Epb4.1l3	-2.76427	2.38233e-292
Gng10	-2.7609	3.60513e-21
Egr1	-2.75073	8.87207e-25
Sytl1	-2.71713	5.81796e-09
Dhx58	-2.7152	3.22565e-33
Hipk4	-2.71467	3.39575e-10
Arhgef15	-2.67454	2.01248e-18
Tmem169	-2.66229	8.75841e-07
Ccl5	-2.65867	5.54393e-36
Sipa1	-2.6381	6.25664e-109
Rgs4	-2.60046	1.24373e-07
Tap2	-2.59985	3.66518e-83
Il15ra	-2.59042	5.38253e-15
Sema6c	-2.57926	1.39861e-25
Angptl4	-2.57602	1.75039e-18
Pag1	-2.55381	1.31143e-68
Tead3	-2.53458	1.19502e-63
Creld1	-2.5323	1.2396e-63
Hap1	-2.53171	9.36219e-91
Cep170b	-2.5291	1.21366e-147
Itga11	-2.51984	1.13067e-08
Zfp937	-2.51466	3.00607e-12
Foxc1	-2.51461	3.69699e-106
Gm6712	-2.51181	5.89976e-07
Akap12	-2.50974	5.53236e-284
Psen2	-2.49991	8.40391e-12
Slc25a20	-2.49201	5.48558e-45
Ralgps1	-2.48052	1.75993e-20
Scube3	-2.47624	9.68679e-32
Notch1	-2.4635	8.95697e-86
Ccdc102a	-2.46178	1.60406e-74
Pgf	-2.4612	1.29193e-20
Serpinb1a	-2.45371	5.19561e-13
Tmem8b	-2.44311	1.90252e-14
Slc25a23	-2.44088	7.95507e-15
Zcwpw1	-2.44009	3.9613e-32
Grin2d	-2.4309	1.13282e-16
Adcy3	-2.42172	2.32403e-39
Lpcat2	-2.41759	1.32262e-10
Nod1	-2.40636	8.37606e-34
Gm21887	-2.40511	1.44875e-15
Sbsn	-2.4046	9.14983e-20
Mzf1	-2.38799	9.20556e-08
Gm4070	-2.38366	3.28824e-11
Mcf2l	-2.378	3.0365e-22
Mical1	-2.37357	5.42316e-74
B3gnt9	-2.37168	5.71435e-16
Plek2	-2.3595	6.31688e-08
Hes1	-2.35411	5.32767e-18
Rab3d	-2.3519	1.19502e-63
Jmjd7	-2.35048	6.16812e-07
Pdk2	-2.34423	1.83154e-15
Dmpk	-2.34298	1.55901e-33
4930480K23Rik	-2.33975	1.07836e-08
Sh3gl3	-2.33814	3.60219e-15
Fam117a	-2.32951	2.98813e-34
Syt13	-2.32352	8.32034e-07
Unc13d	-2.31595	4.63265e-07
Irf9	-2.31069	1.72749e-97
Mreg	-2.30257	1.95874e-21
Rhof	-2.2946	2.5527e-07
Sort1	-2.27814	2.19187e-23
Dmxl2	-2.27383	1.55977e-30
Sned1	-2.23798	1.73897e-15
4930481B07Rik	-2.23041	4.82529e-07
Lrrc56	-2.21446	1.37555e-11
Ifi44	-2.21081	1.96676e-19
AU041133	-2.20854	2.1877e-09
Adam8	-2.20828	1.09505e-58
Saa3	-2.20355	3.65344e-10
Zfr2	-2.19798	3.96514e-08
Hmga1	-2.19132	6.97663e-169
Nudt12	-2.18431	7.29575e-14
Dbndd2	-2.18191	1.72682e-12
Zfp667	-2.16074	4.14144e-10
Acpp	-2.15646	2.823e-26
Alkbh2	-2.15541	9.86359e-11
Dnaaf3	-2.15524	3.10954e-16
2510009E07Rik	-2.15455	1.3763e-09
Rnft2	-2.1517	7.5474e-14
Hddc3	-2.12953	9.15133e-21
Capn6	-2.12935	6.43306e-13
H2-D1	-2.12886	4.4483e-128
Mdp1	-2.12723	1.59007e-36
1500015A07Rik	-2.12452	4.02416e-12
Rnps1	-2.12432	7.52425e-200
Gnal	-2.1211	1.57454e-14
Herc6	-2.11787	1.18958e-83
Selm	-2.11323	2.75083e-44
Myo1h	-2.10466	4.84251e-11
Stard6	-2.10174	5.6146e-12
Ifi205	-2.10159	1.09558e-07
Tshz1	-2.09872	1.28407e-59
Fam83h	-2.08	4.83712e-54
Gnb4	-2.07794	2.05541e-95
Ptk7	-2.07739	8.35024e-90
Gpr116	-2.06368	1.26043e-10
Rhpn1	-2.05652	6.01016e-15
Rnaset2b	-2.05133	3.32818e-08
C4a	-2.0492	9.2863e-07
Zc3hav1	-2.03684	9.15238e-276
Shroom3	-2.03267	1.42899e-23
Tnfrsf10b	-2.02877	5.36065e-150
Efr3b	-2.01985	6.6744e-07
Csdc2	-2.00475	4.16529e-28
