# Supplementary material for: Disruption of innate defense responses by endoglycosidase HPSE promotes cell survival
Source: JCI Insight. 2021 Apr 8;6(7):e144255. doi: 10.1172/jci.insight.144255 (PMC8119219; doi:10.1172/jci.insight.144255)
Supplement: Supplemental Data Set 3 [file jciinsight-6-144255-s175.xlsx]

## Sheet: cluster1
GOID	GOTerm	Term PValue	Term PValue Corrected with Bonferroni step down	Group PValue	Group PValue Corrected with Bonferroni step down	GOLevels	GOGroups	% Associated Genes	Nr. Genes	Associated Genes Found
GO:0045637	regulation of myeloid cell differentiation	1.63029e-06	0.000128793	2.1588e-06	2.1588e-05	[4, 5, 6, 7, 8, 9]	Group10	4.58333	11	[Acvr1b, Agfg1, Fos, Foxp1, Lif, Nfkbia, Ptpn2, Tjp2, Tnfsf11, Zbtb7a, Zfp36]
GO:0070301	cellular response to hydrogen peroxide	3.27505e-06	0.000255454	4.4217e-08	4.86387e-07	[5, 6]	Group11	6.55738	8	[Agfg1, Foxp1, Il18bp, Ppif, Rhob, Tec, Tnfaip3, Trip10]
GO:0071356	cellular response to tumor necrosis factor	4.49674e-06	0.000346249	2.1588e-06	2.1588e-05	[6]	Group10	4.62963	10	[Agfg1, Foxp1, Il18bp, Irf1, Nfkbia, Ptpn2, Rffl, Tjp2, Tnfsf11, Zfp36]
GO:0042542	response to hydrogen peroxide	6.72863e-06	0.000511376	4.4217e-08	4.86387e-07	[4, 5]	Group11	5.05618	9	[Ada, Agfg1, Foxp1, Il18bp, Ppif, Rhob, Tec, Tnfaip3, Trip10]
GO:0034612	response to tumor necrosis factor	9.09874e-06	0.000682405	2.1588e-06	2.1588e-05	[5]	Group10	4.2735	10	[Agfg1, Foxp1, Il18bp, Irf1, Nfkbia, Ptpn2, Rffl, Tjp2, Tnfsf11, Zfp36]
GO:0002761	regulation of myeloid leukocyte differentiation	1.17533e-05	0.000869742	2.33026e-06	2.09723e-05	[5, 6, 7, 8, 9, 10]	Group08	5.51724	8	[Agfg1, Fos, Foxp1, Lif, Ptpn2, Tjp2, Tnfsf11, Zbtb7a]
GO:0071236	cellular response to antibiotic	1.34509e-05	0.000981913	4.4217e-08	4.86387e-07	[4]	Group11	4.63918	9	[Agfg1, Foxp1, Id3, Il18bp, Ppif, Rhob, Tec, Tnfaip3, Trip10]
GO:0034614	cellular response to reactive oxygen species	1.64755e-05	0.00118623	4.4217e-08	4.86387e-07	[5]	Group11	4.52261	9	[Agfg1, Fos, Foxp1, Il18bp, Ppif, Rhob, Tec, Tnfaip3, Trip10]
GO:0061081	positive regulation of myeloid leukocyte cytokine production involved in immune response	8.06549e-05	0.0057265	0.000692208	0.00276883	[5, 6, 7, 8]	Group07	25	3	[Gprc5b, Sema7a, Tec]
GO:0071887	leukocyte apoptotic process	8.56754e-05	0.00599728	4.4217e-08	4.86387e-07	[5]	Group11	4.92958	7	[Ada, Agfg1, Fnip1, Foxp1, Hcar2, Rapgef2, Tec]
GO:0048008	platelet-derived growth factor receptor signaling pathway	0.000151899	0.0104811	0.000151899	0.000911397	[6, 7, 8]	Group05	7.24638	5	[Arid5b, Lrig2, Ptpn2, Rgs16, Tec]
GO:0003300	cardiac muscle hypertrophy	0.000203912	0.013866	4.4217e-08	4.86387e-07	[6]	Group11	5.21739	6	[Akap1, Foxp1, Marcksl1, Tec, Tiam1, Trip10]
GO:2000106	regulation of leukocyte apoptotic process	0.000234548	0.0157147	4.4217e-08	4.86387e-07	[6, 7]	Group11	5.08475	6	[Ada, Fnip1, Foxp1, Hcar2, Rapgef2, Tec]
GO:2000108	positive regulation of leukocyte apoptotic process	0.000249059	0.0161888	4.4217e-08	4.86387e-07	[6, 7, 8]	Group11	9.52381	4	[Fnip1, Hcar2, Rapgef2, Tec]
GO:0030316	osteoclast differentiation	0.000245527	0.0162048	2.1588e-06	2.1588e-05	[6, 7, 8, 9, 10]	Group10	5.04202	6	[Epha2, Fos, Foxp1, Tjp2, Tnfsf11, Zbtb7a]
GO:0014897	striated muscle hypertrophy	0.000245527	0.0162048	4.4217e-08	4.86387e-07	[5]	Group11	5.04202	6	[Akap1, Foxp1, Marcksl1, Tec, Tiam1, Trip10]
GO:0014896	muscle hypertrophy	0.000268696	0.0171966	4.4217e-08	4.86387e-07	[4]	Group11	4.95868	6	[Akap1, Foxp1, Marcksl1, Tec, Tiam1, Trip10]
GO:0043407	negative regulation of MAP kinase activity	0.0176974	0.0176974	0.0176974	0.0176974	[6, 7, 8, 9, 10, 11, 12]	Group04	4	3	[Dusp8, Rgs16, Spred2]
GO:0031670	cellular response to nutrient	0.000322759	0.0203338	0.000322759	0.00161379	[4, 5, 6]	Group02	6.17284	5	[Baiap2, Snai2, Tnks, Trim24, Usf1]
GO:0033209	tumor necrosis factor-mediated signaling pathway	0.000322759	0.0203338	2.1588e-06	2.1588e-05	[5, 6, 7]	Group10	6.17284	5	[Nfkbia, Ptpn2, Rffl, Tjp2, Tnfsf11]
GO:0046112	nucleobase biosynthetic process	0.000342121	0.0212115	0.000122938	0.000860569	[5, 6, 7]	Group06	15.7895	3	[Ada, Shmt1, Uck2]
GO:0036035	osteoclast development	0.000342121	0.0212115	2.1588e-06	2.1588e-05	[5, 6, 7, 8, 9, 10, 11]	Group10	15.7895	3	[Foxp1, Tjp2, Tnfsf11]
GO:1903205	regulation of hydrogen peroxide-induced cell death	0.000354956	0.0216523	4.4217e-08	4.86387e-07	[4, 5, 6, 7, 8]	Group11	8.69565	4	[Agfg1, Foxp1, Tec, Trip10]
GO:0051155	positive regulation of striated muscle cell differentiation	0.000361488	0.0216893	2.45164e-06	1.96131e-05	[5, 6, 7]	Group09	6.0241	5	[Foxp1, Gdf15, Il4ra, Marcksl1, Trip10]
GO:0051153	regulation of striated muscle cell differentiation	0.000428578	0.0252861	4.4217e-08	4.86387e-07	[5, 6]	Group11	4.54545	6	[Foxp1, Fzd7, Gdf15, Il4ra, Marcksl1, Trip10]
GO:2001038	regulation of cellular response to drug	0.000453091	0.0262793	4.4217e-08	4.86387e-07	[3, 4, 5]	Group11	8.16327	4	[Agfg1, Foxp1, Tec, Trip10]
GO:0036474	cell death in response to hydrogen peroxide	0.000489706	0.0279132	4.4217e-08	4.86387e-07	[4, 6, 7]	Group11	8	4	[Agfg1, Foxp1, Tec, Trip10]
GO:0045649	regulation of macrophage differentiation	0.000535033	0.0299618	2.33026e-06	2.09723e-05	[6, 7, 8, 9, 10, 11]	Group08	13.6364	3	[Agfg1, Lif, Ptpn2]
GO:0007566	embryo implantation	0.0170793	0.0341586	0.0170793	0.0341586	[2, 3, 4, 5]	Group01	4.05405	3	[Acvr1b, Ago2, Lif]
GO:0042108	positive regulation of cytokine biosynthetic process	0.0170793	0.0341586	0.0170793	0.0341586	[4, 5, 6, 7, 8]	Group03	4.05405	3	[Il1a, Irf1, Mapkapk2]
GO:0002700	regulation of production of molecular mediator of immune response	0.000678958	0.0373427	0.000692208	0.00276883	[3, 4, 5]	Group07	4.16667	6	[Foxp1, Gprc5b, Il4ra, Sema7a, Tec, Tnfaip3]
GO:0061082	myeloid leukocyte cytokine production	0.00069568	0.0375667	0.000692208	0.00276883	[4]	Group07	12.5	3	[Gprc5b, Sema7a, Tec]
GO:1901031	regulation of response to reactive oxygen species	0.000754896	0.0400095	4.4217e-08	4.86387e-07	[5, 6]	Group11	7.14286	4	[Agfg1, Foxp1, Tec, Trip10]
GO:0002702	positive regulation of production of molecular mediator of immune response	0.000810884	0.0413551	0.000692208	0.00276883	[3, 4, 5, 6]	Group07	5.05051	5	[Foxp1, Gprc5b, Il4ra, Sema7a, Tec]
GO:0032602	chemokine production	0.000810884	0.0413551	2.45164e-06	1.96131e-05	[3]	Group09	5.05051	5	[Epha2, Foxp1, Il1a, Il4ra, Snai2]
GO:0051149	positive regulation of muscle cell differentiation	0.000810884	0.0413551	2.45164e-06	1.96131e-05	[4, 5, 6]	Group09	5.05051	5	[Foxp1, Gdf15, Il4ra, Marcksl1, Trip10]
GO:0046148	pigment biosynthetic process	0.000807286	0.0419789	0.000122938	0.000860569	[3]	Group06	7.01754	4	[Ada, Rapgef2, Shmt1, Slc11a2]
GO:1904893	negative regulation of STAT cascade	0.000807286	0.0419789	2.33026e-06	2.09723e-05	[5, 6, 7, 8]	Group08	7.01754	4	[Cish, Irf1, Ptpn2, Socs2]
GO:0046426	negative regulation of JAK-STAT cascade	0.000807286	0.0419789	2.33026e-06	2.09723e-05	[6, 7, 8, 9]	Group08	7.01754	4	[Cish, Irf1, Ptpn2, Socs2]
GO:0035994	response to muscle stretch	0.000884128	0.0442064	0.000884128	0.00265238	[4]	Group00	11.5385	3	[Fos, Marcksl1, Nfkbia]
GO:0002292	T cell differentiation involved in immune response	0.0164735	0.0494204	0.000692208	0.00276883	[6, 7, 8, 9, 10, 11]	Group07	4.10959	3	[Foxp1, Il4ra, Irf1]
GO:0042509	regulation of tyrosine phosphorylation of STAT protein	0.0164735	0.0494204	2.33026e-06	2.09723e-05	[7, 8, 9, 10, 11]	Group08	4.10959	3	[Irf1, Lif, Ptpn2]
GO:0046635	positive regulation of alpha-beta T cell activation	0.0164735	0.0494204	2.45164e-06	1.96131e-05	[6, 7, 8, 9]	Group09	4.10959	3	[Ada, Il4ra, Irf1]

## Sheet: cluster2
GOID	GOTerm	Term PValue	Term PValue Corrected with Bonferroni step down	Group PValue	Group PValue Corrected with Bonferroni step down	GOLevels	GOGroups	% Associated Genes	Nr. Genes	Associated Genes Found
GO:0040012	regulation of locomotion	3.68159e-11	1.54995e-08	8.9177e-12	1.42683e-10	[2, 3]	Group15	4.58295	50	[Abr, Actr1a, Adam17, Adtrp, Apobec3, Arf6, Arhgef2, C1qbp, Ccbe1, Ccl20, Col1a1, Col3a1, Cxcl12, Dcn, Ddb1, Dock8, Dpysl3, Emilin1, Fgf7, Flrt2, Gpnmb, Grem1, Hmcn2, Igsf8, Itga3, Lamc2, Ldlrad4, Lmo4, Lpar1, Miip, Mkl1, Mmp10, Mmp9, Mpzl1, Olfm1, Osr1, Pdgfb, Pdgfrb, Pdpn, Phldb2, Pla2g7, Podxl, Rcc2, Runx2, Sema5a, Serpinf1, Slit2, Tubb2b, Vegfc, Wdr1]
GO:0043062	extracellular structure organization	3.8406e-11	1.61305e-08	3.76709e-10	5.27393e-09	[3]	Group12	8.47458	25	[Adamts14, Adtrp, Cd34, Ces1g, Col11a1, Col12a1, Col1a1, Col3a1, Col4a1, Emilin1, Flrt2, Fscn1, Gpm6b, Grem1, Kirrel, Lamc2, Mmp13, Mmp9, Olfml2b, Pdpn, Phldb2, Pla2g7, Runx2, Sema5a, Wdr1]
GO:0040013	negative regulation of locomotion	3.90994e-11	1.63826e-08	8.9177e-12	1.42683e-10	[2, 3, 4]	Group15	5.17241	18	[Abr, Actr1a, Adtrp, Col3a1, Cxcl12, Dcn, Dpysl3, Emilin1, Grem1, Ldlrad4, Miip, Olfm1, Pdgfb, Phldb2, Sema5a, Serpinf1, Slit2, Wdr1]
GO:0040017	positive regulation of locomotion	6.05746e-11	2.53202e-08	8.9177e-12	1.42683e-10	[2, 3, 4]	Group15	4.78395	31	[Adam17, Apobec3, Arf6, Arhgef2, C1qbp, Ccbe1, Ccl20, Col1a1, Cxcl12, Ddb1, Dock8, Fgf7, Gpnmb, Hmcn2, Itga3, Lamc2, Lpar1, Mkl1, Mmp9, Mpzl1, Osr1, Pdgfb, Pdgfrb, Pdpn, Pla2g7, Podxl, Runx2, Sema5a, Slit2, Tubb2b, Vegfc]
GO:0051270	regulation of cellular component movement	1.09699e-10	4.57446e-08	8.9177e-12	1.42683e-10	[3, 4]	Group15	4.65753	51	[Abr, Actn1, Actr1a, Adam17, Adtrp, Apobec3, Arf6, Arhgef2, C1qbp, Ccbe1, Ccl20, Col1a1, Col3a1, Cxcl12, Dcn, Dock8, Dpysl3, Emilin1, Fgf7, Flrt2, Gpnmb, Grem1, Hmcn2, Igsf8, Itga3, Lamc2, Ldlrad4, Lmo4, Lpar1, Miip, Mkl1, Mmp10, Mmp9, Mpzl1, Olfm1, Osr1, Pdgfb, Pdgfrb, Pdpn, Phldb2, Pla2g7, Podxl, Rcc2, Runx2, Sema5a, Serpinf1, Slit2, Tnnt2, Tubb2b, Vegfc, Wdr1]
GO:0048646	anatomical structure formation involved in morphogenesis	1.00485e-09	4.18018e-07	1.60537e-11	2.40806e-10	[2, 3, 4]	Group14	4.18311	53	[Actn1, Actr1a, Adam12, Adam17, Adtrp, Cbln1, Ccbe1, Cd34, Chil1, Col11a1, Col12a1, Col1a1, Col4a1, Col4a2, Cxcl12, Dcn, Ddah1, Ecscr, Emilin1, Fam20a, Gng5, Grem1, Herpud1, Hpse, Itga3, Kat2a, Lmo4, Mfn2, Mmp9, Myof, Nrp2, Olfm1, Osr1, Pdgfrb, Pdpn, Phldb2, Pmp22, Podxl, Prkdc, Rrp7a, Runx1, Sema5a, Serpinf1, Slit2, Stab1, Tcf7, Thbs2, Thbs3, Tnnt2, Ttn, Vegfc, Wdr1, Wdr74]
GO:0010810	regulation of cell-substrate adhesion	1.02174e-09	4.24023e-07	3.76709e-10	5.27393e-09	[3, 4]	Group12	5.8296	13	[C1qbp, Col16a1, Col1a1, Emilin1, Gpm6b, Grem1, Itga3, Kirrel, Pdpn, Phldb2, Rcc2, Runx2, Vegfc]
GO:0030198	extracellular matrix organization	1.02174e-09	4.24023e-07	1.02174e-09	1.32827e-08	[4]	Group08	8.64198	21	[Adamts14, Adtrp, Col11a1, Col12a1, Col1a1, Col3a1, Col4a1, Emilin1, Flrt2, Fscn1, Gpm6b, Grem1, Kirrel, Lamc2, Mmp13, Mmp9, Olfml2b, Pdpn, Phldb2, Runx2, Sema5a]
GO:0031589	cell-substrate adhesion	1.02174e-09	4.24023e-07	2.77496e-09	3.32996e-08	[3]	Group10	5.32213	19	[Actn1, C1qbp, Cd34, Col16a1, Col1a1, Col3a1, Emilin1, Gpm6b, Grem1, Hpse, Itga3, Kirrel, Pdpn, Phldb2, Rcc2, Rpl29, Runx2, Vcam1, Vegfc]
GO:0001667	ameboidal-type cell migration	1.36814e-09	5.66408e-07	1.60537e-11	2.40806e-10	[4, 5]	Group14	4.44444	20	[Actr1a, Adam17, Adtrp, Apobec3, Arf6, C1qbp, Ccbe1, Cxcl12, Dcn, Fgf7, Grem1, Itga3, Mmp9, Nrp2, Pdgfb, Rcc2, Sema5a, Serpinf1, Slit2, Vegfc]
GO:0070848	response to growth factor	1.44502e-07	5.96792e-05	3.83911e-06	3.07129e-05	[4]	Group13	4.47761	33	[Adam17, Adamts7, Akt1s1, Apobec3, Ccbe1, Col1a1, Col3a1, Col4a2, Dcn, Emilin1, Fbn1, Fgf7, Flrt2, Gas1, Grem1, Itga3, Kat2a, Kirrel, Ldlrad4, Myof, Ndst1, Nrep, Nrp2, Pdgfb, Pdgfrb, Peg10, Runx1, Runx2, Sh3glb1, Slit2, Vcam1, Vegfc, Wdr1]
GO:0050900	leukocyte migration	1.93592e-07	7.97599e-05	8.9177e-12	1.42683e-10	[2, 4, 5]	Group15	5.75342	21	[Abr, Adam17, Adtrp, C1qbp, Ccl20, Cd34, Cxcl12, Dock8, Emilin1, Eps8, Grem1, Mkl1, Mmp9, Osr1, Pdgfb, Pla2g7, Podxl, Slit2, Vcam1, Vegfc, Wdr1]
GO:0016053	organic acid biosynthetic process	2.02298e-07	8.31446e-05	2.02298e-07	2.22528e-06	[4]	Group09	4.69974	18	[Adsl, Aldh18a1, Asns, Atic, Bpgm, Eno1, Fabp5, Ggt1, Gsto1, Ldhb, Mtap, Pdgfb, Psat1, Ptgs1, Tcf7, Trib3, Ugdh, Zbtb20]
GO:0071559	response to transforming growth factor beta	3.48799e-07	0.000143008	3.83911e-06	3.07129e-05	[3, 5]	Group13	5.78512	14	[Adam17, Apobec3, Col1a1, Col3a1, Col4a2, Emilin1, Fbn1, Itga3, Kirrel, Ldlrad4, Nrep, Peg10, Runx1, Runx2]
GO:0050920	regulation of chemotaxis	9.35867e-07	0.00038277	8.9177e-12	1.42683e-10	[3, 4, 5]	Group15	6.08696	14	[Adam17, C1qbp, Cxcl12, Grem1, Lpar1, Mkl1, Osr1, Pdgfb, Pdgfrb, Pla2g7, Sema5a, Slit2, Tubb2b, Vegfc]
GO:0072359	circulatory system development	9.54358e-07	0.000389378	1.60537e-11	2.40806e-10	[4, 5]	Group14	4.20372	52	[Actr1a, Adam12, Adtrp, Ccbe1, Cd34, Chil1, Col11a1, Col1a1, Col3a1, Col4a1, Col4a2, Cxcl12, Dcn, Ddah1, Ecscr, Emilin1, Fbn1, Flrt2, Gng5, Grem1, Herpud1, Hpse, Itga3, Kat2a, Kcnab1, Kcnk2, Lmo4, Maml1, Mmp13, Mmp9, Ndst1, Nrp2, Olfm1, Osr1, Pdgfb, Pdgfrb, Pdpn, Prkdc, Prrx1, Prrx2, Runx1, Sema5a, Serpinf1, Slit2, Stab1, Thbs2, Tnnt2, Ttn, Ube4b, Vcam1, Vegfc, Wisp1]
GO:0051271	negative regulation of cellular component movement	1.0306e-06	0.000419455	8.9177e-12	1.42683e-10	[3, 4, 5]	Group15	5.75758	19	[Abr, Actn1, Actr1a, Adtrp, Col3a1, Cxcl12, Dcn, Dpysl3, Emilin1, Grem1, Ldlrad4, Miip, Olfm1, Pdgfb, Phldb2, Sema5a, Serpinf1, Slit2, Wdr1]
GO:0051272	positive regulation of cellular component movement	1.10514e-06	0.000448687	8.9177e-12	1.42683e-10	[3, 4, 5]	Group15	4.61049	29	[Adam17, Apobec3, Arf6, Arhgef2, C1qbp, Ccbe1, Ccl20, Col1a1, Cxcl12, Dock8, Fgf7, Gpnmb, Hmcn2, Itga3, Lamc2, Lpar1, Mkl1, Mmp9, Mpzl1, Osr1, Pdgfb, Pdgfrb, Pdpn, Pla2g7, Podxl, Runx2, Sema5a, Tubb2b, Vegfc]
GO:0007507	heart development	1.14825e-06	0.000465041	1.60537e-11	2.40806e-10	[4, 5, 6]	Group14	4.44126	31	[Actr1a, Col11a1, Col3a1, Emilin1, Fbn1, Flrt2, Gng5, Grem1, Herpud1, Itga3, Kat2a, Kcnab1, Kcnk2, Lmo4, Maml1, Mmp13, Mmp9, Ndst1, Nrp2, Olfm1, Osr1, Pdgfb, Pdgfrb, Pdpn, Prkdc, Slit2, Tnnt2, Ttn, Ube4b, Vcam1, Wisp1]
GO:2000145	regulation of cell motility	1.2965e-06	0.000523788	8.9177e-12	1.42683e-10	[3, 4, 5]	Group15	4.79042	48	[Abr, Actr1a, Adam17, Adtrp, Apobec3, Arf6, Arhgef2, C1qbp, Ccbe1, Ccl20, Col1a1, Col3a1, Cxcl12, Dcn, Dock8, Dpysl3, Emilin1, Fgf7, Flrt2, Gpnmb, Grem1, Hmcn2, Igsf8, Itga3, Lamc2, Ldlrad4, Lmo4, Lpar1, Miip, Mkl1, Mmp10, Mmp9, Mpzl1, Olfm1, Osr1, Pdgfb, Pdgfrb, Pdpn, Phldb2, Pla2g7, Podxl, Rcc2, Runx2, Sema5a, Serpinf1, Slit2, Vegfc, Wdr1]
GO:0072358	cardiovascular system development	1.2965e-06	0.000523788	1.60537e-11	2.40806e-10	[4, 5, 6]	Group14	4.09639	34	[Actr1a, Adam12, Adtrp, Ccbe1, Cd34, Chil1, Col1a1, Col3a1, Col4a1, Col4a2, Cxcl12, Dcn, Ddah1, Ecscr, Emilin1, Grem1, Herpud1, Hpse, Mmp9, Ndst1, Nrp2, Osr1, Pdgfb, Pdgfrb, Pdpn, Prrx1, Prrx2, Runx1, Sema5a, Serpinf1, Slit2, Stab1, Thbs2, Vegfc]
GO:0001944	vasculature development	1.59888e-06	0.000644349	1.60537e-11	2.40806e-10	[4, 5, 6, 7]	Group14	4.17178	34	[Actr1a, Adam12, Adtrp, Ccbe1, Cd34, Chil1, Col1a1, Col3a1, Col4a1, Col4a2, Cxcl12, Dcn, Ddah1, Ecscr, Emilin1, Grem1, Herpud1, Hpse, Mmp9, Ndst1, Nrp2, Osr1, Pdgfb, Pdgfrb, Pdpn, Prrx1, Prrx2, Runx1, Sema5a, Serpinf1, Slit2, Stab1, Thbs2, Vegfc]
GO:0050921	positive regulation of chemotaxis	1.84708e-06	0.000742524	8.9177e-12	1.42683e-10	[3, 4, 5, 6]	Group15	7.83133	13	[Adam17, C1qbp, Cxcl12, Lpar1, Mkl1, Osr1, Pdgfb, Pdgfrb, Pla2g7, Sema5a, Slit2, Tubb2b, Vegfc]
GO:0009792	embryo development ending in birth or egg hatching	2.17813e-06	0.00087343	2.17813e-06	1.96032e-05	[4, 5]	Group04	4.11622	34	[Acsl4, Actr1a, Col11a1, Col1a1, Eif4e2, Eno1, Ext1, Gas1, Gjb3, Herpud1, Kat2a, Lmo4, Mbnl1, Mfn2, Ndst1, Nup133, Osr1, Pdgfb, Pdgfrb, Prkdc, Prrx1, Prrx2, Rcn1, Rrp7a, Runx1, Runx2, Sec24d, Slit2, Tcf7, Tes, Ttn, Vcam1, Wdr74, Zbtb18]
GO:0001568	blood vessel development	2.30923e-06	0.000923691	1.60537e-11	2.40806e-10	[3, 5, 6, 7, 8]	Group14	4.21995	33	[Actr1a, Adam12, Adtrp, Ccbe1, Cd34, Chil1, Col1a1, Col3a1, Col4a1, Col4a2, Cxcl12, Dcn, Ddah1, Ecscr, Emilin1, Grem1, Herpud1, Hpse, Mmp9, Ndst1, Nrp2, Osr1, Pdgfb, Pdgfrb, Prrx1, Prrx2, Runx1, Sema5a, Serpinf1, Slit2, Stab1, Thbs2, Vegfc]
GO:0097435	supramolecular fiber organization	2.55782e-06	0.00102057	5.33331e-07	5.33331e-06	[3]	Group07	4.16667	29	[Actn1, Adamts14, Apobec3, Arf6, Arhgef2, B4galt7, Cald1, Col11a1, Col12a1, Col1a1, Col3a1, Dpysl3, Emilin1, Eps8, Fhod1, Fscn1, Gdpd2, Grem1, Kirrel, Lpar1, Pdgfrb, Phldb2, Sema5a, Slit2, Spire1, Synpo, Tnnt2, Ttn, Wdr1]
GO:0043009	chordate embryonic development	3.2916e-06	0.00131006	2.17813e-06	1.96032e-05	[5, 6]	Group04	4.10448	33	[Actr1a, Col11a1, Col1a1, Eif4e2, Eno1, Ext1, Gas1, Gjb3, Herpud1, Kat2a, Lmo4, Mbnl1, Mfn2, Ndst1, Nup133, Osr1, Pdgfb, Pdgfrb, Prkdc, Prrx1, Prrx2, Rcn1, Rrp7a, Runx1, Runx2, Sec24d, Slit2, Tcf7, Tes, Ttn, Vcam1, Wdr74, Zbtb18]
GO:2000146	negative regulation of cell motility	3.56431e-06	0.00141503	8.9177e-12	1.42683e-10	[3, 4, 5, 6]	Group15	5.51948	17	[Abr, Actr1a, Adtrp, Col3a1, Cxcl12, Dcn, Dpysl3, Emilin1, Grem1, Ldlrad4, Miip, Olfm1, Pdgfb, Phldb2, Serpinf1, Slit2, Wdr1]
GO:2000147	positive regulation of cell motility	4.88293e-06	0.00193364	8.9177e-12	1.42683e-10	[3, 4, 5, 6]	Group15	4.57516	28	[Adam17, Apobec3, Arf6, Arhgef2, C1qbp, Ccbe1, Ccl20, Col1a1, Cxcl12, Dock8, Fgf7, Gpnmb, Hmcn2, Itga3, Lamc2, Lpar1, Mkl1, Mmp9, Mpzl1, Osr1, Pdgfb, Pdgfrb, Pdpn, Pla2g7, Podxl, Runx2, Sema5a, Vegfc]
GO:0002685	regulation of leukocyte migration	5.71269e-06	0.00225651	8.9177e-12	1.42683e-10	[3, 4, 5, 6, 7]	Group15	6.75676	15	[Abr, Adam17, Adtrp, C1qbp, Ccl20, Cxcl12, Dock8, Emilin1, Grem1, Mkl1, Mmp9, Osr1, Pla2g7, Slit2, Vegfc]
GO:0030036	actin cytoskeleton organization	7.44195e-06	0.00293213	5.33331e-07	5.33331e-06	[3, 5]	Group07	4.31655	30	[Abr, Actn1, Apobec3, Arf6, Arhgef2, Cald1, Cdk10, Dpysl3, Eps8, Fgf7, Fhod1, Fscn1, Gdpd2, Gpm6b, Kirrel, Lpar1, Mkl1, Parvb, Pdgfb, Pdgfrb, Phldb2, Sema5a, Sh2b2, Slit2, Spire1, Synpo, Tlr4, Tnnt2, Ttn, Wdr1]
GO:0090287	regulation of cellular response to growth factor stimulus	9.18679e-06	0.00361041	3.83911e-06	3.07129e-05	[3, 4, 6]	Group13	5.86207	17	[Adam17, Ccbe1, Dcn, Emilin1, Fbn1, Grem1, Itga3, Kirrel, Ldlrad4, Myof, Nrep, Pdgfb, Peg10, Runx2, Sh3glb1, Slit2, Vegfc]
GO:0006023	aminoglycan biosynthetic process	9.33217e-06	0.00365821	9.3648e-06	4.6824e-05	[5]	Group11	13.7255	7	[B4galt7, Chpf, Ext1, Ndst1, Pdgfb, Pdgfrb, Ugdh]
GO:0030334	regulation of cell migration	1.05086e-05	0.00410888	8.9177e-12	1.42683e-10	[4, 5, 6]	Group15	4.93179	47	[Abr, Actr1a, Adam17, Adtrp, Apobec3, Arf6, Arhgef2, C1qbp, Ccbe1, Ccl20, Col1a1, Col3a1, Cxcl12, Dcn, Dock8, Dpysl3, Emilin1, Fgf7, Flrt2, Gpnmb, Grem1, Hmcn2, Itga3, Lamc2, Ldlrad4, Lmo4, Lpar1, Miip, Mkl1, Mmp10, Mmp9, Mpzl1, Olfm1, Osr1, Pdgfb, Pdgfrb, Pdpn, Phldb2, Pla2g7, Podxl, Rcc2, Runx2, Sema5a, Serpinf1, Slit2, Vegfc, Wdr1]
GO:0002686	negative regulation of leukocyte migration	1.21601e-05	0.00473029	8.9177e-12	1.42683e-10	[3, 4, 5, 6, 7, 8]	Group15	15.3846	6	[Abr, Adtrp, Cxcl12, Emilin1, Grem1, Slit2]
GO:1901342	regulation of vasculature development	1.21601e-05	0.00473029	1.60537e-11	2.40806e-10	[4, 5, 6, 7, 8]	Group14	5.13514	19	[Adam12, Ccbe1, Cd34, Chil1, Col4a2, Dcn, Ddah1, Ecscr, Emilin1, Grem1, Herpud1, Mmp9, Pdgfb, Runx1, Sema5a, Serpinf1, Stab1, Thbs2, Vegfc]
GO:0071363	cellular response to growth factor stimulus	1.46482e-05	0.00568351	3.83911e-06	3.07129e-05	[5]	Group13	4.65444	33	[Adam17, Adamts7, Akt1s1, Apobec3, Ccbe1, Col1a1, Col3a1, Col4a2, Dcn, Emilin1, Fbn1, Fgf7, Flrt2, Gas1, Grem1, Itga3, Kat2a, Kirrel, Ldlrad4, Myof, Ndst1, Nrep, Nrp2, Pdgfb, Pdgfrb, Peg10, Runx1, Runx2, Sh3glb1, Slit2, Vcam1, Vegfc, Wdr1]
GO:0001525	angiogenesis	1.80718e-05	0.0069938	1.60537e-11	2.40806e-10	[3, 4, 5, 6, 7, 8, 9, 10]	Group14	4.41696	25	[Actr1a, Adam12, Adtrp, Ccbe1, Cd34, Chil1, Col4a1, Col4a2, Cxcl12, Dcn, Ddah1, Ecscr, Emilin1, Grem1, Hpse, Mmp9, Nrp2, Pdgfrb, Runx1, Sema5a, Serpinf1, Slit2, Stab1, Thbs2, Vegfc]
GO:0030335	positive regulation of cell migration	2.00234e-05	0.00772904	8.9177e-12	1.42683e-10	[4, 5, 6, 7]	Group15	4.73773	28	[Adam17, Apobec3, Arf6, Arhgef2, C1qbp, Ccbe1, Ccl20, Col1a1, Cxcl12, Dock8, Fgf7, Gpnmb, Hmcn2, Itga3, Lamc2, Lpar1, Mkl1, Mmp9, Mpzl1, Osr1, Pdgfb, Pdgfrb, Pdpn, Pla2g7, Podxl, Runx2, Sema5a, Vegfc]
GO:0030203	glycosaminoglycan metabolic process	2.18379e-05	0.00840758	9.3648e-06	4.6824e-05	[5]	Group11	8.98876	8	[B4galt7, Chpf, Dcn, Ext1, Ndst1, Pdgfb, Pdgfrb, Ugdh]
GO:0007015	actin filament organization	2.2052e-05	0.00846798	5.33331e-07	5.33331e-06	[4, 6]	Group07	4.88998	20	[Actn1, Apobec3, Arf6, Arhgef2, Cald1, Dpysl3, Eps8, Fhod1, Fscn1, Gdpd2, Kirrel, Lpar1, Phldb2, Sema5a, Slit2, Spire1, Synpo, Tnnt2, Ttn, Wdr1]
GO:0007160	cell-matrix adhesion	2.2911e-05	0.0087749	2.77496e-09	3.32996e-08	[4]	Group10	6.36364	14	[Actn1, Cd34, Col16a1, Col3a1, Emilin1, Gpm6b, Grem1, Hpse, Kirrel, Phldb2, Rcc2, Runx2, Vcam1, Vegfc]
GO:0035850	epithelial cell differentiation involved in kidney development	2.3546e-05	0.00899457	8.99869e-06	5.39921e-05	[5, 6, 7, 8, 9]	Group06	12.2807	7	[Basp1, Cd34, Grem1, Osr1, Pdgfb, Podxl, Wdr1]
GO:0006029	proteoglycan metabolic process	2.48342e-05	0.00946183	9.3648e-06	4.6824e-05	[5, 6]	Group11	11.2676	8	[B4galt7, Chpf, Col11a1, Dcn, Ext1, Hpse, Man1c1, Ndst1]
GO:0030336	negative regulation of cell migration	2.7255e-05	0.0103569	8.9177e-12	1.42683e-10	[4, 5, 6, 7]	Group15	5.80205	17	[Abr, Actr1a, Adtrp, Col3a1, Cxcl12, Dcn, Dpysl3, Emilin1, Grem1, Ldlrad4, Miip, Olfm1, Pdgfb, Phldb2, Serpinf1, Slit2, Wdr1]
GO:1903053	regulation of extracellular matrix organization	4.2521e-05	0.0160729	1.02174e-09	1.32827e-08	[4, 5]	Group08	13.3333	6	[Adtrp, Emilin1, Fscn1, Pdpn, Phldb2, Sema5a]
GO:0072239	metanephric glomerulus vasculature development	4.57464e-05	0.0172006	8.99869e-06	5.39921e-05	[5, 6, 7, 8, 9, 10, 11]	Group06	36.3636	4	[Cd34, Osr1, Pdgfb, Pdgfrb]
GO:0035924	cellular response to vascular endothelial growth factor stimulus	4.57464e-05	0.0172006	4.57464e-05	0.000182986	[6]	Group02	12.2807	7	[Ccbe1, Dcn, Gas1, Nrp2, Pdgfb, Pdgfrb, Vcam1]
GO:0038065	collagen-activated signaling pathway	4.96744e-05	0.0185782	0.000121495	0.000121495	[4, 5, 6]	Group03	25	4	[Col1a1, Col4a1, Col4a2, Col4a5]
GO:0048514	blood vessel morphogenesis	4.96183e-05	0.0186069	1.60537e-11	2.40806e-10	[4, 5, 6, 7, 8, 9]	Group14	4.41826	30	[Actr1a, Adam12, Adtrp, Ccbe1, Cd34, Chil1, Col3a1, Col4a1, Col4a2, Cxcl12, Dcn, Ddah1, Ecscr, Emilin1, Grem1, Herpud1, Hpse, Mmp9, Nrp2, Pdgfb, Pdgfrb, Prrx1, Prrx2, Runx1, Sema5a, Serpinf1, Slit2, Stab1, Thbs2, Vegfc]
GO:0071560	cellular response to transforming growth factor beta stimulus	5.18615e-05	0.0193443	3.83911e-06	3.07129e-05	[4, 6]	Group13	5.90717	14	[Adam17, Apobec3, Col1a1, Col3a1, Col4a2, Emilin1, Fbn1, Itga3, Kirrel, Ldlrad4, Nrep, Peg10, Runx1, Runx2]
GO:0007169	transmembrane receptor protein tyrosine kinase signaling pathway	6.49661e-05	0.0241674	3.83911e-06	3.07129e-05	[5, 6, 7]	Group13	4.17957	27	[Adam17, Akt1s1, Ccbe1, Col1a1, Col4a1, Col4a2, Col4a5, Dcn, Emilin1, Fbn1, Fgf7, Flrt2, Gfra2, Grem1, Igfbp4, Igfbp6, Mmp9, Myof, Ndst1, Nrp2, Pdgfb, Pdgfrb, Runx2, Sh2b2, Sh3glb1, Socs5, Vegfc]
GO:0051764	actin crosslink formation	6.86242e-05	0.0254596	6.86242e-05	0.000205873	[5, 7]	Group00	28.5714	4	[Actn1, Dpysl3, Eps8, Tnnt2]
GO:0045765	regulation of angiogenesis	8.34295e-05	0.0308689	1.60537e-11	2.40806e-10	[4, 5, 6, 7, 8, 9, 10, 11]	Group14	5.13595	17	[Adam12, Ccbe1, Cd34, Chil1, Col4a2, Dcn, Ddah1, Ecscr, Emilin1, Grem1, Mmp9, Runx1, Sema5a, Serpinf1, Stab1, Thbs2, Vegfc]
GO:0043436	oxoacid metabolic process	8.77555e-05	0.0323818	2.02298e-07	2.22528e-06	[4]	Group09	4.05539	41	[Aars, Acsl4, Adsl, Adtrp, Aldh18a1, Asns, Aspa, Atic, Bpgm, Ces1g, Chpf, Dcn, Ddah1, Eno1, Eprs, Fabp5, Ggt1, Gpt2, Gsto1, Iars, Lars, Ldhb, Lypla2, Mtap, Mthfd2, Ndst1, Pck2, Pdgfb, Pdpn, Pnkd, Pon3, Prkar2b, Psat1, Ptgs1, Renbp, Tars, Tcf7, Tlr4, Trib3, Ugdh, Zbtb20]
GO:0072223	metanephric glomerular mesangium development	9.05674e-05	0.0333288	8.99869e-06	5.39921e-05	[6, 7, 8, 9, 10, 11, 12]	Group06	50	3	[Cd34, Pdgfb, Pdgfrb]
GO:0032060	bleb assembly	9.23412e-05	0.0338892	9.23412e-05	0.000184682	[6]	Group01	26.6667	4	[Apobec3, Lpar1, Pmp22, Prdx6]
GO:0046394	carboxylic acid biosynthetic process	9.37496e-05	0.0343123	2.02298e-07	2.22528e-06	[5, 6]	Group09	4.72441	18	[Adsl, Aldh18a1, Asns, Atic, Bpgm, Eno1, Fabp5, Ggt1, Gsto1, Ldhb, Mtap, Pdgfb, Psat1, Ptgs1, Tcf7, Trib3, Ugdh, Zbtb20]
GO:0030199	collagen fibril organization	0.000101009	0.0368684	3.76709e-10	5.27393e-09	[4, 5]	Group12	13.7255	7	[Adamts14, Col11a1, Col12a1, Col1a1, Col3a1, Emilin1, Grem1]
GO:1903055	positive regulation of extracellular matrix organization	0.000101009	0.0368684	1.02174e-09	1.32827e-08	[4, 5, 6]	Group08	20.8333	5	[Emilin1, Fscn1, Pdpn, Phldb2, Sema5a]
GO:0046033	AMP metabolic process	0.000121495	0.0441025	4.73563e-06	3.31494e-05	[4, 7, 8, 9, 10]	Group05	25	4	[Adsl, Ak2, Ak4, Nt5e]
GO:0046940	nucleoside monophosphate phosphorylation	0.000121495	0.0441025	4.73563e-06	3.31494e-05	[6, 7, 8, 9]	Group05	25	4	[Ak2, Ak4, Ak5, Pnkp]
GO:0038063	collagen-activated tyrosine kinase receptor signaling pathway	0.000121495	0.0441025	0.000121495	0.000121495	[5, 6, 7, 8]	Group03	30.7692	4	[Col1a1, Col4a1, Col4a2, Col4a5]
GO:0006024	glycosaminoglycan biosynthetic process	0.00012689	0.0459341	9.3648e-06	4.6824e-05	[6]	Group11	15.5556	7	[B4galt7, Chpf, Ext1, Ndst1, Pdgfb, Pdgfrb, Ugdh]

## Sheet: cluster3
GOID	GOTerm	Term PValue	Term PValue Corrected with Bonferroni step down	Group PValue	Group PValue Corrected with Bonferroni step down	GOLevels	GOGroups	% Associated Genes	Nr. Genes	Associated Genes Found
GO:1903047	mitotic cell cycle process	4.80021e-22	1.75688e-19	1.56217e-20	2.18704e-19	[3, 4]	Group15	7.86838	55	[Anapc15, Anln, Aurka, Aurkb, Becn1, Bub1, Ccna2, Ccnb1, Cdc20, Cdc25c, Cdc45, Cdca8, Cdk1, Cenpa, Cenpe, Cenpf, Cep55, Chek2, Ckap2, Cks2, Cntrob, Cul3, Cul4b, Dbf4, Dgkz, Ecd, Ect2, Kif11, Kif14, Kif20a, Kif20b, Kif23, Kif2c, Kif4, Knstrn, Larp7, Mki67, Ncapd2, Ndc80, Nde1, Nek2, Nusap1, Plk1, Racgap1, Rad51c, Spag5, Spc25, Tacc3, Tbce, Tipin, Top2a, Ube2c, Ube2s, Vps4a, Zw10]
GO:0051276	chromosome organization	2.97343e-21	1.0853e-18	5.1009e-25	8.16144e-24	[4]	Group09	5.86319	72	[Actl6a, Anapc15, Anp32e, Aurka, Aurkb, Becn1, Brd9, Bub1, Ccna2, Ccnb1, Cct8, Cdc20, Cdc45, Cdca8, Cdk1, Cenpa, Cenpe, Cenpk, Ctcf, Cul3, Cul4b, Ddx1, Dek, Dmap1, Eny2, Fbxo4, Gnl3l, Gtf2i, H2afx, Hdac2, Hist1h1c, Hist1h2bc, Hmgb2, Hmgn5, Hnrnpc, Ing3, Kif14, Kif23, Kif2c, Kif4, Knstrn, Meaf6, Mki67, Mlh3, Nap1l4, Ncapd2, Ndc80, Nek2, Nucks1, Nudt5, Nusap1, Phf19, Pif1, Plk1, Psmd14, Racgap1, Ra…
GO:0000278	mitotic cell cycle	3.21988e-21	1.17204e-18	1.56217e-20	2.18704e-19	[3]	Group15	6.81564	61	[Anapc15, Anln, Aurka, Aurkb, Becn1, Bub1, Ccna2, Ccnb1, Cdc20, Cdc25c, Cdc45, Cdca8, Cdk1, Cenpa, Cenpe, Cenpf, Cep55, Chek2, Ckap2, Cks2, Cntrl, Cntrob, Cul3, Cul4b, Dbf4, Dgkz, Ecd, Ect2, Kif11, Kif14, Kif20a, Kif20b, Kif23, Kif2c, Kif4, Knstrn, Larp7, Mki67, Ncapd2, Ndc80, Nde1, Nek2, Nudt15, Nup88, Nusap1, Pbk, Plk1, Racgap1, Rad51c, Ska2, Spag5, Spc25, Tacc3, Tada3, Tbce, Tipin, Top2a, Ube2…
GO:0022402	cell cycle process	1.53786e-18	5.58242e-16	1.56217e-20	2.18704e-19	[2, 3]	Group15	5.6266	66	[Anapc15, Anln, Aspm, Aurka, Aurkb, Becn1, Bub1, Ccna2, Ccnb1, Cdc20, Cdc25c, Cdc45, Cdca8, Cdk1, Cenpa, Cenpe, Cenpf, Cenpq, Cep135, Cep55, Cep72, Chek2, Chordc1, Ckap2, Cks2, Cntrl, Cntrob, Cul3, Cul4b, Dbf4, Dgkz, Ecd, Ect2, Fanca, Gtf2i, Kif11, Kif14, Kif20a, Kif20b, Kif23, Kif2c, Kif4, Knstrn, Larp7, Mki67, Mlh3, Ncapd2, Ndc80, Nde1, Nek2, Nuf2, Nusap1, Odf2, Plk1, Racgap1, Rad51c, Spag5, Sp…
GO:0098813	nuclear chromosome segregation	1.58512e-17	5.73813e-15	5.1009e-25	8.16144e-24	[3, 4]	Group09	11.1888	32	[Anapc15, Aurkb, Becn1, Bub1, Ccnb1, Cdc20, Cdca8, Cenpe, Cenpf, Cenpq, Cul3, Ect2, Kif14, Kif23, Kif2c, Kif4, Knstrn, Mlh3, Ncapd2, Ndc80, Nek2, Nuf2, Nusap1, Plk1, Racgap1, Rad51c, Spag5, Tacc3, Top2a, Ube2c, Vps4a, Zw10]
GO:0000819	sister chromatid segregation	2.5093e-17	9.05858e-15	5.1009e-25	8.16144e-24	[4, 5]	Group09	13.8462	27	[Anapc15, Aurkb, Becn1, Bub1, Ccnb1, Cdc20, Cdca8, Cenpe, Cul3, Kif14, Kif23, Kif2c, Kif4, Knstrn, Ncapd2, Ndc80, Nek2, Nusap1, Plk1, Racgap1, Rad51c, Spag5, Tacc3, Top2a, Ube2c, Vps4a, Zw10]
GO:0140014	mitotic nuclear division	2.92738e-17	1.05386e-14	1.56217e-20	2.18704e-19	[4, 5, 6]	Group15	10.9589	32	[Anapc15, Aurka, Aurkb, Becn1, Bub1, Ccnb1, Cdc20, Cdca8, Cenpe, Chek2, Cul3, Kif11, Kif14, Kif20b, Kif23, Kif2c, Kif4, Knstrn, Mki67, Ncapd2, Ndc80, Nde1, Nek2, Nusap1, Plk1, Racgap1, Spag5, Tacc3, Ube2c, Ube2s, Vps4a, Zw10]
GO:0000070	mitotic sister chromatid segregation	3.25364e-17	1.16806e-14	5.1009e-25	8.16144e-24	[4, 5, 6, 7]	Group09	15.3374	25	[Anapc15, Aurkb, Becn1, Bub1, Ccnb1, Cdc20, Cdca8, Cenpe, Cul3, Kif14, Kif23, Kif2c, Kif4, Knstrn, Ncapd2, Ndc80, Nek2, Nusap1, Plk1, Racgap1, Spag5, Tacc3, Ube2c, Vps4a, Zw10]
GO:0000280	nuclear division	1.14699e-16	4.10622e-14	5.1009e-25	8.16144e-24	[5]	Group09	8.33333	39	[Anapc15, Aspm, Aurka, Aurkb, Becn1, Bub1, Ccnb1, Cdc20, Cdca8, Cenpe, Chek2, Cks2, Cul3, Fanca, Gtf2i, Kif11, Kif14, Kif20b, Kif23, Kif2c, Kif4, Knstrn, Mki67, Mlh3, Ncapd2, Ndc80, Nde1, Nek2, Nusap1, Plk1, Racgap1, Rad51c, Spag5, Tacc3, Top2a, Ube2c, Ube2s, Vps4a, Zw10]
GO:0048285	organelle fission	1.17319e-16	4.1883e-14	1.56217e-20	2.18704e-19	[4]	Group15	7.89981	41	[Anapc15, Aspm, Aurka, Aurkb, Becn1, Bub1, Ccnb1, Cdc20, Cdca8, Cenpe, Chek2, Cks2, Cul3, Fanca, Gtf2i, Kif11, Kif14, Kif20b, Kif23, Kif2c, Kif4, Knstrn, Mki67, Mlh3, Mtfp1, Ncapd2, Ndc80, Nde1, Nek2, Nusap1, Opa1, Plk1, Racgap1, Rad51c, Spag5, Tacc3, Top2a, Ube2c, Ube2s, Vps4a, Zw10]
GO:1902850	microtubule cytoskeleton organization involved in mitosis	7.47099e-14	2.65967e-11	1.56217e-20	2.18704e-19	[4, 5, 6]	Group15	15.0376	20	[Aurka, Aurkb, Ccnb1, Cdc20, Cenpa, Cenpe, Chek2, Kif11, Kif23, Kif4, Ndc80, Nde1, Nek2, Nusap1, Plk1, Racgap1, Spc25, Tacc3, Tbce, Zw10]
GO:0051983	regulation of chromosome segregation	1.829e-13	6.49296e-11	1.56217e-20	2.18704e-19	[3, 4]	Group15	16.8224	18	[Anapc15, Becn1, Bub1, Ccnb1, Cenpe, Cul3, Ect2, Kif2c, Knstrn, Mki67, Ndc80, Nek2, Plk1, Racgap1, Spag5, Tacc3, Ube2c, Zw10]
GO:0010564	regulation of cell cycle process	2.41277e-13	8.54122e-11	1.56217e-20	2.18704e-19	[3, 4, 5]	Group15	6.30769	41	[Anapc15, Aurka, Aurkb, Becn1, Bub1, Ccnb1, Cdc20, Cdc25c, Cdc45, Cdk1, Cenpe, Cenpf, Chek2, Chordc1, Cntrl, Cul3, Cul4b, Dbf4, Dgkz, Ecd, Ect2, Kif11, Kif14, Kif20a, Kif20b, Kif23, Knstrn, Larp7, Mki67, Ndc80, Nek2, Nusap1, Plk1, Racgap1, Rad51c, Spag5, Tacc3, Tipin, Ube2c, Vps4a, Zw10]
GO:0000910	cytokinesis	5.2038e-13	1.83694e-10	1.56217e-20	2.18704e-19	[3, 4]	Group15	13.6054	20	[Anln, Aurka, Aurkb, Becn1, Cenpa, Cep55, Ckap2, Cntrl, Cntrob, Cul3, Ect2, Kif14, Kif20a, Kif20b, Kif23, Kif4, Nusap1, Plk1, Racgap1, Vps4a]
GO:0000281	mitotic cytokinesis	5.84956e-12	2.05905e-09	1.56217e-20	2.18704e-19	[4, 5, 6]	Group15	23.2143	13	[Anln, Cenpa, Cep55, Ckap2, Cntrob, Ect2, Kif20a, Kif20b, Kif23, Kif4, Nusap1, Plk1, Racgap1]
GO:0000226	microtubule cytoskeleton organization	6.37689e-12	2.23829e-09	1.56217e-20	2.18704e-19	[3, 5]	Group15	6.34921	36	[Aspm, Aurka, Aurkb, Ccnb1, Cdc20, Cdk1, Cenpa, Cenpe, Cep135, Cep72, Chek2, Chordc1, Ckap2, Cntrl, Cntrob, Cript, Gas2l3, Kif11, Kif20a, Kif23, Kif2c, Kif4, Knstrn, Ndc80, Nde1, Nek2, Nusap1, Odf2, Plk1, Racgap1, Ska2, Spag5, Spc25, Tacc3, Tbce, Zw10]
GO:0051988	regulation of attachment of spindle microtubules to kinetochore	6.41713e-12	2.24599e-09	1.56217e-20	2.18704e-19	[4, 5, 6]	Group15	61.5385	8	[Becn1, Ccnb1, Cenpe, Ect2, Knstrn, Nek2, Racgap1, Spag5]
GO:0008608	attachment of spindle microtubules to kinetochore	6.65363e-12	2.32212e-09	1.56217e-20	2.18704e-19	[3, 4, 5]	Group15	31.4286	11	[Becn1, Ccnb1, Cenpe, Ect2, Kif2c, Knstrn, Ndc80, Nek2, Nuf2, Racgap1, Spag5]
GO:0007051	spindle organization	1.12907e-11	3.92918e-09	1.56217e-20	2.18704e-19	[3, 4, 6]	Group15	11.5607	20	[Aspm, Aurka, Aurkb, Ccnb1, Cdc20, Cenpe, Cep72, Chek2, Kif11, Kif23, Kif4, Knstrn, Ndc80, Nek2, Plk1, Racgap1, Spag5, Spc25, Tacc3, Tbce]
GO:0061640	cytoskeleton-dependent cytokinesis	1.74866e-11	6.06785e-09	1.56217e-20	2.18704e-19	[4, 5]	Group15	18.9189	14	[Anln, Aurkb, Cenpa, Cep55, Ckap2, Cntrob, Ect2, Kif20a, Kif20b, Kif23, Kif4, Nusap1, Plk1, Racgap1]
GO:0010498	proteasomal protein catabolic process	2.33893e-11	8.09269e-09	1.42888e-14	1.71466e-13	[5, 6, 7, 8]	Group14	6.91964	31	[Aurka, Cdc20, Cul1, Cul3, Cul4b, Dnajc10, Dzip3, Fbxo4, Fbxo9, Kif14, Nudt15, Pbk, Pcbp2, Plk1, Pomt1, Psmc1, Psmc2, Psmc5, Psmc6, Psmd1, Psmd14, Rad23a, Rbx1, Spop, Tmtc3, Ube2c, Ube2d3, Ube2s, Ube4a, Ubxn2a, Uggt2]
GO:0051310	metaphase plate congression	2.35085e-11	8.11045e-09	1.56217e-20	2.18704e-19	[4, 5, 6]	Group15	20.9677	13	[Becn1, Ccnb1, Cdca8, Cenpe, Cenpf, Cenpq, Cul3, Kif14, Kif2c, Ndc80, Spag5, Vps4a, Zw10]
GO:0051603	proteolysis involved in cellular protein catabolic process	3.86719e-11	1.33031e-08	1.42888e-14	1.71466e-13	[5, 6, 7]	Group14	5.58739	39	[Aurka, Cdc20, Cul1, Cul3, Cul4b, Cul5, Dnajc10, Dzip3, Fbxo4, Fbxo9, Hspa5, Kif14, Nedd4, Ngly1, Nudt15, Pbk, Pcbp2, Plk1, Pomt1, Psma1, Psmc1, Psmc2, Psmc5, Psmc6, Psmd1, Psmd14, Rad23a, Rbx1, Spop, Tmtc3, Ube2c, Ube2d3, Ube2n, Ube2s, Ube4a, Ubxn2a, Uggt2, Vps4a, Zmpste24]
GO:0007052	mitotic spindle organization	4.68364e-11	1.60649e-08	1.56217e-20	2.18704e-19	[4, 5, 6, 7]	Group15	14.4144	16	[Aurka, Aurkb, Ccnb1, Cdc20, Cenpe, Chek2, Kif11, Kif23, Kif4, Ndc80, Nek2, Plk1, Racgap1, Spc25, Tacc3, Tbce]
GO:0033043	regulation of organelle organization	4.95007e-11	1.69292e-08	1.56217e-20	2.18704e-19	[4, 5]	Group15	4.30769	56	[Anapc15, Apopt1, Aurkb, Becn1, Bub1, C2cd5, Ccnb1, Cct8, Cdc20, Cdc45, Cenpe, Cep135, Cfl2, Chordc1, Ckap2, Cntrl, Cntrob, Cript, Ctcf, Cul3, Dynll1, Evi5l, Evl, Fbxo4, Gnl3l, Hdac2, Hnrnpc, Kif11, Kif20b, Mki67, Ndc80, Nek2, Nusap1, Odf2, Opa1, Pan2, Phf19, Pif1, Plk1, Ptbp1, Rap1a, Sec22b, Ska2, Spag5, Syt11, Tacc3, Tada3, Tbc1d7, Tesk1, Top2a, Ttc8, Twf1, Ube2c, Ube2n, Xrcc5, Zw10]
GO:0044257	cellular protein catabolic process	7.39558e-11	2.52189e-08	1.42888e-14	1.71466e-13	[5, 6]	Group14	5.36193	40	[Aurka, Cdc20, Chek2, Cul1, Cul3, Cul4b, Cul5, Dnajc10, Dzip3, Fbxo4, Fbxo9, Hspa5, Kif14, Nedd4, Ngly1, Nudt15, Pbk, Pcbp2, Plk1, Pomt1, Psma1, Psmc1, Psmc2, Psmc5, Psmc6, Psmd1, Psmd14, Rad23a, Rbx1, Spop, Tmtc3, Ube2c, Ube2d3, Ube2n, Ube2s, Ube4a, Ubxn2a, Uggt2, Vps4a, Zmpste24]
GO:0033044	regulation of chromosome organization	9.54708e-11	3.24601e-08	5.1009e-25	8.16144e-24	[5, 6]	Group09	7.43802	27	[Anapc15, Aurkb, Becn1, Bub1, Ccnb1, Cct8, Cdc45, Cenpe, Ctcf, Cul3, Fbxo4, Gnl3l, Hnrnpc, Mki67, Ndc80, Nek2, Phf19, Pif1, Plk1, Rap1a, Tacc3, Tada3, Top2a, Ube2c, Ube2n, Xrcc5, Zw10]
GO:0051303	establishment of chromosome localization	1.70697e-10	5.78664e-08	1.56217e-20	2.18704e-19	[4, 5]	Group15	16.092	14	[Becn1, Ccnb1, Cdca8, Cenpe, Cenpf, Cenpq, Cul3, Kif14, Kif2c, Ndc80, Nde1, Spag5, Vps4a, Zw10]
GO:0050000	chromosome localization	1.99973e-10	6.75908e-08	1.56217e-20	2.18704e-19	[4]	Group15	15.9091	14	[Becn1, Ccnb1, Cdca8, Cenpe, Cenpf, Cenpq, Cul3, Kif14, Kif2c, Ndc80, Nde1, Spag5, Vps4a, Zw10]
GO:0044772	mitotic cell cycle phase transition	6.62674e-10	2.23321e-07	1.56217e-20	2.18704e-19	[4, 5]	Group15	6.81818	27	[Anapc15, Aurkb, Bub1, Ccna2, Ccnb1, Cdc25c, Cdc45, Cdk1, Cenpe, Cenpf, Chek2, Cks2, Cul3, Cul4b, Dbf4, Dgkz, Ecd, Kif14, Larp7, Ndc80, Plk1, Rad51c, Tacc3, Ube2c, Ube2s, Vps4a, Zw10]
GO:0044265	cellular macromolecule catabolic process	8.72189e-10	2.93056e-07	1.42888e-14	1.71466e-13	[4, 5]	Group14	4.49219	46	[Aurka, Cdc20, Chek2, Cul1, Cul3, Cul4b, Cul5, Dnajc10, Dzip3, Fbxo4, Fbxo9, Hnrnpc, Hnrnpr, Hspa5, Kif14, Ncbp2, Nedd4, Ngly1, Nudt15, Pan2, Pbk, Pcbp2, Plk1, Pomt1, Psma1, Psmc1, Psmc2, Psmc5, Psmc6, Psmd1, Psmd14, Ptbp1, Rad23a, Rbm8a, Rbx1, Spop, Tmtc3, Ube2c, Ube2d3, Ube2n, Ube2s, Ube4a, Ubxn2a, Uggt2, Vps4a, Zmpste24]
GO:0051726	regulation of cell cycle	1.08721e-09	3.64214e-07	1.56217e-20	2.18704e-19	[3, 4]	Group15	4.34389	48	[Anapc15, Aspm, Aurka, Aurkb, Becn1, Bub1, Ccna2, Ccnb1, Cdc20, Cdc25c, Cdc45, Cdk1, Cenpe, Cenpf, Chek2, Chordc1, Cks2, Cntrl, Cul3, Cul4b, Dbf4, Dgkz, Ecd, Ect2, Fbxo4, Fnta, Kif11, Kif14, Kif20a, Kif20b, Kif23, Knstrn, Larp7, Mki67, Ndc80, Nek2, Nusap1, Plk1, Racgap1, Rad23a, Rad51c, Spag5, Tacc3, Tipin, Top2a, Ube2c, Vps4a, Zw10]
GO:0006259	DNA metabolic process	1.10456e-09	3.68923e-07	3.61719e-14	3.97891e-13	[4, 5, 6]	Group13	4.58811	44	[Actl6a, Atf1, Aurkb, Cct8, Cdc45, Cdk1, Chek2, Ctcf, Cul4b, Dbf4, Ddx1, Dek, Dmap1, Ercc6l2, Eri2, Esco2, Fanca, Fancc, Fbxo4, Gnl3l, H2afx, Hmgb2, Hnrnpc, Mcm9, Mlh3, Nek2, Nucks1, Parp2, Parpbp, Pif1, Psmd14, Ptbp1, Rad23a, Rad51c, Rap1a, Rbx1, Rpa1, Tdp1, Tfrc, Tipin, Top2a, Ube2d3, Ube2n, Xrcc5]
GO:0006974	cellular response to DNA damage stimulus	1.29993e-09	4.32877e-07	7.95258e-10	6.36206e-09	[4]	Group10	4.94924	39	[Actl6a, Cdc45, Cdk1, Chek2, Cul4b, Cul5, Ddx1, Dek, Dgkz, Dmap1, Ercc6l2, Esco2, Fanca, Fancc, Fbxo4, H2afx, Hnrnpk, Ikbkg, Mcm9, Mlh3, Nedd4, Nucks1, Parp2, Parpbp, Pif1, Plk1, Psmd14, Rad23a, Rad51c, Rap1a, Rbx1, Rpa1, Tdp1, Tipin, Top2a, Trpt1, Ube2d3, Ube2n, Xrcc5]
GO:0044770	cell cycle phase transition	1.49595e-09	4.96655e-07	1.56217e-20	2.18704e-19	[3, 4]	Group15	6.36364	28	[Anapc15, Aurkb, Bub1, Ccna2, Ccnb1, Cdc25c, Cdc45, Cdk1, Cenpe, Cenpf, Chek2, Cks2, Cul3, Cul4b, Dbf4, Dgkz, Ecd, Kif14, Larp7, Ndc80, Plk1, Rad51c, Tacc3, Tipin, Ube2c, Ube2s, Vps4a, Zw10]
GO:0019941	modification-dependent protein catabolic process	2.92476e-09	9.68094e-07	1.42888e-14	1.71466e-13	[6, 7, 8]	Group14	5.54593	32	[Aurka, Cdc20, Cul1, Cul3, Cul4b, Cul5, Dnajc10, Dzip3, Fbxo4, Fbxo9, Kif14, Nedd4, Pbk, Pcbp2, Plk1, Psma1, Psmc1, Psmc2, Psmc5, Psmc6, Psmd1, Rad23a, Rbx1, Spop, Ube2c, Ube2d3, Ube2n, Ube2s, Ube4a, Ubxn2a, Vps4a, Zmpste24]
GO:0032465	regulation of cytokinesis	3.06014e-09	1.00984e-06	1.56217e-20	2.18704e-19	[4, 5, 6]	Group15	14.4444	13	[Aurka, Aurkb, Becn1, Cntrl, Cul3, Ect2, Kif14, Kif20a, Kif20b, Kif23, Plk1, Racgap1, Vps4a]
GO:0007080	mitotic metaphase plate congression	3.37889e-09	1.11166e-06	1.56217e-20	2.18704e-19	[4, 5, 6, 7, 8]	Group15	21.7391	10	[Becn1, Ccnb1, Cdca8, Cenpe, Cul3, Kif14, Kif2c, Ndc80, Vps4a, Zw10]
GO:0043632	modification-dependent macromolecule catabolic process	4.61401e-09	1.51339e-06	1.42888e-14	1.71466e-13	[5, 6]	Group14	5.44218	32	[Aurka, Cdc20, Cul1, Cul3, Cul4b, Cul5, Dnajc10, Dzip3, Fbxo4, Fbxo9, Kif14, Nedd4, Pbk, Pcbp2, Plk1, Psma1, Psmc1, Psmc2, Psmc5, Psmc6, Psmd1, Rad23a, Rbx1, Spop, Ube2c, Ube2d3, Ube2n, Ube2s, Ube4a, Ubxn2a, Vps4a, Zmpste24]
GO:0006281	DNA repair	4.7241e-09	1.54478e-06	7.95258e-10	6.36206e-09	[5, 6, 7]	Group10	5.87045	29	[Actl6a, Cdc45, Cdk1, Chek2, Cul4b, Ddx1, Dek, Dmap1, Ercc6l2, Esco2, Fanca, Fancc, H2afx, Mcm9, Mlh3, Nucks1, Parp2, Parpbp, Pif1, Psmd14, Rad23a, Rad51c, Rap1a, Rbx1, Rpa1, Tdp1, Ube2d3, Ube2n, Xrcc5]
GO:0043161	proteasome-mediated ubiquitin-dependent protein catabolic process	5.9793e-09	1.94925e-06	1.42888e-14	1.71466e-13	[6, 7, 8, 9, 10]	Group14	6.57895	25	[Aurka, Cdc20, Cul1, Cul3, Dnajc10, Dzip3, Fbxo4, Fbxo9, Kif14, Pbk, Pcbp2, Plk1, Psmc1, Psmc2, Psmc5, Psmc6, Psmd1, Rad23a, Rbx1, Spop, Ube2c, Ube2d3, Ube2s, Ube4a, Ubxn2a]
GO:0034502	protein localization to chromosome	6.03072e-09	1.95998e-06	1.80961e-10	1.62865e-09	[6]	Group12	13.6842	13	[Aurkb, Cct8, Cdk1, Cenpa, Cenpq, Ctcf, Esco2, Gnl3l, Ndc80, Plk1, Rap1a, Rpa1, Zw10]
GO:0045787	positive regulation of cell cycle	6.31598e-09	2.04638e-06	1.56217e-20	2.18704e-19	[3, 4, 5]	Group15	6.34146	26	[Aurkb, Becn1, Ccna2, Ccnb1, Cdc25c, Cdc45, Cdk1, Cenpe, Chek2, Cks2, Cul3, Cul4b, Dbf4, Ect2, Fnta, Kif14, Kif20b, Kif23, Larp7, Ndc80, Nusap1, Racgap1, Rad23a, Rad51c, Spag5, Ube2c]
GO:0007346	regulation of mitotic cell cycle	6.38003e-09	2.06075e-06	1.56217e-20	2.18704e-19	[4, 5]	Group15	5.36913	32	[Anapc15, Aurkb, Becn1, Bub1, Ccnb1, Cdc45, Cdk1, Cenpe, Cenpf, Chek2, Cks2, Cul3, Cul4b, Dbf4, Dgkz, Ecd, Kif11, Kif14, Kif20b, Larp7, Mki67, Ndc80, Nek2, Nusap1, Plk1, Rad51c, Tacc3, Tipin, Top2a, Ube2c, Vps4a, Zw10]
GO:0030163	protein catabolic process	7.69492e-09	2.47777e-06	1.42888e-14	1.71466e-13	[4, 5]	Group14	4.49561	41	[Aurka, Cdc20, Chek2, Cul1, Cul3, Cul4b, Cul5, Dnajc10, Dzip3, Fbxo4, Fbxo9, Hspa5, Kif14, Nedd4, Ngly1, Nudt15, Pbk, Pcbp2, Plk1, Pomt1, Psma1, Psmc1, Psmc2, Psmc5, Psmc6, Psmd1, Psmd14, Rad23a, Rbx1, Sec22b, Spop, Tmtc3, Ube2c, Ube2d3, Ube2n, Ube2s, Ube4a, Ubxn2a, Uggt2, Vps4a, Zmpste24]
GO:0006511	ubiquitin-dependent protein catabolic process	8.60413e-09	2.76193e-06	1.42888e-14	1.71466e-13	[7, 8, 9]	Group14	5.42907	31	[Aurka, Cdc20, Cul1, Cul3, Cul4b, Cul5, Dnajc10, Dzip3, Fbxo4, Fbxo9, Kif14, Nedd4, Pbk, Pcbp2, Plk1, Psma1, Psmc1, Psmc2, Psmc5, Psmc6, Psmd1, Rad23a, Rbx1, Spop, Ube2c, Ube2d3, Ube2n, Ube2s, Ube4a, Ubxn2a, Vps4a]
GO:0090068	positive regulation of cell cycle process	9.31952e-09	2.98225e-06	1.56217e-20	2.18704e-19	[3, 4, 5, 6]	Group15	7.55396	21	[Aurkb, Becn1, Ccnb1, Cdc25c, Cdc45, Cdk1, Cenpe, Cul3, Cul4b, Dbf4, Ect2, Kif14, Kif20b, Kif23, Larp7, Ndc80, Nusap1, Racgap1, Rad51c, Spag5, Ube2c]
GO:0033365	protein localization to organelle	1.57806e-08	5.034e-06	1.80961e-10	1.62865e-09	[5]	Group12	4.67762	37	[Ahi1, Arhgef11, Arl2bp, Aurka, Aurkb, Bbip1, Cct8, Cdk1, Cenpa, Cenpq, Cep72, Cript, Ctcf, Cubn, Ddx1, Dmap1, Ect2, Esco2, Fbxo4, Gnl3l, Hspa5, Ipo8, Kif20b, Kpna2, Ndc80, Nedd4, Nup88, Plk1, Rap1a, Rpa1, Spag5, Spc25, Syt11, Uqcrc2, Vps4a, Ywhae, Zw10]
GO:1901990	regulation of mitotic cell cycle phase transition	1.73067e-08	5.50354e-06	1.56217e-20	2.18704e-19	[5, 6, 7]	Group15	7.29167	21	[Anapc15, Aurkb, Bub1, Ccnb1, Cdc45, Cdk1, Cenpe, Cenpf, Cul3, Cul4b, Dbf4, Dgkz, Ecd, Kif14, Larp7, Ndc80, Plk1, Rad51c, Ube2c, Vps4a, Zw10]
GO:0033047	regulation of mitotic sister chromatid segregation	2.39413e-08	7.5894e-06	1.56217e-20	2.18704e-19	[5, 6, 7, 8]	Group15	15.493	11	[Anapc15, Becn1, Bub1, Ccnb1, Cenpe, Cul3, Ndc80, Plk1, Tacc3, Ube2c, Zw10]
GO:1901987	regulation of cell cycle phase transition	2.8461e-08	8.99367e-06	1.56217e-20	2.18704e-19	[4, 5, 6]	Group15	6.79012	22	[Anapc15, Aurkb, Bub1, Ccnb1, Cdc25c, Cdc45, Cdk1, Cenpe, Cenpf, Cul3, Cul4b, Dbf4, Dgkz, Ecd, Kif14, Larp7, Ndc80, Plk1, Rad51c, Ube2c, Vps4a, Zw10]
GO:0070925	organelle assembly	3.10713e-08	9.78747e-06	1.56217e-20	2.18704e-19	[4]	Group15	4.55665	37	[Ahi1, Aspm, Aurka, Aurkb, Bbip1, Becn1, Cdc20, Cenpa, Cenpk, Cep135, Cep72, Cfl2, Chek2, Cntrl, Cntrob, Dynll1, Evi5l, Fam92a, Hdac2, Kif11, Kif23, Kif4, Nek2, Odf2, Pan2, Plk1, Racgap1, Rpsa, Sec22b, Spag5, Stip1, Tbc1d7, Trim59, Ttc8, Ubxn2a, Vps4a, Wdr5b]
GO:0007091	metaphase/anaphase transition of mitotic cell cycle	5.08447e-08	1.59652e-05	1.56217e-20	2.18704e-19	[5, 6, 7, 8, 9, 10]	Group15	16.6667	10	[Anapc15, Bub1, Ccnb1, Cenpe, Cul3, Ndc80, Plk1, Tacc3, Ube2c, Zw10]
GO:0007088	regulation of mitotic nuclear division	5.50157e-08	1.72199e-05	1.56217e-20	2.18704e-19	[4, 5, 6, 7]	Group15	8.93855	16	[Anapc15, Becn1, Bub1, Ccnb1, Cenpe, Cul3, Kif11, Kif20b, Mki67, Ndc80, Nek2, Nusap1, Plk1, Tacc3, Ube2c, Zw10]
GO:0010965	regulation of mitotic sister chromatid separation	5.99253e-08	1.86967e-05	1.56217e-20	2.18704e-19	[5, 6, 7, 8, 9]	Group15	16.3934	10	[Anapc15, Bub1, Ccnb1, Cenpe, Cul3, Ndc80, Plk1, Tacc3, Ube2c, Zw10]
GO:0044784	metaphase/anaphase transition of cell cycle	7.04051e-08	2.1896e-05	1.56217e-20	2.18704e-19	[4, 5, 6, 7, 8]	Group15	16.129	10	[Anapc15, Bub1, Ccnb1, Cenpe, Cul3, Ndc80, Plk1, Tacc3, Ube2c, Zw10]
GO:0051304	chromosome separation	7.36967e-08	2.2846e-05	1.56217e-20	2.18704e-19	[3, 4]	Group15	12.3711	12	[Anapc15, Bub1, Ccnb1, Cenpe, Cul3, Ncapd2, Ndc80, Plk1, Tacc3, Top2a, Ube2c, Zw10]
GO:0051306	mitotic sister chromatid separation	9.63093e-08	2.97596e-05	1.56217e-20	2.18704e-19	[4, 5, 6, 7, 8]	Group15	15.625	10	[Anapc15, Bub1, Ccnb1, Cenpe, Cul3, Ndc80, Plk1, Tacc3, Ube2c, Zw10]
GO:0051783	regulation of nuclear division	1.11194e-07	3.42476e-05	1.56217e-20	2.18704e-19	[5, 6]	Group15	7.98122	17	[Anapc15, Becn1, Bub1, Ccnb1, Cdc20, Cenpe, Cul3, Kif11, Kif20b, Mki67, Ndc80, Nek2, Nusap1, Plk1, Tacc3, Ube2c, Zw10]
GO:1905818	regulation of chromosome separation	1.30254e-07	3.99879e-05	1.56217e-20	2.18704e-19	[4, 5, 6]	Group15	15.1515	10	[Anapc15, Bub1, Ccnb1, Cenpe, Cul3, Ndc80, Plk1, Tacc3, Ube2c, Zw10]
GO:0033045	regulation of sister chromatid segregation	1.43267e-07	4.38397e-05	1.56217e-20	2.18704e-19	[4, 5, 6, 7]	Group15	13.0952	11	[Anapc15, Becn1, Bub1, Ccnb1, Cenpe, Cul3, Ndc80, Plk1, Tacc3, Ube2c, Zw10]
GO:0007093	mitotic cell cycle checkpoint	1.44363e-07	4.40308e-05	1.56217e-20	2.18704e-19	[3, 4, 5, 6, 7]	Group15	9.65517	14	[Anapc15, Aurkb, Bub1, Ccnb1, Cdk1, Cenpe, Chek2, Dgkz, Ndc80, Plk1, Tipin, Top2a, Vps4a, Zw10]
GO:0051225	spindle assembly	2.20876e-07	6.71463e-05	1.56217e-20	2.18704e-19	[4, 5, 7]	Group15	11.215	12	[Aspm, Aurka, Aurkb, Cdc20, Chek2, Kif11, Kif23, Kif4, Nek2, Plk1, Racgap1, Spag5]
GO:0030071	regulation of mitotic metaphase/anaphase transition	3.87944e-07	0.000117547	1.56217e-20	2.18704e-19	[6, 7, 8, 9, 10, 11]	Group15	15.7895	9	[Anapc15, Bub1, Ccnb1, Cenpe, Cul3, Ndc80, Plk1, Ube2c, Zw10]
GO:0010639	negative regulation of organelle organization	4.5131e-07	0.000136296	1.56217e-20	2.18704e-19	[4, 5, 6]	Group15	5.59611	23	[Anapc15, Becn1, Bub1, Ccnb1, Cenpe, Ckap2, Cntrl, Evi5l, Evl, Gnl3l, Hnrnpc, Ndc80, Nek2, Opa1, Pif1, Plk1, Rap1a, Sec22b, Tbc1d7, Top2a, Twf1, Xrcc5, Zw10]
GO:0071459	protein localization to chromosome, centromeric region	4.82052e-07	0.000145098	1.56217e-20	2.18704e-19	[7]	Group15	23.3333	7	[Aurkb, Cdk1, Cenpa, Cenpq, Ctcf, Ndc80, Zw10]
GO:1902099	regulation of metaphase/anaphase transition of cell cycle	5.26261e-07	0.000157878	1.56217e-20	2.18704e-19	[5, 6, 7, 8, 9]	Group15	15.2542	9	[Anapc15, Bub1, Ccnb1, Cenpe, Cul3, Ndc80, Plk1, Ube2c, Zw10]
GO:0051302	regulation of cell division	5.85354e-07	0.000175021	1.56217e-20	2.18704e-19	[3, 4]	Group15	8.02139	15	[Aspm, Aurka, Aurkb, Becn1, Cat, Cntrl, Cul3, Ect2, Kif14, Kif20a, Kif20b, Kif23, Plk1, Racgap1, Vps4a]
GO:1901989	positive regulation of cell cycle phase transition	6.3304e-07	0.000188646	1.56217e-20	2.18704e-19	[4, 5, 6, 7]	Group15	11.3402	11	[Ccnb1, Cdc25c, Cdc45, Cdk1, Cenpe, Cul3, Cul4b, Dbf4, Larp7, Rad51c, Ube2c]
GO:1901992	positive regulation of mitotic cell cycle phase transition	6.51157e-07	0.000193394	1.56217e-20	2.18704e-19	[5, 6, 7, 8]	Group15	12.8205	10	[Ccnb1, Cdc45, Cdk1, Cenpe, Cul3, Cul4b, Dbf4, Larp7, Rad51c, Ube2c]
GO:0034976	response to endoplasmic reticulum stress	7.2309e-07	0.000214035	1.42888e-14	1.71466e-13	[4]	Group14	6.99588	17	[Cdc25c, Dnajc10, Dzip3, Eif2b5, Hspa5, Ikbkg, Opa1, Pomt1, Psmc1, Psmc2, Psmc5, Psmc6, Spop, Tmtc3, Ube4a, Ufc1, Uggt2]
GO:0031577	spindle checkpoint	8.06325e-07	0.000237866	1.56217e-20	2.18704e-19	[3, 5, 6, 7]	Group15	17.3913	8	[Anapc15, Aurkb, Bub1, Ccnb1, Cenpe, Ndc80, Plk1, Zw10]
GO:0006302	double-strand break repair	8.14736e-07	0.000239532	3.61719e-14	3.97891e-13	[6, 7, 8]	Group13	7.33945	16	[Cdc45, Chek2, Ddx1, Dek, Esco2, H2afx, Mcm9, Nucks1, Parpbp, Psmd14, Rad51c, Rap1a, Rpa1, Tdp1, Ube2n, Xrcc5]
GO:0006325	chromatin organization	1.10654e-06	0.000324216	5.1009e-25	8.16144e-24	[3, 5]	Group09	4.13123	34	[Actl6a, Anp32e, Aurka, Aurkb, Brd9, Ccna2, Ccnb1, Cdc45, Cdk1, Cenpa, Ctcf, Cul4b, Dek, Dmap1, Eny2, Gtf2i, H2afx, Hdac2, Hist1h1c, Hist1h2bc, Hmgn5, Ing3, Meaf6, Mki67, Nap1l4, Nucks1, Nudt5, Phf19, Psmd14, Stip1, Tada3, Ube2n, Vrk1, Yeats4]
GO:0000075	cell cycle checkpoint	1.13455e-06	0.000331288	1.56217e-20	2.18704e-19	[2, 4, 5, 6]	Group15	7.61421	15	[Anapc15, Aurkb, Bub1, Ccnb1, Cdk1, Cenpe, Chek2, Dgkz, Fbxo4, Ndc80, Plk1, Tipin, Top2a, Vps4a, Zw10]
GO:2001251	negative regulation of chromosome organization	1.29142e-06	0.000375804	1.56217e-20	2.18704e-19	[5, 6, 7]	Group15	8.72483	13	[Anapc15, Bub1, Ccnb1, Cenpe, Gnl3l, Hnrnpc, Ndc80, Pif1, Plk1, Rap1a, Top2a, Xrcc5, Zw10]
GO:0045931	positive regulation of mitotic cell cycle	1.43799e-06	0.000417018	1.56217e-20	2.18704e-19	[4, 5, 6]	Group15	8	14	[Becn1, Ccnb1, Cdc45, Cdk1, Cenpe, Cul3, Cul4b, Dbf4, Kif20b, Larp7, Ndc80, Nusap1, Rad51c, Ube2c]
GO:0090307	mitotic spindle assembly	1.59343e-06	0.000460501	1.56217e-20	2.18704e-19	[5, 6, 7, 8]	Group15	13.4328	9	[Aurkb, Cdc20, Chek2, Kif11, Kif23, Kif4, Nek2, Plk1, Racgap1]
GO:0051640	organelle localization	2.02807e-06	0.000584083	1.56217e-20	2.18704e-19	[3]	Group15	4.50161	28	[Ahi1, Aspm, Aurka, Becn1, Ccnb1, Cdca8, Cenpa, Cenpe, Cenpf, Cenpq, Cul3, Exoc6, Ikbkg, Kif14, Kif23, Kif2c, Ndc80, Nde1, Nup88, Nusap1, Opa1, Rab27a, Rap1a, Spag5, Syt11, Tacc3, Vps4a, Zw10]
GO:0071103	DNA conformation change	2.26175e-06	0.000649122	1.42888e-14	1.71466e-13	[5]	Group14	6.43939	17	[Anp32e, Ccnb1, Cdc45, Cdk1, Cenpa, Ctcf, Ddx1, Hist1h1c, Hist1h2bc, Hmgb2, Nap1l4, Ncapd2, Nusap1, Pif1, Sub1, Top2a, Xrcc5]
GO:0032210	regulation of telomere maintenance via telomerase	2.86417e-06	0.000819154	1.56217e-20	2.18704e-19	[5, 6, 7, 8, 9, 10]	Group15	14.8148	8	[Aurkb, Cct8, Fbxo4, Gnl3l, Hnrnpc, Nek2, Pif1, Xrcc5]
GO:0051656	establishment of organelle localization	3.18204e-06	0.000906881	1.56217e-20	2.18704e-19	[3, 4]	Group15	4.84848	24	[Ahi1, Becn1, Ccnb1, Cdca8, Cenpa, Cenpe, Cenpf, Cenpq, Cul3, Ikbkg, Kif14, Kif23, Kif2c, Ndc80, Nde1, Nup88, Nusap1, Rab27a, Rap1a, Spag5, Syt11, Tacc3, Vps4a, Zw10]
GO:0032467	positive regulation of cytokinesis	3.20281e-06	0.000909598	1.56217e-20	2.18704e-19	[4, 5, 6, 7]	Group15	17.9487	7	[Aurkb, Cul3, Ect2, Kif14, Kif20b, Kif23, Racgap1]
GO:0060261	positive regulation of transcription initiation from RNA polymerase II promoter	3.50202e-06	0.000991072	1.42888e-14	1.71466e-13	[5, 6, 7, 8, 9, 10, 11, 12, 13]	Group14	23.0769	6	[Creb1, Psmc1, Psmc2, Psmc5, Psmc6, Sub1]
GO:0006310	DNA recombination	4.53362e-06	0.00127848	7.95258e-10	6.36206e-09	[5, 6, 7]	Group10	6.11511	17	[Actl6a, Cdc45, H2afx, Hmgb2, Mcm9, Mlh3, Nucks1, Parpbp, Pif1, Psmd14, Rad51c, Rap1a, Rpa1, Tfrc, Top2a, Ube2n, Xrcc5]
GO:0071173	spindle assembly checkpoint	4.54982e-06	0.0012785	1.56217e-20	2.18704e-19	[4, 6, 7, 8]	Group15	17.0732	7	[Anapc15, Bub1, Ccnb1, Cenpe, Ndc80, Plk1, Zw10]
GO:0071174	mitotic spindle checkpoint	4.54982e-06	0.0012785	1.56217e-20	2.18704e-19	[4, 5, 6, 7, 8, 9, 10, 11, 12, 13]	Group15	17.0732	7	[Anapc15, Bub1, Ccnb1, Cenpe, Ndc80, Plk1, Zw10]
GO:0007094	mitotic spindle assembly checkpoint	4.54982e-06	0.0012785	1.56217e-20	2.18704e-19	[5, 6, 7, 8, 9, 10, 11, 12, 13, 14]	Group15	17.0732	7	[Anapc15, Bub1, Ccnb1, Cenpe, Ndc80, Plk1, Zw10]
GO:0045899	positive regulation of RNA polymerase II transcriptional preinitiation complex assembly	4.62084e-06	0.00129383	1.42888e-14	1.71466e-13	[6, 7, 8, 9, 10, 11, 12, 13, 14]	Group14	31.25	5	[Creb1, Psmc1, Psmc2, Psmc5, Psmc6]
GO:0051299	centrosome separation	4.62084e-06	0.00129383	4.19235e-13	4.19235e-12	[3, 4, 5, 6, 8]	Group11	31.25	5	[Aurka, Cntrob, Kif11, Nde1, Nek2]
GO:0043968	histone H2A acetylation	6.45718e-06	0.00180155	6.45718e-06	4.52002e-05	[7, 8, 9, 11, 12]	Group01	29.4118	5	[Actl6a, Dmap1, Ing3, Meaf6, Yeats4]
GO:0051653	spindle localization	7.43053e-06	0.00206569	1.80961e-10	1.62865e-09	[3, 4]	Group12	15.9091	7	[Aspm, Cenpa, Ndc80, Nde1, Nusap1, Spag5, Zw10]
GO:0000086	G2/M transition of mitotic cell cycle	8.42716e-06	0.00233432	1.56217e-20	2.18704e-19	[5, 6]	Group15	8.73016	11	[Aurkb, Ccna2, Ccnb1, Cdc25c, Cdk1, Cenpf, Chek2, Kif14, Plk1, Rad51c, Vps4a]
GO:0045841	negative regulation of mitotic metaphase/anaphase transition	8.67483e-06	0.00239425	1.56217e-20	2.18704e-19	[6, 7, 8, 9, 10, 11, 12]	Group15	15.5556	7	[Anapc15, Bub1, Ccnb1, Cenpe, Ndc80, Plk1, Zw10]
GO:0045898	regulation of RNA polymerase II transcriptional preinitiation complex assembly	8.81919e-06	0.00242528	1.42888e-14	1.71466e-13	[6, 7, 8, 9, 10, 11, 12, 13]	Group14	27.7778	5	[Creb1, Psmc1, Psmc2, Psmc5, Psmc6]
GO:1902100	negative regulation of metaphase/anaphase transition of cell cycle	1.00871e-05	0.00276387	1.56217e-20	2.18704e-19	[5, 6, 7, 8, 9, 10]	Group15	15.2174	7	[Anapc15, Bub1, Ccnb1, Cenpe, Ndc80, Plk1, Zw10]
GO:2000816	negative regulation of mitotic sister chromatid separation	1.00871e-05	0.00276387	1.56217e-20	2.18704e-19	[5, 6, 7, 8, 9, 10]	Group15	15.2174	7	[Anapc15, Bub1, Ccnb1, Cenpe, Ndc80, Plk1, Zw10]
GO:1904356	regulation of telomere maintenance via telomere lengthening	1.0547e-05	0.00287934	1.56217e-20	2.18704e-19	[4, 6, 7, 8, 9]	Group15	12.5	8	[Aurkb, Cct8, Fbxo4, Gnl3l, Hnrnpc, Nek2, Pif1, Xrcc5]
GO:0010833	telomere maintenance via telomere lengthening	1.07096e-05	0.00291302	1.56217e-20	2.18704e-19	[6, 7, 8]	Group15	10.7143	9	[Aurkb, Cct8, Fbxo4, Gnl3l, Hnrnpc, Nek2, Pif1, Rap1a, Xrcc5]
GO:1905819	negative regulation of chromosome separation	1.16848e-05	0.00316657	1.56217e-20	2.18704e-19	[4, 5, 6, 7]	Group15	14.8936	7	[Anapc15, Bub1, Ccnb1, Cenpe, Ndc80, Plk1, Zw10]
GO:0060260	regulation of transcription initiation from RNA polymerase II promoter	1.26723e-05	0.00342152	1.42888e-14	1.71466e-13	[5, 6, 7, 8, 9, 10, 11, 12]	Group14	18.75	6	[Creb1, Psmc1, Psmc2, Psmc5, Psmc6, Sub1]
GO:0007098	centrosome cycle	1.3141e-05	0.00353494	1.56217e-20	2.18704e-19	[3, 4, 5, 7]	Group15	8.33333	11	[Aurka, Cep135, Cep72, Chordc1, Cntrl, Cntrob, Kif11, Nde1, Nek2, Odf2, Plk1]
GO:0007004	telomere maintenance via telomerase	1.32973e-05	0.00356368	1.56217e-20	2.18704e-19	[7, 8, 9]	Group15	12.1212	8	[Aurkb, Cct8, Fbxo4, Gnl3l, Hnrnpc, Nek2, Pif1, Xrcc5]
GO:0051256	mitotic spindle midzone assembly	1.45281e-05	0.003879	1.56217e-20	2.18704e-19	[4, 5, 6, 7, 8, 9]	Group15	40	4	[Aurkb, Kif23, Kif4, Racgap1]
GO:0006278	RNA-dependent DNA biosynthetic process	1.48843e-05	0.00395922	1.56217e-20	2.18704e-19	[6, 7, 8]	Group15	11.9403	8	[Aurkb, Cct8, Fbxo4, Gnl3l, Hnrnpc, Nek2, Pif1, Xrcc5]
GO:0033048	negative regulation of mitotic sister chromatid segregation	1.55116e-05	0.00411058	1.56217e-20	2.18704e-19	[5, 6, 7, 8, 9]	Group15	14.2857	7	[Anapc15, Bub1, Ccnb1, Cenpe, Ndc80, Plk1, Zw10]
GO:0032204	regulation of telomere maintenance	1.56819e-05	0.00414001	1.56217e-20	2.18704e-19	[3, 5, 6, 7, 8]	Group15	10.2273	9	[Aurkb, Cct8, Fbxo4, Gnl3l, Hnrnpc, Nek2, Pif1, Rap1a, Xrcc5]
GO:0000723	telomere maintenance	1.62569e-05	0.00427558	1.56217e-20	2.18704e-19	[5, 6, 7]	Group15	8.14815	11	[Aurkb, Cct8, Fbxo4, Gnl3l, Hnrnpc, Nek2, Pif1, Rad51c, Rap1a, Rpa1, Xrcc5]
GO:0032200	telomere organization	1.86735e-05	0.00489245	1.56217e-20	2.18704e-19	[5]	Group15	8.0292	11	[Aurkb, Cct8, Fbxo4, Gnl3l, Hnrnpc, Nek2, Pif1, Rad51c, Rap1a, Rpa1, Xrcc5]
GO:0033046	negative regulation of sister chromatid segregation	2.03196e-05	0.00530341	1.56217e-20	2.18704e-19	[4, 5, 6, 7, 8]	Group15	13.7255	7	[Anapc15, Bub1, Ccnb1, Cenpe, Ndc80, Plk1, Zw10]
GO:0000022	mitotic spindle elongation	2.25308e-05	0.005858	1.56217e-20	2.18704e-19	[4, 5, 6, 7, 8]	Group15	36.3636	4	[Aurkb, Kif23, Kif4, Racgap1]
GO:0031023	microtubule organizing center organization	2.44535e-05	0.00633345	1.56217e-20	2.18704e-19	[3, 4, 6]	Group15	7.80142	11	[Aurka, Cep135, Cep72, Chordc1, Cntrl, Cntrob, Kif11, Nde1, Nek2, Odf2, Plk1]
GO:2000144	positive regulation of DNA-templated transcription, initiation	2.57551e-05	0.00664481	1.42888e-14	1.71466e-13	[4, 5, 6, 7, 8, 9, 10, 11, 12]	Group14	16.6667	6	[Creb1, Psmc1, Psmc2, Psmc5, Psmc6, Sub1]
GO:0051293	establishment of spindle localization	2.57551e-05	0.00664481	1.80961e-10	1.62865e-09	[4, 5, 6]	Group12	16.6667	6	[Cenpa, Ndc80, Nde1, Nusap1, Spag5, Zw10]
GO:0051985	negative regulation of chromosome segregation	2.62947e-05	0.00675773	1.56217e-20	2.18704e-19	[3, 4, 5]	Group15	13.2075	7	[Anapc15, Bub1, Ccnb1, Cenpe, Ndc80, Plk1, Zw10]
GO:0036503	ERAD pathway	3.16799e-05	0.00811006	1.42888e-14	1.71466e-13	[5, 6, 7, 8, 9]	Group14	9.375	9	[Dnajc10, Dzip3, Pomt1, Psmc1, Psmc2, Psmc5, Psmc6, Ube4a, Uggt2]
GO:0051231	spindle elongation	3.33537e-05	0.00850518	1.56217e-20	2.18704e-19	[3, 4, 5, 7]	Group15	33.3333	4	[Aurkb, Kif23, Kif4, Racgap1]
GO:0031145	anaphase-promoting complex-dependent catabolic process	3.33537e-05	0.00850518	4.30166e-05	0.0002581	[7, 8, 9, 10, 11]	Group06	33.3333	4	[Cdc20, Cul3, Ube2c, Ube2s]
GO:0032506	cytokinetic process	4.03057e-05	0.0102376	1.56217e-20	2.18704e-19	[3, 4, 5]	Group15	20.8333	5	[Aurkb, Cntrob, Kif20b, Kif23, Racgap1]
GO:0044839	cell cycle G2/M phase transition	4.07768e-05	0.0103165	1.56217e-20	2.18704e-19	[4, 5]	Group15	7.38255	11	[Aurkb, Ccna2, Ccnb1, Cdc25c, Cdk1, Cenpf, Chek2, Kif14, Plk1, Rad51c, Vps4a]
GO:0000724	double-strand break repair via homologous recombination	4.30166e-05	0.0108402	7.95258e-10	6.36206e-09	[7, 8, 9]	Group10	8.06452	10	[Cdc45, H2afx, Mcm9, Nucks1, Parpbp, Psmd14, Rad51c, Rap1a, Rpa1, Ube2n]
GO:0000725	recombinational repair	4.60784e-05	0.0115657	7.95258e-10	6.36206e-09	[6, 7, 8]	Group10	8	10	[Cdc45, H2afx, Mcm9, Nucks1, Parpbp, Psmd14, Rad51c, Rap1a, Rpa1, Ube2n]
GO:0034501	protein localization to kinetochore	6.06984e-05	0.0151746	1.56217e-20	2.18704e-19	[8]	Group15	19.2308	5	[Aurkb, Cdk1, Cenpq, Ndc80, Zw10]
GO:1902115	regulation of organelle assembly	6.42891e-05	0.016008	4.19235e-13	4.19235e-12	[3, 4, 5, 6]	Group11	6.07477	13	[Becn1, Cep135, Cntrl, Cntrob, Dynll1, Evi5l, Hdac2, Odf2, Pan2, Plk1, Sec22b, Spag5, Tbc1d7]
GO:0051255	spindle midzone assembly	6.56951e-05	0.0162924	1.56217e-20	2.18704e-19	[3, 4, 5, 6, 8]	Group15	28.5714	4	[Aurkb, Kif23, Kif4, Racgap1]
GO:0065004	protein-DNA complex assembly	7.40797e-05	0.0182977	1.42888e-14	1.71466e-13	[5, 6]	Group14	5.99078	13	[Anp32e, Cdc45, Cenpa, Cenpk, Creb1, Hist1h1c, Hist1h2bc, Nap1l4, Psmc1, Psmc2, Psmc5, Psmc6, Rad51c]
GO:0045839	negative regulation of mitotic nuclear division	8.18811e-05	0.0201427	1.56217e-20	2.18704e-19	[4, 5, 6, 7, 8]	Group15	11.1111	7	[Anapc15, Bub1, Ccnb1, Cenpe, Ndc80, Plk1, Zw10]
GO:1901991	negative regulation of mitotic cell cycle phase transition	8.24809e-05	0.0202078	1.56217e-20	2.18704e-19	[5, 6, 7, 8]	Group15	6.8323	11	[Anapc15, Aurkb, Bub1, Ccnb1, Cdk1, Cenpe, Dgkz, Ndc80, Plk1, Vps4a, Zw10]
GO:2000142	regulation of DNA-templated transcription, initiation	8.34683e-05	0.0203663	1.42888e-14	1.71466e-13	[4, 5, 6, 7, 8, 9, 10, 11]	Group14	13.6364	6	[Creb1, Psmc1, Psmc2, Psmc5, Psmc6, Sub1]
GO:0051321	meiotic cell cycle	8.68677e-05	0.0211088	1.56217e-20	2.18704e-19	[2, 3]	Group15	4.67532	18	[Aspm, Aurka, Bub1, Cdc20, Cdk1, Cks2, Fanca, Gtf2i, H2afx, Mki67, Mlh3, Ncapd2, Nek2, Plk1, Rad51c, Rbm7, Rpa1, Top2a]
GO:0051987	positive regulation of attachment of spindle microtubules to kinetochore	8.75945e-05	0.0211979	1.56217e-20	2.18704e-19	[4, 5, 6, 7]	Group15	50	3	[Becn1, Ccnb1, Cenpe]
GO:0051315	attachment of mitotic spindle microtubules to kinetochore	8.84131e-05	0.0212191	1.56217e-20	2.18704e-19	[4, 5, 6, 7, 8, 9]	Group15	26.6667	4	[Becn1, Cenpe, Kif2c, Ndc80]
GO:0007100	mitotic centrosome separation	8.84131e-05	0.0212191	4.19235e-13	4.19235e-12	[4, 5, 6, 7, 9]	Group11	26.6667	4	[Aurka, Kif11, Nde1, Nek2]
GO:0071824	protein-DNA complex subunit organization	8.88798e-05	0.0212423	1.42888e-14	1.71466e-13	[4]	Group14	5.55556	14	[Anp32e, Cdc45, Cenpa, Cenpk, Creb1, Ctcf, Hist1h1c, Hist1h2bc, Nap1l4, Psmc1, Psmc2, Psmc5, Psmc6, Rad51c]
GO:0040001	establishment of mitotic spindle localization	8.8248e-05	0.0212678	1.80961e-10	1.62865e-09	[5, 6, 7]	Group12	17.8571	5	[Cenpa, Ndc80, Nde1, Nusap1, Zw10]
GO:1902017	regulation of cilium assembly	9.06414e-05	0.0215727	4.19235e-13	4.19235e-12	[4, 5, 6, 7, 8]	Group11	10.9375	7	[Cep135, Cntrl, Cntrob, Dynll1, Evi5l, Odf2, Tbc1d7]
GO:0045930	negative regulation of mitotic cell cycle	9.66581e-05	0.022908	1.56217e-20	2.18704e-19	[4, 5, 6]	Group15	5.51181	14	[Anapc15, Aurkb, Bub1, Ccnb1, Cdk1, Cenpe, Chek2, Dgkz, Ndc80, Plk1, Tipin, Top2a, Vps4a, Zw10]
GO:0061136	regulation of proteasomal protein catabolic process	0.000103027	0.0243143	1.42888e-14	1.71466e-13	[6, 7, 8, 9]	Group14	6.18557	12	[Aurka, Nudt15, Pbk, Plk1, Psmc1, Psmc2, Psmc5, Psmc6, Psmd14, Rad23a, Rbx1, Tmtc3]
GO:0051294	establishment of spindle orientation	0.00010519	0.0247196	1.80961e-10	1.62865e-09	[4, 5, 6, 7]	Group12	17.2414	5	[Cenpa, Ndc80, Nde1, Spag5, Zw10]
GO:0031146	SCF-dependent proteasomal ubiquitin-dependent protein catabolic process	0.00010519	0.0247196	0.00010519	0.000525949	[7, 8, 9, 10, 11]	Group00	17.2414	5	[Cul1, Fbxo4, Fbxo9, Kif14, Rbx1]
GO:1902749	regulation of cell cycle G2/M phase transition	0.000113989	0.0266734	1.56217e-20	2.18704e-19	[5, 6, 7]	Group15	7.9646	9	[Aurkb, Ccnb1, Cdc25c, Cdk1, Cenpf, Kif14, Plk1, Rad51c, Vps4a]
GO:0007143	female meiotic nuclear division	0.00012176	0.0283702	1.67301e-15	2.17492e-14	[3, 4, 5, 6, 7]	Group07	12.766	6	[Aurka, Gtf2i, Mlh3, Plk1, Rad51c, Top2a]
GO:0008380	RNA splicing	0.000123715	0.028702	0.000123715	0.000494861	[6, 7, 8]	Group02	4.54545	18	[Cwc15, Ddx1, Ecd, Fam172a, Hnrnpc, Hnrnpk, Isy1, Ncbp2, Ptbp1, Rbm7, Rbm8a, Rsrc1, Sf3a1, Snrnp27, Snrpa1, Sugp2, Trpt1, Zmat2]
GO:0016570	histone modification	0.000131141	0.0302935	2.97343e-21	4.46014e-20	[5, 6, 7]	Group08	4.13386	21	[Actl6a, Aurka, Aurkb, Ccna2, Ccnb1, Cdk1, Ctcf, Cul4b, Dmap1, Eny2, Hdac2, Hist1h1c, Ing3, Meaf6, Phf19, Psmd14, Stip1, Tada3, Ube2n, Vrk1, Yeats4]
GO:0042176	regulation of protein catabolic process	0.000131722	0.0302962	1.42888e-14	1.71466e-13	[4, 5, 6]	Group14	4.52261	18	[Aurka, Chek2, Cul4b, Nedd4, Nudt15, Pbk, Plk1, Psmc1, Psmc2, Psmc5, Psmc6, Psmd1, Psmd14, Rad23a, Rbx1, Sec22b, Tmtc3, Ubxn2a]
GO:0051052	regulation of DNA metabolic process	0.000139487	0.0319424	3.61719e-14	3.97891e-13	[4, 5, 6, 7]	Group13	4.3578	19	[Atf1, Aurkb, Cct8, Cdk1, Chek2, Dek, Esco2, Fbxo4, Gnl3l, Hnrnpc, Nek2, Nucks1, Parpbp, Pif1, Rap1a, Tfrc, Tipin, Ube2n, Xrcc5]
GO:0071478	cellular response to radiation	0.000141096	0.0321699	0.000141096	0.000423289	[4, 5]	Group05	6.43275	11	[Aurkb, Chek2, Cul4b, Ect2, Fbxo4, H2afx, Hspa5, Nedd4, Nucks1, Pbk, Xrcc5]
GO:0016050	vesicle organization	0.00015085	0.034243	0.00015085	0.0003017	[4]	Group03	4.81928	16	[Aktip, Arhgef11, C2cd5, Creb1, Cul3, Evi5l, Golph3l, Mia3, Pmel, Ptbp1, Rab27a, Sec22b, Sec23a, Snx6, Syt11, Vps4a]
GO:0031398	positive regulation of protein ubiquitination	0.000158785	0.0358854	4.30166e-05	0.0002581	[7, 8, 9, 10, 11]	Group06	7.62712	9	[Cdc20, Cul3, Dcun1d2, Fbxo4, Hspa5, Plk1, Tbc1d7, Ube2n, Ube2s]
GO:0030433	ubiquitin-dependent ERAD pathway	0.000160649	0.0361461	1.42888e-14	1.71466e-13	[6, 7, 8, 9, 10, 11]	Group14	10	7	[Dnajc10, Dzip3, Psmc1, Psmc2, Psmc5, Psmc6, Ube4a]
GO:0071479	cellular response to ionizing radiation	0.000160649	0.0361461	0.000141096	0.000423289	[5, 6]	Group05	10	7	[Chek2, Ect2, Fbxo4, H2afx, Hspa5, Nucks1, Xrcc5]
GO:1901800	positive regulation of proteasomal protein catabolic process	0.000169308	0.0379249	1.42888e-14	1.71466e-13	[6, 7, 8, 9, 10]	Group14	7.56302	9	[Aurka, Plk1, Psmc1, Psmc2, Psmc5, Psmc6, Rad23a, Rbx1, Tmtc3]
GO:0051443	positive regulation of ubiquitin-protein transferase activity	0.000171233	0.038185	4.30166e-05	0.0002581	[6, 8, 9, 10, 11, 12]	Group06	15.625	5	[Cdc20, Dcun1d2, Plk1, Ube2n, Ube2s]
GO:0016569	covalent chromatin modification	0.00018054	0.0400799	2.97343e-21	4.46014e-20	[4, 5, 6]	Group08	4.03846	21	[Actl6a, Aurka, Aurkb, Ccna2, Ccnb1, Cdk1, Ctcf, Cul4b, Dmap1, Eny2, Hdac2, Hist1h1c, Ing3, Meaf6, Phf19, Psmd14, Stip1, Tada3, Ube2n, Vrk1, Yeats4]
GO:0021987	cerebral cortex development	0.000199757	0.0439465	0.000199757	0.000199757	[3, 4, 5, 6, 8, 9, 10, 11]	Group04	6.71141	10	[Aspm, Cul5, H2afx, Hnrnpk, Kif14, Mboat7, Nde1, Tacc3, Uba2, Ywhae]
GO:0051781	positive regulation of cell division	0.000199457	0.04408	1.56217e-20	2.18704e-19	[3, 4, 5]	Group15	8.33333	8	[Aurkb, Cat, Cul3, Ect2, Kif14, Kif20b, Kif23, Racgap1]

## Sheet: cluster4
GOID	GOTerm	Term PValue	Term PValue Corrected with Bonferroni step down	Group PValue	Group PValue Corrected with Bonferroni step down	GOLevels	GOGroups	% Associated Genes	Nr. Genes	Associated Genes Found
GO:0043603	cellular amide metabolic process	2.9383e-13	1.60431e-10	5.91305e-17	7.68697e-16	[4]	Group10	5.79439	62	[Acsl5, Ago1, Aldh1l2, Asah2, Atp6ap2, Cad, Cs, Ctsa, Dph1, Eef2, Eftud2, Eif1, Eif2s2, Eif3c, Eif4ebp1, Eif5a, Eif6, Elovl1, Erap1, Erh, Fau, G6pdx, Gars, Gfm1, Gstm2, Htt, Idh1, Mars, Mmachc, Mrpl12, Mrpl13, Mrpl15, Mrpl16, Mrpl24, Mrpl55, Mrps18a, Mthfd1l, Nck2, Nhp2, Nln, Pam, Park7, Pars2, Pdha1, Psen1, Rpl11, Rpl18a, Rpl19, Rpl23, Rps14, Rps6, Sardh, Shmt2, Smpdl3b, Taco1, Tars2, Tcof1, Tho…
GO:1901566	organonitrogen compound biosynthetic process	4.3627e-13	2.37767e-10	1.14725e-12	1.37669e-11	[4]	Group06	4.82558	83	[Abhd17c, Acsl5, Ago1, Ampd3, Aprt, B3gat3, B3gnt2, B4galt2, Bcat1, Cad, Cd276, Dph1, Dpm3, Dpy19l1, Eef2, Eftud2, Eif1, Eif2s2, Eif3c, Eif4ebp1, Eif5a, Eif6, Elovl1, Erh, Fau, G6pdx, Galnt10, Gars, Gfm1, Glce, H6pd, Htt, Itm2c, Mars, Mmachc, Mrpl12, Mrpl13, Mrpl15, Mrpl16, Mrpl24, Mrpl55, Mrps18a, Mthfd1l, Nck2, Nhp2, Ost4, Park7, Parp1, Pars2, Pdha1, Pfas, Pgk1, Phc2, Plod1, Plscr1, Prps2, Psen…
GO:0006518	peptide metabolic process	4.41778e-12	2.40327e-09	5.91305e-17	7.68697e-16	[4, 5]	Group10	6.18182	51	[Ago1, Atp6ap2, Ctsa, Dph1, Eef2, Eftud2, Eif1, Eif2s2, Eif3c, Eif4ebp1, Eif5a, Eif6, Erap1, Erh, Fau, G6pdx, Gars, Gfm1, Gstm2, Idh1, Mars, Mmachc, Mrpl12, Mrpl13, Mrpl15, Mrpl16, Mrpl24, Mrpl55, Mrps18a, Nck2, Nhp2, Nln, Pam, Park7, Pars2, Psen1, Rpl11, Rpl18a, Rpl19, Rpl23, Rps14, Rps6, Shmt2, Taco1, Tars2, Tcof1, Thop1, Tmed10, Tpp1, Vars, Vim]
GO:0043604	amide biosynthetic process	8.20632e-09	4.45603e-06	5.91305e-17	7.68697e-16	[5]	Group10	5.49872	43	[Acsl5, Ago1, Cad, Dph1, Eef2, Eftud2, Eif1, Eif2s2, Eif3c, Eif4ebp1, Eif5a, Eif6, Elovl1, Erh, Fau, Gars, Gfm1, Htt, Mars, Mrpl12, Mrpl13, Mrpl15, Mrpl16, Mrpl24, Mrpl55, Mrps18a, Mthfd1l, Nck2, Nhp2, Pars2, Pdha1, Rpl11, Rpl18a, Rpl19, Rpl23, Rps14, Rps6, Shmt2, Taco1, Tars2, Tcof1, Vars, Vim]
GO:0006412	translation	3.52174e-08	1.90878e-05	5.91305e-17	7.68697e-16	[5, 6, 7]	Group10	5.7187	37	[Ago1, Dph1, Eef2, Eftud2, Eif1, Eif2s2, Eif3c, Eif4ebp1, Eif5a, Eif6, Erh, Fau, Gars, Gfm1, Mars, Mrpl12, Mrpl13, Mrpl15, Mrpl16, Mrpl24, Mrpl55, Mrps18a, Nck2, Nhp2, Pars2, Rpl11, Rpl18a, Rpl19, Rpl23, Rps14, Rps6, Shmt2, Taco1, Tars2, Tcof1, Vars, Vim]
GO:0043043	peptide biosynthetic process	7.93957e-08	4.29531e-05	5.91305e-17	7.68697e-16	[5, 6]	Group10	5.53892	37	[Ago1, Dph1, Eef2, Eftud2, Eif1, Eif2s2, Eif3c, Eif4ebp1, Eif5a, Eif6, Erh, Fau, Gars, Gfm1, Mars, Mrpl12, Mrpl13, Mrpl15, Mrpl16, Mrpl24, Mrpl55, Mrps18a, Nck2, Nhp2, Pars2, Rpl11, Rpl18a, Rpl19, Rpl23, Rps14, Rps6, Shmt2, Taco1, Tars2, Tcof1, Vars, Vim]
GO:0034613	cellular protein localization	8.02022e-08	4.33092e-05	9.23121e-08	8.30809e-07	[4]	Group09	4.10133	68	[Abhd17c, Arsa, Atg9a, B3gat3, Bag1, Cacnb3, Cav1, Cct3, Cd63, Cep192, Clstn1, Csnk1d, Derl1, Dusp18, Eif5a, Eif6, Emp2, Erh, Flna, Fyn, Gsn, Hsp90ab1, Hspd1, Htt, Leprot, Lmna, Lrp1, Lzts2, Mmp14, Mprip, Msn, Ndc1, Nol6, Nup155, Nup35, Nup85, Palm, Park7, Parp1, Parp3, Pkig, Plscr1, Preb, Prkg2, Psen1, Rab10, Rae1, Rpa2, Rpl11, Rraga, Rtn4, Scrib, Src, Stx6, Syne2, Szt2, Tbc1d17, Tgfb1, Timm23, …
GO:0070727	cellular macromolecule localization	9.51759e-08	5.12998e-05	9.23121e-08	8.30809e-07	[3]	Group09	4.07186	68	[Abhd17c, Arsa, Atg9a, B3gat3, Bag1, Cacnb3, Cav1, Cct3, Cd63, Cep192, Clstn1, Csnk1d, Derl1, Dusp18, Eif5a, Eif6, Emp2, Erh, Flna, Fyn, Gsn, Hsp90ab1, Hspd1, Htt, Leprot, Lmna, Lrp1, Lzts2, Mmp14, Mprip, Msn, Ndc1, Nol6, Nup155, Nup35, Nup85, Palm, Park7, Parp1, Parp3, Pkig, Plscr1, Preb, Prkg2, Psen1, Rab10, Rae1, Rpa2, Rpl11, Rraga, Rtn4, Scrib, Src, Stx6, Syne2, Szt2, Tbc1d17, Tgfb1, Timm23, …
GO:0033365	protein localization to organelle	1.3498e-07	7.26191e-05	9.23121e-08	8.30809e-07	[5]	Group09	5.18331	41	[Abhd17c, Arsa, Atg9a, Bag1, Cct3, Cep192, Csnk1d, Dusp18, Erh, Flna, Fyn, Hsp90ab1, Hspd1, Htt, Lmna, Lzts2, Msn, Nup155, Nup35, Nup85, Park7, Parp1, Parp3, Pkig, Psen1, Rab10, Rae1, Rpa2, Rpl11, Rtn4, Scrib, Src, Syne2, Szt2, Tgfb1, Timm23, Timm8a1, Trappc12, Tspo, Vps25, Vti1b]
GO:0030163	protein catabolic process	2.96556e-07	0.00015925	8.33018e-09	9.1632e-08	[4, 5]	Group11	4.82456	44	[Abhd17c, Bnip3, Cacul1, Ccdc22, Cdc34, Csnk1d, Cst3, Ctsa, Ctsd, Ctsl, Ctso, Ctsw, Derl1, Egln1, Flna, Fyn, Hsp90ab1, Lonp1, Lrp1, Msn, Pam, Park7, Pcif1, Phb, Plaa, Plscr1, Psen1, Psma6, Rad23b, Rnf11, Rnf14, Rnf166, Rnf187, Rpl11, Rpl23, Sf3b3, Siah1b, Timp1, Timp2, Tmem129, Tmem259, Ube2d1, Uggt1, Vps25]
GO:0046677	response to antibiotic	3.97896e-07	0.000213272	9.11389e-08	9.11389e-07	[3]	Group12	6.30841	27	[Angptl2, Apex1, Arsa, Axl, Bnip3, Casd1, Cst3, Dbnl, Dusp18, Eef2, Eif4ebp1, Fyn, G6pdx, Gsn, Hsf1, Hspd1, Idh1, Park7, Phb, Plekha1, Pycr1, Rpl23, Sdc1, Sltm, Sparc, Src, Tnc]
GO:1901565	organonitrogen compound catabolic process	5.3614e-07	0.000286835	8.33018e-09	9.1632e-08	[4]	Group11	4.37342	52	[Abhd17c, Aldh1l2, Bcat1, Bnip3, Cacul1, Ccdc22, Cdc34, Csnk1d, Cst3, Ctsa, Ctsd, Ctsl, Ctso, Ctsw, Derl1, Egln1, Erap1, Flna, Fyn, Hsp90ab1, Lonp1, Lrp1, Msn, Pam, Park7, Pcif1, Phb, Plaa, Plscr1, Psen1, Psma6, Qdpr, Rad23b, Rnf11, Rnf14, Rnf166, Rnf187, Rpl11, Rpl23, Sardh, Sf3b3, Siah1b, Smpdl3b, Tgfb1, Timp1, Timp2, Tmem129, Tmem259, Tpp1, Ube2d1, Uggt1, Vps25]
GO:0009057	macromolecule catabolic process	5.44898e-07	0.000290975	8.33018e-09	9.1632e-08	[4]	Group11	4.30544	53	[Abhd17c, Ago1, Apex1, Bnip3, Cacul1, Cad, Ccdc22, Cdc34, Csnk1d, Cst3, Ctsa, Ctsd, Ctsl, Ctso, Ctsw, Derl1, Egln1, Flna, Fyn, Hsf1, Hsp90ab1, Lonp1, Lrp1, Lsm2, Msn, Pam, Park7, Pcif1, Phb, Plaa, Plscr1, Psen1, Psma6, Rad23b, Rnf11, Rnf14, Rnf166, Rnf187, Rpl11, Rpl23, Sf3b3, Siah1b, Slirp, Smg9, Tgfb1, Timp1, Timp2, Tmem129, Tmem259, Ube2d1, Uggt1, Vim, Vps25]
GO:0042177	negative regulation of protein catabolic process	7.11376e-07	0.000379164	8.33018e-09	9.1632e-08	[4, 5, 6, 7]	Group11	10.6061	14	[Cst3, Ctsa, Flna, Fyn, Hsp90ab1, Pam, Park7, Phb, Psen1, Rpl11, Rpl23, Sf3b3, Timp1, Timp2]
GO:0046907	intracellular transport	8.6816e-07	0.000461861	9.23121e-08	8.30809e-07	[3, 4]	Group09	4.01845	61	[Angptl2, Ap5s1, Atox1, B3gat3, Cacnb3, Casd1, Cd63, Clstn1, Cnih4, Derl1, Dnm1, Dusp18, Dynll2, Eif5a, Eif6, Emp2, Fam160a2, Flna, Fyn, Hsp90ab1, Hspd1, Htt, Leprot, Lmna, Lzts2, Map1b, Msn, Ndc1, Nol6, Ntn1, Nudc, Nup155, Nup35, Nup85, Park7, Pef1, Pkig, Plscr1, Preb, Psen1, Rab10, Rae1, Rpl11, Scrib, Src, Stard4, Stx6, Syne2, Tbc1d17, Tgfb1, Timm23, Timm8a1, Tmed10, Tmem129, Tmem33, Trappc12, …
GO:0042493	response to drug	1.17137e-06	0.000621997	9.11389e-08	9.11389e-07	[3]	Group12	4.26778	51	[Angptl2, Apex1, Arsa, Axl, Bnip3, Cad, Car9, Casd1, Cav1, Cst3, Dbnl, Eef2, Eftud2, Egln1, Eif4ebp1, Fyn, G6pdx, Gsn, Hmgcs1, Hsf1, Hsp90ab1, Hspd1, Htt, Idh1, Lgals1, Me2, Mfsd10, Pam, Park7, Parp1, Pfas, Phb, Plekha1, Plscr1, Psen1, Pycr1, Qdpr, Rpl18a, Rtn4, Sdc1, Slc19a1, Slc38a7, Sltm, Sparc, Src, Tgfb1, Timp2, Tnc, Tspo, Txn2, Vim]
GO:0009894	regulation of catabolic process	1.20054e-06	0.000636287	8.33018e-09	9.1632e-08	[3, 4]	Group11	4.82509	40	[Acsl5, Apex1, Bnip3, Bok, Ccdc22, Csnk1d, Cst3, Ctsa, Dap, Egln1, Eif6, Flna, Fyn, H6pd, Hsf1, Hsp90ab1, Htt, Idh1, Lrp1, Msn, Pam, Park7, Phb, Psen1, Rab39b, Rad23b, Rnf14, Rnf166, Rpl11, Rpl23, Rraga, Sf3b3, Slirp, Thra, Timp1, Timp2, Tmem259, Tspo, Tysnd1, Vim]
GO:0010035	response to inorganic substance	1.73162e-06	0.00091603	9.11389e-08	9.11389e-07	[3]	Group12	5.18868	33	[Apex1, Axl, Bnip3, Casd1, Cav1, Clic4, Cst3, Dbnl, Eef2, Egln1, Fyn, Gsn, Hmgcs1, Hsf1, Hspd1, Htt, Lonp1, Mt1, Pam, Park7, Parp1, Pef1, Pkd2, Plekha1, Pycr1, Qdpr, Sdc1, Slc39a13, Sltm, Sparc, Src, Szt2, Tspo]
GO:1901137	carbohydrate derivative biosynthetic process	2.19274e-06	0.00115777	1.14725e-12	1.37669e-11	[4]	Group06	5.13595	34	[Acsl5, Ampd3, Aprt, B3gat3, B3gnt2, B4galt2, Cad, Dpm3, Dpy19l1, Eif6, Elovl1, G6pdx, Galk2, Galnt10, Glce, H6pd, Itm2c, Ost4, Parp1, Pdha1, Pfas, Pgk1, Phc2, Prps2, Psen1, Sec1, Slc35c2, St3gal2, St3gal5, Tgfb1, Tmem165, Tsta3, Uggt1, Vegfb]
GO:0043436	oxoacid metabolic process	2.26076e-06	0.00119142	2.87762e-06	2.01433e-05	[4]	Group07	4.45104	45	[Acsl5, Aldh1l2, Amacr, B3gat3, Bcat1, Cad, Cav1, Cs, Echs1, Egln1, Eif6, Elovl1, Gars, Glce, H6pd, Hsd17b12, Htt, Idh1, Mars, Mdh1, Me2, Mgst3, Mpst, Mthfd1l, P4ha2, Pam, Park7, Pars2, Pcx, Pdha1, Pfas, Pgk1, Plaa, Plod1, Pycr1, Pycr2, Qdpr, Sardh, Scd2, Shmt2, Stard4, Tars2, Tgfb1, Tysnd1, Vars]
GO:0019752	carboxylic acid metabolic process	2.7829e-06	0.00146381	2.87762e-06	2.01433e-05	[5]	Group07	4.46058	43	[Acsl5, Aldh1l2, Amacr, Bcat1, Cad, Cav1, Cs, Echs1, Egln1, Eif6, Elovl1, Gars, H6pd, Hsd17b12, Htt, Idh1, Mars, Mdh1, Me2, Mgst3, Mpst, Mthfd1l, P4ha2, Pam, Park7, Pars2, Pcx, Pdha1, Pfas, Pgk1, Plaa, Plod1, Pycr1, Pycr2, Qdpr, Sardh, Scd2, Shmt2, Stard4, Tars2, Tgfb1, Tysnd1, Vars]
GO:0006082	organic acid metabolic process	2.87762e-06	0.00151075	2.87762e-06	2.01433e-05	[3]	Group07	4.38169	45	[Acsl5, Aldh1l2, Amacr, B3gat3, Bcat1, Cad, Cav1, Cs, Echs1, Egln1, Eif6, Elovl1, Gars, Glce, H6pd, Hsd17b12, Htt, Idh1, Mars, Mdh1, Me2, Mgst3, Mpst, Mthfd1l, P4ha2, Pam, Park7, Pars2, Pcx, Pdha1, Pfas, Pgk1, Plaa, Plod1, Pycr1, Pycr2, Qdpr, Sardh, Scd2, Shmt2, Stard4, Tars2, Tgfb1, Tysnd1, Vars]
GO:0031667	response to nutrient levels	3.51086e-06	0.00183969	9.11389e-08	9.11389e-07	[4]	Group12	5.29101	30	[Arsa, Arsb, Atg9a, Cad, Casd1, Cst3, Ctsl, Dap, Dbnl, Eef2, Eif4ebp1, Fstl1, Fyn, Gabarap, Gsn, Hmgcs1, Hsf1, Hspd1, Htt, Mars, Plscr1, Rraga, Sparc, Src, Srebf2, Szt2, Tgfb1, Tnc, Tspo, Txn2]
GO:0006979	response to oxidative stress	4.31569e-06	0.00225711	9.11389e-08	9.11389e-07	[3]	Group12	5.44747	28	[Apex1, Atox1, Axl, Bnip3, Casd1, Cst3, Eef2, Egln1, Fyn, G6pdx, Hsf1, Hspd1, Idh1, Lonp1, Mmp14, Park7, Parp1, Plekha1, Prdx5, Psen1, Pxdn, Pycr1, Pycr2, Sdc1, Sltm, Src, Szt2, Txn2]
GO:0010243	response to organonitrogen compound	4.82703e-06	0.00251971	9.11389e-08	9.11389e-07	[4]	Group12	4.20394	47	[Angptl2, Apex1, Aprt, Cad, Casd1, Cav1, Cs, Dbnl, Derl1, Dnm1, Eef2, Eftud2, Eif4ebp1, Eif6, Fyn, Gsn, H6pd, Hmgcs1, Hsf1, Hsp90ab1, Hspd1, Htt, Idh1, Leprot, Lrp1, Mars, Mgst3, Parp1, Phb, Pkd2, Plscr1, Psen1, Qdpr, Rab10, Rpl23, Rraga, Sdc1, Sparc, Src, Srebf2, Tgfb1, Tmed10, Tmem129, Tmem259, Tspo, Uggt1, Vim]
GO:0042542	response to hydrogen peroxide	5.28699e-06	0.00275452	9.11389e-08	9.11389e-07	[4, 5]	Group12	8.42697	15	[Apex1, Axl, Bnip3, Casd1, Cst3, Eef2, Fyn, Hsf1, Hspd1, Park7, Plekha1, Pycr1, Sdc1, Sltm, Src]
GO:0009991	response to extracellular stimulus	6.71329e-06	0.00349091	9.11389e-08	9.11389e-07	[3]	Group12	5.1495	31	[Arsa, Arsb, Atg9a, Axl, Cad, Casd1, Cst3, Ctsl, Dap, Dbnl, Eef2, Eif4ebp1, Fstl1, Fyn, Gabarap, Gsn, Hmgcs1, Hsf1, Hspd1, Htt, Mars, Plscr1, Rraga, Sparc, Src, Srebf2, Szt2, Tgfb1, Tnc, Tspo, Txn2]
GO:1901135	carbohydrate derivative metabolic process	6.88491e-06	0.00357327	1.14725e-12	1.37669e-11	[3]	Group06	4.18562	46	[Acsl5, Ampd3, Aprt, B3gat3, B3gnt2, B4galt2, Cad, Cs, Cst3, Dpm3, Dpy19l1, Eif6, Elovl1, G6pdx, Galk2, Galnt10, Ganab, Glce, Gns, H6pd, Itm2c, Ndufb6, Ost4, Park7, Parp1, Pdha1, Pfas, Pgk1, Pgm2, Phc2, Prps2, Psen1, Rpe, Scrib, Sec1, Shmt2, Slc35c2, St3gal2, St3gal5, Tgfb1, Tmem165, Tspo, Tsta3, Uggt1, Uqcrq, Vegfb]
GO:0000302	response to reactive oxygen species	7.17492e-06	0.00371661	9.11389e-08	9.11389e-07	[4]	Group12	6.81004	19	[Apex1, Axl, Bnip3, Casd1, Cst3, Eef2, Egln1, Fyn, Hsf1, Hspd1, Park7, Parp1, Plekha1, Prdx5, Pycr1, Sdc1, Sltm, Src, Szt2]
GO:0009636	response to toxic substance	9.91743e-06	0.00512731	9.11389e-08	9.11389e-07	[3]	Group12	4.97592	31	[Angptl2, Apex1, Arsa, Axl, Bnip3, Casd1, Cst3, Eef2, Eif4ebp1, Esd, Fyn, G6pdx, Gsn, Gstm2, Hsf1, Hspd1, Htt, Mgst3, Mt1, Park7, Phb, Plekha1, Prdx5, Pxdn, Pycr1, Sdc1, Sltm, Sparc, Src, Szt2, Tnc]
GO:0006520	cellular amino acid metabolic process	1.02107e-05	0.00526871	2.87762e-06	2.01433e-05	[3, 4, 6]	Group07	6.64336	19	[Bcat1, Cad, Egln1, Gars, Htt, Mars, Mpst, P4ha2, Park7, Pars2, Pfas, Plod1, Pycr1, Pycr2, Qdpr, Sardh, Shmt2, Tars2, Vars]
GO:0009725	response to hormone	1.08624e-05	0.00559412	9.11389e-08	9.11389e-07	[3, 4]	Group12	4.15913	46	[Apex1, Aprt, Cad, Car9, Casd1, Cav1, Cs, Cst3, Ctsl, Eef2, Eif4ebp1, Eif5a, Eif6, Elk1, Fhl2, Fyn, Hmgcs1, Hsf1, Hspd1, Htt, Idh1, Leprot, Lonp1, Lrp1, Mars, Mmp14, Msn, Pam, Park7, Parp1, Phb, Qdpr, Rab10, Rnf14, Sdc1, Sparc, Src, Srebf2, Steap2, Tgfb1, Thra, Timp1, Timp2, Tnc, Tspo, Txn2]
GO:0042176	regulation of protein catabolic process	1.22052e-05	0.00627349	8.33018e-09	9.1632e-08	[4, 5, 6]	Group11	5.77889	23	[Ccdc22, Csnk1d, Cst3, Ctsa, Egln1, Flna, Fyn, Hsp90ab1, Lrp1, Msn, Pam, Park7, Phb, Psen1, Rad23b, Rnf14, Rnf166, Rpl11, Rpl23, Sf3b3, Timp1, Timp2, Tmem259]
GO:0001666	response to hypoxia	1.5981e-05	0.00819825	6.21177e-05	6.21177e-05	[3, 5]	Group05	6.01719	21	[Bnip3, Car9, Casd1, Cav1, Cst3, Egln1, Eif4ebp1, Hsf1, Hspd1, Htt, Lmna, Lonp1, Mmp14, Pam, Pgk1, Plod1, Plscr1, Src, Tgfb1, Txn2, Vegfb]
GO:0010942	positive regulation of cell death	1.60974e-05	0.00824187	4.36443e-06	2.61866e-05	[3, 4, 5]	Group08	4.55137	35	[B4galt2, Bag1, Bnip3, Bok, Cav1, Cdc34, Dap, Egln1, Eif5a, Elk1, Erh, Fyn, Gsn, Hsf1, Hspd1, Htt, Itm2c, Lrp1, Lzts2, Mybl2, Nck2, Nradd, Park7, Parp1, Pcif1, Phb, Plscr1, Psen1, Rpl11, Rps6, Scrib, Src, Tgfb1, Trim35, Tspo]
GO:0031329	regulation of cellular catabolic process	2.25571e-05	0.0115267	8.33018e-09	9.1632e-08	[4, 5]	Group11	4.62833	33	[Acsl5, Apex1, Bnip3, Bok, Ccdc22, Csnk1d, Cst3, Ctsa, Dap, Eif6, H6pd, Hsf1, Hsp90ab1, Htt, Idh1, Lrp1, Msn, Park7, Psen1, Rab39b, Rad23b, Rnf14, Rnf166, Rpl11, Rpl23, Rraga, Slirp, Timp1, Timp2, Tmem259, Tspo, Tysnd1, Vim]
GO:0017144	drug metabolic process	2.30161e-05	0.0117382	2.30161e-05	0.000115081	[3]	Group00	4.62185	33	[Ampd3, Aprt, Cad, Casd1, Cav1, Cs, Eif6, Esd, Fyn, H6pd, Hsp90ab1, Htt, Idh1, Mdh1, Mmachc, Mpst, Mthfd1l, Ndufb6, Park7, Parp1, Pdha1, Pgk1, Pkd2, Prdx5, Prps2, Pxdn, Pycr1, Pycr2, Qdpr, Shmt2, Tgfb1, Tspo, Uqcrq]
GO:0036293	response to decreased oxygen levels	2.43083e-05	0.0123729	6.21177e-05	6.21177e-05	[4]	Group05	5.84958	21	[Bnip3, Car9, Casd1, Cav1, Cst3, Egln1, Eif4ebp1, Hsf1, Hspd1, Htt, Lmna, Lonp1, Mmp14, Pam, Pgk1, Plod1, Plscr1, Src, Tgfb1, Txn2, Vegfb]
GO:0007417	central nervous system development	2.73139e-05	0.0138755	1.63768e-06	1.31014e-05	[4, 5, 6]	Group04	4.04784	44	[Arsa, Arsb, Axl, B4galt2, Bnip3, Bok, Csnk1d, Cst3, Flna, Fyn, Gsn, Hmgcs1, Hsp90ab1, Hspg2, Htt, Idh1, Ift172, Lamb1, Lamc1, Lrp1, Mpst, Nfix, Nradd, Pam, Pcdh19, Pkd2, Plxnb2, Psen1, Ptprs, Rtn4, Scrib, Sec1, Sltm, Smg9, Src, Syne2, Szt2, Tgfb1, Timp2, Tpp1, Uqcrq, Vcan, Vim, Wls]
GO:0006903	vesicle targeting	3.11088e-05	0.0157721	3.11088e-05	0.000124435	[2, 5, 6]	Group01	20	6	[Pef1, Preb, Psen1, Scrib, Tmed10, Ykt6]
GO:0060322	head development	3.44122e-05	0.0174126	1.63768e-06	1.31014e-05	[3]	Group04	4.26009	38	[Arsb, Atp6ap2, Axl, B4galt2, Bnip3, Bok, Csnk1d, Cst3, Flna, Fyn, Hmgcs1, Hspg2, Htt, Idh1, Ift172, Lamb1, Lrp1, Mmp14, Nfix, Nradd, Pcdh19, Pfas, Plekha1, Plxnb2, Psen1, Ptprs, Rtn4, Scrib, Sec1, Sltm, Smg9, Src, Syne2, Szt2, Tgfb1, Twist2, Uqcrq, Wls]
GO:0070997	neuron death	3.63267e-05	0.018345	4.36443e-06	2.61866e-05	[3]	Group08	5.26316	24	[Axl, Bag1, Bnip3, Bok, Cdc34, Egln1, Elk1, Fyn, G6pdx, Hdac7, Hsf1, Hsp90ab1, Hspd1, Htt, Lrp1, Mt1, Mybl2, Park7, Parp1, Psen1, Siah1b, Tmem259, Vegfb, Xrcc2]
GO:0044265	cellular macromolecule catabolic process	4.08991e-05	0.0206132	8.33018e-09	9.1632e-08	[4, 5]	Group11	4.10156	42	[Ago1, Apex1, Bnip3, Cacul1, Cad, Ccdc22, Cdc34, Csnk1d, Cst3, Ctsa, Ctsl, Ctso, Ctsw, Derl1, Hsf1, Hsp90ab1, Lonp1, Lrp1, Lsm2, Msn, Park7, Pcif1, Plaa, Plscr1, Psen1, Psma6, Rad23b, Rnf11, Rnf14, Rnf166, Rnf187, Rpl11, Rpl23, Siah1b, Slirp, Smg9, Tmem129, Tmem259, Ube2d1, Uggt1, Vim, Vps25]
GO:0008347	glial cell migration	4.81048e-05	0.0241486	4.81048e-05	0.000144314	[4, 5, 6, 7, 8]	Group02	12.6984	8	[Lamb1, Mmp14, Rtn4, Scrib, Syne2, Tspo, Vcan, Vim]
GO:0031397	negative regulation of protein ubiquitination	4.80583e-05	0.0241733	8.33018e-09	9.1632e-08	[7, 8, 9, 10, 11]	Group11	11.1111	9	[Cav1, Fyn, Park7, Plaa, Psen1, Rpl11, Rpl23, Tspo, U2af2]
GO:0045185	maintenance of protein location	5.03193e-05	0.02521	5.03193e-05	0.000100639	[3, 4]	Group03	9.90099	10	[Cav1, Ccdc22, Flna, Gsn, Mprip, Park7, Pkd2, Syne2, Thra, Tspo]
GO:1901214	regulation of neuron death	5.15667e-05	0.0257834	4.36443e-06	2.61866e-05	[4, 5]	Group08	5.40541	22	[Axl, Bag1, Bok, Cdc34, Egln1, Elk1, Fyn, G6pdx, Hdac7, Hsf1, Hsp90ab1, Hspd1, Htt, Lrp1, Mt1, Mybl2, Park7, Parp1, Psen1, Tmem259, Vegfb, Xrcc2]
GO:0051402	neuron apoptotic process	6.1807e-05	0.0308417	4.36443e-06	2.61866e-05	[4, 5]	Group08	5.82822	19	[Axl, Bag1, Bnip3, Bok, Cdc34, Fyn, G6pdx, Hsp90ab1, Hspd1, Htt, Lrp1, Mt1, Mybl2, Park7, Parp1, Psen1, Siah1b, Vegfb, Xrcc2]
GO:0070482	response to oxygen levels	6.21177e-05	0.0309346	6.21177e-05	6.21177e-05	[3]	Group05	5.48303	21	[Bnip3, Car9, Casd1, Cav1, Cst3, Egln1, Eif4ebp1, Hsf1, Hspd1, Htt, Lmna, Lonp1, Mmp14, Pam, Pgk1, Plod1, Plscr1, Src, Tgfb1, Txn2, Vegfb]
GO:0044257	cellular protein catabolic process	6.26191e-05	0.0311217	8.33018e-09	9.1632e-08	[5, 6]	Group11	4.42359	33	[Bnip3, Cacul1, Ccdc22, Cdc34, Csnk1d, Ctsa, Ctsl, Ctso, Ctsw, Derl1, Hsp90ab1, Lonp1, Lrp1, Msn, Park7, Pcif1, Plaa, Plscr1, Psen1, Psma6, Rad23b, Rnf11, Rnf14, Rnf166, Rnf187, Rpl11, Rpl23, Siah1b, Tmem129, Tmem259, Ube2d1, Uggt1, Vps25]
GO:1900180	regulation of protein localization to nucleus	6.68488e-05	0.033157	9.23121e-08	8.30809e-07	[5, 6, 7]	Group09	8.10811	12	[Flna, Fyn, Hsp90ab1, Htt, Lmna, Lzts2, Park7, Parp1, Pkig, Psen1, Src, Tgfb1]
GO:0009895	negative regulation of catabolic process	8.18729e-05	0.0405271	8.33018e-09	9.1632e-08	[3, 4, 5]	Group11	5.90164	18	[Cst3, Ctsa, Dap, Flna, Fyn, Hsp90ab1, Pam, Park7, Phb, Psen1, Rpl11, Rpl23, Rraga, Sf3b3, Slirp, Timp1, Timp2, Tspo]

## Sheet: cluster5
GOID	GOTerm	Term PValue	Term PValue Corrected with Bonferroni step down	Group PValue	Group PValue Corrected with Bonferroni step down	GOLevels	GOGroups	% Associated Genes	Nr. Genes	Associated Genes Found
GO:0034660	ncRNA metabolic process	2.15862e-05	0.00626001	2.15862e-05	0.000129517	[6, 7]	Group4	4.87288	23	[1110008L16Rik, Adat1, Dkc1, Dus4l, Elac2, Exosc10, Exosc9, Heatr1, Mars2, Mtor, Nars, Nolc1, Piwil4, Rpf1, Rpp38, Thumpd1, Thumpd2, Tyw3, Utp3, Wdr12, Wdr75, Yars, Yrdc]
GO:0006399	tRNA metabolic process	2.22016e-05	0.00641625	2.15862e-05	0.000129517	[7, 8]	Group4	7.38636	13	[1110008L16Rik, Adat1, Dus4l, Elac2, Exosc9, Mars2, Nars, Rpp38, Thumpd1, Thumpd2, Tyw3, Yars, Yrdc]
GO:1990737	response to manganese-induced endoplasmic reticulum stress	2.38189e-05	0.00685985	2.38189e-05	0.000119095	[5, 7]	Group3	75	3	[Atf4, Eif2a, Eif2s1]
GO:0031334	positive regulation of protein complex assembly	3.51914e-05	0.0100999	3.51914e-05	0.000140766	[3, 4, 5, 6]	Group0	5.99251	16	[Ahr, Aim2, Akap9, Asap1, Bmf, Cand1, Cd24a, Cdc42ep2, Csf3, Dhx33, Mtor, Nav3, Nckap1l, Pde4dip, Ptk2b, Slain2]
GO:0051091	positive regulation of DNA-binding transcription factor activity	4.5956e-05	0.0131434	0.000166773	0.000166773	[2, 3, 4, 7, 8, 9, 10, 11, 12]	Group5	5.86081	16	[Aim2, Clock, Cotl1, Csf3, Dhx33, Edn1, Fzd1, Fzd4, Irak4, Malt1, Mid2, Nlrp3, Ppp3ca, Pten, Stk3, Terf2ip]
GO:0045943	positive regulation of transcription by RNA polymerase I	7.76647e-05	0.0221345	7.76647e-05	0.000232994	[6, 7, 8, 9, 10, 11, 12]	Group2	20	5	[Atf4, Dhx33, Heatr1, Mtor, Wdr75]
GO:0043267	negative regulation of potassium ion transport	9.32579e-05	0.0264852	9.32579e-05	0.000186516	[4, 5, 6, 7, 8, 9]	Group1	14.6341	6	[Atf4, Kcnh2, Plcb4, Pten, Ptk2b, Stk39]
GO:0051090	regulation of DNA-binding transcription factor activity	0.000166773	0.0471969	0.000166773	0.000166773	[3, 6, 7, 8, 9, 10, 11]	Group5	4.58716	20	[Aim2, Clock, Cotl1, Csf3, Dhx33, Edn1, Fzd1, Fzd4, Irak4, Lrrc14, Malt1, Mid2, Nlrc3, Nlrp3, Pbx1, Ppp3ca, Pten, Stk3, Terf2ip, Trib2]

## Sheet: cluster6
GOID	GOTerm	Term PValue	Term PValue Corrected with Bonferroni step down	Group PValue	Group PValue Corrected with Bonferroni step down	GOLevels	GOGroups	% Associated Genes	Nr. Genes	Associated Genes Found
GO:0044267	cellular protein metabolic process	2.85125e-18	1.95026e-15	2.85125e-18	5.13225e-17	[4, 5]	Group01	4.07292	210	[Abhd17a, Adck2, Adprh, Adrm1, Aimp2, Akt1, Alg10b, Alg3, Amfr, Anapc1, Anapc11, Ankrd54, Anp32b, Anxa1, Anxa2, Atp6ap1, Atpif1, Atr, Babam1, Bad, Bak1, Bax, Bcap31, Birc5, Bloc1s1, Caprin1, Cdc123, Cdc42, Cdc42bpa, Cdk4, Cfl1, Chmp6, Chtop, Cks1b, Commd1, Cops7a, Crtap, Cstb, Ctbp1, Ctdnep1, Cul4a, Dazap2, Dcaf7, Dcun1d5, Ddost, Ddx39b, Dhcr24, Dnajb12, Dohh, Ecm1, Eefsec, Eif3h, Eif3k, Eif3l, E…
GO:0009141	nucleoside triphosphate metabolic process	5.18665e-18	3.54249e-15	8.54478e-24	1.70896e-22	[5, 6, 7]	Group19	12.9568	39	[Adpgk, Aldoa, Atp5b, Atp5d, Atp5e, Atp5g2, Atp5g3, Atp5h, Atp5j, Atp5o, Atpif1, Bad, Cmpk1, Cox4i1, Cox5b, Cox8a, Ctps2, Cyc1, Dctpp1, Dtymk, Gapdh, Ldha, Mif, Ndufa7, Ndufa8, Ndufb9, Ndufc2, Ndufv1, Nme1, Nme2, Pgam1, Pkm, Ran, Sdha, Tyms, Uqcc2, Uqcr10, Uqcrc1, Vcp]
GO:0006753	nucleoside phosphate metabolic process	2.24366e-16	1.53018e-13	8.54478e-24	1.70896e-22	[4, 5, 6]	Group19	8.59873	54	[Acly, Adpgk, Aldoa, Atp5b, Atp5d, Atp5e, Atp5g2, Atp5g3, Atp5h, Atp5j, Atp5o, Atpif1, Bad, Cant1, Cdipt, Cmpk1, Cox4i1, Cox5b, Cox8a, Ctps2, Cyc1, Dcakd, Dctpp1, Dtymk, Fasn, Gapdh, Hint1, Idh2, Ldha, Mdh2, Mif, Mthfd1, Mvd, Mvk, Ndufa7, Ndufa8, Ndufb9, Ndufc2, Ndufv1, Nme1, Nme2, Nnt, Nudt4, Pgam1, Pkm, Ran, Sdha, Taldo1, Tkt, Tyms, Uqcc2, Uqcr10, Uqcrc1, Vcp]
GO:0065003	protein-containing complex assembly	2.31107e-16	1.57384e-13	3.0199e-12	5.13383e-11	[4]	Group14	5.50847	104	[Adrm1, Aimp2, Aldoa, Alg3, Amfr, Anp32b, Anxa2, Anxa5, Ap2m1, Arf1, Arpc1b, Atpif1, Atr, Bad, Bax, Capg, Capza1, Cdc42, Cenpi, Cfl1, Chmp2a, Cuta, Dap3, Dctpp1, Ddx39b, Dnajb12, Ehd1, Eif3h, Eif3k, Eif3l, Eif4g1, Eif4h, Fis1, Fkbp1a, Fkbp4, Fzr1, Gnb1, Gpx4, Grwd1, Gtf2h5, H3f3a, Hspa4, Irak1, Kctd17, Letm1, Mif, Naa60, Ndufa1, Ndufa11, Ndufa8, Ndufb10, Ndufb3, Ndufb9, Ndufc2, Nme2, Nup62, Parva…
GO:0009117	nucleotide metabolic process	6.36454e-16	4.32789e-13	8.54478e-24	1.70896e-22	[5, 6, 7]	Group19	8.5209	53	[Acly, Adpgk, Aldoa, Atp5b, Atp5d, Atp5e, Atp5g2, Atp5g3, Atp5h, Atp5j, Atp5o, Atpif1, Bad, Cdipt, Cmpk1, Cox4i1, Cox5b, Cox8a, Ctps2, Cyc1, Dcakd, Dctpp1, Dtymk, Fasn, Gapdh, Hint1, Idh2, Ldha, Mdh2, Mif, Mthfd1, Mvd, Mvk, Ndufa7, Ndufa8, Ndufb9, Ndufc2, Ndufv1, Nme1, Nme2, Nnt, Nudt4, Pgam1, Pkm, Ran, Sdha, Taldo1, Tkt, Tyms, Uqcc2, Uqcr10, Uqcrc1, Vcp]
GO:1901566	organonitrogen compound biosynthetic process	7.44044e-16	5.05206e-13	8.54478e-24	1.70896e-22	[4]	Group19	5.63953	97	[Abhd17a, Acly, Adpgk, Aimp2, Akt1, Aldoa, Alg10b, Alg3, Ap2a1, Atp5b, Atp5d, Atp5e, Atp5g2, Atp5g3, Atp5h, Atp5j, Atp5o, Atpif1, Cant1, Caprin1, Cdc123, Cdk4, Cers2, Cmpk1, Cox5b, Ctps2, Cyc1, Dcakd, Ddost, Ddx39b, Dtymk, Eefsec, Eif3h, Eif3k, Eif3l, Eif4g1, Eif4h, Extl3, Gapdh, Got2, Gpaa1, Iars2, Idh2, Krtcap2, Mgat4b, Mif, Mrpl10, Mrpl14, Mrpl17, Mrpl18, Mrpl2, Mrpl27, Mrpl4, Mrpl52, Mrps12, …
GO:0009199	ribonucleoside triphosphate metabolic process	7.64743e-16	5.18496e-13	8.54478e-24	1.70896e-22	[6, 7, 8]	Group19	12.5448	35	[Adpgk, Aldoa, Atp5b, Atp5d, Atp5e, Atp5g2, Atp5g3, Atp5h, Atp5j, Atp5o, Atpif1, Bad, Cox4i1, Cox5b, Cox8a, Ctps2, Cyc1, Gapdh, Ldha, Mif, Ndufa7, Ndufa8, Ndufb9, Ndufc2, Ndufv1, Nme1, Nme2, Pgam1, Pkm, Ran, Sdha, Uqcc2, Uqcr10, Uqcrc1, Vcp]
GO:0043933	protein-containing complex subunit organization	1.23468e-15	8.35879e-13	3.0199e-12	5.13383e-11	[3]	Group14	5.22069	110	[Adrm1, Aimp2, Aldoa, Alg3, Amfr, Anp32b, Anxa2, Anxa5, Ap2m1, Arf1, Arpc1b, Atpif1, Atr, Bad, Bax, Capg, Capza1, Cdc42, Cenpi, Cfl1, Chmp2a, Cuta, Dap3, Dctpp1, Ddx39b, Dnajb12, Ehd1, Eif3h, Eif3k, Eif3l, Eif4g1, Eif4h, Fis1, Fkbp1a, Fkbp4, Fzr1, Gas2l1, Gnb1, Gpx4, Grwd1, Gtf2h5, H3f3a, Hspa4, Irak1, Kctd17, Klc1, Letm1, Mif, Naa60, Ndufa1, Ndufa11, Ndufa8, Ndufb10, Ndufb3, Ndufb9, Ndufc2, Nme2…
GO:0009205	purine ribonucleoside triphosphate metabolic process	1.99653e-15	1.34966e-12	8.54478e-24	1.70896e-22	[7, 8, 9]	Group19	12.5461	34	[Adpgk, Aldoa, Atp5b, Atp5d, Atp5e, Atp5g2, Atp5g3, Atp5h, Atp5j, Atp5o, Atpif1, Bad, Cox4i1, Cox5b, Cox8a, Cyc1, Gapdh, Ldha, Mif, Ndufa7, Ndufa8, Ndufb9, Ndufc2, Ndufv1, Nme1, Nme2, Pgam1, Pkm, Ran, Sdha, Uqcc2, Uqcr10, Uqcrc1, Vcp]
GO:1901135	carbohydrate derivative metabolic process	3.5264e-15	2.38032e-12	8.54478e-24	1.70896e-22	[3]	Group19	6.55141	72	[Acly, Adpgk, Akt1, Aldoa, Alg10b, Alg3, Ap2a1, Atp5b, Atp5d, Atp5e, Atp5g2, Atp5g3, Atp5h, Atp5j, Atp5o, Atpif1, Bad, Banf1, Bax, Cant1, Cmpk1, Cox4i1, Cox5b, Cox8a, Ctps2, Cyc1, Dcakd, Dctpp1, Ddost, Dtymk, Extl3, Fasn, G6pc3, Gapdh, Gpaa1, Gpc1, Hint1, Krtcap2, Ldha, Mgat4b, Mif, Mvd, Mvk, Ndufa7, Ndufa8, Ndufb9, Ndufc2, Ndufv1, Nme1, Nme2, Nudt4, Pgam1, Pigc, Pign, Pigs, Pkm, Pofut1, Pomgnt2,…
GO:0009123	nucleoside monophosphate metabolic process	5.07634e-15	3.42145e-12	8.54478e-24	1.70896e-22	[5, 6, 7]	Group19	11.465	36	[Adpgk, Aldoa, Atp5b, Atp5d, Atp5e, Atp5g2, Atp5g3, Atp5h, Atp5j, Atp5o, Atpif1, Bad, Cant1, Cmpk1, Cox4i1, Cox5b, Cox8a, Cyc1, Dtymk, Gapdh, Ldha, Mif, Ndufa7, Ndufa8, Ndufb9, Ndufc2, Ndufv1, Nudt4, Pgam1, Pkm, Sdha, Tyms, Uqcc2, Uqcr10, Uqcrc1, Vcp]
GO:0009144	purine nucleoside triphosphate metabolic process	5.35637e-15	3.60484e-12	8.54478e-24	1.70896e-22	[6, 7, 8]	Group19	12.1429	34	[Adpgk, Aldoa, Atp5b, Atp5d, Atp5e, Atp5g2, Atp5g3, Atp5h, Atp5j, Atp5o, Atpif1, Bad, Cox4i1, Cox5b, Cox8a, Cyc1, Gapdh, Ldha, Mif, Ndufa7, Ndufa8, Ndufb9, Ndufc2, Ndufv1, Nme1, Nme2, Pgam1, Pkm, Ran, Sdha, Uqcc2, Uqcr10, Uqcrc1, Vcp]
GO:0019693	ribose phosphate metabolic process	7.09441e-15	4.76745e-12	8.54478e-24	1.70896e-22	[4, 5]	Group19	9.20245	45	[Acly, Adpgk, Aldoa, Atp5b, Atp5d, Atp5e, Atp5g2, Atp5g3, Atp5h, Atp5j, Atp5o, Atpif1, Bad, Cmpk1, Cox4i1, Cox5b, Cox8a, Ctps2, Cyc1, Dcakd, Fasn, Gapdh, Hint1, Ldha, Mif, Mvd, Mvk, Ndufa7, Ndufa8, Ndufb9, Ndufc2, Ndufv1, Nme1, Nme2, Nudt4, Pgam1, Pkm, Ran, Sdha, Taldo1, Tkt, Uqcc2, Uqcr10, Uqcrc1, Vcp]
GO:0055086	nucleobase-containing small molecule metabolic process	8.49829e-15	5.70235e-12	8.54478e-24	1.70896e-22	[3, 4, 5]	Group19	7.77935	55	[Acly, Adpgk, Aldoa, Atp5b, Atp5d, Atp5e, Atp5g2, Atp5g3, Atp5h, Atp5j, Atp5o, Atpif1, Bad, Cant1, Cdipt, Cmpk1, Cox4i1, Cox5b, Cox8a, Ctps2, Cyc1, Dcakd, Dctpp1, Dtymk, Fasn, Gapdh, Hint1, Idh2, Ldha, Mdh2, Mif, Mthfd1, Mvd, Mvk, Ndufa7, Ndufa8, Ndufb9, Ndufc2, Ndufv1, Nme1, Nme2, Nnt, Nudt4, Pgam1, Pkm, Ran, Sdha, Taldo1, Tkt, Tyms, Uqcc2, Uqcr10, Uqcrc1, Uxs1, Vcp]
GO:0019637	organophosphate metabolic process	1.07561e-14	7.2066e-12	8.54478e-24	1.70896e-22	[3, 4]	Group19	6.65362	68	[Acly, Adpgk, Aldoa, Arf1, Atp5b, Atp5d, Atp5e, Atp5g2, Atp5g3, Atp5h, Atp5j, Atp5o, Atpif1, Bad, Cant1, Cdc42, Cdipt, Cmpk1, Cox4i1, Cox5b, Cox8a, Ctps2, Cyc1, Dcakd, Dctpp1, Dtymk, Fasn, Fdft1, Fdps, G6pc3, Gapdh, Gpaa1, Hint1, Idh2, Idi1, Ldha, Ldlr, Mdh2, Mif, Mthfd1, Mvd, Mvk, Ndufa7, Ndufa8, Ndufb9, Ndufc2, Ndufv1, Nme1, Nme2, Nnt, Nudt4, Pgam1, Pgp, Pigc, Pign, Pigs, Pkm, Pla2g12a, Ran, Sd…
GO:0046034	ATP metabolic process	2.00254e-14	1.3397e-11	8.54478e-24	1.70896e-22	[4, 7, 8, 9, 10]	Group19	12.8099	31	[Adpgk, Aldoa, Atp5b, Atp5d, Atp5e, Atp5g2, Atp5g3, Atp5h, Atp5j, Atp5o, Atpif1, Bad, Cox4i1, Cox5b, Cox8a, Cyc1, Gapdh, Ldha, Mif, Ndufa7, Ndufa8, Ndufb9, Ndufc2, Ndufv1, Pgam1, Pkm, Sdha, Uqcc2, Uqcr10, Uqcrc1, Vcp]
GO:0009259	ribonucleotide metabolic process	5.96084e-14	3.98184e-11	8.54478e-24	1.70896e-22	[5, 6, 7, 8]	Group19	9.01468	43	[Acly, Adpgk, Aldoa, Atp5b, Atp5d, Atp5e, Atp5g2, Atp5g3, Atp5h, Atp5j, Atp5o, Atpif1, Bad, Cmpk1, Cox4i1, Cox5b, Cox8a, Ctps2, Cyc1, Dcakd, Fasn, Gapdh, Hint1, Ldha, Mif, Mvd, Mvk, Ndufa7, Ndufa8, Ndufb9, Ndufc2, Ndufv1, Nme1, Nme2, Nudt4, Pgam1, Pkm, Ran, Sdha, Uqcc2, Uqcr10, Uqcrc1, Vcp]
GO:0009167	purine ribonucleoside monophosphate metabolic process	1.71248e-13	1.14223e-10	8.54478e-24	1.70896e-22	[7, 8, 9]	Group19	11.4695	32	[Adpgk, Aldoa, Atp5b, Atp5d, Atp5e, Atp5g2, Atp5g3, Atp5h, Atp5j, Atp5o, Atpif1, Bad, Cox4i1, Cox5b, Cox8a, Cyc1, Gapdh, Ldha, Mif, Ndufa7, Ndufa8, Ndufb9, Ndufc2, Ndufv1, Nudt4, Pgam1, Pkm, Sdha, Uqcc2, Uqcr10, Uqcrc1, Vcp]
GO:0009126	purine nucleoside monophosphate metabolic process	1.89164e-13	1.25983e-10	8.54478e-24	1.70896e-22	[6, 7, 8]	Group19	11.4286	32	[Adpgk, Aldoa, Atp5b, Atp5d, Atp5e, Atp5g2, Atp5g3, Atp5h, Atp5j, Atp5o, Atpif1, Bad, Cox4i1, Cox5b, Cox8a, Cyc1, Gapdh, Ldha, Mif, Ndufa7, Ndufa8, Ndufb9, Ndufc2, Ndufv1, Nudt4, Pgam1, Pkm, Sdha, Uqcc2, Uqcr10, Uqcrc1, Vcp]
GO:0034622	cellular protein-containing complex assembly	2.43923e-13	1.62209e-10	3.0199e-12	5.13383e-11	[5]	Group14	6.23281	68	[Adrm1, Anp32b, Arf1, Arpc1b, Atr, Capg, Capza1, Cenpi, Cfl1, Chmp2a, Ddx39b, Dnajb12, Eif3h, Eif3k, Eif3l, Eif4g1, Eif4h, Fkbp1a, Fkbp4, Gpx4, Grwd1, Gtf2h5, H3f3a, Hspa4, Naa60, Ndufa1, Ndufa11, Ndufa8, Ndufb10, Ndufb3, Ndufb9, Ndufc2, Pdgfc, Pfdn6, Pfn1, Prmt5, Psmc3, Psmc4, Psmd13, Ptges3, Rps10, Rps15, Rps27l, Rps28, Rps3, Rps4x, Rps5, Ruvbl1, Setx, Smad4, Smarcb1, Snrpb, Snrpc, Snrpd2, Snrp…
GO:0009150	purine ribonucleotide metabolic process	3.67341e-13	2.43914e-10	8.54478e-24	1.70896e-22	[6, 7, 8, 9]	Group19	8.89371	41	[Acly, Adpgk, Aldoa, Atp5b, Atp5d, Atp5e, Atp5g2, Atp5g3, Atp5h, Atp5j, Atp5o, Atpif1, Bad, Cox4i1, Cox5b, Cox8a, Cyc1, Dcakd, Fasn, Gapdh, Hint1, Ldha, Mif, Mvd, Mvk, Ndufa7, Ndufa8, Ndufb9, Ndufc2, Ndufv1, Nme1, Nme2, Nudt4, Pgam1, Pkm, Ran, Sdha, Uqcc2, Uqcr10, Uqcrc1, Vcp]
GO:0006163	purine nucleotide metabolic process	5.23829e-13	3.47299e-10	8.54478e-24	1.70896e-22	[5, 6, 7, 8]	Group19	8.62423	42	[Acly, Adpgk, Aldoa, Atp5b, Atp5d, Atp5e, Atp5g2, Atp5g3, Atp5h, Atp5j, Atp5o, Atpif1, Bad, Cox4i1, Cox5b, Cox8a, Cyc1, Dcakd, Fasn, Gapdh, Hint1, Ldha, Mif, Mthfd1, Mvd, Mvk, Ndufa7, Ndufa8, Ndufb9, Ndufc2, Ndufv1, Nme1, Nme2, Nudt4, Pgam1, Pkm, Ran, Sdha, Uqcc2, Uqcr10, Uqcrc1, Vcp]
GO:0009161	ribonucleoside monophosphate metabolic process	6.62162e-13	4.38351e-10	8.54478e-24	1.70896e-22	[6, 7, 8]	Group19	10.9215	32	[Adpgk, Aldoa, Atp5b, Atp5d, Atp5e, Atp5g2, Atp5g3, Atp5h, Atp5j, Atp5o, Atpif1, Bad, Cox4i1, Cox5b, Cox8a, Cyc1, Gapdh, Ldha, Mif, Ndufa7, Ndufa8, Ndufb9, Ndufc2, Ndufv1, Nudt4, Pgam1, Pkm, Sdha, Uqcc2, Uqcr10, Uqcrc1, Vcp]
GO:0009142	nucleoside triphosphate biosynthetic process	8.72673e-13	5.76837e-10	8.54478e-24	1.70896e-22	[6, 7, 8]	Group19	14.7239	24	[Adpgk, Aldoa, Atp5b, Atp5d, Atp5e, Atp5g2, Atp5g3, Atp5h, Atp5j, Atp5o, Cmpk1, Cox5b, Ctps2, Cyc1, Dtymk, Gapdh, Mif, Ndufc2, Nme1, Nme2, Pgam1, Pkm, Tyms, Vcp]
GO:0006091	generation of precursor metabolites and energy	1.18115e-12	7.79559e-10	8.54478e-24	1.70896e-22	[3]	Group19	8.94495	39	[Aco2, Adpgk, Akt1, Aldoa, Atp5o, Bax, Bloc1s1, Cox4i1, Cox5b, Cox6c, Cox8a, Cyc1, Etfb, Fh1, Gaa, Gapdh, Idh2, Ldha, Mdh2, Mif, Ndufa4, Ndufa7, Ndufa8, Ndufb3, Ndufb9, Ndufc2, Ndufv1, Pgam1, Pkm, Ppp1ca, Prelid1, Ptges3, Sdha, Uqcc2, Uqcr10, Uqcr11, Uqcrc1, Uqcrfs1, Vcp]
GO:0072521	purine-containing compound metabolic process	3.10615e-12	2.04695e-09	8.54478e-24	1.70896e-22	[4]	Group19	8.02239	43	[Acly, Adpgk, Aldoa, Atp5b, Atp5d, Atp5e, Atp5g2, Atp5g3, Atp5h, Atp5j, Atp5o, Atpif1, Bad, Banf1, Cox4i1, Cox5b, Cox8a, Cyc1, Dcakd, Fasn, Gapdh, Hint1, Ldha, Mif, Mthfd1, Mvd, Mvk, Ndufa7, Ndufa8, Ndufb9, Ndufc2, Ndufv1, Nme1, Nme2, Nudt4, Pgam1, Pkm, Ran, Sdha, Uqcc2, Uqcr10, Uqcrc1, Vcp]
GO:0022607	cellular component assembly	2.60208e-11	1.71217e-08	3.0199e-12	5.13383e-11	[3]	Group14	4.24528	126	[Adrm1, Aimp2, Aldoa, Alg3, Amfr, Anp32b, Anxa2, Anxa5, Ap2m1, Arf1, Arl3, Arpc1b, Atpif1, Atr, Bad, Bax, Birc5, Capg, Capza1, Cdc42, Cenpi, Cfl1, Chmp2a, Cuta, Dap3, Dctpp1, Ddx39b, Dnajb12, Efemp2, Ehd1, Eif3h, Eif3k, Eif3l, Eif4g1, Eif4h, Emp3, Fam98a, Fgd1, Fis1, Fkbp1a, Fkbp4, Fzr1, Gnb1, Gorasp2, Gpc1, Gpx4, Grwd1, Gtf2h5, H3f3a, Hnrnpu, Hps1, Hsp90b1, Hspa4, Irak1, Itgb1, Kctd17, Klc1, Let…
GO:0015985	energy coupled proton transport, down electrochemical gradient	4.35119e-11	2.85873e-08	8.54478e-24	1.70896e-22	[8, 9]	Group19	43.4783	10	[Atp5b, Atp5d, Atp5e, Atp5g2, Atp5g3, Atp5h, Atp5j, Atp5o, Cox5b, Cyc1]
GO:0015986	ATP synthesis coupled proton transport	4.35119e-11	2.85873e-08	8.54478e-24	1.70896e-22	[6, 9, 10, 11, 12]	Group19	43.4783	10	[Atp5b, Atp5d, Atp5e, Atp5g2, Atp5g3, Atp5h, Atp5j, Atp5o, Cox5b, Cyc1]
GO:0009201	ribonucleoside triphosphate biosynthetic process	8.08724e-11	5.30523e-08	8.54478e-24	1.70896e-22	[7, 8, 9]	Group19	13.8158	21	[Adpgk, Aldoa, Atp5b, Atp5d, Atp5e, Atp5g2, Atp5g3, Atp5h, Atp5j, Atp5o, Cox5b, Ctps2, Cyc1, Gapdh, Mif, Ndufc2, Nme1, Nme2, Pgam1, Pkm, Vcp]
GO:0009206	purine ribonucleoside triphosphate biosynthetic process	2.35607e-10	1.54323e-07	8.54478e-24	1.70896e-22	[8, 9, 10]	Group19	13.7931	20	[Adpgk, Aldoa, Atp5b, Atp5d, Atp5e, Atp5g2, Atp5g3, Atp5h, Atp5j, Atp5o, Cox5b, Cyc1, Gapdh, Mif, Ndufc2, Nme1, Nme2, Pgam1, Pkm, Vcp]
GO:1901137	carbohydrate derivative biosynthetic process	2.40814e-10	1.57492e-07	8.54478e-24	1.70896e-22	[4]	Group19	6.79758	45	[Acly, Adpgk, Aldoa, Alg10b, Alg3, Ap2a1, Atp5b, Atp5d, Atp5e, Atp5g2, Atp5g3, Atp5h, Atp5j, Atp5o, Cant1, Cmpk1, Cox5b, Ctps2, Cyc1, Dcakd, Ddost, Dtymk, Extl3, Gapdh, Gpaa1, Krtcap2, Mgat4b, Mif, Ndufc2, Nme1, Nme2, Pgam1, Pigc, Pign, Pigs, Pkm, Pofut1, Pomgnt2, Sdf2l1, Srd5a3, Tkt, Tmem258, Tyms, Uxs1, Vcp]
GO:0009145	purine nucleoside triphosphate biosynthetic process	2.67103e-10	1.74419e-07	8.54478e-24	1.70896e-22	[7, 8, 9]	Group19	13.6986	20	[Adpgk, Aldoa, Atp5b, Atp5d, Atp5e, Atp5g2, Atp5g3, Atp5h, Atp5j, Atp5o, Cox5b, Cyc1, Gapdh, Mif, Ndufc2, Nme1, Nme2, Pgam1, Pkm, Vcp]
GO:0043604	amide biosynthetic process	5.95249e-10	3.88102e-07	7.29212e-20	1.3855e-18	[5]	Group17	6.26598	49	[Acly, Aimp2, Akt1, Caprin1, Cdc123, Cdk4, Cers2, Ddx39b, Eefsec, Eif3h, Eif3k, Eif3l, Eif4g1, Eif4h, Gapdh, Iars2, Mrpl10, Mrpl14, Mrpl17, Mrpl18, Mrpl2, Mrpl27, Mrpl4, Mrpl52, Mrps12, Mrps17, Mrps21, Mthfd1, Mvk, Ndufa7, Ormdl1, Ppp1ca, Rpl35, Rpl41, Rps11, Rps15, Rps21, Rps26, Rps27l, Rps28, Rps3, Rps4x, Rps5, Slc35a4, Smpd1, Tinagl1, Tyms, Uba52, Uqcc2]
GO:0090407	organophosphate biosynthetic process	7.25134e-10	4.72062e-07	8.54478e-24	1.70896e-22	[4, 5]	Group19	7.22222	39	[Acly, Adpgk, Aldoa, Atp5b, Atp5d, Atp5e, Atp5g2, Atp5g3, Atp5h, Atp5j, Atp5o, Cant1, Cdipt, Cmpk1, Cox5b, Ctps2, Cyc1, Dcakd, Dtymk, Fdps, Gapdh, Gpaa1, Idh2, Idi1, Mif, Mthfd1, Mvd, Mvk, Ndufc2, Nme1, Nme2, Pgam1, Pigc, Pign, Pigs, Pkm, Tkt, Tyms, Vcp]
GO:0006518	peptide metabolic process	1.21679e-09	7.90915e-07	7.29212e-20	1.3855e-18	[4, 5]	Group17	6.06061	50	[Aimp2, Akt1, Alg3, Caprin1, Cdc123, Cdk4, Cpe, Ddx39b, Eefsec, Eif3h, Eif3k, Eif3l, Eif4g1, Eif4h, Gapdh, Gpx4, Gstp1, Iars2, Mrpl10, Mrpl14, Mrpl17, Mrpl18, Mrpl2, Mrpl27, Mrpl4, Mrpl52, Mrps12, Mrps17, Mrps21, Mvk, Ndufa7, Ppp1ca, Psenen, Rpl35, Rpl41, Rps11, Rps15, Rps21, Rps26, Rps27l, Rps28, Rps3, Rps4x, Rps5, Sec11c, Slc35a4, Spcs1, Tyms, Uba52, Uqcc2]
GO:0006412	translation	1.22763e-09	7.96731e-07	7.29212e-20	1.3855e-18	[5, 6, 7]	Group17	6.64606	43	[Aimp2, Akt1, Caprin1, Cdc123, Cdk4, Ddx39b, Eefsec, Eif3h, Eif3k, Eif3l, Eif4g1, Eif4h, Gapdh, Iars2, Mrpl10, Mrpl14, Mrpl17, Mrpl18, Mrpl2, Mrpl27, Mrpl4, Mrpl52, Mrps12, Mrps17, Mrps21, Mvk, Ndufa7, Ppp1ca, Rpl35, Rpl41, Rps11, Rps15, Rps21, Rps26, Rps27l, Rps28, Rps3, Rps4x, Rps5, Slc35a4, Tyms, Uba52, Uqcc2]
GO:0043603	cellular amide metabolic process	1.43442e-09	9.29507e-07	7.29212e-20	1.3855e-18	[4]	Group17	5.51402	59	[Acly, Aimp2, Akt1, Alg3, Caprin1, Cdc123, Cdk4, Cers2, Cpe, Ddx39b, Eefsec, Eif3h, Eif3k, Eif3l, Eif4g1, Eif4h, Fasn, Gapdh, Gpx4, Gstp1, Iars2, Mrpl10, Mrpl14, Mrpl17, Mrpl18, Mrpl2, Mrpl27, Mrpl4, Mrpl52, Mrps12, Mrps17, Mrps21, Mthfd1, Mvd, Mvk, Ndufa7, Ormdl1, Pgam1, Ppp1ca, Psenen, Rpl35, Rpl41, Rps11, Rps15, Rps21, Rps26, Rps27l, Rps28, Rps3, Rps4x, Rps5, Sec11c, Slc35a4, Smpd1, Spcs1, Tin…
GO:0022900	electron transport chain	2.26339e-09	1.46441e-06	8.54478e-24	1.70896e-22	[3, 4]	Group19	13.6364	18	[Cox4i1, Cox5b, Cox6c, Cox8a, Cyc1, Etfb, Ndufa4, Ndufa7, Ndufa8, Ndufb3, Ndufb9, Ndufc2, Ndufv1, Sdha, Uqcr10, Uqcr11, Uqcrc1, Uqcrfs1]
GO:0046390	ribose phosphate biosynthetic process	2.6132e-09	1.68813e-06	8.54478e-24	1.70896e-22	[5, 6]	Group19	9.72763	25	[Acly, Adpgk, Aldoa, Atp5b, Atp5d, Atp5e, Atp5g2, Atp5g3, Atp5h, Atp5j, Atp5o, Cmpk1, Cox5b, Ctps2, Cyc1, Dcakd, Gapdh, Mif, Ndufc2, Nme1, Nme2, Pgam1, Pkm, Tkt, Vcp]
GO:1901293	nucleoside phosphate biosynthetic process	2.77239e-09	1.78819e-06	8.54478e-24	1.70896e-22	[5, 6, 7]	Group19	8.55457	29	[Acly, Adpgk, Aldoa, Atp5b, Atp5d, Atp5e, Atp5g2, Atp5g3, Atp5h, Atp5j, Atp5o, Cant1, Cmpk1, Cox5b, Ctps2, Cyc1, Dcakd, Dtymk, Gapdh, Idh2, Mif, Mthfd1, Ndufc2, Nme1, Nme2, Pgam1, Pkm, Tyms, Vcp]
GO:0006754	ATP biosynthetic process	2.89485e-09	1.86429e-06	8.54478e-24	1.70896e-22	[5, 8, 9, 10, 11]	Group19	13.4328	18	[Adpgk, Aldoa, Atp5b, Atp5d, Atp5e, Atp5g2, Atp5g3, Atp5h, Atp5j, Atp5o, Cox5b, Cyc1, Gapdh, Mif, Ndufc2, Pgam1, Pkm, Vcp]
GO:0006119	oxidative phosphorylation	2.96285e-09	1.90511e-06	8.54478e-24	1.70896e-22	[4, 5, 6, 8, 9, 10, 11]	Group19	16.6667	15	[Atp5o, Cox4i1, Cox5b, Cox8a, Cyc1, Ndufa7, Ndufa8, Ndufb9, Ndufc2, Ndufv1, Sdha, Uqcc2, Uqcr10, Uqcrc1, Vcp]
GO:0043043	peptide biosynthetic process	3.21025e-09	2.06098e-06	7.29212e-20	1.3855e-18	[5, 6]	Group17	6.43713	43	[Aimp2, Akt1, Caprin1, Cdc123, Cdk4, Ddx39b, Eefsec, Eif3h, Eif3k, Eif3l, Eif4g1, Eif4h, Gapdh, Iars2, Mrpl10, Mrpl14, Mrpl17, Mrpl18, Mrpl2, Mrpl27, Mrpl4, Mrpl52, Mrps12, Mrps17, Mrps21, Mvk, Ndufa7, Ppp1ca, Rpl35, Rpl41, Rps11, Rps15, Rps21, Rps26, Rps27l, Rps28, Rps3, Rps4x, Rps5, Slc35a4, Tyms, Uba52, Uqcc2]
GO:0030163	protein catabolic process	4.70429e-09	3.01545e-06	3.91262e-08	5.47766e-07	[4, 5]	Group18	5.70175	52	[Abhd17a, Adrm1, Akt1, Alg3, Amfr, Anxa2, Atpif1, Bcap31, Commd1, Cul4a, Dnajb12, Erlin2, Fbxw5, Fzr1, Gga1, Gpc1, Hsp90b1, Kctd17, Ldlr, Mta1, Ndfip1, Psma2, Psma3, Psma4, Psma5, Psma7, Psmb2, Psmb4, Psmb5, Psmb7, Psmc3, Psmc4, Psmd13, Psmd2, Psmd7, Ranbp1, Rnf126, Sdf2l1, Smad4, Snx12, Snx3, Stub1, Sumo1, Sumo3, Tor1a, Uba1, Uba52, Ube2r2, Uqcc2, Usp5, Usp9x, Vcp]
GO:0017144	drug metabolic process	7.77656e-09	4.977e-06	8.54478e-24	1.70896e-22	[3]	Group19	6.16247	44	[Acly, Aco2, Adpgk, Akt1, Aldoa, Atp5b, Atp5d, Atp5e, Atp5g2, Atp5g3, Atp5h, Atp5j, Atp5o, Atpif1, Bad, Cox4i1, Cox5b, Cox8a, Cyc1, Fh1, Gapdh, Idh2, Ldha, Mdh2, Mif, Ndufa7, Ndufa8, Ndufb9, Ndufc2, Ndufv1, Pebp1, Pgam1, Phgdh, Pkm, Prdx1, Prdx2, Sdha, Sms, Ssr4, Tyms, Uqcc2, Uqcr10, Uqcrc1, Vcp]
GO:0042775	mitochondrial ATP synthesis coupled electron transport	8.92814e-09	5.70508e-06	8.54478e-24	1.70896e-22	[6, 7, 8, 10, 11, 12, 13]	Group19	20.6897	12	[Cox4i1, Cox5b, Cox8a, Cyc1, Ndufa7, Ndufa8, Ndufb9, Ndufc2, Ndufv1, Sdha, Uqcr10, Uqcrc1]
GO:0009260	ribonucleotide biosynthetic process	9.66633e-09	6.16712e-06	8.54478e-24	1.70896e-22	[6, 7, 8, 9]	Group19	9.44882	24	[Acly, Adpgk, Aldoa, Atp5b, Atp5d, Atp5e, Atp5g2, Atp5g3, Atp5h, Atp5j, Atp5o, Cmpk1, Cox5b, Ctps2, Cyc1, Dcakd, Gapdh, Mif, Ndufc2, Nme1, Nme2, Pgam1, Pkm, Vcp]
GO:0009165	nucleotide biosynthetic process	9.90589e-09	6.31005e-06	8.54478e-24	1.70896e-22	[6, 7, 8]	Group19	8.30861	28	[Acly, Adpgk, Aldoa, Atp5b, Atp5d, Atp5e, Atp5g2, Atp5g3, Atp5h, Atp5j, Atp5o, Cmpk1, Cox5b, Ctps2, Cyc1, Dcakd, Dtymk, Gapdh, Idh2, Mif, Mthfd1, Ndufc2, Nme1, Nme2, Pgam1, Pkm, Tyms, Vcp]
GO:0044257	cellular protein catabolic process	9.9479e-09	6.32687e-06	3.91262e-08	5.47766e-07	[5, 6]	Group18	6.03217	45	[Adrm1, Akt1, Alg3, Amfr, Anxa2, Atpif1, Bcap31, Commd1, Cul4a, Dnajb12, Erlin2, Fbxw5, Fzr1, Hsp90b1, Kctd17, Ldlr, Mta1, Psma2, Psma3, Psma4, Psma5, Psma7, Psmb2, Psmb4, Psmb5, Psmb7, Psmc3, Psmc4, Psmd13, Psmd2, Psmd7, Ranbp1, Rnf126, Sdf2l1, Stub1, Sumo1, Sumo3, Tor1a, Uba1, Uba52, Ube2r2, Uqcc2, Usp5, Usp9x, Vcp]
GO:0071826	ribonucleoprotein complex subunit organization	1.12701e-08	7.1565e-06	3.0199e-12	5.13383e-11	[4]	Group14	9.375	24	[Atr, Ddx39b, Eif3h, Eif3k, Eif3l, Eif4h, Klc1, Prmt5, Ptges3, Rps10, Rps15, Rps27l, Rps28, Rps4x, Rps5, Ruvbl1, Setx, Snrpb, Snrpc, Snrpd2, Snrpd3, Stmn1, Tcf3, Vcp]
GO:0009124	nucleoside monophosphate biosynthetic process	1.20254e-08	7.62411e-06	8.54478e-24	1.70896e-22	[6, 7, 8]	Group19	11.0497	20	[Adpgk, Aldoa, Atp5b, Atp5d, Atp5e, Atp5g2, Atp5g3, Atp5h, Atp5j, Atp5o, Cant1, Cox5b, Cyc1, Gapdh, Mif, Ndufc2, Pgam1, Pkm, Tyms, Vcp]
GO:0045333	cellular respiration	1.45196e-08	9.19089e-06	8.54478e-24	1.70896e-22	[4, 5]	Group19	10.929	20	[Aco2, Bax, Bloc1s1, Cox4i1, Cox5b, Cox8a, Cyc1, Fh1, Idh2, Mdh2, Ndufa7, Ndufa8, Ndufb9, Ndufc2, Ndufv1, Prelid1, Sdha, Uqcr10, Uqcrc1, Vcp]
GO:0042773	ATP synthesis coupled electron transport	1.98476e-08	1.25437e-05	8.54478e-24	1.70896e-22	[5, 6, 7, 9, 10, 11, 12]	Group19	19.3548	12	[Cox4i1, Cox5b, Cox8a, Cyc1, Ndufa7, Ndufa8, Ndufb9, Ndufc2, Ndufv1, Sdha, Uqcr10, Uqcrc1]
GO:1902600	proton transmembrane transport	2.14139e-08	1.35122e-05	8.54478e-24	1.70896e-22	[7, 8]	Group19	12.5926	17	[Atp5b, Atp5d, Atp5e, Atp5g2, Atp5g3, Atp5h, Atp5j, Atp5o, Atp6ap1, Atp6v1g1, Cox4i1, Cox5b, Cox6c, Cox8a, Cyc1, Ndufa4, Nnt]
GO:0015980	energy derivation by oxidation of organic compounds	2.27468e-08	1.43305e-05	8.54478e-24	1.70896e-22	[3, 4]	Group19	8.74126	25	[Aco2, Akt1, Bax, Bloc1s1, Cox4i1, Cox5b, Cox8a, Cyc1, Fh1, Gaa, Idh2, Ldha, Mdh2, Ndufa7, Ndufa8, Ndufb9, Ndufc2, Ndufv1, Ppp1ca, Prelid1, Ptges3, Sdha, Uqcr10, Uqcrc1, Vcp]
GO:0006259	DNA metabolic process	2.53834e-08	1.59661e-05	1.64708e-09	2.47061e-08	[4, 5, 6]	Group06	5.42232	52	[Akt1, Atr, Babam1, Banf1, Bax, Cdc42, Chrac1, Chtf18, Chtf8, Cinp, Cul4a, Dctpp1, Ddx39b, Eri3, Exosc3, Fen1, Fkbp10, Fzr1, Gar1, Grwd1, Gtf2h5, Hdac8, Hmgn1, Hnrnpu, Morf4l2, Mta1, Mum1, Ndfip1, Nme1, Nono, Nsmce1, Nsmce2, Otub1, Pfn1, Prim2, Prmt5, Ptges3, Rbbp7, Rfc2, Rps3, Ruvbl1, Setx, Smarcb1, Ssrp1, Stub1, Swi5, Tcf3, Ten1, Tfdp1, Trip13, Usp9x, Vcp]
GO:1901575	organic substance catabolic process	3.05526e-08	1.9187e-05	3.91262e-08	5.47766e-07	[3]	Group18	4.39153	83	[Abhd17a, Adpgk, Adrm1, Akr1a1, Akt1, Aldoa, Alg3, Amfr, Anxa2, Atpif1, Bad, Bax, Bcap31, Cant1, Cdk4, Commd1, Cpe, Cul4a, Dctpp1, Dnajb12, Erlin2, Etfb, Exosc3, Fbxw5, Fen1, Fzr1, Gaa, Gapdh, Gga1, Got2, Gpc1, Hint1, Hnrnpu, Hsp90b1, Kctd17, Ldha, Ldlr, Mif, Mta1, Ndfip1, Nudt4, Pafah1b3, Pgam1, Pkm, Pla2g12a, Ppp1ca, Psma2, Psma3, Psma4, Psma5, Psma7, Psmb2, Psmb4, Psmb5, Psmb7, Psmc3, Psmc4, P…
GO:0051603	proteolysis involved in cellular protein catabolic process	3.39575e-08	2.12914e-05	3.91262e-08	5.47766e-07	[5, 6, 7]	Group18	6.01719	42	[Adrm1, Akt1, Alg3, Amfr, Atpif1, Bcap31, Commd1, Cul4a, Dnajb12, Erlin2, Fbxw5, Fzr1, Hsp90b1, Kctd17, Mta1, Psma2, Psma3, Psma4, Psma5, Psma7, Psmb2, Psmb4, Psmb5, Psmb7, Psmc3, Psmc4, Psmd13, Psmd2, Psmd7, Ranbp1, Rnf126, Sdf2l1, Stub1, Sumo1, Sumo3, Tor1a, Uba1, Uba52, Ube2r2, Usp5, Usp9x, Vcp]
GO:0009127	purine nucleoside monophosphate biosynthetic process	3.64252e-08	2.28022e-05	8.54478e-24	1.70896e-22	[7, 8, 9]	Group19	11.465	18	[Adpgk, Aldoa, Atp5b, Atp5d, Atp5e, Atp5g2, Atp5g3, Atp5h, Atp5j, Atp5o, Cox5b, Cyc1, Gapdh, Mif, Ndufc2, Pgam1, Pkm, Vcp]
GO:0009168	purine ribonucleoside monophosphate biosynthetic process	3.64252e-08	2.28022e-05	8.54478e-24	1.70896e-22	[8, 9, 10]	Group19	11.465	18	[Adpgk, Aldoa, Atp5b, Atp5d, Atp5e, Atp5g2, Atp5g3, Atp5h, Atp5j, Atp5o, Cox5b, Cyc1, Gapdh, Mif, Ndufc2, Pgam1, Pkm, Vcp]
GO:0022613	ribonucleoprotein complex biogenesis	3.86044e-08	2.41278e-05	3.0199e-12	5.13383e-11	[3]	Group14	7.09534	32	[Atr, Ddx39b, Eif3h, Eif3k, Eif3l, Eif4h, Exosc3, Fbl, Gar1, Gtf2h5, Gtf3a, Isg20l2, Prmt5, Ptges3, Ran, Rpl35, Rps10, Rps15, Rps21, Rps27l, Rps28, Rps4x, Rps5, Ruvbl1, Setx, Snrpb, Snrpc, Snrpd2, Snrpd3, Stmn1, Tcf3, Trmt112]
GO:0006164	purine nucleotide biosynthetic process	6.23348e-08	3.88969e-05	8.54478e-24	1.70896e-22	[6, 7, 8, 9]	Group19	8.88031	23	[Acly, Adpgk, Aldoa, Atp5b, Atp5d, Atp5e, Atp5g2, Atp5g3, Atp5h, Atp5j, Atp5o, Cox5b, Cyc1, Dcakd, Gapdh, Mif, Mthfd1, Ndufc2, Nme1, Nme2, Pgam1, Pkm, Vcp]
GO:0009152	purine ribonucleotide biosynthetic process	6.39366e-08	3.98325e-05	8.54478e-24	1.70896e-22	[7, 8, 9, 10]	Group19	9.20502	22	[Acly, Adpgk, Aldoa, Atp5b, Atp5d, Atp5e, Atp5g2, Atp5g3, Atp5h, Atp5j, Atp5o, Cox5b, Cyc1, Dcakd, Gapdh, Mif, Ndufc2, Nme1, Nme2, Pgam1, Pkm, Vcp]
GO:0022618	ribonucleoprotein complex assembly	6.39366e-08	3.98325e-05	3.0199e-12	5.13383e-11	[4, 5, 6]	Group14	9.20502	22	[Atr, Ddx39b, Eif3h, Eif3k, Eif3l, Eif4h, Prmt5, Ptges3, Rps10, Rps15, Rps27l, Rps28, Rps4x, Rps5, Ruvbl1, Setx, Snrpb, Snrpc, Snrpd2, Snrpd3, Stmn1, Tcf3]
GO:1901565	organonitrogen compound catabolic process	6.7599e-08	4.20465e-05	3.91262e-08	5.47766e-07	[4]	Group18	4.96215	59	[Abhd17a, Adrm1, Akt1, Alg3, Amfr, Anxa2, Atpif1, Bcap31, Commd1, Cpe, Cul4a, Dctpp1, Dnajb12, Erlin2, Fbxw5, Fzr1, Gga1, Got2, Gpc1, Hint1, Hsp90b1, Kctd17, Ldlr, Mta1, Ndfip1, Nudt4, Psma2, Psma3, Psma4, Psma5, Psma7, Psmb2, Psmb4, Psmb5, Psmb7, Psmc3, Psmc4, Psmd13, Psmd2, Psmd7, Ranbp1, Rnf126, Sdf2l1, Smad4, Smpd1, Snx12, Snx3, Stub1, Sumo1, Sumo3, Tinagl1, Tor1a, Uba1, Uba52, Ube2r2, Uqcc2,…
GO:0009057	macromolecule catabolic process	1.05556e-07	6.55504e-05	3.91262e-08	5.47766e-07	[4]	Group18	4.87409	60	[Abhd17a, Adrm1, Akt1, Alg3, Amfr, Anxa2, Atpif1, Bax, Bcap31, Commd1, Cul4a, Dnajb12, Erlin2, Exosc3, Fbxw5, Fen1, Fzr1, Gaa, Gga1, Gpc1, Hnrnpu, Hsp90b1, Kctd17, Ldlr, Mta1, Ndfip1, Ppp1ca, Psma2, Psma3, Psma4, Psma5, Psma7, Psmb2, Psmb4, Psmb5, Psmb7, Psmc3, Psmc4, Psmd13, Psmd2, Psmd7, Ranbp1, Rnf126, Sdf2l1, Smad4, Snx12, Snx3, Ssb, Stub1, Sumo1, Sumo3, Tcf3, Tor1a, Uba1, Uba52, Ube2r2, Uqcc…
GO:0072522	purine-containing compound biosynthetic process	1.08664e-07	6.73717e-05	8.54478e-24	1.70896e-22	[5]	Group19	8.61423	23	[Acly, Adpgk, Aldoa, Atp5b, Atp5d, Atp5e, Atp5g2, Atp5g3, Atp5h, Atp5j, Atp5o, Cox5b, Cyc1, Dcakd, Gapdh, Mif, Mthfd1, Ndufc2, Nme1, Nme2, Pgam1, Pkm, Vcp]
GO:0009156	ribonucleoside monophosphate biosynthetic process	1.36177e-07	8.42934e-05	8.54478e-24	1.70896e-22	[7, 8, 9]	Group19	10.5263	18	[Adpgk, Aldoa, Atp5b, Atp5d, Atp5e, Atp5g2, Atp5g3, Atp5h, Atp5j, Atp5o, Cox5b, Cyc1, Gapdh, Mif, Ndufc2, Pgam1, Pkm, Vcp]
GO:0015031	protein transport	1.58273e-07	9.78129e-05	4.32869e-07	5.19443e-06	[4, 5, 6, 7]	Group16	4.32852	78	[Akt1, Alg3, Anp32b, Anxa1, Anxa5, Ap1s1, Ap2a1, Ap2m1, Ap3s1, Apba3, Arf1, Arl3, Atpif1, Bad, Bcap31, Birc5, Cdc42, Cfl1, Chmp2a, Chmp6, Chtop, Cog1, Commd1, Copz1, Ddx39b, Ehd1, Fis1, Fzr1, Gapdh, Gga1, Hnrnpm, Hnrnpu, Hps1, Hsp90b1, Hspa4, Idh2, Itgb1, Klc1, Lamtor2, Mbtps1, Mcm3ap, Mif, Mon2, Naca, Ndfip1, Nup43, Nup62, Pebp1, Pex19, Phb2, Phpt1, Ppia, Praf2, Rab34, Ran, Ranbp1, Rps15, Scamp3…
GO:0044265	cellular macromolecule catabolic process	2.3198e-07	0.000143132	3.91262e-08	5.47766e-07	[4, 5]	Group18	5.07812	52	[Adrm1, Akt1, Alg3, Amfr, Anxa2, Atpif1, Bax, Bcap31, Commd1, Cul4a, Dnajb12, Erlin2, Exosc3, Fbxw5, Fen1, Fzr1, Gpc1, Hnrnpu, Hsp90b1, Kctd17, Ldlr, Mta1, Psma2, Psma3, Psma4, Psma5, Psma7, Psmb2, Psmb4, Psmb5, Psmb7, Psmc3, Psmc4, Psmd13, Psmd2, Psmd7, Ranbp1, Rnf126, Sdf2l1, Ssb, Stub1, Sumo1, Sumo3, Tcf3, Tor1a, Uba1, Uba52, Ube2r2, Uqcc2, Usp5, Usp9x, Vcp]
GO:0032469	endoplasmic reticulum calcium ion homeostasis	2.56727e-07	0.000158144	2.56727e-07	3.33745e-06	[8, 10]	Group00	27.5862	8	[Alg3, Bak1, Bax, Bcap31, Fis1, Kctd17, Stmn1, Thada]
GO:0070727	cellular macromolecule localization	3.37659e-07	0.00020766	4.32869e-07	5.19443e-06	[3]	Group16	4.37126	73	[Abhd17a, Akt1, Anp32b, Anxa2, Ap1s1, Ap2a1, Ap2m1, Ap3s1, Atpif1, Atr, Bax, Bcap31, Cdc42, Cfl1, Chtop, Commd1, Copz1, Cpe, Ctdnep1, Ddx39b, Ehd1, Exosc3, Fis1, Fzr1, Gga1, Hdac8, Hdgf, Hnrnpm, Hnrnpu, Hsp90b1, Hspa4, Itgb1, Itgb7, Klc1, Lamtor1, Lamtor2, Lamtor4, Mbtps1, Nubp1, Nup62, Pebp1, Pex19, Pfn1, Phb2, Rab34, Ralgapb, Ran, Ranbp1, Rer1, Rps15, S100a10, Scamp3, Sec61g, Snx3, Spcs1, Srp19…
GO:0006508	proteolysis	3.38415e-07	0.000207787	1.10365e-09	1.76584e-08	[4, 5]	Group13	4.25876	79	[Adrm1, Aes, Akt1, Alg3, Amfr, Anp32b, Atpif1, Atr, Babam1, Bad, Bak1, Bax, Bcap31, Birc5, Cfl1, Commd1, Cops7a, Cpe, Cstb, Cul4a, Dhcr24, Dnajb12, Dpp9, Ecm1, Erlin2, Espl1, Fadd, Fam162a, Fbxw5, Fis1, Fzr1, Gapdh, Hsp90b1, Ints1, Josd2, Kctd17, Mbtps1, Mta1, Otub1, Pebp1, Prelid1, Psenen, Psma2, Psma3, Psma4, Psma5, Psma7, Psmb2, Psmb4, Psmb5, Psmb7, Psmc3, Psmc4, Psmd13, Psmd2, Psmd7, Ranbp1, …
GO:0042886	amide transport	4.40754e-07	0.000270182	4.32869e-07	5.19443e-06	[5]	Group16	4.19989	79	[Akt1, Alg3, Anp32b, Anxa1, Anxa5, Ap1s1, Ap2a1, Ap2m1, Ap3s1, Apba3, Arf1, Arl3, Atpif1, Bad, Bcap31, Birc5, Cdc42, Cfl1, Chmp2a, Chmp6, Chtop, Cog1, Commd1, Copz1, Ddx39b, Ehd1, Fis1, Fzr1, Gapdh, Gga1, Hnrnpm, Hnrnpu, Hps1, Hsp90b1, Hspa4, Idh2, Itgb1, Klc1, Lamtor2, Mbtps1, Mcm3ap, Mif, Mon2, Naca, Ndfip1, Nup43, Nup62, Pebp1, Pex19, Phb2, Phpt1, Ppia, Praf2, Psap, Rab34, Ran, Ranbp1, Rps15, …
GO:0006886	intracellular protein transport	4.47989e-07	0.00027417	4.32869e-07	5.19443e-06	[4, 5, 6, 7, 8]	Group16	5.32407	46	[Akt1, Anp32b, Ap1s1, Ap2a1, Ap2m1, Ap3s1, Atpif1, Bcap31, Cdc42, Cfl1, Chtop, Commd1, Copz1, Ddx39b, Ehd1, Fis1, Fzr1, Gga1, Hnrnpu, Hsp90b1, Hspa4, Itgb1, Klc1, Mbtps1, Nup62, Pebp1, Pex19, Phb2, Ran, Ranbp1, Rps15, Scamp3, Sec61g, Snx3, Spcs1, Srp19, Ssb, Ssr2, Ssr3, Tbc1d9b, Timm13, Txn1, Vcp, Xpo5, Ywhah, Ywhaz]
GO:0034613	cellular protein localization	4.97085e-07	0.000303719	4.32869e-07	5.19443e-06	[4]	Group16	4.34258	72	[Abhd17a, Akt1, Anp32b, Anxa2, Ap1s1, Ap2a1, Ap2m1, Ap3s1, Atpif1, Atr, Bax, Bcap31, Cdc42, Cfl1, Chtop, Commd1, Copz1, Cpe, Ctdnep1, Ddx39b, Ehd1, Fis1, Fzr1, Gga1, Hdac8, Hdgf, Hnrnpm, Hnrnpu, Hsp90b1, Hspa4, Itgb1, Itgb7, Klc1, Lamtor1, Lamtor2, Lamtor4, Mbtps1, Nubp1, Nup62, Pebp1, Pex19, Pfn1, Phb2, Rab34, Ralgapb, Ran, Ranbp1, Rer1, Rps15, S100a10, Scamp3, Sec61g, Snx3, Spcs1, Srp19, Ssb, S…
GO:0015833	peptide transport	5.56172e-07	0.000339265	4.32869e-07	5.19443e-06	[5, 6]	Group16	4.20032	78	[Akt1, Alg3, Anp32b, Anxa1, Anxa5, Ap1s1, Ap2a1, Ap2m1, Ap3s1, Apba3, Arf1, Arl3, Atpif1, Bad, Bcap31, Birc5, Cdc42, Cfl1, Chmp2a, Chmp6, Chtop, Cog1, Commd1, Copz1, Ddx39b, Ehd1, Fis1, Fzr1, Gapdh, Gga1, Hnrnpm, Hnrnpu, Hps1, Hsp90b1, Hspa4, Idh2, Itgb1, Klc1, Lamtor2, Mbtps1, Mcm3ap, Mif, Mon2, Naca, Ndfip1, Nup43, Nup62, Pebp1, Pex19, Phb2, Phpt1, Ppia, Praf2, Rab34, Ran, Ranbp1, Rps15, Scamp3…
GO:0043632	modification-dependent macromolecule catabolic process	6.3048e-07	0.000383962	3.91262e-08	5.47766e-07	[5, 6]	Group18	5.95238	35	[Adrm1, Akt1, Alg3, Amfr, Bcap31, Commd1, Cul4a, Erlin2, Exosc3, Fbxw5, Fzr1, Hsp90b1, Kctd17, Mta1, Psma2, Psma3, Psma4, Psma5, Psma7, Psmb5, Psmc3, Psmc4, Psmd13, Psmd2, Psmd7, Ranbp1, Rnf126, Stub1, Sumo1, Sumo3, Uba1, Ube2r2, Usp5, Usp9x, Vcp]
GO:0022904	respiratory electron transport chain	6.47993e-07	0.00039398	8.54478e-24	1.70896e-22	[4, 5, 6]	Group19	14.2857	12	[Cox4i1, Cox5b, Cox8a, Cyc1, Ndufa7, Ndufa8, Ndufb9, Ndufc2, Ndufv1, Sdha, Uqcr10, Uqcrc1]
GO:0046907	intracellular transport	6.89315e-07	0.000418414	4.32869e-07	5.19443e-06	[3, 4]	Group16	4.4137	67	[Akt1, Ankrd54, Anp32b, Anxa2, Ap1s1, Ap2a1, Ap2m1, Ap3s1, Arf1, Arl3, Atp5o, Atpif1, Bcap31, Bloc1s1, Cdc42, Cdc42bpa, Cfl1, Chtop, Commd1, Copz1, Cox5b, Cyc1, Ddx39b, Ehd1, Ergic1, Fis1, Fzr1, Gga1, Hnrnpu, Hsp90b1, Hspa4, Itgb1, Kif1c, Klc1, Lamtor1, Ldlr, Mbtps1, Mon2, Nup62, Pebp1, Pex19, Phb2, Ran, Ranbp1, Rnf126, Rps15, Scamp3, Sec61g, Snx12, Snx3, Spcs1, Srp19, Ssb, Ssna1, Ssr2, Ssr3, Sun…
GO:0061077	chaperone-mediated protein folding	8.26366e-07	0.000500778	8.26366e-07	9.09003e-06	[3]	Group03	15.493	11	[Canx, Crtap, Dnajb12, Fkbp10, Fkbp1a, Fkbp4, Hspa4, Pex19, Ptges3, Smap1, Tor1a]
GO:0006511	ubiquitin-dependent protein catabolic process	9.07485e-07	0.000549029	3.91262e-08	5.47766e-07	[7, 8, 9]	Group18	5.95447	34	[Adrm1, Akt1, Alg3, Amfr, Bcap31, Commd1, Cul4a, Erlin2, Fbxw5, Fzr1, Hsp90b1, Kctd17, Mta1, Psma2, Psma3, Psma4, Psma5, Psma7, Psmb5, Psmc3, Psmc4, Psmd13, Psmd2, Psmd7, Ranbp1, Rnf126, Stub1, Sumo1, Sumo3, Uba1, Ube2r2, Usp5, Usp9x, Vcp]
GO:0033554	cellular response to stress	1.07645e-06	0.000650177	1.64708e-09	2.47061e-08	[3]	Group06	4.12698	78	[Akt1, Amfr, Anxa1, Atpif1, Atr, Babam1, Bad, Bak1, Bax, Bcap31, Cdc42, Cers2, Cfl1, Cinp, Commd1, Cul4a, Dctpp1, Ddx39b, Dnajb12, Emc10, Erlin2, Fam162a, Fen1, Fzr1, Gnb1, Gstp1, Gtf2h5, Higd1a, Hmgn1, Hsp90b1, Hspa4, Irak1, Lmnb1, Map3k10, Mif, Morf4l2, Mta1, Mum1, Nono, Nsmce1, Nsmce2, Otub1, P4hb, Pdia6, Phb2, Prdx1, Prdx2, Prmt1, Psap, Psmc3, Psmc4, Rbbp7, Rfc2, Rnf126, Rps27l, Rps3, Ruvbl1,…
GO:0045184	establishment of protein localization	1.13907e-06	0.00068686	4.32869e-07	5.19443e-06	[3, 4]	Group16	4.13396	79	[Akt1, Alg3, Anp32b, Anxa1, Anxa5, Ap1s1, Ap2a1, Ap2m1, Ap3s1, Apba3, Arf1, Arl3, Atpif1, Bad, Bax, Bcap31, Birc5, Cdc42, Cfl1, Chmp2a, Chmp6, Chtop, Cog1, Commd1, Copz1, Ddx39b, Ehd1, Fis1, Fzr1, Gapdh, Gga1, Hnrnpm, Hnrnpu, Hps1, Hsp90b1, Hspa4, Idh2, Itgb1, Klc1, Lamtor2, Mbtps1, Mcm3ap, Mif, Mon2, Naca, Ndfip1, Nup43, Nup62, Pebp1, Pex19, Phb2, Phpt1, Ppia, Praf2, Rab34, Ran, Ranbp1, Rps15, S…
GO:0019941	modification-dependent protein catabolic process	1.14735e-06	0.000690705	3.91262e-08	5.47766e-07	[6, 7, 8]	Group18	5.89255	34	[Adrm1, Akt1, Alg3, Amfr, Bcap31, Commd1, Cul4a, Erlin2, Fbxw5, Fzr1, Hsp90b1, Kctd17, Mta1, Psma2, Psma3, Psma4, Psma5, Psma7, Psmb5, Psmc3, Psmc4, Psmd13, Psmd2, Psmd7, Ranbp1, Rnf126, Stub1, Sumo1, Sumo3, Uba1, Ube2r2, Usp5, Usp9x, Vcp]
GO:0009060	aerobic respiration	1.55775e-06	0.000936209	8.54478e-24	1.70896e-22	[5, 6]	Group19	13.1868	12	[Aco2, Bloc1s1, Cox4i1, Cox5b, Cox8a, Fh1, Idh2, Mdh2, Sdha, Uqcr10, Uqcrc1, Vcp]
GO:0044283	small molecule biosynthetic process	1.73284e-06	0.0010397	8.54478e-24	1.70896e-22	[3]	Group19	5.46985	39	[Acly, Adpgk, Akr1a1, Aldoa, Anxa1, Ap2a1, Cant1, Cmpk1, Coq2, Ctps2, Dctpp1, Dhcr24, Ebp, Erlin2, Fads2, Fasn, Fdft1, Fdps, G6pc3, Gapdh, Got2, Hint1, Idi1, Ldha, Mif, Mthfd1, Mvd, Mvk, Nme1, Nme2, Nsdhl, Nudt4, Pgam1, Pgp, Phgdh, Pkm, Ptges3, Slc35b4, Vcp]
GO:0044248	cellular catabolic process	2.67157e-06	0.00160027	3.91262e-08	5.47766e-07	[3]	Group18	4.0201	80	[Adpgk, Adrm1, Akr1a1, Akt1, Aldoa, Alg3, Amfr, Anxa2, Atpif1, Bax, Bcap31, Cant1, Commd1, Cpe, Cul4a, Dctpp1, Dnajb12, Eif4g1, Erlin2, Etfb, Exosc3, Fbxw5, Fen1, Fis1, Fundc1, Fzr1, Gaa, Gapdh, Got2, Gpc1, Hint1, Hnrnpu, Hsp90b1, Kctd17, Ldha, Ldlr, Mif, Mta1, Nudt4, Pgam1, Pkm, Ppp1ca, Prdx1, Prdx2, Psma2, Psma3, Psma4, Psma5, Psma7, Psmb2, Psmb4, Psmb5, Psmb7, Psmc3, Psmc4, Psmd13, Psmd2, Psmd…
GO:0033043	regulation of organelle organization	3.0431e-06	0.00181977	3.0431e-06	2.13017e-05	[4, 5]	Group08	4.46154	58	[Akt1, Anapc11, Anxa1, Anxa2, Arf1, Arhgdia, Arpc1b, Atpif1, Atr, Bad, Bak1, Bax, Birc5, Capg, Capza1, Cdc42, Cfl1, Chmp2a, Chtop, Ctbp1, Fam162a, Fbxw5, Fen1, Fis1, Fkbp4, Fzr1, Gas2l1, H3f3a, Hdac8, Higd1a, Hnrnpu, Hspa4, Kctd17, Nsmce2, Nubp1, Nup62, Otub1, Pebp1, Pfdn2, Pfn1, Phb2, Phpt1, Prelid1, Prkar1a, Ranbp1, Rps3, S100a10, Smad4, Smarcb1, Stmn1, Tbc1d9b, Tcf3, Ten1, Tpm1, Trip13, Vdac3,…
GO:0006695	cholesterol biosynthetic process	3.21161e-06	0.00191412	9.47292e-06	4.73646e-05	[6, 7]	Group09	17.3077	9	[Dhcr24, Ebp, Erlin2, Fdft1, Fdps, Idi1, Mvd, Mvk, Nsdhl]
GO:0032270	positive regulation of cellular protein metabolic process	3.20927e-06	0.00191594	1.10365e-09	1.76584e-08	[4, 5, 6, 7]	Group13	4.17661	70	[Adrm1, Aimp2, Akt1, Alg3, Anp32b, Anxa2, Atp6ap1, Atpif1, Atr, Bad, Bak1, Bax, Bcap31, Cdc42, Cdk4, Cfl1, Chtop, Cks1b, Commd1, Ctbp1, Dazap2, Dcun1d5, Ddx39b, Eif4g1, Emc10, Fadd, Fam162a, Fis1, Fkbp1a, Fzr1, Higd1a, Hspa4, Il34, Irak1, Itgb1, Lamtor1, Lamtor2, Ldlr, Lmnb1, Maged1, Map3k10, Mif, Mta1, Ndfip1, Pdgfc, Phb2, Prdx2, Prelid1, Prmt1, Psap, Psmc3, Psmc4, Rps27l, Rps3, Rps4x, Ruvbl1, S…
GO:0051649	establishment of localization in cell	3.25773e-06	0.00193835	4.32869e-07	5.19443e-06	[3]	Group16	4.01235	78	[Akt1, Ankrd54, Anp32b, Anxa2, Ap1s1, Ap2a1, Ap2m1, Ap3s1, Arf1, Arl3, Atp5o, Atpif1, Bad, Bak1, Bax, Bcap31, Birc5, Bloc1s1, Canx, Cdc42, Cdc42bpa, Cfl1, Cherp, Chmp2a, Chmp6, Chtop, Commd1, Copz1, Cox5b, Cyc1, Ddx39b, Ehd1, Ergic1, Fis1, Fkbp1a, Fzr1, Gga1, Hnrnpu, Hsp90b1, Hspa4, Itgb1, Kif1c, Klc1, Lamtor1, Ldlr, Letm1, Mbtps1, Mon2, Nup62, Pebp1, Pex19, Phb2, Phpt1, Ran, Ranbp1, Rnf126, Rps1…
GO:0010498	proteasomal protein catabolic process	3.37869e-06	0.00200694	3.91262e-08	5.47766e-07	[5, 6, 7, 8]	Group18	6.25	28	[Akt1, Alg3, Amfr, Bcap31, Commd1, Cul4a, Dnajb12, Erlin2, Fbxw5, Fzr1, Hsp90b1, Kctd17, Mta1, Psma5, Psmb5, Psmc3, Psmc4, Psmd2, Psmd7, Rnf126, Sdf2l1, Stub1, Sumo1, Tor1a, Uba52, Ube2r2, Usp5, Vcp]
GO:1902653	secondary alcohol biosynthetic process	3.78828e-06	0.00224645	9.47292e-06	4.73646e-05	[5, 6]	Group09	16.9811	9	[Dhcr24, Ebp, Erlin2, Fdft1, Fdps, Idi1, Mvd, Mvk, Nsdhl]
GO:0051186	cofactor metabolic process	3.83232e-06	0.00226873	8.54478e-24	1.70896e-22	[3]	Group19	5.86011	31	[Acly, Adpgk, Akr1a1, Aldoa, Atpif1, Coq2, Dcakd, Fasn, Gapdh, Got2, Gpx4, Gstp1, Idh2, Ldha, Mdh2, Mif, Mthfd1, Mvd, Mvk, Nnt, Nubp1, Nubp2, Pgam1, Pkm, Prdx1, Prdx2, Snx3, Taldo1, Tkt, Tyms, Vcp]
GO:0045862	positive regulation of proteolysis	4.44138e-06	0.00262485	1.10365e-09	1.76584e-08	[5, 6, 7, 8]	Group13	6.59631	25	[Adrm1, Akt1, Alg3, Anp32b, Atpif1, Atr, Bad, Bak1, Bax, Bcap31, Cfl1, Fadd, Fam162a, Fis1, Prelid1, Psmc3, Psmc4, Rps27l, Rps3, Ruvbl1, Stub1, Sumo1, Sumo3, Usp5, Vcp]
GO:0000028	ribosomal small subunit assembly	4.96655e-06	0.00293026	3.0199e-12	5.13383e-11	[5, 6, 7, 8]	Group14	30	6	[Rps10, Rps15, Rps27l, Rps28, Rps4x, Rps5]
GO:1903047	mitotic cell cycle process	5.52619e-06	0.00325492	7.86454e-06	4.71872e-05	[3, 4]	Group15	5.29328	37	[Aes, Akt1, Anapc11, Anp32b, Anxa1, Arf1, Arl3, Birc5, Cdc42, Cdk4, Cfl1, Chmp2a, Chmp6, Chtf8, Cks1b, Cul4a, Eif4g1, Espl1, Fbxw5, Hnrnpu, Itgb1, Klc1, Lmnb1, Nsmce2, Nup62, Pebp1, Phb2, Ppp2r1a, Ran, Ranbp1, Reep4, Rps27l, Stmn1, Tcf3, Trip13, Tubgcp2, Ywhah]
GO:0051247	positive regulation of protein metabolic process	6.12439e-06	0.00360114	1.10365e-09	1.76584e-08	[4, 5, 6]	Group13	4.05177	72	[Adrm1, Aimp2, Akt1, Alg3, Anp32b, Anxa2, Atp6ap1, Atpif1, Atr, Bad, Bak1, Bax, Bcap31, Cdc42, Cdk4, Cfl1, Chtop, Cks1b, Commd1, Ctbp1, Cul4a, Dazap2, Dcun1d5, Ddx39b, Eif4g1, Emc10, Fadd, Fam162a, Fis1, Fkbp1a, Fzr1, Gga1, Higd1a, Hspa4, Il34, Irak1, Itgb1, Lamtor1, Lamtor2, Ldlr, Lmnb1, Maged1, Map3k10, Mif, Mta1, Ndfip1, Pdgfc, Phb2, Prdx2, Prelid1, Prmt1, Psap, Psmc3, Psmc4, Rps27l, Rps3, Rps…
GO:0022402	cell cycle process	6.43273e-06	0.00377601	7.86454e-06	4.71872e-05	[2, 3]	Group15	4.51833	53	[Aes, Akt1, Anapc11, Anp32b, Anxa1, Arf1, Arl3, Babam1, Birc5, Cdc123, Cdc42, Cdk4, Cfl1, Chmp2a, Chmp6, Chtf18, Chtf8, Cks1b, Cul4a, Dctn3, Eif4g1, Espl1, Fbxw5, Fen1, Fzr1, Hdac8, Hnrnpu, Itgb1, Klc1, Lmnb1, Mif, Nsmce2, Nubp1, Nup62, Pebp1, Phb2, Phgdh, Ppp2r1a, Prkar1a, Psmd13, Ran, Ranbp1, Reep4, Rps27l, Rps3, Stmn1, Tcf3, Trip13, Tubb5, Tubgcp2, Uba52, Ywhah, Znhit1]
GO:0140014	mitotic nuclear division	6.97047e-06	0.0040847	7.86454e-06	4.71872e-05	[4, 5, 6]	Group15	7.19178	21	[Aes, Anapc11, Birc5, Cdc42, Chmp2a, Chmp6, Chtf8, Espl1, Fbxw5, Hnrnpu, Klc1, Nsmce2, Nup62, Pebp1, Phb2, Ppp2r1a, Ran, Ranbp1, Trip13, Tubgcp2, Ywhah]
GO:0099132	ATP hydrolysis coupled cation transmembrane transport	7.07223e-06	0.00413725	8.54478e-24	1.70896e-22	[6]	Group19	15.7895	9	[Anxa5, Atp5b, Atp5d, Atp5e, Atp5g2, Atp5g3, Atp5h, Atp5o, Atp6ap1]
GO:0016126	sterol biosynthetic process	9.47292e-06	0.00553218	9.47292e-06	4.73646e-05	[5, 6]	Group09	15.2542	9	[Dhcr24, Ebp, Erlin2, Fdft1, Fdps, Idi1, Mvd, Mvk, Nsdhl]
GO:0007005	mitochondrion organization	1.01278e-05	0.00590453	1.01278e-05	4.05113e-05	[4]	Group04	5.81395	30	[2410015M20Rik, Akt1, Atpif1, Bad, Bak1, Bax, Dap3, Eif4g1, Fam162a, Fis1, Fundc1, Higd1a, Hspa4, Letm1, Mrpl17, Ndufa1, Ndufa11, Ndufa8, Ndufb10, Ndufb3, Ndufb9, Ndufc2, Phb2, Prelid1, Tcf3, Timm13, Tmem70, Uqcc2, Uqcr10, Ywhaz]
GO:0034404	nucleobase-containing small molecule biosynthetic process	1.16596e-05	0.00678588	8.54478e-24	1.70896e-22	[4, 5, 6]	Group19	8.46561	16	[Adpgk, Aldoa, Cant1, Cmpk1, Ctps2, Dctpp1, Gapdh, Hint1, Ldha, Mif, Nme1, Nme2, Nudt4, Pgam1, Pkm, Vcp]
GO:0071218	cellular response to misfolded protein	1.21773e-05	0.00707504	1.0209e-06	9.18807e-06	[5, 6]	Group12	26.087	6	[Dnajb12, Rnf126, Sdf2l1, Stub1, Tor1a, Vcp]
GO:0043161	proteasome-mediated ubiquitin-dependent protein catabolic process	1.41984e-05	0.00823506	3.91262e-08	5.47766e-07	[6, 7, 8, 9, 10]	Group18	6.31579	24	[Akt1, Alg3, Amfr, Bcap31, Commd1, Cul4a, Erlin2, Fbxw5, Fzr1, Hsp90b1, Kctd17, Mta1, Psma5, Psmb5, Psmc3, Psmc4, Psmd2, Psmd7, Rnf126, Stub1, Sumo1, Ube2r2, Usp5, Vcp]
GO:0009132	nucleoside diphosphate metabolic process	1.42293e-05	0.00823878	8.54478e-24	1.70896e-22	[5, 6, 7]	Group19	9.92366	13	[Adpgk, Aldoa, Bad, Cant1, Cmpk1, Dtymk, Gapdh, Ldha, Mif, Nme1, Nme2, Pgam1, Pkm]
GO:1901992	positive regulation of mitotic cell cycle phase transition	1.49292e-05	0.00862909	7.86454e-06	4.71872e-05	[5, 6, 7, 8]	Group15	12.8205	10	[Anapc11, Anp32b, Anxa1, Birc5, Cdk4, Cul4a, Eif4g1, Lmnb1, Nsmce2, Phb2]
GO:0009147	pyrimidine nucleoside triphosphate metabolic process	1.59133e-05	0.009182	1.01075e-06	1.01075e-05	[6, 7, 8]	Group11	25	6	[Ctps2, Dctpp1, Dtymk, Nme1, Nme2, Tyms]
GO:0036503	ERAD pathway	1.67319e-05	0.00963756	3.91262e-08	5.47766e-07	[5, 6, 7, 8, 9]	Group18	11.4583	11	[Amfr, Bcap31, Dnajb12, Erlin2, Hsp90b1, Psmc3, Psmc4, Sdf2l1, Stub1, Tor1a, Vcp]
GO:0000819	sister chromatid segregation	1.72392e-05	0.00991256	7.86454e-06	4.71872e-05	[4, 5]	Group15	8.20513	16	[Aes, Anapc11, Birc5, Chmp2a, Chmp6, Chtf8, Espl1, Fen1, Hdac8, Hnrnpu, Nsmce2, Nup62, Phb2, Ppp2r1a, Ran, Trip13]
GO:0051788	response to misfolded protein	2.05221e-05	0.0117797	1.0209e-06	9.18807e-06	[4, 5]	Group12	24	6	[Dnajb12, Rnf126, Sdf2l1, Stub1, Tor1a, Vcp]
GO:0045732	positive regulation of protein catabolic process	2.92411e-05	0.0167551	1.10365e-09	1.76584e-08	[4, 5, 6, 7]	Group13	7.52212	17	[Akt1, Alg3, Atpif1, Bcap31, Cul4a, Fzr1, Gga1, Ldlr, Ndfip1, Psmc3, Psmc4, Stub1, Sumo1, Sumo3, Uqcc2, Usp5, Vcp]
GO:0042176	regulation of protein catabolic process	3.01143e-05	0.0172254	1.10365e-09	1.76584e-08	[4, 5, 6]	Group13	6.03015	24	[Akt1, Alg3, Anxa2, Atpif1, Bcap31, Commd1, Cul4a, Fzr1, Gga1, Ldlr, Ndfip1, Psmc3, Psmc4, Psmd2, Smad4, Snx12, Snx3, Stub1, Sumo1, Sumo3, Uba52, Uqcc2, Usp5, Vcp]
GO:0010638	positive regulation of organelle organization	3.26761e-05	0.0186581	3.0431e-06	2.13017e-05	[4, 5, 6]	Group08	5.12422	33	[Anapc11, Anxa1, Anxa2, Arf1, Arpc1b, Atpif1, Atr, Bad, Bak1, Bax, Birc5, Cdc42, Cfl1, Chtop, Ctbp1, Fam162a, Fen1, Fis1, Hnrnpu, Kctd17, Nsmce2, Nup62, Pebp1, Pfdn2, Pfn1, Phb2, Ranbp1, Rps3, S100a10, Smad4, Smarcb1, Tcf3, Tpm1]
GO:0044403	symbiont process	3.67605e-05	0.0209535	3.67605e-05	0.000110282	[3]	Group07	5.95534	24	[Anxa2, Bad, Bak1, Banf1, Bax, Cdc42, Cfl1, Chmp2a, Chmp6, Cul4a, Ddx39b, Eif3l, Fkbp10, Gapdh, P4hb, Pfn1, Ppia, Psmc3, Smarcb1, Snx3, Ssb, Tinagl1, Tyms, Vcp]
GO:0006220	pyrimidine nucleotide metabolic process	3.70474e-05	0.02108	8.54478e-24	1.70896e-22	[5, 6, 7, 8]	Group19	14.8148	8	[Cdipt, Cmpk1, Ctps2, Dctpp1, Dtymk, Nme1, Nme2, Tyms]
GO:0006732	coenzyme metabolic process	3.76357e-05	0.0213771	8.54478e-24	1.70896e-22	[4]	Group19	6.25	22	[Acly, Adpgk, Akr1a1, Aldoa, Coq2, Dcakd, Fasn, Gapdh, Idh2, Ldha, Mdh2, Mif, Mthfd1, Mvd, Mvk, Nnt, Pgam1, Pkm, Taldo1, Tkt, Tyms, Vcp]
GO:0010639	negative regulation of organelle organization	5.01706e-05	0.0284467	3.0431e-06	2.13017e-05	[4, 5, 6]	Group08	5.83942	24	[Akt1, Birc5, Capg, Capza1, Cfl1, Chmp2a, Ctbp1, Fkbp4, Gas2l1, H3f3a, Hdac8, Higd1a, Hnrnpu, Nubp1, Otub1, Pfn1, Prelid1, Prkar1a, Smad4, Smarcb1, Stmn1, Ten1, Tpm1, Trip13]
GO:0048285	organelle fission	5.29644e-05	0.0299779	7.86454e-06	4.71872e-05	[4]	Group15	5.39499	28	[Aes, Anapc11, Birc5, Cdc42, Chmp2a, Chmp6, Chtf18, Chtf8, Espl1, Fbxw5, Fis1, Fzr1, Hnrnpu, Klc1, Nsmce2, Nup62, Pebp1, Pex19, Phb2, Ppp2r1a, Prkar1a, Psmd13, Ran, Ranbp1, Trip13, Tubgcp2, Uba52, Ywhah]
GO:0016032	viral process	5.67245e-05	0.0320493	3.67605e-05	0.000110282	[4]	Group07	6.43087	20	[Bad, Bak1, Banf1, Bax, Cdc42, Cfl1, Chmp2a, Chmp6, Cul4a, Eif3l, Fkbp10, P4hb, Pfn1, Ppia, Psmc3, Smarcb1, Snx3, Ssb, Tyms, Vcp]
GO:0051604	protein maturation	5.67245e-05	0.0320493	5.67245e-05	0.000113449	[4, 5]	Group02	6.43087	20	[Alg3, Bad, Bak1, Birc5, Cpe, Dhcr24, Dohh, Fadd, Fzr1, Lmf2, Naa60, Psenen, Ruvbl1, Sec11c, Serpinh1, Snx12, Spcs1, Stub1, Tmem208, Uqcrc1]
GO:2001233	regulation of apoptotic signaling pathway	6.10402e-05	0.0344267	1.10365e-09	1.76584e-08	[4, 5, 6, 7]	Group13	5.61555	26	[Akt1, Alg3, Atpif1, Bad, Bak1, Bax, Bcap31, Fadd, Fam162a, Fis1, Gstp1, Higd1a, Hspa4, Maged1, Mif, Nono, P4hb, Ppp1ca, Ppp2r1a, Prdx2, Prelid1, Rps3, Stmn1, Uba52, Vdac2, Ybx3]
GO:1903364	positive regulation of cellular protein catabolic process	6.84823e-05	0.0385555	1.10365e-09	1.76584e-08	[5, 6, 7, 8]	Group13	8.55263	13	[Akt1, Alg3, Atpif1, Bcap31, Ldlr, Psmc3, Psmc4, Stub1, Sumo1, Sumo3, Uqcc2, Usp5, Vcp]
GO:0000280	nuclear division	6.87031e-05	0.0386111	7.86454e-06	4.71872e-05	[5]	Group15	5.55556	26	[Aes, Anapc11, Birc5, Cdc42, Chmp2a, Chmp6, Chtf18, Chtf8, Espl1, Fbxw5, Fzr1, Hnrnpu, Klc1, Nsmce2, Nup62, Pebp1, Phb2, Ppp2r1a, Prkar1a, Psmd13, Ran, Ranbp1, Trip13, Tubgcp2, Uba52, Ywhah]
GO:0006733	oxidoreduction coenzyme metabolic process	7.08834e-05	0.0397656	8.54478e-24	1.70896e-22	[5]	Group19	8.04598	14	[Adpgk, Aldoa, Coq2, Gapdh, Idh2, Ldha, Mdh2, Mif, Nnt, Pgam1, Pkm, Taldo1, Tkt, Vcp]
GO:0034976	response to endoplasmic reticulum stress	7.2613e-05	0.0406633	3.91262e-08	5.47766e-07	[4]	Group18	6.99588	17	[Amfr, Bak1, Bax, Bcap31, Dnajb12, Erlin2, Hsp90b1, P4hb, Pdia6, Psmc3, Psmc4, Sdf2l1, Stmn1, Stub1, Tmx1, Tor1a, Vcp]
GO:0045931	positive regulation of mitotic cell cycle	7.54133e-05	0.0421561	7.86454e-06	4.71872e-05	[4, 5, 6]	Group15	8	14	[Anapc11, Anp32b, Anxa1, Birc5, Cdk4, Cul4a, Eif4g1, Hnrnpu, Lmnb1, Nsmce2, Nup62, Pebp1, Phb2, Ranbp1]
GO:0043085	positive regulation of catalytic activity	7.86705e-05	0.0438982	2.01422e-06	1.61138e-05	[4]	Group10	4.06272	57	[Adprh, Adrm1, Aimp2, Akt1, Alg3, Anp32b, Arf1, Arhgdia, Atr, Bad, Bak1, Bax, Bcap31, Cdc42, Chtf18, Chtf8, Chtop, Cks1b, Dazap2, Dcun1d5, Dnajb11, Fadd, Fam162a, Fis1, Fzr1, Higd1a, Hmgn1, Hnrnpu, Hspa4, Irak1, Itgb1, Lamtor2, Maged1, Map3k10, Mif, Pdgfc, Pfn1, Prdx2, Prelid1, Psap, Psenen, Ptges3, Ralgapb, Ranbp1, Rfc2, Rps27l, Rps3, Rps4x, S100a10, Smap1, Stub1, Sumo1, Tbc1d9b, Tcf3, Tkt, Tpm1…
GO:0010257	NADH dehydrogenase complex assembly	8.27188e-05	0.0460744	8.27188e-05	8.27188e-05	[6]	Group05	15.5556	7	[Ndufa1, Ndufa11, Ndufa8, Ndufb10, Ndufb3, Ndufb9, Ndufc2]
GO:0032981	mitochondrial respiratory chain complex I assembly	8.27188e-05	0.0460744	8.27188e-05	8.27188e-05	[6, 7]	Group05	15.5556	7	[Ndufa1, Ndufa11, Ndufa8, Ndufb10, Ndufb3, Ndufb9, Ndufc2]
GO:0009148	pyrimidine nucleoside triphosphate biosynthetic process	8.38153e-05	0.0466013	1.01075e-06	1.01075e-05	[7, 8, 9]	Group11	25	5	[Ctps2, Dtymk, Nme1, Nme2, Tyms]
GO:0019362	pyridine nucleotide metabolic process	8.93679e-05	0.0495992	8.54478e-24	1.70896e-22	[5, 6, 7, 8]	Group19	8.33333	13	[Adpgk, Aldoa, Gapdh, Idh2, Ldha, Mdh2, Mif, Nnt, Pgam1, Pkm, Taldo1, Tkt, Vcp]
GO:0046496	nicotinamide nucleotide metabolic process	8.93679e-05	0.0495992	8.54478e-24	1.70896e-22	[6, 7, 8, 9]	Group19	8.33333	13	[Adpgk, Aldoa, Gapdh, Idh2, Ldha, Mdh2, Mif, Nnt, Pgam1, Pkm, Taldo1, Tkt, Vcp]

## Sheet: cluster7
GOID	GOTerm	Term PValue	Term PValue Corrected with Bonferroni step down	Group PValue	Group PValue Corrected with Bonferroni step down	GOLevels	GOGroups	% Associated Genes	Nr. Genes	Associated Genes Found
GO:0045893	positive regulation of transcription, DNA-templated	4.21697e-08	1.53919e-05	4.21697e-08	2.53018e-07	[5, 6, 7, 8, 9, 10, 11]	Group0	4.11043	67	[Akap8l, Apc, Arid4b, Arnt, Asxl1, Atad2b, Atf3, Caprin2, Chd8, Chek1, Crebl2, Crlf3, Crtc3, Dcp1a, Ddx11, Dyrk1b, Efna2, Ep300, Epc1, Epcam, Etv6, Foxa3, Gli2, Hsf2, Igf1r, Ikzf4, Irf2, Kat6a, Kdm3a, Kdm7a, Leo1, Lgr4, Mapk14, Mbd4, Mcf2l, Med4, Mtf2, Nfatc2ip, Nfe2l3, Nfya, Nfyb, Nr3c1, Nrip1, Ogt, Patz1, Pcid2, Pim2, Ppp1r15a, Prpf6, Rasl11a, Rps6ka1, Rsf1, Rtf1, Sirt1, Sirt2, Smad3, Smarcd1, …
GO:0006325	chromatin organization	1.77221e-07	6.45086e-05	2.81633e-08	1.97143e-07	[3, 5]	Group6	4.98177	41	[Aebp2, Akap8l, Arid4b, Asxl1, Atad2b, Baz2a, Btg2, Cdan1, Chd8, Chek1, Ddx11, Ep300, Epc1, Ezh2, Foxa3, Hist1h3b, Kat6a, Kdm3a, Kdm3b, Kdm7a, Leo1, Map3k12, Mtf2, Nr3c1, Ogt, Phf21a, Rcor1, Rsf1, Rtf1, Sfmbt1, Sirt1, Sirt2, Smarcd1, Smarcd2, Spty2d1, Suds3, Tcf7l1, Tet1, Trip12, Uhrf2, Wac]
GO:0016071	mRNA metabolic process	3.7925e-06	0.00137668	4.89935e-07	2.44968e-06	[6, 7]	Group5	4.94753	33	[Akap17b, Akap8l, Btg2, Cnot4, Dbr1, Dcp1a, Ddx46, Ddx47, Dhx38, Esrp2, Leo1, Luc7l3, Mbd4, Mfap1b, Pcid2, Pdcd4, Ppwd1, Prpf38a, Prpf4b, Prpf6, Rbm5, Rngtt, Slbp, Son, Supt5, Tfip11, Thoc2, Tirap, Tra2a, Upf2, Wbp4, Xrn2, Zcchc8]
GO:0045815	positive regulation of gene expression, epigenetic	3.95216e-06	0.00143068	5.84879e-06	2.33951e-05	[5, 6, 7]	Group3	27.2727	6	[Atad2b, Chek1, Ep300, Nr3c1, Smarcd1, Tet1]
GO:0040029	regulation of gene expression, epigenetic	5.84879e-06	0.00211141	5.84879e-06	2.33951e-05	[5, 6]	Group3	7.35931	17	[Arid4b, Atad2b, Baz2a, Btg2, Chek1, Crebzf, Ep300, Epc1, Ezh2, Fxr1, Gpx1, Nr3c1, Sirt1, Smarcd1, Srrt, Tet1, Uhrf2]
GO:0006397	mRNA processing	6.29334e-06	0.0022656	4.89935e-07	2.44968e-06	[6, 7, 8]	Group5	5.45073	26	[Akap17b, Akap8l, Dbr1, Ddx46, Ddx47, Dhx38, Esrp2, Leo1, Luc7l3, Mfap1b, Pdcd4, Ppwd1, Prpf38a, Prpf4b, Prpf6, Rbm5, Rngtt, Slbp, Son, Supt5, Tfip11, Thoc2, Tra2a, Wbp4, Xrn2, Zcchc8]
GO:0008380	RNA splicing	7.80153e-06	0.00280075	4.89935e-07	2.44968e-06	[6, 7, 8]	Group5	5.80808	23	[Akap17b, Dbr1, Ddx19b, Ddx46, Ddx47, Dhx38, Esrp2, Luc7l3, Mapkbp1, Mfap1b, Pdcd4, Polr2a, Ppwd1, Prpf38a, Prpf4b, Prpf6, Rbm5, Son, Tfip11, Thoc2, Tra2a, Wbp4, Zcchc8]
GO:0016569	covalent chromatin modification	1.01015e-05	0.00361634	2.81633e-08	1.97143e-07	[4, 5, 6]	Group6	5.19231	27	[Akap8l, Arid4b, Asxl1, Baz2a, Btg2, Chek1, Ep300, Epc1, Ezh2, Kat6a, Kdm3a, Kdm3b, Kdm7a, Leo1, Map3k12, Mtf2, Ogt, Rcor1, Rtf1, Sirt1, Sirt2, Suds3, Tcf7l1, Tet1, Trip12, Uhrf2, Wac]
GO:0007264	small GTPase mediated signal transduction	1.54261e-05	0.00550712	1.54261e-05	4.62783e-05	[4, 5, 6]	Group4	5.29661	25	[Arhgef10, Arhgef18, Arhgef4, Brap, Chm, Cnksr1, Cyth1, Cyth3, Dnm2, Fgd6, Gdi1, Itsn2, Mcf2l, Ogt, Pak6, Phactr4, Rabgef1, Rap1gap, Rhof, Rock2, Shoc2, Sipa1l2, Stk4, Usp28, Usp8]
GO:0016570	histone modification	1.88887e-05	0.00672439	2.81633e-08	1.97143e-07	[5, 6, 7]	Group6	5.11811	26	[Akap8l, Arid4b, Asxl1, Baz2a, Btg2, Chek1, Ep300, Epc1, Ezh2, Kat6a, Kdm3a, Kdm3b, Kdm7a, Leo1, Map3k12, Mtf2, Ogt, Rcor1, Rtf1, Sirt1, Sirt2, Suds3, Tcf7l1, Tet1, Trip12, Wac]
GO:0007265	Ras protein signal transduction	2.40887e-05	0.0085515	1.54261e-05	4.62783e-05	[5, 6, 7]	Group4	5.72207	21	[Arhgef10, Arhgef18, Arhgef4, Brap, Cnksr1, Cyth1, Cyth3, Dnm2, Fgd6, Gdi1, Itsn2, Mcf2l, Ogt, Pak6, Phactr4, Rabgef1, Rock2, Shoc2, Stk4, Usp28, Usp8]
GO:0080135	regulation of cellular response to stress	4.65964e-05	0.0164951	4.65964e-05	9.31929e-05	[3, 4, 5]	Group1	4.49275	31	[Ager, Braf, Btg2, Chek1, Ddx11, Dyrk3, Edem1, Fam168a, Gpx1, Igf1r, Itch, Map3k12, Mapkbp1, Mdm2, Mid1, Nbr1, Ndel1, Ogt, Os9, Pdcd4, Ppp1r15a, Rnf169, Sirt1, Skil, Taok3, Tirap, Tpd52l1, Traf6, Trip12, Usp13, Wrap53]
GO:0099504	synaptic vesicle cycle	8.67208e-05	0.0306125	8.67208e-05	8.67208e-05	[4]	Group2	6.49351	15	[Ap3b1, Braf, Dnm1l, Dnm2, Erc1, Fcho2, Pacsin1, Pcdh17, Pld1, Snap23, Snap29, Stx1a, Syt7, Sytl1, Vamp2]
GO:0018205	peptidyl-lysine modification	0.000141001	0.0496323	2.81633e-08	1.97143e-07	[7, 8]	Group6	5.19481	20	[Arid4b, Arnt, Atat1, Baz2a, Chek1, Ep300, Epc1, Ezh2, Kat6a, Kdm3a, Mdm2, Mtf2, Nfatc2ip, Ogt, Por, Rtf1, Sirt1, Sirt2, Tcf7l1, Uhrf2]

## Sheet: cluster8
GOID	GOTerm	Term PValue	Term PValue Corrected with Bonferroni step down	Group PValue	Group PValue Corrected with Bonferroni step down	GOLevels	GOGroups	% Associated Genes	Nr. Genes	Associated Genes Found
GO:0006396	RNA processing	1.16912e-10	3.58919e-08	5.40741e-13	4.86667e-12	[5, 6, 7]	Group6	5.94966	52	[Bud31, Celf4, Dcaf13, Ddx20, Ddx23, Ddx39, Ddx52, Dhx57, Dhx9, Dimt1, Eif4a3, Elp4, Grsf1, Hnrnph1, Hnrnpll, Htatsf1, Ik, Ints6, Mettl2, Ngdn, Nop56, Nwd1, Osgep, Pik3r1, Pnn, Polr2d, Ppp1r8, Pus10, Rbm20, Rbm22, Rbmx, Rbmx2, Rnf20, Rnmt, Rpp30, Rrp15, Rtca, Snw1, Srsf1, Tardbp, Tdrd3, Thoc6, Thrap3, Trdmt1, Trmt10a, Trmt10b, Tsr1, Utp18, Utp6, Ybx1, Zranb2, Zrsr2]
GO:0008380	RNA splicing	2.97653e-07	9.10818e-05	5.44293e-09	4.35435e-08	[6, 7, 8]	Group8	6.81818	27	[Bud31, Celf4, Ddx20, Ddx23, Ddx39, Dhx9, Eif4a3, Hnrnph1, Hnrnpll, Htatsf1, Ik, Nwd1, Pik3r1, Pnn, Ppp1r8, Rbm20, Rbm22, Rbmx, Rbmx2, Snw1, Srsf1, Tardbp, Thoc6, Thrap3, Ybx1, Zranb2, Zrsr2]
GO:0033120	positive regulation of RNA splicing	4.38693e-07	0.000133801	5.44293e-09	4.35435e-08	[5, 6, 7, 8, 9, 10]	Group8	20.4545	9	[Celf4, Eif4a3, Hnrnpll, Pik3r1, Rbm20, Rbm22, Snw1, Srsf1, Thrap3]
GO:0046907	intracellular transport	7.60157e-07	0.000231088	7.60157e-07	5.3211e-06	[3, 4]	Group1	4.21607	64	[Adipoq, Ap1ar, Ap4m1, Arfrp1, Bach2, Calm2, Cdk5r1, Cep120, Cep290, Chmp5, Cluap1, Ddx39, Dhx9, Fgfr2, Gbf1, Gli3, Golga7, Gosr1, Gprasp1, Grin3a, Hdac3, Heatr3, Ift46, Ift74, Ift80, Ipo11, Itgb1bp1, Klhl20, Myo19, Myo1d, Napg, Nmd3, Nsf, Osbp, Pard3, Pdcd10, Pik3r1, Polr2d, Prkca, Pura, Ranbp6, Rbm22, Rbmx2, Sar1b, Sarnp, Scfd1, Sec16b, Sgsm1, Stx17, Stxbp4, Sv2a, Syp, Tbc1d14, Tbc1d2, Thoc6, T…
GO:0034660	ncRNA metabolic process	9.33876e-07	0.000282964	5.40741e-13	4.86667e-12	[6, 7]	Group6	6.14407	29	[Cars2, Dars, Dcaf13, Ddx52, Dimt1, Eif4a3, Elp4, Gatc, Grsf1, Hars, Ints6, Mettl2, Nars2, Ngdn, Nop56, Osgep, Pus10, Rpap2, Rpp30, Rrp15, Snapc1, Snapc3, Top1, Trdmt1, Trmt10a, Trmt10b, Tsr1, Utp18, Utp6]
GO:0006397	mRNA processing	1.15474e-06	0.000348732	5.44293e-09	4.35435e-08	[6, 7, 8]	Group8	6.07966	29	[Bud31, Celf4, Ddx20, Ddx39, Dhx9, Eif4a3, Grsf1, Hnrnph1, Hnrnpll, Htatsf1, Ik, Pnn, Polr2d, Ppp1r8, Rbm20, Rbm22, Rbmx, Rbmx2, Rnf20, Rnmt, Snw1, Srsf1, Tardbp, Tdrd3, Thoc6, Thrap3, Ybx1, Zranb2, Zrsr2]
GO:0048199	vesicle targeting, to, from or within Golgi	1.73574e-06	0.000522457	9.05749e-06	4.52875e-05	[3, 6, 7]	Group7	33.3333	6	[Ap1ar, Cep19, Gbf1, Gosr1, Sec16b, Wipi1]
GO:0000226	microtubule cytoskeleton organization	6.92276e-06	0.00207683	2.98359e-06	1.79016e-05	[3, 5]	Group5	5.46737	31	[Bccip, Bora, Ccdc151, Ccdc66, Cdk2ap2, Cdk5r1, Cep120, Cep19, Cep70, Chmp5, Cluap1, Gas2, Gen1, Haus2, Hdac3, Ift46, Katnal1, Kif18a, Lrguk, Mdm1, Pard3, Pibf1, Ppp2r3c, Spag1, Stag1, Syp, Terf1, Ttll3, Tubgcp5, Ubxn2b, Xpo1]
GO:0022613	ribonucleoprotein complex biogenesis	1.06516e-05	0.00318482	1.06516e-05	4.26063e-05	[3]	Group0	5.76497	26	[Celf4, Dcaf13, Ddx20, Ddx52, Dhx9, Dimt1, Eif4a3, G3bp1, Heatr3, Ngdn, Nmd3, Nop56, Polr2d, Rbm22, Rbmx, Rpl12, Rrp15, Serpini1, Snw1, Srsf1, Surf6, Tsr1, Utp18, Utp6, Xpo1, Zrsr2]
GO:0070925	organelle assembly	1.59512e-05	0.00475347	2.98359e-06	1.79016e-05	[4]	Group5	4.6798	38	[Atg13, Atg3, Bccip, Ccdc151, Ccdc66, Cenpc1, Cenpn, Cep120, Cep19, Cep290, Cep70, Cep89, Chmp5, Cluap1, G3bp1, Gorab, Haus2, Hdac3, Ift46, Ift74, Ift80, Intu, Lrguk, Lrsam1, Mdm1, Pibf1, Rpl12, Scfd1, Spag1, Stag1, Stx17, Surf6, Tbc1d14, Ttc30b, Ttll3, Tubgcp5, Ubxn2b, Wipi1]
GO:0051276	chromosome organization	3.59503e-05	0.0106772	3.59503e-05	0.000107851	[4]	Group2	4.07166	50	[Ash2l, Bmi1, Brcc3, Brd7, Brd8, Brms1l, Cenpc1, Cenpn, Chmp5, Dhx9, Elp4, Ercc1, Ercc4, Eya3, Gen1, Gtf2b, Hdac1, Hdac3, Hira, Hist1h2be, Hist1h4j, Hltf, Ik, Kat6b, Kif18a, Mbip, Nelfa, Padi3, Pibf1, Prdm5, Prkca, Pura, Purb, Rnf20, Serpini1, Setd7, Sin3b, Skp1a, Smc4, Snw1, Suv39h2, Syp, Tdrd3, Terf1, Top1, Xpc, Zbtb48, Zfp317, Zmynd11, Zwint]
GO:0006399	tRNA metabolic process	4.15854e-05	0.0123093	5.40741e-13	4.86667e-12	[7, 8]	Group6	7.95455	14	[Cars2, Dars, Elp4, Gatc, Grsf1, Hars, Mettl2, Nars2, Osgep, Pus10, Rpp30, Trdmt1, Trmt10a, Trmt10b]
GO:0006903	vesicle targeting	4.42608e-05	0.0130569	9.05749e-06	4.52875e-05	[2, 5, 6]	Group7	20	6	[Ap1ar, Cep19, Gbf1, Gosr1, Sec16b, Wipi1]
GO:0006895	Golgi to endosome transport	4.78949e-05	0.0140811	9.05749e-06	4.52875e-05	[5, 6, 7]	Group7	26.3158	5	[Ap1ar, Ap4m1, Gbf1, Klhl20, Wipi1]
GO:0051656	establishment of organelle localization	6.47346e-05	0.0189672	7.80513e-05	0.000156103	[3, 4]	Group4	5.25253	26	[Ap1ar, Bccip, Calm2, Cenpc1, Cep120, Cep19, Chmp5, Fgfr2, Gbf1, Gosr1, Grin3a, Kif18a, Myo19, Nmd3, Pard3, Pdcd10, Pibf1, Prkca, Sec16b, Sv2a, Syp, Terf1, Ubb, Ubxn2b, Wipi1, Xpo1]
GO:0051640	organelle localization	7.80513e-05	0.022791	7.80513e-05	0.000156103	[3]	Group4	4.82315	30	[Ap1ar, Bccip, Calm2, Ccdc141, Cenpc1, Cep120, Cep19, Chmp5, Fgfr2, Gbf1, Gosr1, Grin3a, Kif18a, Myo19, Nmd3, Pard3, Pdcd10, Pibf1, Prkca, Scfd1, Sec16b, Stx17, Sv2a, Syn3, Syp, Terf1, Ubb, Ubxn2b, Wipi1, Xpo1]
GO:0034470	ncRNA processing	9.8026e-05	0.0284276	5.40741e-13	4.86667e-12	[6, 7, 8]	Group6	5.81395	20	[Dcaf13, Ddx52, Dimt1, Eif4a3, Elp4, Grsf1, Ints6, Mettl2, Ngdn, Nop56, Osgep, Pus10, Rpp30, Rrp15, Trdmt1, Trmt10a, Trmt10b, Tsr1, Utp18, Utp6]
GO:0060271	cilium assembly	9.79098e-05	0.0284918	2.98359e-06	1.79016e-05	[5, 6]	Group5	5.99369	19	[Atg3, Ccdc151, Ccdc66, Cep120, Cep19, Cep290, Cep70, Cep89, Cluap1, Gorab, Ift46, Ift74, Ift80, Intu, Lrguk, Pibf1, Spag1, Ttc30b, Ttll3]
GO:0016071	mRNA metabolic process	0.000133908	0.0386995	5.44293e-09	4.35435e-08	[6, 7]	Group8	4.64768	31	[Bud31, Celf4, Csde1, Ddx20, Ddx39, Dhx9, Eif4a3, Grsf1, Hnrnph1, Hnrnpll, Htatsf1, Ik, Pnn, Polr2d, Ppp1r8, Rbm20, Rbm22, Rbmx, Rbmx2, Rnf20, Rnmt, Snw1, Srsf1, Tardbp, Tdrd3, Thoc6, Thrap3, Upf3b, Ybx1, Zranb2, Zrsr2]
GO:0010501	RNA secondary structure unwinding	0.000145129	0.0417972	0.000145129	0.000145129	[6, 7]	Group3	13.4615	7	[Ddx20, Ddx23, Ddx39, Ddx50, Ddx52, Dhx9, Eif4a3]
GO:0006892	post-Golgi vesicle-mediated transport	0.000162554	0.0466529	9.05749e-06	4.52875e-05	[6]	Group7	10.1124	9	[Ap1ar, Ap4m1, Arfrp1, Gbf1, Golga7, Gopc, Klhl20, Scfd1, Wipi1]

## Sheet: cluster9
GOID	GOTerm	Term PValue	Term PValue Corrected with Bonferroni step down	Group PValue	Group PValue Corrected with Bonferroni step down	GOLevels	GOGroups	% Associated Genes	Nr. Genes	Associated Genes Found
GO:0006952	defense response	3.84296e-35	3.85833e-32	1.71684e-33	4.80715e-32	[3]	Group28	7.61796	134	[9930111J21Rik1, Abl2, Adamts4, Adamts5, Adar, Apobec1, Arrb2, Atm, Bcl3, Birc2, Bst2, C4b, Casp4, Ccl5, Cd44, Cfb, Clec2d, Cxcl10, Cxcl11, Cxcl2, Cxcl3, Cxcl5, Cyp26b1, Ddx58, Ddx60, Dhx58, Dtx3l, Eif2ak2, Flnb, Flot1, Gbp3, Gbp5, Gbp6, Gbp7, Gbp9, Gch1, Gm12185, Gm4951, H2-D1, H2-K1, H2-M3, Herc6, Hmox1, Ifit1, Ifit2, Ifit3, Ifitm3, Igf2, Igtp, Iigp1, Ikbkb, Ikbke, Il15, Il17ra, Il1rn, Irak3, I…
GO:0009615	response to virus	2.7411e-33	2.74933e-30	1.71684e-33	4.80715e-32	[3, 5]	Group28	17.4699	58	[Adar, Apobec1, Bcl3, Bst2, Ccl5, Cxcl10, Ddx58, Ddx60, Dhx58, Dtx3l, Eif2ak2, Gbp3, Ifi27l2a, Ifit1, Ifit2, Ifit3, Ifitm3, Ikbke, Il15, Irak3, Irf5, Irf7, Irgm2, Isg15, Isg20, Lgals8, Lgals9, Mme, Mx1, Mx2, Myd88, Nlrc5, Npc2, Nt5c3, Oas1a, Oas1b, Oasl1, Oasl2, Parp9, Pml, Polr3d, Rnasel, Rsad2, Rtp4, Samhd1, Sin3a, Stat1, Stat2, Tlr3, Trim12c, Trim25, Trim30a, Trim30d, Trim56, Trim6, Unc93b1, Z…
GO:0045087	innate immune response	3.13451e-31	3.14078e-28	1.71684e-33	4.80715e-32	[3, 4]	Group28	9.74304	91	[Abl2, Adar, Arrb2, Birc2, Bst2, C4b, Casp4, Ccl5, Cfb, Clec2d, Ddx58, Ddx60, Dhx58, Dtx3l, Eif2ak2, Flnb, Flot1, Gbp3, Gbp5, Gbp6, Gbp7, Gbp9, Gch1, H2-M3, Herc6, Ifit1, Ifit2, Ifit3, Ifitm3, Igf2, Iigp1, Ikbkb, Ikbke, Irak3, Irf5, Irf7, Irgm1, Irgm2, Isg15, Isg20, Krt16, Lgals9, Mme, Mx1, Mx2, Myd88, Naf1, Nlrc5, Nmi, Nod2, Nos2, Oas1a, Oas1b, Oasl1, Oasl2, Parp14, Parp9, Pml, Polr3d, Ptx3, Pvr…
GO:0051607	defense response to virus	3.86579e-30	3.86965e-27	9.38843e-36	2.72265e-34	[3, 4, 5, 6]	Group22	19.1406	49	[Adar, Apobec1, Bst2, Ccl5, Cxcl10, Ddx58, Ddx60, Dhx58, Dtx3l, Eif2ak2, Gbp3, Ifit1, Ifit2, Ifit3, Ifitm3, Il15, Irf5, Irf7, Isg15, Isg20, Mme, Mx1, Mx2, Nlrc5, Nt5c3, Oas1a, Oas1b, Oasl1, Oasl2, Parp9, Pml, Polr3d, Rnasel, Rsad2, Rtp4, Samhd1, Sin3a, Stat1, Stat2, Tlr3, Trim12c, Trim25, Trim30a, Trim30d, Trim56, Trim6, Unc93b1, Zbp1, Zc3hav1]
GO:0034097	response to cytokine	2.26018e-29	2.26018e-26	1.71684e-33	4.80715e-32	[4]	Group28	9.11794	92	[9930111J21Rik1, Adar, Birc2, Bst2, Casp4, Ccl5, Cd274, Cd44, Cxcl10, Cxcl11, Cxcl2, Cxcl3, Cxcl5, Ddx58, Dok1, Egr1, Eif2ak2, Flnb, Gbp3, Gbp5, Gbp6, Gbp7, Gbp9, Gch1, Gfpt2, Ghr, Gm12185, Gm4951, H2-M3, Ifi203, Ifi204, Ifi205, Ifit1, Ifit2, Ifit3, Ifitm3, Igtp, Iigp1, Ikbkb, Ikbke, Il15, Il17ra, Il1rn, Irak3, Irf5, Irf7, Irgm1, Irgm2, Isg15, Klf2, Klf6, Lrch1, Mapk7, Mme, Mx2, Myd88, Nefh, Nlrc…
GO:0051707	response to other organism	5.3792e-28	5.37382e-25	1.71684e-33	4.80715e-32	[2, 4]	Group28	8.1367	100	[Adamts4, Adamts5, Adar, Alpk1, Apobec1, Bcl3, Bst2, Ccl5, Cd80, Cmpk2, Cxcl10, Cxcl11, Cxcl2, Cxcl3, Cxcl5, Ddx58, Ddx60, Dhx58, Dtx3l, Eif2ak2, Gbp3, Gbp5, Gbp6, Gbp7, Gbp9, Gch1, H2-D1, H2-K1, H2-M3, Herc6, Ifi204, Ifi205, Ifi27l2a, Ifi44, Ifit1, Ifit2, Ifit3, Ifitm3, Iigp1, Ikbke, Il15, Il17ra, Irak3, Irf5, Irf7, Irgm1, Irgm2, Isg15, Isg20, Lgals8, Lgals9, Litaf, Ly6a, Mme, Mx1, Mx2, Myd88, N…
GO:0043207	response to external biotic stimulus	6.96224e-28	6.94832e-25	1.71684e-33	4.80715e-32	[3]	Group28	8.1103	100	[Adamts4, Adamts5, Adar, Alpk1, Apobec1, Bcl3, Bst2, Ccl5, Cd80, Cmpk2, Cxcl10, Cxcl11, Cxcl2, Cxcl3, Cxcl5, Ddx58, Ddx60, Dhx58, Dtx3l, Eif2ak2, Gbp3, Gbp5, Gbp6, Gbp7, Gbp9, Gch1, H2-D1, H2-K1, H2-M3, Herc6, Ifi204, Ifi205, Ifi27l2a, Ifi44, Ifit1, Ifit2, Ifit3, Ifitm3, Iigp1, Ikbke, Il15, Il17ra, Irak3, Irf5, Irf7, Irgm1, Irgm2, Isg15, Isg20, Lgals8, Lgals9, Litaf, Ly6a, Mme, Mx1, Mx2, Myd88, N…
GO:0035456	response to interferon-beta	9.12299e-25	9.09562e-22	9.12299e-25	2.09829e-23	[5]	Group03	46.9388	23	[9930111J21Rik1, Bst2, Gbp3, Gbp6, Gm12185, Gm4951, Ifi203, Ifi204, Ifi205, Ifit1, Ifit3, Ifitm3, Igtp, Iigp1, Ikbke, Irgm1, Irgm2, Pnpt1, Stat1, Tlr3, Trex1, Trim6, Xaf1]
GO:0098542	defense response to other organism	2.36261e-24	2.35316e-21	1.71684e-33	4.80715e-32	[3, 4, 5]	Group28	9.75275	71	[Adamts4, Adamts5, Adar, Apobec1, Bcl3, Bst2, Ccl5, Cxcl10, Cxcl5, Ddx58, Ddx60, Dhx58, Dtx3l, Eif2ak2, Gbp3, Gbp6, Gbp7, Gbp9, H2-D1, H2-K1, H2-M3, Ifit1, Ifit2, Ifit3, Ifitm3, Iigp1, Il15, Il17ra, Irf5, Irf7, Irgm2, Isg15, Isg20, Lgals8, Lgals9, Mme, Mx1, Mx2, Myd88, Nlrc5, Nod2, Nos2, Nt5c3, Oas1a, Oas1b, Oasl1, Oasl2, Parp9, Pml, Polr3d, Rnasel, Rsad2, Rtp4, Samhd1, Shc1, Sin3a, Ssc5d, Stat1,…
GO:0031347	regulation of defense response	2.7514e-23	2.73765e-20	9.38843e-36	2.72265e-34	[4, 5]	Group22	10.1562	65	[Adar, Arrb2, Atm, Birc2, Casp4, Ccl5, Cd44, Clec2d, Cxcl5, Ddx58, Ddx60, Dhx58, Dtx3l, Flot1, Gbp3, Gbp5, H2-M3, Igf2, Il15, Il17ra, Irak3, Irf7, Irgm1, Irgm2, Lgals9, Metrnl, Mme, Myd88, Naf1, Nlrc5, Nmi, Nod2, Nos2, Nr1d2, Parp14, Parp9, Pml, Polr3d, Prex1, Pvr, Rela, Rnf135, Rsad2, Samhd1, Sbno2, Sin3a, Slc7a2, Socs3, Stat1, Stat5a, Tap2, Tgm2, Tlr2, Tlr3, Tnfrsf11a, Trafd1, Trim12c, Trim30a,…
GO:0045088	regulation of innate immune response	5.51942e-23	5.48631e-20	1.71684e-33	4.80715e-32	[4, 5, 6]	Group28	15.2778	44	[Adar, Arrb2, Birc2, Clec2d, Ddx58, Ddx60, Dhx58, Flot1, Gbp5, H2-M3, Igf2, Irak3, Irf7, Irgm1, Irgm2, Lgals9, Mme, Myd88, Naf1, Nlrc5, Nmi, Nod2, Parp14, Parp9, Polr3d, Pvr, Rela, Rnf135, Rsad2, Samhd1, Sin3a, Stat5a, Tap2, Tlr2, Tlr3, Trafd1, Trim12c, Trim30a, Trim6, Tyro3, Unc93b1, Wdfy1, Zbp1, Zc3hav1]
GO:0071345	cellular response to cytokine stimulus	3.2654e-22	3.24254e-19	1.71684e-33	4.80715e-32	[5]	Group28	8.55188	75	[9930111J21Rik1, Adar, Birc2, Casp4, Ccl5, Cd44, Cxcl10, Cxcl11, Cxcl2, Cxcl3, Cxcl5, Dok1, Egr1, Flnb, Gbp3, Gbp5, Gbp6, Gbp7, Gbp9, Gfpt2, Ghr, Gm12185, Gm4951, Ifi203, Ifi204, Ifi205, Ifit1, Ifit2, Ifit3, Ifitm3, Igtp, Iigp1, Ikbkb, Il15, Il17ra, Il1rn, Irak3, Irf5, Irf7, Irgm1, Irgm2, Klf2, Klf6, Lrch1, Mme, Myd88, Nefh, Nlrc5, Nmi, Nos2, Osmr, Oxsr1, Parp14, Parp9, Pfkp, Pml, Pnpt1, Rab11fip…
GO:0071310	cellular response to organic substance	3.00158e-21	2.97757e-18	3.83526e-27	1.03552e-25	[4]	Group18	5.42027	138	[9930111J21Rik1, Abl2, Adar, Agrn, Akt3, Apobec1, Arap1, Arrb2, Atm, Birc2, Calcoco1, Casp4, Ccl5, Ccnd3, Cd44, Cd80, Cmpk2, Cxcl10, Cxcl11, Cxcl2, Cxcl3, Cxcl5, Cyp1b1, Cyp26b1, Dab2, Daxx, Ddx58, Dlc1, Dll1, Dok1, Dusp6, Egr1, Ehd4, Eif2ak2, Ezr, Fam20c, Fgfr3, Flnb, Flot1, Flt1, Foxo1, Gbp3, Gbp5, Gbp6, Gbp7, Gbp9, Gch1, Gfpt2, Ghr, Glrx, Gm12185, Gm4951, Hap1, Ifi203, Ifi204, Ifi205, Ifit1, I…
GO:0080134	regulation of response to stress	1.4763e-20	1.46302e-17	1.71684e-33	4.80715e-32	[3, 4]	Group28	6.82318	93	[Adar, Aida, Akt3, Arrb2, Atm, Aunip, Axin2, Birc2, Casp4, Ccl5, Cd44, Clasp2, Clec2d, Cxcl10, Cxcl5, Dab2, Ddx58, Ddx60, Dhx58, Dtx3l, Eda2r, Eif2ak2, Enpp4, Ezr, Fem1b, Flot1, Foxo1, Fzd8, Gbp3, Gbp5, Gch1, Glrx, H2-M3, Igf2, Il15, Il17ra, Il1rn, Impact, Irak3, Irf7, Irgm1, Irgm2, Lgals9, Mapk7, Metrnl, Mme, Myd88, Naf1, Nlrc5, Nmi, Nod2, Nos2, Nr1d2, Parp14, Parp9, Pla2r1, Plau, Pml, Pnp, Pnpt…
GO:0035458	cellular response to interferon-beta	1.53289e-20	1.51756e-17	9.12299e-25	2.09829e-23	[6]	Group03	46.3415	19	[9930111J21Rik1, Gbp3, Gbp6, Gm12185, Gm4951, Ifi203, Ifi204, Ifi205, Ifit1, Ifit3, Igtp, Iigp1, Irgm1, Irgm2, Pnpt1, Stat1, Tlr3, Trex1, Trim6]
GO:0048519	negative regulation of biological process	8.55112e-20	8.45706e-17	5.8746e-21	1.23367e-19	[1, 2, 3]	Group26	4.07061	226	[Abl2, Acadl, Adamts1, Adamts5, Adar, Agrn, Aida, Akt3, Ambra1, Amer1, Apobec1, Arap1, Arrb2, Atm, Atrip, Aunip, Axin2, Bahd1, Bcl3, Bcor, Bhlhe40, Birc2, Bst2, C4b, Carhsp1, Casp2, Cbfa2t2, Ccl5, Ccnd3, Cd274, Cd44, Clasp2, Clec2d, Cln8, Cxcl10, Cxcl11, Cyp1b1, Cyp26b1, Dab2, Daxx, Dcp2, Dhx58, Dlc1, Dll1, Dok1, Dtl, Dtx3l, Dusp2, Dusp6, Egr1, Eif2ak2, Elf2, Ezr, Fem1b, Fgfr3, Flt1, Foxo1, Fzd8,…
GO:0010033	response to organic substance	9.28315e-20	9.17175e-17	3.83526e-27	1.03552e-25	[3]	Group18	4.75504	165	[9930111J21Rik1, Abl2, Adar, Agrn, Akt3, Apobec1, Arap1, Arrb2, Atm, Birc2, Bst2, Calcoco1, Casp4, Ccl5, Ccnd3, Cd274, Cd44, Cd80, Cfb, Cmpk2, Cxcl10, Cxcl11, Cxcl2, Cxcl3, Cxcl5, Cyp1b1, Cyp26b1, Dab2, Daxx, Ddx58, Dlc1, Dll1, Dok1, Dusp6, Egr1, Ehd4, Eif2ak2, Ephx1, Ezr, Fam20c, Fgfr3, Flnb, Flot1, Flt1, Foxo1, Gbp3, Gbp5, Gbp6, Gbp7, Gbp9, Gch1, Gfpt2, Ghr, Glrx, Gm12185, Gm4951, H2-M3, Hap1, …
GO:0048583	regulation of response to stimulus	7.00376e-19	6.91271e-16	1.71684e-33	4.80715e-32	[2, 3]	Group28	4.40402	184	[Abl2, Adar, Agrn, Aida, Akt3, Amer1, Arhgef28, Arrb2, Atm, Aunip, Axin2, Bcl3, Birc2, Bst2, C4b, Casp2, Casp4, Cbfa2t2, Ccl5, Ccnd3, Cd274, Cd44, Cfb, Clasp2, Clec2d, Cxcl10, Cxcl11, Cxcl2, Cxcl3, Cxcl5, Cyp1b1, Cyp26b1, Dab2, Daxx, Ddx58, Ddx60, Dhx58, Dlc1, Dll1, Dok1, Dtx3l, Dusp2, Dusp6, Eda2r, Egr1, Eif2ak2, Elf2, Enpp4, Ezr, Fam20c, Fem1b, Fgfr3, Flot1, Flt1, Foxo1, Fzd8, Gabbr1, Gbp3, Gbp…
GO:0070887	cellular response to chemical stimulus	1.366e-18	1.34687e-15	3.83526e-27	1.03552e-25	[3]	Group18	4.84027	150	[9930111J21Rik1, Abl2, Adar, Agrn, Akt3, Apobec1, Arap1, Arrb2, Atm, Birc2, Calcoco1, Casp4, Ccl5, Ccnd3, Cd44, Cd80, Cmpk2, Cxcl10, Cxcl11, Cxcl2, Cxcl3, Cxcl5, Cyp1b1, Cyp26b1, Dab2, Daxx, Ddx58, Dlc1, Dll1, Dok1, Dusp6, Egr1, Ehd4, Eif2ak2, Etv5, Ezr, Fam20c, Fgfr3, Flnb, Flot1, Flt1, Foxo1, Gbp3, Gbp5, Gbp6, Gbp7, Gbp9, Gch1, Gfpt2, Ghr, Glrx, Gm12185, Gm4951, Hap1, Hmox1, Hvcn1, Ifi203, Ifi2…
GO:0002682	regulation of immune system process	1.74416e-18	1.71799e-15	1.71684e-33	4.80715e-32	[2, 3]	Group28	6.26649	95	[Adar, Arrb2, Atm, Birc2, Bst2, C4b, Ccl5, Cd274, Cd44, Cd80, Cfb, Clec2d, Cxcl10, Cxcl11, Cxcl2, Cxcl3, Cxcl5, Cyp26b1, Ddx58, Ddx60, Dhx58, Dll1, Dtx3l, Eif2ak2, Elf2, Ezr, Fgfr3, Flot1, Flt1, Gbp3, Gbp5, H2-D1, H2-K1, H2-M3, Hk1, Hmox1, Igf2, Il15, Irak3, Irf7, Irgm1, Irgm2, Isg15, Klf13, Lgals8, Lgals9, Loxl3, Lrch1, Mme, Myd88, Naf1, Nbl1, Nlrc5, Nmi, Nod2, Nrarp, Otud5, Oxsr1, Parp14, Parp9…
GO:0045089	positive regulation of innate immune response	3.31928e-18	3.26617e-15	1.71684e-33	4.80715e-32	[4, 5, 6, 7]	Group28	14.9573	35	[Arrb2, Birc2, Ddx58, Ddx60, Dhx58, Flot1, Gbp5, H2-M3, Irak3, Irf7, Irgm1, Irgm2, Lgals9, Mme, Myd88, Naf1, Nlrc5, Nod2, Parp9, Polr3d, Pvr, Rela, Rsad2, Sin3a, Stat5a, Tlr2, Tlr3, Trim12c, Trim30a, Trim6, Tyro3, Unc93b1, Wdfy1, Zbp1, Zc3hav1]
GO:0048525	negative regulation of viral process	7.32418e-18	7.19967e-15	1.71684e-33	4.80715e-32	[3, 4, 5, 6]	Group28	24.2424	24	[Adar, Bst2, Ccl5, Eif2ak2, Ifitm3, Isg15, Isg20, Mx2, Oas1a, Oas1b, Oasl1, Parp10, Pml, Ptx3, Repin1, Rnasel, Rsad2, Stat1, Trim21, Trim25, Trim26, Trim56, Trim6, Zc3hav1]
GO:1903901	negative regulation of viral life cycle	8.30631e-17	8.1568e-14	1.71684e-33	4.80715e-32	[4, 5, 6, 7]	Group28	26.9231	21	[Adar, Bst2, Ccl5, Eif2ak2, Ifitm3, Isg15, Isg20, Mx2, Oas1b, Oasl1, Parp10, Pml, Ptx3, Rnasel, Rsad2, Trim21, Trim25, Trim26, Trim56, Trim6, Zc3hav1]
GO:0050776	regulation of immune response	1.40992e-16	1.38313e-13	1.71684e-33	4.80715e-32	[3, 4]	Group28	7.46606	66	[Adar, Arrb2, Birc2, Bst2, C4b, Cd274, Cd44, Cfb, Clec2d, Cxcl10, Ddx58, Ddx60, Dhx58, Ezr, Flot1, Gbp5, H2-D1, H2-K1, H2-M3, Hk1, Hmox1, Igf2, Il15, Irak3, Irf7, Irgm1, Irgm2, Lgals9, Loxl3, Mme, Myd88, Naf1, Nlrc5, Nmi, Nod2, Otud5, Parp14, Parp9, Phf11d, Pnp, Polr3d, Ptprj, Pvr, Rela, Rnf135, Rnf31, Rsad2, Samhd1, Sin3a, Sppl2a, Stat5a, Stx4a, Styk1, Tap2, Tlr2, Tlr3, Trafd1, Trim12c, Trim30a,…
GO:0043900	regulation of multi-organism process	2.428e-15	2.37944e-12	9.38843e-36	2.72265e-34	[2, 3]	Group22	9.93072	43	[Adar, Bst2, Ccl5, Cxcl5, Ddx58, Ddx60, Dhx58, Dtx3l, Eif2ak2, Gbp3, Ifitm3, Il15, Isg15, Isg20, Lgals9, Mme, Mx2, Myd88, Nod2, Nos2, Oas1a, Oas1b, Oasl1, Parp10, Parp9, Plau, Pml, Ptx3, Pvr, Repin1, Rnasel, Rsad2, Sin3a, Stat1, Tlr2, Trim21, Trim25, Trim26, Trim30a, Trim56, Trim6, Vps37b, Zc3hav1]
GO:0034340	response to type I interferon	3.3775e-15	3.30657e-12	1.68523e-26	4.21306e-25	[4, 5]	Group25	39.4737	15	[Adar, Ifitm3, Ikbke, Irf7, Isg15, Mme, Mx2, Myd88, Nlrc5, Samhd1, Stat1, Stat2, Trim56, Trim6, Zbp1]
GO:0043903	regulation of symbiosis, encompassing mutualism through parasitism	4.43077e-15	4.33329e-12	1.71684e-33	4.80715e-32	[3, 4]	Group28	13.5965	31	[Adar, Bst2, Ccl5, Cxcl5, Eif2ak2, Ifitm3, Isg15, Isg20, Mx2, Myd88, Nod2, Oas1a, Oas1b, Oasl1, Parp10, Pml, Ptx3, Pvr, Repin1, Rnasel, Rsad2, Stat1, Tlr2, Trim21, Trim25, Trim26, Trim30a, Trim56, Trim6, Vps37b, Zc3hav1]
GO:0031349	positive regulation of defense response	8.65264e-15	8.45363e-12	9.38843e-36	2.72265e-34	[3, 4, 5, 6]	Group22	10.4839	39	[Arrb2, Birc2, Ccl5, Ddx58, Ddx60, Dhx58, Flot1, Gbp5, H2-M3, Il17ra, Irak3, Irf7, Irgm1, Irgm2, Lgals9, Mme, Myd88, Naf1, Nlrc5, Nod2, Parp9, Polr3d, Pvr, Rela, Rsad2, Sin3a, Stat5a, Tgm2, Tlr2, Tlr3, Tnfrsf11a, Trim12c, Trim30a, Trim6, Tyro3, Unc93b1, Wdfy1, Zbp1, Zc3hav1]
GO:0043901	negative regulation of multi-organism process	1.38405e-14	1.35083e-11	1.71684e-33	4.80715e-32	[2, 3, 4]	Group28	14.6597	28	[Adar, Bst2, Ccl5, Dhx58, Eif2ak2, Ifitm3, Isg15, Isg20, Mx2, Myd88, Nod2, Oas1a, Oas1b, Oasl1, Parp10, Pml, Ptx3, Repin1, Rnasel, Rsad2, Stat1, Tlr2, Trim21, Trim25, Trim26, Trim56, Trim6, Zc3hav1]
GO:0001817	regulation of cytokine production	1.52073e-14	1.48271e-11	1.71684e-33	4.80715e-32	[3, 4]	Group28	7.82609	54	[Abl2, Arrb2, Bcl3, Bst2, Casp4, Ccl5, Cd274, Cxcl5, Cyp1b1, Ddx58, Ddx60, Dhx58, Dll1, Egr1, Eif2ak2, Ezr, Flot1, Gbp3, Gbp5, H2-M3, Hk1, Hmox1, Il15, Il17ra, Irak3, Irf7, Isg15, Klf2, Lgals9, Litaf, Mast2, Mme, Myd88, Nmi, Nod2, Nos2, Otud5, Pml, Polr3d, Rela, Rnf135, Rsad2, Ssc5d, Stat1, Stat5a, Stk38l, Tlr2, Tlr3, Tnfsf15, Trim30a, Trim6, Unc93b1, Wnt11, Zc3hav1]
GO:0044403	symbiont process	2.42552e-14	2.36246e-11	1.71684e-33	4.80715e-32	[3]	Group28	9.92556	40	[Adar, Bst2, Ccl5, Cxcl5, Eif2ak2, Gbp3, Gbp6, Gbp7, Gbp9, Ifitm3, Irgm1, Irgm2, Isg15, Isg20, Mx2, Myd88, Naf1, Nod2, Oas1a, Oas1b, Oasl1, Parp10, Pml, Ptx3, Pvr, Repin1, Rnasel, Rsad2, Stat1, Tlr2, Trim21, Trim25, Trim26, Trim30a, Trim56, Trim6, Vps18, Vps37b, Zbp1, Zc3hav1]
GO:1903900	regulation of viral life cycle	3.6893e-14	3.58968e-11	1.71684e-33	4.80715e-32	[5, 6]	Group28	17.0213	24	[Adar, Bst2, Ccl5, Eif2ak2, Ifitm3, Isg15, Isg20, Mx2, Oas1b, Oasl1, Parp10, Pml, Ptx3, Pvr, Rnasel, Rsad2, Trim21, Trim25, Trim26, Trim30a, Trim56, Trim6, Vps37b, Zc3hav1]
GO:0050792	regulation of viral process	4.03065e-14	3.9178e-11	1.71684e-33	4.80715e-32	[4, 5]	Group28	14.6739	27	[Adar, Bst2, Ccl5, Eif2ak2, Ifitm3, Isg15, Isg20, Mx2, Oas1a, Oas1b, Oasl1, Parp10, Pml, Ptx3, Pvr, Repin1, Rnasel, Rsad2, Stat1, Trim21, Trim25, Trim26, Trim30a, Trim56, Trim6, Vps37b, Zc3hav1]
GO:0019221	cytokine-mediated signaling pathway	6.98486e-14	6.7823e-11	3.83526e-27	1.03552e-25	[4, 5, 6]	Group18	9.21053	42	[Adar, Casp4, Ccl5, Cd44, Cxcl10, Cxcl11, Cxcl2, Cxcl3, Cxcl5, Dok1, Egr1, Ghr, Ifitm3, Iigp1, Ikbkb, Il15, Il17ra, Il1rn, Irak3, Irf5, Irf7, Irgm1, Irgm2, Klf6, Mme, Myd88, Nlrc5, Nmi, Osmr, Oxsr1, Parp14, Parp9, Rela, Samhd1, Socs3, Stat1, Stat2, Stat5a, Tnfrsf11a, Tnfrsf25, Trim6, Zbp1]
GO:0048584	positive regulation of response to stimulus	1.36688e-13	1.32587e-10	1.71684e-33	4.80715e-32	[2, 3, 4]	Group28	4.78967	115	[Abl2, Akt3, Amer1, Arrb2, Atm, Birc2, C4b, Casp2, Casp4, Ccl5, Cd274, Cd44, Cfb, Cxcl10, Cxcl11, Cxcl2, Cxcl3, Cxcl5, Cyp1b1, Dab2, Daxx, Ddx58, Ddx60, Dhx58, Dlc1, Dll1, Dtx3l, Eda2r, Eif2ak2, Enpp4, Ezr, Fgfr3, Flot1, Flt1, Fzd8, Gbp5, Ghr, Glrx, H2-D1, H2-K1, H2-M3, Hap1, Hk1, Igf2, Ikbke, Il15, Il17ra, Il1rn, Irak3, Irf7, Irgm1, Irgm2, Lgals9, Litaf, Loxl3, Mme, Mvp, Myd88, Naf1, Nlgn2, Nlrc…
GO:0045071	negative regulation of viral genome replication	2.70416e-13	2.62033e-10	1.71684e-33	4.80715e-32	[5, 6, 7, 8]	Group28	30.6122	15	[Adar, Bst2, Ccl5, Eif2ak2, Ifitm3, Isg15, Isg20, Mx2, Oas1b, Oasl1, Parp10, Rnasel, Rsad2, Trim6, Zc3hav1]
GO:0023051	regulation of signaling	1.3763e-12	1.33226e-09	9.85188e-26	2.36445e-24	[2, 3]	Group27	4.13679	150	[Abl2, Adar, Agrn, Aida, Akt3, Amer1, Arap1, Arhgef28, Arrb2, Atm, Axin2, Bcl3, Birc2, Casp2, Casp4, Cbfa2t2, Ccl5, Ccnd3, Cd44, Cxcl10, Cxcl11, Cxcl2, Cxcl3, Cxcl5, Cyp1b1, Cyp26b1, Dab2, Daxx, Ddx60, Dhx58, Dlc1, Dll1, Dok1, Dusp2, Dusp6, Eda2r, Egr1, Eif2ak2, Ezr, Fam20c, Fem1b, Fgfr3, Flot1, Flt1, Foxo1, Fzd8, Gabbr1, Ghr, Glrx, Hap1, Hmox1, Igf2, Ikbke, Il15, Il1rn, Irak3, Irf7, Irgm1, Irgm2…
GO:0002684	positive regulation of immune system process	1.42001e-12	1.37315e-09	1.71684e-33	4.80715e-32	[2, 3, 4]	Group28	6.09091	67	[Arrb2, Birc2, C4b, Ccl5, Cd274, Cd44, Cd80, Cfb, Cxcl10, Cxcl11, Cxcl2, Cxcl3, Cxcl5, Ddx58, Ddx60, Dhx58, Elf2, Ezr, Flot1, Flt1, Gbp5, H2-D1, H2-K1, H2-M3, Hk1, Hmox1, Igf2, Il15, Irak3, Irf7, Irgm1, Irgm2, Isg15, Lgals8, Lgals9, Mme, Myd88, Naf1, Nlrc5, Nod2, Oxsr1, Parp9, Pgf, Pnp, Polr3d, Ptprj, Pvr, Rela, Rnf31, Rsad2, Sin3a, Stat1, Stat5a, Stx4a, Styk1, Tap2, Tlr2, Tlr3, Trim12c, Trim30a,…
GO:0002221	pattern recognition receptor signaling pathway	1.64783e-12	1.59181e-09	1.71684e-33	4.80715e-32	[5, 6, 7, 8, 9, 10]	Group28	15.1316	23	[Arrb2, Birc2, Ddx58, Ddx60, Dhx58, Flot1, Irak3, Irf7, Irgm2, Lgals9, Myd88, Naf1, Nod2, Rela, Rsad2, Tlr2, Tlr3, Trim12c, Trim30a, Tyro3, Unc93b1, Wdfy1, Zc3hav1]
GO:0010646	regulation of cell communication	1.82732e-12	1.76336e-09	9.85188e-26	2.36445e-24	[3, 4]	Group27	4.13659	149	[Abl2, Adar, Agrn, Aida, Akt3, Amer1, Arhgef28, Arrb2, Atm, Axin2, Bcl3, Birc2, Casp2, Casp4, Cbfa2t2, Ccl5, Ccnd3, Cd44, Cxcl10, Cxcl11, Cxcl2, Cxcl3, Cxcl5, Cyp1b1, Cyp26b1, Dab2, Daxx, Ddx60, Dhx58, Dlc1, Dll1, Dok1, Dusp2, Dusp6, Eda2r, Egr1, Eif2ak2, Ezr, Fam20c, Fem1b, Fgfr3, Flot1, Flt1, Foxo1, Fzd8, Gabbr1, Ghr, Glrx, Hap1, Hmox1, Igf2, Ikbke, Il15, Il1rn, Irak3, Irf7, Irgm1, Irgm2, Kcnc3…
GO:0002758	innate immune response-activating signal transduction	2.18158e-12	2.10305e-09	1.71684e-33	4.80715e-32	[4, 5, 6, 7, 8, 9]	Group28	14.9351	23	[Arrb2, Birc2, Ddx58, Ddx60, Dhx58, Flot1, Irak3, Irf7, Irgm2, Lgals9, Myd88, Naf1, Nod2, Rela, Rsad2, Tlr2, Tlr3, Trim12c, Trim30a, Tyro3, Unc93b1, Wdfy1, Zc3hav1]
GO:0009966	regulation of signal transduction	2.40462e-12	2.31565e-09	9.85188e-26	2.36445e-24	[3, 4, 5]	Group27	4.26526	137	[Abl2, Adar, Agrn, Aida, Akt3, Amer1, Arhgef28, Arrb2, Atm, Axin2, Bcl3, Birc2, Casp2, Casp4, Cbfa2t2, Ccl5, Ccnd3, Cd44, Cxcl10, Cxcl11, Cxcl2, Cxcl3, Cxcl5, Cyp1b1, Cyp26b1, Dab2, Daxx, Ddx60, Dhx58, Dlc1, Dll1, Dok1, Dusp2, Dusp6, Eda2r, Egr1, Eif2ak2, Ezr, Fam20c, Fem1b, Fgfr3, Flot1, Flt1, Foxo1, Fzd8, Ghr, Glrx, Hap1, Hmox1, Igf2, Ikbke, Il15, Il1rn, Irak3, Irf7, Irgm1, Irgm2, Kctd10, Lgals…
GO:0032101	regulation of response to external stimulus	2.49818e-12	2.40325e-09	9.38843e-36	2.72265e-34	[3, 4]	Group22	6.80693	55	[Agrn, Atm, Casp4, Ccl5, Cd44, Clasp2, Cxcl10, Cxcl11, Cxcl2, Cxcl3, Cxcl5, Ddx58, Ddx60, Dhx58, Dtx3l, Elf2, Enpp4, Gbp3, Gbp5, Il15, Il17ra, Lgals9, Metrnl, Mme, Myd88, Naf1, Nbl1, Nod2, Nos2, Nr1d2, Nucb2, Oxsr1, Parp9, Pgf, Pik3ip1, Plau, Pml, Prex1, Ptprj, Rela, Sbno2, Sin3a, Slc7a2, Socs3, Stat1, Stat5a, Stx4a, Tgm2, Tlr2, Tlr3, Tnfrsf11a, Trim6, Tyro3, Usp18, Zc3hav1]
GO:0002218	activation of innate immune response	2.51523e-12	2.41714e-09	1.71684e-33	4.80715e-32	[3, 5, 6, 7, 8]	Group28	14.1176	24	[Arrb2, Birc2, Ddx58, Ddx60, Dhx58, Flot1, Irak3, Irf7, Irgm2, Lgals9, Myd88, Naf1, Nod2, Rela, Rsad2, Sin3a, Tlr2, Tlr3, Trim12c, Trim30a, Tyro3, Unc93b1, Wdfy1, Zc3hav1]
GO:0002697	regulation of immune effector process	3.12784e-12	3.00272e-09	9.38843e-36	2.72265e-34	[3, 4]	Group22	9.1133	37	[Arrb2, Bst2, Ccl5, Clec2d, Cxcl5, Ddx58, Ddx60, Dhx58, Dtx3l, Gbp3, H2-D1, H2-K1, H2-M3, Hk1, Hmox1, Igf2, Il15, Irak3, Lgals9, Loxl3, Mme, Nod2, Parp9, Pml, Pnp, Pvr, Rsad2, Sin3a, Stat1, Stat5a, Stx4a, Styk1, Tap2, Tlr2, Tlr3, Trim6, Zc3hav1]
GO:0050778	positive regulation of immune response	5.50376e-12	5.2781e-09	1.71684e-33	4.80715e-32	[3, 4, 5]	Group28	7.01513	51	[Arrb2, Birc2, C4b, Cd274, Cd44, Cfb, Cxcl10, Ddx58, Ddx60, Dhx58, Ezr, Flot1, Gbp5, H2-D1, H2-K1, H2-M3, Hk1, Il15, Irak3, Irf7, Irgm1, Irgm2, Lgals9, Mme, Myd88, Naf1, Nlrc5, Nod2, Parp9, Pnp, Polr3d, Ptprj, Pvr, Rela, Rnf31, Rsad2, Sin3a, Stat5a, Stx4a, Tap2, Tlr2, Tlr3, Trim12c, Trim30a, Trim6, Tyro3, Unc93b1, Usp12, Wdfy1, Zbp1, Zc3hav1]
GO:0034341	response to interferon-gamma	6.41317e-12	6.14381e-09	1.68523e-26	4.21306e-25	[4, 5]	Group25	14.1975	23	[Bst2, Ccl5, Flnb, Gbp3, Gbp5, Gbp6, Gbp7, Gbp9, Gch1, Ifitm3, Irgm1, Irgm2, Nlrc5, Nmi, Nos2, Parp14, Parp9, Rab11fip5, Stat1, Stx4a, Tlr2, Tlr3, Trim21]
GO:0009892	negative regulation of metabolic process	8.83939e-12	8.4593e-09	9.85188e-26	2.36445e-24	[2, 3, 4]	Group27	4.2492	133	[Acadl, Adamts5, Adar, Aida, Apobec1, Arrb2, Atm, Aunip, Axin2, Bahd1, Bcl3, Bcor, Bhlhe40, Birc2, Bst2, C4b, Carhsp1, Cbfa2t2, Ccnd3, Cd44, Cxcl10, Dab2, Daxx, Dcp2, Dlc1, Dok1, Dtx3l, Dusp2, Dusp6, Egr1, Eif2ak2, Elf2, Ezr, Fgfr3, Foxo1, Fzd8, Gbp3, Hap1, Hmox1, Ifi203, Ifi204, Ifi205, Ifi27l2a, Igf2, Ikbkb, Il15, Impact, Irak3, Irx2, Isg15, Klf11, Klf16, Klf2, Lgals9, Loxl3, Lrrfip1, Ly6a, Maf…
GO:0007166	cell surface receptor signaling pathway	9.20239e-12	8.79748e-09	9.85188e-26	2.36445e-24	[3, 4, 5]	Group27	4.41445	121	[Abl2, Adar, Amer1, Arap1, Arrb2, Axin2, Bcl9, Calcoco1, Casp2, Casp4, Cbfa2t2, Ccl5, Ccnd3, Cd274, Cd44, Clasp2, Csrnp1, Cxcl10, Cxcl11, Cxcl2, Cxcl3, Cxcl5, Dab2, Dagla, Dll1, Dok1, Dtx3l, Dusp6, Egr1, Elf2, Ezr, Fam20c, Fem1b, Fgfr3, Flt1, Foxo1, Fzd8, Ghr, Glrx, H2-M3, Hap1, Hmox1, Ifitm3, Igf2, Iigp1, Ikbkb, Il15, Il17ra, Il1rn, Irak3, Irf5, Irf7, Irgm1, Irgm2, Kctd10, Klf6, Lgals9, Loxl3, L…
GO:0009617	response to bacterium	1.24789e-11	1.19173e-08	1.71684e-33	4.80715e-32	[3, 5]	Group28	6.31808	58	[Adamts4, Adamts5, Alpk1, Bcl3, Ccl5, Cd80, Cmpk2, Cxcl10, Cxcl11, Cxcl2, Cxcl3, Cxcl5, Dhx58, Eif2ak2, Gbp3, Gbp5, Gbp6, Gbp7, Gbp9, Gch1, H2-D1, H2-K1, H2-M3, Herc6, Ifi204, Ifi205, Ifi44, Ifit1, Ifit3, Iigp1, Irak3, Irf5, Irgm1, Irgm2, Isg15, Lgals9, Litaf, Ly6a, Myd88, Naf1, Nlrc5, Nod2, Nos2, Otud5, Ptges, Rela, Sbno2, Shc1, Ssc5d, Stat1, Tap2, Tlr2, Tnfaip8, Tnfrsf11a, Tnfrsf25, Trim30a, Tr…
GO:0023056	positive regulation of signaling	1.3657e-11	1.30288e-08	9.85188e-26	2.36445e-24	[2, 3, 4]	Group27	4.95423	92	[Abl2, Akt3, Amer1, Arap1, Arrb2, Atm, Birc2, Casp2, Casp4, Ccl5, Cd44, Cxcl10, Cxcl11, Cxcl5, Cyp1b1, Dab2, Daxx, Ddx60, Dhx58, Dlc1, Dll1, Eda2r, Eif2ak2, Fgfr3, Flot1, Flt1, Fzd8, Gabbr1, Ghr, Glrx, Hap1, Igf2, Ikbke, Il15, Il1rn, Irf7, Irgm1, Irgm2, Lgals9, Litaf, Loxl3, Mme, Mpp2, Mvp, Myd88, Nlgn2, Nlrc5, Nod2, Nox4, Npr1, Nrarp, Nucb2, Parp14, Parp9, Pdcd7, Phip, Pidd1, Pla2r1, Plekhf1, Pm…
GO:0045824	negative regulation of innate immune response	1.5436e-11	1.47105e-08	1.71684e-33	4.80715e-32	[4, 5, 6, 7]	Group28	23.8095	15	[Adar, Arrb2, Clec2d, Dhx58, Igf2, Irak3, Lgals9, Mme, Nlrc5, Nmi, Parp14, Samhd1, Tap2, Trafd1, Tyro3]
GO:0009967	positive regulation of signal transduction	1.98073e-11	1.88566e-08	9.85188e-26	2.36445e-24	[3, 4, 5, 6]	Group27	5.10949	84	[Abl2, Akt3, Amer1, Arrb2, Atm, Birc2, Casp2, Casp4, Ccl5, Cd44, Cxcl10, Cxcl11, Cxcl5, Cyp1b1, Dab2, Daxx, Ddx60, Dhx58, Dll1, Eda2r, Eif2ak2, Fgfr3, Flot1, Flt1, Fzd8, Ghr, Glrx, Hap1, Igf2, Ikbke, Il15, Il1rn, Irf7, Irgm1, Irgm2, Lgals9, Litaf, Loxl3, Mme, Mvp, Myd88, Nlgn2, Nlrc5, Nod2, Nox4, Npr1, Nrarp, Parp14, Parp9, Pdcd7, Phip, Pidd1, Pla2r1, Plekhf1, Pml, Ppp2r1b, Ptprj, Pvr, Rela, Repi…
GO:0010647	positive regulation of cell communication	2.29862e-11	2.18599e-08	9.85188e-26	2.36445e-24	[3, 4, 5]	Group27	4.91892	91	[Abl2, Akt3, Amer1, Arrb2, Atm, Birc2, Casp2, Casp4, Ccl5, Cd44, Cxcl10, Cxcl11, Cxcl5, Cyp1b1, Dab2, Daxx, Ddx60, Dhx58, Dlc1, Dll1, Eda2r, Eif2ak2, Fgfr3, Flot1, Flt1, Fzd8, Gabbr1, Ghr, Glrx, Hap1, Igf2, Ikbke, Il15, Il1rn, Irf7, Irgm1, Irgm2, Lgals9, Litaf, Loxl3, Mme, Mpp2, Mvp, Myd88, Nlgn2, Nlrc5, Nod2, Nox4, Npr1, Nrarp, Nucb2, Parp14, Parp9, Pdcd7, Phip, Pidd1, Pla2r1, Plekhf1, Pml, Ppp2…
GO:0010605	negative regulation of macromolecule metabolic process	3.69169e-11	3.50711e-08	9.85188e-26	2.36445e-24	[3, 4, 5]	Group27	4.29469	123	[Adar, Aida, Apobec1, Arrb2, Atm, Aunip, Axin2, Bahd1, Bcl3, Bcor, Bhlhe40, Birc2, Bst2, C4b, Carhsp1, Cbfa2t2, Ccnd3, Cd44, Cxcl10, Dab2, Daxx, Dcp2, Dok1, Dtx3l, Dusp2, Dusp6, Egr1, Eif2ak2, Elf2, Ezr, Fgfr3, Foxo1, Fzd8, Gbp3, Hap1, Ifi203, Ifi204, Ifi205, Ifi27l2a, Igf2, Ikbkb, Impact, Irak3, Irx2, Isg15, Klf11, Klf16, Klf2, Lgals9, Loxl3, Lrrfip1, Ly6a, Mafk, Mapk7, Mllt6, Mme, Mndal, Mov10,…
GO:0032606	type I interferon production	6.25863e-11	5.93944e-08	1.71684e-33	4.80715e-32	[3]	Group28	18.2796	17	[Azi2, Ddx58, Dhx58, Flot1, Gbp3, Irf7, Irf9, Mme, Myd88, Nmi, Polr3d, Rnf135, Stat1, Tlr2, Tlr3, Trim56, Zc3hav1]
GO:0019058	viral life cycle	8.21923e-11	7.79183e-08	1.71684e-33	4.80715e-32	[5]	Group28	11.5207	25	[Adar, Bst2, Ccl5, Eif2ak2, Ifitm3, Isg15, Isg20, Mx2, Oas1b, Oasl1, Parp10, Pml, Ptx3, Pvr, Rnasel, Rsad2, Trim21, Trim25, Trim26, Trim30a, Trim56, Trim6, Vps18, Vps37b, Zc3hav1]
GO:0071357	cellular response to type I interferon	1.01965e-10	9.65605e-08	1.68523e-26	4.21306e-25	[5, 6]	Group25	34.375	11	[Adar, Ifitm3, Irf7, Mme, Myd88, Nlrc5, Samhd1, Stat1, Stat2, Trim6, Zbp1]
GO:0060337	type I interferon signaling pathway	1.01965e-10	9.65605e-08	1.68523e-26	4.21306e-25	[5, 6, 7]	Group25	34.375	11	[Adar, Ifitm3, Irf7, Mme, Myd88, Nlrc5, Samhd1, Stat1, Stat2, Trim6, Zbp1]
GO:0031324	negative regulation of cellular metabolic process	1.24274e-10	1.17563e-07	9.85188e-26	2.36445e-24	[3, 4, 5]	Group27	4.24028	120	[Acadl, Adar, Aida, Apobec1, Arrb2, Atm, Aunip, Axin2, Bahd1, Bcl3, Bcor, Bhlhe40, Birc2, Bst2, C4b, Cbfa2t2, Ccnd3, Cd44, Cxcl10, Dab2, Daxx, Dcp2, Dlc1, Dok1, Dtx3l, Dusp2, Dusp6, Egr1, Eif2ak2, Elf2, Ezr, Fgfr3, Foxo1, Fzd8, Gbp3, Hap1, Hmox1, Ifi203, Ifi204, Ifi205, Ifi27l2a, Igf2, Ikbkb, Impact, Irak3, Irx2, Isg15, Klf11, Klf16, Klf2, Loxl3, Lrrfip1, Ly6a, Mafk, Mapk7, Marf1, Mllt6, Mme, Mnd…
GO:0006366	transcription by RNA polymerase II	1.74785e-10	1.65172e-07	5.8746e-21	1.23367e-19	[6, 7, 8, 9, 10]	Group26	4.54752	100	[Agrn, Arrb2, Atm, Bcl3, Bcl9, Bcor, Bhlhe40, Calcoco1, Cbfa2t2, Ccnd3, Csrnp1, Dab2, Daxx, Ddx58, Dll1, Egr1, Elf2, Esx1, Etv5, Ezr, Fgfr3, Foxo1, Fzd8, Gbp3, Helz2, Hivep3, Hmox1, Ifi203, Ifi204, Ifi205, Ifi27l2a, Igf2, Ikbkb, Impact, Irf5, Irf7, Irx2, Klf11, Klf13, Klf16, Klf2, Klf6, Litaf, Loxl3, Lrrfip1, Ly6a, Maff, Mafk, Mapk7, Mllt6, Mme, Mndal, Mrgbp, Naf1, Nampt, Nbl1, Nlrc5, Nmi, Nod2, …
GO:0051172	negative regulation of nitrogen compound metabolic process	2.11216e-10	1.99388e-07	9.85188e-26	2.36445e-24	[3, 4, 5]	Group27	4.30189	114	[Adar, Aida, Apobec1, Arrb2, Atm, Aunip, Axin2, Bahd1, Bcl3, Bcor, Bhlhe40, Birc2, Bst2, C4b, Cbfa2t2, Ccnd3, Cd44, Cxcl10, Dab2, Daxx, Dcp2, Dlc1, Dok1, Dtx3l, Dusp2, Dusp6, Egr1, Eif2ak2, Elf2, Ezr, Fgfr3, Foxo1, Fzd8, Gbp3, Hap1, Ifi203, Ifi204, Ifi205, Ifi27l2a, Igf2, Ikbkb, Impact, Irak3, Irx2, Isg15, Klf11, Klf16, Klf2, Loxl3, Lrrfip1, Ly6a, Mafk, Mapk7, Mllt6, Mme, Mndal, Mvp, Myd88, N4bp1…
GO:0016032	viral process	4.3014e-10	4.05622e-07	1.71684e-33	4.80715e-32	[4]	Group28	9.32476	29	[Adar, Bst2, Ccl5, Eif2ak2, Ifitm3, Isg15, Isg20, Mx2, Oas1a, Oas1b, Oasl1, Parp10, Pml, Ptx3, Pvr, Repin1, Rnasel, Rsad2, Stat1, Trim21, Trim25, Trim26, Trim30a, Trim56, Trim6, Vps18, Vps37b, Zbp1, Zc3hav1]
GO:0060759	regulation of response to cytokine stimulus	5.87966e-10	5.53864e-07	1.71684e-33	4.80715e-32	[3, 4, 5]	Group28	14.876	18	[Adar, Casp4, Ccl5, Ddx58, Il1rn, Irak3, Irf7, Irgm1, Irgm2, Mapk7, Mme, Nlrc5, Parp14, Parp9, Samhd1, Tlr2, Trim6, Zbp1]
GO:0071346	cellular response to interferon-gamma	8.58115e-10	8.07486e-07	1.68523e-26	4.21306e-25	[5, 6]	Group25	13.6691	19	[Ccl5, Flnb, Gbp3, Gbp5, Gbp6, Gbp7, Gbp9, Irgm1, Irgm2, Nlrc5, Nmi, Nos2, Parp14, Parp9, Rab11fip5, Stat1, Stx4a, Tlr2, Tlr3]
GO:0001819	positive regulation of cytokine production	8.86396e-10	8.33212e-07	9.38843e-36	2.72265e-34	[3, 4, 5]	Group22	7.7951	35	[Abl2, Bcl3, Casp4, Ccl5, Cd274, Cyp1b1, Ddx58, Ddx60, Dhx58, Egr1, Eif2ak2, Flot1, Gbp5, H2-M3, Hk1, Il15, Il17ra, Irf7, Lgals9, Mme, Myd88, Nod2, Polr3d, Rela, Rnf135, Rsad2, Stat1, Stat5a, Tlr2, Tlr3, Tnfsf15, Trim6, Unc93b1, Wnt11, Zc3hav1]
GO:0031399	regulation of protein modification process	8.99312e-10	8.44454e-07	9.85188e-26	2.36445e-24	[5, 6, 7]	Group27	4.58438	91	[Abl2, Adar, Agrn, Aida, Amer1, Arrb2, Atm, Axin2, Bcor, Birc2, Ccl5, Ccnd3, Cd44, Cd80, Cxcl10, Dab2, Daxx, Dlc1, Dok1, Dtx3l, Dusp2, Dusp6, Eda2r, Egr1, Ehd4, Eif2ak2, Ezr, Fem1b, Fgfr3, Flot1, Flt1, Foxo1, Fzd8, Gbp3, Ghr, Hspa2, Igf2, Ikbkb, Il15, Il1rn, Impact, Irak3, Irgm2, Isg15, Lgals9, Mapk7, Mllt6, Mvp, Myd88, N4bp1, Naf1, Nmi, Nod2, Nos2, Nox4, Nupr1, Oxsr1, Parp10, Parp14, Parp9, Phac…
GO:0002831	regulation of response to biotic stimulus	1.23096e-09	1.15464e-06	9.38843e-36	2.72265e-34	[3, 4]	Group22	12.6582	20	[Ccl5, Cd274, Cxcl5, Ddx58, Ddx60, Dhx58, Dtx3l, Gbp3, Il15, Lgals9, Mme, Nod2, Parp9, Pml, Pvr, Sin3a, Stat1, Tlr2, Trim6, Zc3hav1]
GO:0045069	regulation of viral genome replication	1.40602e-09	1.31744e-06	1.71684e-33	4.80715e-32	[6, 7]	Group28	17.6471	15	[Adar, Bst2, Ccl5, Eif2ak2, Ifitm3, Isg15, Isg20, Mx2, Oas1b, Oasl1, Parp10, Rnasel, Rsad2, Trim6, Zc3hav1]
GO:0060760	positive regulation of response to cytokine stimulus	1.97476e-09	1.84838e-06	1.68523e-26	4.21306e-25	[3, 4, 5, 6]	Group25	23.5294	12	[Casp4, Ddx58, Irf7, Irgm1, Irgm2, Mme, Nlrc5, Parp14, Parp9, Tlr2, Trim6, Zbp1]
GO:0042127	regulation of cell proliferation	2.20875e-09	2.06518e-06	4.70106e-27	1.22227e-25	[2, 3, 4]	Group24	4.57856	88	[Abl2, Adamts1, Akt3, Ambra1, Apobec1, Atm, Axin2, Ccl5, Ccnd3, Cd274, Cd44, Cd80, Cxcl10, Cxcl11, Cxcl2, Cxcl3, Cxcl5, Cyp1b1, Dab2, Dlc1, Dll1, Egr1, Eif2ak2, Elf2, Etv5, Fgfr3, Flt1, Foxo1, Gabbr1, H2-M3, Hmox1, Ifit3, Ifitm3, Igf2, Ikbkb, Il15, Klf11, Klf13, Lgals9, Ly6a, Mme, Myd88, Nampt, Nlgn2, Nod2, Nos2, Notch3, Nox4, Npr1, Nr4a1, Nrarp, Nupr1, Osmr, Oxsr1, Parp10, Pgf, Phip, Pik3ip1, Pi…
GO:0070647	protein modification by small protein conjugation or removal	2.6217e-09	2.44867e-06	6.10595e-11	6.10595e-10	[6, 7]	Group20	5.63948	56	[Amer1, Arrb2, Asb13, Bcor, Birc2, Daxx, Dtl, Dtx3l, Egr1, Fem1b, Fgfr3, Gbp3, Herc6, Isg15, Kctd10, Klhl17, N4bp1, Naf1, Neurl3, Nmi, Nod2, Otud5, Parp10, Pcgf5, Pml, Prickle1, Rela, Rnf114, Rnf121, Rnf135, Rnf139, Rnf19a, Rnf213, Rnf31, Rusc1, Siah1a, Socs3, Trim12c, Trim21, Trim25, Trim3, Trim30a, Trim30d, Trim56, Trim6, Uba7, Ube2l6, Urm1, Usp12, Usp18, Usp19, Usp25, Usp42, Vcpip1, Wdtc1, Zfp…
GO:0051246	regulation of protein metabolic process	2.75825e-09	2.57345e-06	9.85188e-26	2.36445e-24	[4, 5]	Group27	4.03468	121	[Abl2, Adar, Agrn, Aida, Amer1, Arrb2, Atm, Axin2, Bcl3, Bcor, Birc2, Bst2, C4b, Ccl5, Ccnd3, Cd44, Cd80, Cxcl10, Cyp1b1, Dab2, Daxx, Dlc1, Dok1, Dtl, Dtx3l, Dusp2, Dusp6, Eda2r, Egr1, Ehd4, Eif2ak2, Ezr, Fem1b, Fgfr3, Flot1, Flt1, Foxo1, Fzd8, Gbp3, Ghr, Hap1, Hspa2, Igf2, Ikbkb, Il15, Il1rn, Impact, Irak3, Irgm2, Isg15, Klf2, Lgals9, Mapk7, Mast2, Mllt6, Mvp, Myd88, N4bp1, Naf1, Nmi, Nod2, Nos2…
GO:0002237	response to molecule of bacterial origin	3.86076e-09	3.59822e-06	1.71684e-33	4.80715e-32	[4, 6]	Group28	7.86241	32	[Ccl5, Cd80, Cmpk2, Cxcl10, Cxcl11, Cxcl2, Cxcl3, Cxcl5, Eif2ak2, Gbp6, Gch1, H2-M3, Irak3, Irf5, Irgm2, Lgals9, Litaf, Myd88, Naf1, Nod2, Nos2, Otud5, Ptges, Rela, Sbno2, Ssc5d, Stat1, Tap2, Tlr2, Tnfrsf11a, Tnfrsf25, Trim6]
GO:0032481	positive regulation of type I interferon production	3.99895e-09	3.72303e-06	1.71684e-33	4.80715e-32	[4, 5, 6]	Group28	22.2222	12	[Ddx58, Dhx58, Flot1, Irf7, Mme, Myd88, Polr3d, Rnf135, Stat1, Tlr2, Tlr3, Zc3hav1]
GO:0006357	regulation of transcription by RNA polymerase II	5.25491e-09	4.88707e-06	5.8746e-21	1.23367e-19	[6, 7, 8, 9, 10, 11]	Group26	4.39047	94	[Agrn, Atm, Bcl3, Bcl9, Bcor, Bhlhe40, Calcoco1, Cbfa2t2, Ccnd3, Csrnp1, Dab2, Daxx, Ddx58, Dll1, Egr1, Elf2, Esx1, Etv5, Ezr, Fgfr3, Foxo1, Fzd8, Gbp3, Helz2, Hmox1, Ifi203, Ifi204, Ifi205, Ifi27l2a, Igf2, Ikbkb, Impact, Irf5, Irf7, Irx2, Klf11, Klf13, Klf16, Klf2, Klf6, Litaf, Loxl3, Lrrfip1, Ly6a, Maff, Mafk, Mapk7, Mllt6, Mme, Mndal, Mrgbp, Naf1, Nampt, Nbl1, Nlrc5, Nod2, Notch3, Nr1d2, Nr4a1…
GO:0051240	positive regulation of multicellular organismal process	5.55553e-09	5.16109e-06	1.71684e-33	4.80715e-32	[2, 3, 4]	Group28	4.44444	90	[Abl2, Acadl, Adamts1, Agrn, Akt3, Arrb2, Axin2, Bcl3, Casp4, Cbfa2t2, Ccl5, Cd274, Clasp2, Cxcl5, Cyp1b1, Cyp26b1, Dab2, Ddx58, Ddx60, Dhx58, Dll1, Egr1, Eif2ak2, Elf2, Enpp4, Etv5, Ezr, Fam20c, Fgfr3, Flot1, Flt1, Gbp5, Gch1, Ghr, H2-M3, Hap1, Hk1, Hmox1, Ifi204, Igf2, Ikbkb, Il15, Il17ra, Impact, Irak3, Irf7, Isg15, Lgals9, Loxl3, Ly6a, Mme, Myd88, Nbl1, Nlgn2, Nod2, Oxsr1, Pgf, Pik3ip1, Pim1,…
GO:0044093	positive regulation of molecular function	6.06609e-09	5.62326e-06	9.85188e-26	2.36445e-24	[3]	Group27	4.58564	83	[Abl2, Agrn, Ambra1, Apobec1, Arap1, Arrb2, Asap3, Atp1b2, Axin2, Ccl5, Ccnd3, Cd44, Dab2, Daxx, Ddx58, Dennd6b, Dlc1, Dtx3l, Eda2r, Egr1, Eif2ak2, Fgfr3, Flot1, Flt1, Fzd8, Gch1, Ghr, Glrx, Gna13, Hap1, Hspa2, Igf2, Ikbkb, Il1rn, Irak3, Irgm2, Lgals9, Lrrfip1, Myd88, Myo9b, Naf1, Nod2, Nos2, Nox4, Oxsr1, Parp9, Pidd1, Pim1, Pml, Prex1, Psme1, Psme2, Rapgef3, Rasa1, Rasa4, Rasal2, Rela, Repin1, R…
GO:0050691	regulation of defense response to virus by host	6.06496e-09	5.62828e-06	9.38843e-36	2.72265e-34	[4, 5, 6, 7, 8]	Group22	24.4444	11	[Ccl5, Ddx58, Dtx3l, Il15, Mme, Parp9, Pml, Sin3a, Stat1, Trim6, Zc3hav1]
GO:0010629	negative regulation of gene expression	8.79082e-09	8.1403e-06	5.8746e-21	1.23367e-19	[4, 5, 6]	Group26	4.50262	86	[Adar, Apobec1, Atm, Axin2, Bahd1, Bcl3, Bcor, Bhlhe40, Birc2, Carhsp1, Cbfa2t2, Ccnd3, Dab2, Daxx, Dcp2, Egr1, Eif2ak2, Elf2, Ezr, Fgfr3, Foxo1, Fzd8, Gbp3, Ifi203, Ifi204, Ifi205, Ifi27l2a, Igf2, Impact, Irx2, Klf11, Klf16, Klf2, Lgals9, Loxl3, Lrrfip1, Ly6a, Mafk, Mme, Mndal, Mov10, Myd88, Nos2, Notch3, Nr1d2, Nrarp, Oxsr1, Parp10, Parp14, Parp9, Phf1, Pml, Pnpt1, Polr2g, Prickle1, Rela, Repin…
GO:0050688	regulation of defense response to virus	9.1693e-09	8.4816e-06	9.38843e-36	2.72265e-34	[3, 4, 5, 6, 7]	Group22	16.8675	14	[Ccl5, Ddx58, Ddx60, Dhx58, Dtx3l, Gbp3, Il15, Mme, Parp9, Pml, Sin3a, Stat1, Trim6, Zc3hav1]
GO:0035556	intracellular signal transduction	9.26399e-09	8.55992e-06	9.85188e-26	2.36445e-24	[3, 4, 5]	Group27	4.08466	110	[Abl2, Aida, Akt3, Arhgef28, Arrb2, Asb13, Atm, Azi2, Bcl3, Birc2, Casp2, Casp4, Ccl5, Cd44, Cxcl10, Cxcl11, Cxcl5, Cyp1b1, Dab2, Ddx58, Ddx60, Dhx58, Dlc1, Dok1, Dtl, Dusp2, Dusp6, Eda2r, Eif2ak2, Ezr, Fgfr3, Flot1, Flt1, Foxo1, Fzd8, G3bp2, Ghr, Glrx, Gna13, Hap1, Hmox1, Ifi204, Igf2, Ikbkb, Ikbke, Il15, Il1rn, Irak3, Irgm2, Litaf, Mapk7, Mast2, Mlkl, Myd88, Myo9b, Naf1, Nod2, Nos2, Nox4, Npr1,…
GO:0002224	toll-like receptor signaling pathway	9.70071e-09	8.95376e-06	1.71684e-33	4.80715e-32	[6, 7, 8, 9, 10, 11]	Group28	14.2857	16	[Arrb2, Birc2, Flot1, Irak3, Irf7, Lgals9, Myd88, Naf1, Nod2, Rsad2, Tlr2, Tlr3, Trim30a, Tyro3, Unc93b1, Wdfy1]
GO:0032268	regulation of cellular protein metabolic process	1.07762e-08	9.93567e-06	9.85188e-26	2.36445e-24	[4, 5, 6]	Group27	4.04004	113	[Abl2, Adar, Agrn, Aida, Amer1, Arrb2, Atm, Axin2, Bcl3, Bcor, Birc2, Bst2, C4b, Ccl5, Ccnd3, Cd44, Cd80, Cxcl10, Cyp1b1, Dab2, Daxx, Dlc1, Dok1, Dtx3l, Dusp2, Dusp6, Eda2r, Egr1, Ehd4, Eif2ak2, Ezr, Fem1b, Fgfr3, Flot1, Flt1, Foxo1, Fzd8, Gbp3, Ghr, Hspa2, Igf2, Ikbkb, Il15, Il1rn, Impact, Irak3, Irgm2, Isg15, Lgals9, Mapk7, Mllt6, Mvp, Myd88, N4bp1, Naf1, Nmi, Nod2, Nos2, Nox4, Nr4a1, Nupr1, Ox…
GO:0044248	cellular catabolic process	1.08856e-08	1.00257e-05	6.10595e-11	6.10595e-10	[3]	Group20	4.42211	88	[2010111I01Rik, Acadl, Ambra1, Amer1, Apobec1, Arrb2, Atm, Axin2, Birc2, Carhsp1, Cd44, Cfb, Cln8, Cyp1b1, Cyp26b1, Dab2, Dagla, Dcp2, Ddah2, Dtl, Dtx3l, Eno2, Enpp4, Ephx1, Ezr, Fah, Foxo1, H2-M3, Hap1, Hk1, Hmox1, Idnk, Iigp1, Irgm1, Irgm2, Isg15, Isg20, Kctd10, Lgals8, Mme, Myd88, N4bp1, Naf1, Nod2, Nos2, Otud5, Pacsin3, Pfkp, Plekhf1, Pml, Pnp, Pnpt1, Polr2g, Prickle1, Psmb10, Psme1, Psme2, R…
GO:0050777	negative regulation of immune response	1.55708e-08	1.43251e-05	1.71684e-33	4.80715e-32	[3, 4, 5]	Group28	11.5152	19	[Adar, Arrb2, Bst2, Clec2d, Dhx58, Hmox1, Igf2, Irak3, Lgals9, Loxl3, Mme, Nlrc5, Nmi, Nod2, Parp14, Samhd1, Tap2, Trafd1, Tyro3]
GO:1901701	cellular response to oxygen-containing compound	1.61906e-08	1.48791e-05	3.83526e-27	1.03552e-25	[4]	Group18	5.09449	62	[Abl2, Agrn, Akt3, Apobec1, Atm, Casp4, Ccl5, Ccnd3, Cd80, Cmpk2, Cxcl10, Cxcl2, Cxcl3, Cxcl5, Cyp1b1, Cyp26b1, Dlc1, Egr1, Ezr, Foxo1, Gbp6, Gch1, Ghr, Glrx, Igf2, Il15, Impact, Irgm2, Klf11, Klf2, Litaf, Ly6e, Mapk7, Myd88, Naf1, Nod2, Nos2, Nox4, Nr4a1, Nucb2, Oxsr1, Phip, Pim1, Rab11fip5, Rab13, Rapgef3, Rela, Repin1, Rhoq, Rnasel, Sbno2, Shc1, Sin3a, Six1, Socs3, Srf, Stat1, Stat5a, Stx4a, T…
GO:0032446	protein modification by small protein conjugation	1.67e-08	1.53306e-05	6.10595e-11	6.10595e-10	[7, 8]	Group20	5.69767	49	[Amer1, Arrb2, Asb13, Bcor, Birc2, Daxx, Dtl, Dtx3l, Egr1, Fem1b, Fgfr3, Gbp3, Herc6, Isg15, Kctd10, Klhl17, N4bp1, Neurl3, Nmi, Nod2, Parp10, Pcgf5, Pml, Prickle1, Rela, Rnf114, Rnf121, Rnf135, Rnf139, Rnf19a, Rnf213, Rnf31, Rusc1, Siah1a, Socs3, Trim12c, Trim21, Trim25, Trim3, Trim30a, Trim30d, Trim56, Trim6, Uba7, Ube2l6, Urm1, Vcpip1, Wdtc1, Zfp598]
GO:0032479	regulation of type I interferon production	1.71897e-08	1.5763e-05	9.38843e-36	2.72265e-34	[4, 5]	Group22	16.092	14	[Ddx58, Dhx58, Flot1, Gbp3, Irf7, Mme, Myd88, Nmi, Polr3d, Rnf135, Stat1, Tlr2, Tlr3, Zc3hav1]
GO:0016310	phosphorylation	2.08486e-08	1.90973e-05	9.85188e-26	2.36445e-24	[5]	Group27	4.16146	100	[Abl2, Adar, Agrn, Aida, Akt3, Alpk1, Ambra1, Arrb2, Atm, Axin2, Birc2, Ccl5, Ccnd3, Cd44, Cd80, Ckb, Cmpk2, Dab2, Daxx, Dlc1, Dok1, Dusp2, Dusp6, Eda2r, Egr1, Ehd4, Eif2ak2, Elf2, Eno2, Ezr, Fam20c, Fgfr3, Flot1, Flt1, Foxo1, Fzd8, Gbp3, Ghr, Hk1, Hspa2, Idnk, Igf2, Ikbkb, Ikbke, Il15, Il1rn, Impact, Inpp1, Irak3, Irgm2, Lgals9, Ly6a, Mapk7, Mast2, Mlkl, Mvp, Myd88, Naf1, Nlrc5, Nod2, Nos2, Nox4…
GO:0019079	viral genome replication	2.81342e-08	2.57428e-05	1.71684e-33	4.80715e-32	[5, 6]	Group28	14.2857	15	[Adar, Bst2, Ccl5, Eif2ak2, Ifitm3, Isg15, Isg20, Mx2, Oas1b, Oasl1, Parp10, Rnasel, Rsad2, Trim6, Zc3hav1]
GO:0040012	regulation of locomotion	2.95914e-08	2.70465e-05	1.19331e-10	1.07398e-09	[2, 3]	Group11	5.22456	57	[Adamts1, Agrn, Akt3, Bst2, Ccl5, Cd274, Clasp2, Cxcl10, Cxcl11, Cxcl2, Cxcl3, Cxcl5, Cyp1b1, Dab2, Ddx58, Dlc1, Egr1, Elf2, Flt1, Gna13, Hmox1, Igf2, Il1rn, Krt16, Lgals9, Lrch1, Mme, Myd88, Nbl1, Nod2, Nox4, Oxsr1, Pgf, Pik3ip1, Plau, Pml, Prex1, Ptprj, Rapgef3, Rhod, Sdc4, Sorl1, Srf, Stard13, Stat5a, Stx4a, Tgfbr3, Tlr2, Trim21, Trim25, Trim26, Trim56, Trip6, Vcl, Vps37b, Wnt11, Zmynd8]
GO:0048585	negative regulation of response to stimulus	2.97473e-08	2.71593e-05	1.68523e-26	4.21306e-25	[2, 3, 4]	Group25	4.55342	78	[Abl2, Adar, Aida, Akt3, Amer1, Arrb2, Atm, Aunip, Axin2, Bcl3, Bst2, Cbfa2t2, Ccl5, Cd44, Clasp2, Clec2d, Cxcl10, Cyp26b1, Dab2, Dhx58, Dlc1, Dok1, Dusp2, Dusp6, Egr1, Ezr, Fgfr3, Foxo1, Gabbr1, Glrx, Hmox1, Igf2, Il1rn, Irak3, Kctd10, Lgals9, Litaf, Loxl3, Ly6a, Mapk7, Metrnl, Mme, Naf1, Nbl1, Nlrc5, Nmi, Nod2, Nrarp, Nucb2, Oxsr1, Parp14, Phip, Pik3ip1, Plau, Prex1, Prickle1, Ptprj, Rasa1, Ras…
GO:0034121	regulation of toll-like receptor signaling pathway	3.70323e-08	3.37735e-05	1.71684e-33	4.80715e-32	[4, 5, 6, 7, 8, 9, 10, 11, 12]	Group28	18.4615	12	[Arrb2, Birc2, Flot1, Irak3, Irf7, Nod2, Rsad2, Tlr2, Tlr3, Trim30a, Tyro3, Wdfy1]
GO:1901700	response to oxygen-containing compound	4.20745e-08	3.83299e-05	3.83526e-27	1.03552e-25	[3]	Group18	4.4086	82	[Abl2, Agrn, Akt3, Apobec1, Atm, Birc2, Casp4, Ccl5, Ccnd3, Cd80, Cmpk2, Cxcl10, Cxcl11, Cxcl2, Cxcl3, Cxcl5, Cyp1b1, Cyp26b1, Dlc1, Egr1, Eif2ak2, Ezr, Foxo1, Gbp6, Gch1, Ghr, Glrx, H2-M3, Hmox1, Igf2, Il15, Impact, Irak3, Irf5, Irgm2, Klf11, Klf2, Lgals9, Litaf, Ly6e, Mapk7, Myd88, Naf1, Nod2, Nos2, Nox4, Nr4a1, Nucb2, Otud5, Oxsr1, Phip, Pim1, Pnpt1, Ptges, Rab11fip5, Rab13, Rapgef3, Rela, Rep…
GO:0010941	regulation of cell death	4.45609e-08	4.05504e-05	9.85188e-26	2.36445e-24	[3, 4]	Group27	4.36137	84	[Abl2, Adar, Agrn, Ambra1, Arrb2, Atm, Axin2, Bcl3, Birc2, Casp2, Casp4, Ccl5, Cd274, Cd44, Cln8, Cxcl10, Cyp1b1, Dab2, Daxx, Dlc1, Dll1, Dusp6, Egr1, Eif2ak2, Elf2, Fem1b, Fgfr3, Foxo1, Ghr, Glrx, Hk1, Hmox1, Ifit2, Ifit3, Ikbkb, Il1rn, Impact, Irak3, Irf5, Klf11, Mapk7, Nod2, Nox4, Nr4a1, Nupr1, Oxsr1, Pdcd7, Phip, Pidd1, Pik3ip1, Pim1, Plekhf1, Pml, Pnp, Ppp2r1b, Rapgef3, Rasa1, Rela, Repin1, …
GO:0001959	regulation of cytokine-mediated signaling pathway	4.70416e-08	4.27608e-05	1.68523e-26	4.21306e-25	[4, 5, 6, 7]	Group25	13.7615	15	[Adar, Casp4, Ccl5, Il1rn, Irak3, Irf7, Irgm1, Irgm2, Mme, Nlrc5, Parp14, Parp9, Samhd1, Trim6, Zbp1]
GO:0035455	response to interferon-alpha	5.11053e-08	4.64036e-05	5.11053e-08	2.55527e-07	[5]	Group00	33.3333	8	[Adar, Bst2, Eif2ak2, Ifi204, Ifit1, Ifit2, Ifit3, Ifitm3]
GO:0012501	programmed cell death	5.21004e-08	4.72551e-05	9.85188e-26	2.36445e-24	[3]	Group27	4.24045	91	[Abl2, Adar, Agrn, Ambra1, Arrb2, Atm, Bcl3, Birc2, Casp2, Casp4, Ccl5, Cd274, Cd44, Cln8, Csrnp1, Cxcl10, Cyp1b1, Cyp26b1, Dab2, Daxx, Dlc1, Dll1, Dusp6, Eda2r, Egr1, Eif2ak2, Fem1b, Fgfr3, Foxo1, Glrx, Hk1, Hmox1, Ifi204, Ifit2, Ifit3, Ikbke, Il1rn, Irak3, Irf5, Klf11, Mapk7, Mlkl, Myd88, Nod2, Nox4, Nr4a1, Nupr1, Oxsr1, Pdcd7, Phip, Pidd1, Pik3ip1, Pim1, Plekhf1, Pml, Pnp, Polr2g, Ppp2r1b, Ptp…
GO:0032607	interferon-alpha production	5.27921e-08	4.78297e-05	9.38843e-36	2.72265e-34	[4]	Group22	27.2727	9	[Azi2, Ddx58, Gbp3, Irf7, Mme, Nmi, Stat1, Tlr3, Zc3hav1]
GO:0098586	cellular response to virus	7.02483e-08	6.35747e-05	9.38843e-36	2.72265e-34	[4, 6]	Group22	19.6429	11	[Adar, Ddx58, Ddx60, Dhx58, Ikbke, Irgm2, Lgals8, Lgals9, Mme, Trim6, Zc3hav1]
GO:0001961	positive regulation of cytokine-mediated signaling pathway	8.03705e-08	7.26549e-05	1.68523e-26	4.21306e-25	[4, 5, 6, 7, 8]	Group25	22.2222	10	[Casp4, Irf7, Irgm1, Irgm2, Mme, Nlrc5, Parp14, Parp9, Trim6, Zbp1]
GO:0006468	protein phosphorylation	1.03168e-07	9.31603e-05	9.85188e-26	2.36445e-24	[6, 7]	Group27	4.23977	87	[Abl2, Adar, Agrn, Aida, Akt3, Alpk1, Arrb2, Atm, Axin2, Ccl5, Ccnd3, Cd44, Cd80, Dab2, Daxx, Dok1, Dusp2, Dusp6, Eda2r, Egr1, Ehd4, Eif2ak2, Elf2, Ezr, Fam20c, Fgfr3, Flot1, Flt1, Foxo1, Fzd8, Gbp3, Ghr, Hk1, Hspa2, Igf2, Ikbkb, Ikbke, Il15, Il1rn, Impact, Irak3, Irgm2, Lgals9, Mapk7, Mast2, Mlkl, Mvp, Myd88, Naf1, Nod2, Nos2, Nox4, Npr1, Oxsr1, Parp14, Parp9, Peak1, Phip, Pik3ip1, Pim1, Pml, Pr…
GO:0043067	regulation of programmed cell death	1.24432e-07	0.000112238	9.85188e-26	2.36445e-24	[4, 5]	Group27	4.40927	78	[Abl2, Adar, Agrn, Ambra1, Arrb2, Atm, Bcl3, Birc2, Casp2, Casp4, Ccl5, Cd274, Cd44, Cln8, Cxcl10, Cyp1b1, Dab2, Daxx, Dlc1, Dll1, Dusp6, Egr1, Eif2ak2, Fem1b, Fgfr3, Foxo1, Glrx, Hk1, Hmox1, Ifit2, Ifit3, Il1rn, Irak3, Irf5, Klf11, Mapk7, Nod2, Nox4, Nr4a1, Nupr1, Oxsr1, Pdcd7, Phip, Pidd1, Pik3ip1, Pim1, Plekhf1, Pml, Pnp, Ppp2r1b, Rapgef3, Rasa1, Rela, Repin1, Rnf31, Sbno2, Shc1, Siah1a, Sin3a…
GO:0009894	regulation of catabolic process	1.30097e-07	0.000117217	6.10595e-11	6.10595e-10	[3, 4]	Group20	5.54885	46	[Ambra1, Amer1, Apobec1, Atm, Axin2, Carhsp1, Dab2, Dtl, Dtx3l, Ezr, Foxo1, Hmox1, Iigp1, Irak3, Irgm1, Irgm2, Myd88, N4bp1, Naf1, Nod2, Nos2, Pacsin3, Plekhf1, Pml, Pnpt1, Polr2g, Prickle1, Psme1, Psme2, Rela, Rnasel, Rnf114, Rnf139, Rnf19a, Samd9l, Smg7, Sorl1, Sptlc2, Tbc1d25, Tlr2, Trim21, Trim30a, Ubc, Usp19, Usp25, Zc3hav1]
GO:0072358	cardiovascular system development	1.32867e-07	0.000119581	5.75499e-10	4.604e-09	[4, 5, 6]	Group23	5.54217	46	[Abl2, Adamts1, Adamts6, Akt3, Ccl5, Cxcl10, Cyp1b1, Dll1, Egr1, Elf2, Esx1, Flt1, Foxo1, Fzd8, Gna13, Hmox1, Igf2, Kctd10, Klf2, Lgals8, Loxl3, Mapk7, Notch3, Nr4a1, Nrarp, Oxsr1, Pgf, Plau, Plcd3, Pml, Prickle1, Ptpn14, Ptprj, Rapgef3, Rasa1, Rnf213, Sec24b, Shc1, Six1, Socs3, Srf, Stard13, Stat1, Tgfbr3, Tlr3, Wnt11]
GO:0051247	positive regulation of protein metabolic process	1.33316e-07	0.000119851	9.85188e-26	2.36445e-24	[4, 5, 6]	Group27	4.38942	78	[Abl2, Agrn, Amer1, Arrb2, Atm, Axin2, Bcl3, Birc2, Ccl5, Ccnd3, Cd44, Cd80, Cyp1b1, Dab2, Daxx, Dlc1, Dtl, Eda2r, Egr1, Ehd4, Eif2ak2, Ezr, Fgfr3, Flot1, Flt1, Foxo1, Fzd8, Ghr, Hspa2, Igf2, Il15, Il1rn, Impact, Irgm2, Klf2, Lgals9, Mapk7, Myd88, Naf1, Nmi, Nod2, Nox4, Nupr1, Oxsr1, Pacsin3, Parp14, Parp9, Phf1, Phip, Pidd1, Pim1, Pml, Polr2g, Prickle1, Psme1, Psme2, Rapgef3, Rasa1, Rela, Repin1…
GO:0042325	regulation of phosphorylation	1.63109e-07	0.000146472	9.85188e-26	2.36445e-24	[6, 7]	Group27	4.4484	75	[Abl2, Adar, Agrn, Aida, Ambra1, Arrb2, Atm, Axin2, Birc2, Ccl5, Ccnd3, Cd44, Cd80, Dab2, Daxx, Dlc1, Dok1, Dusp2, Dusp6, Eda2r, Egr1, Ehd4, Eif2ak2, Ezr, Fgfr3, Flot1, Flt1, Foxo1, Fzd8, Gbp3, Ghr, Hspa2, Igf2, Ikbkb, Il15, Il1rn, Impact, Irak3, Irgm2, Lgals9, Ly6a, Mapk7, Mvp, Myd88, Naf1, Nlrc5, Nod2, Nos2, Nox4, Oxsr1, Parp14, Parp9, Phactr1, Phip, Pik3ip1, Pim1, Pml, Prex1, Ptprj, Rapgef3, R…
GO:0016567	protein ubiquitination	1.7221e-07	0.000154472	6.10595e-11	6.10595e-10	[8, 9]	Group20	5.57621	45	[Amer1, Arrb2, Asb13, Bcor, Birc2, Daxx, Dtl, Dtx3l, Fem1b, Fgfr3, Gbp3, Herc6, Isg15, Kctd10, Klhl17, N4bp1, Neurl3, Nmi, Nod2, Parp10, Pcgf5, Prickle1, Rnf114, Rnf121, Rnf135, Rnf139, Rnf19a, Rnf213, Rnf31, Rusc1, Siah1a, Socs3, Trim12c, Trim21, Trim25, Trim3, Trim30a, Trim30d, Trim56, Trim6, Uba7, Ube2l6, Vcpip1, Wdtc1, Zfp598]
GO:0010628	positive regulation of gene expression	1.88369e-07	0.000168778	5.8746e-21	1.23367e-19	[4, 5, 6]	Group26	4.1847	87	[Adar, Agrn, Apobec1, Arap1, Arrb2, Atm, Axin2, Bcl3, Bcl9, Calcoco1, Ccl5, Cd44, Csrnp1, Cyp1b1, Cyp26b1, Dab2, Daxx, Ddx58, Dll1, Dtx3l, Egr1, Elf2, Etv5, Ezr, Foxo1, Fzd8, Helz2, Hivep3, Igf2, Ikbkb, Impact, Irf5, Irf7, Klf13, Klf2, Klf6, Lgals9, Litaf, Ly6a, Maff, Mapk7, Mllt6, Mme, Myd88, Naf1, Nampt, Nlrc5, Nod2, Notch3, Npat, Nr1d2, Nr4a1, Nup98, Oxsr1, Parp9, Pcgf5, Phf1, Phip, Pik3ip1, P…
GO:0002683	negative regulation of immune system process	1.95913e-07	0.000175342	1.71684e-33	4.80715e-32	[2, 3, 4]	Group28	6.52174	33	[Adar, Arrb2, Atm, Bst2, Cd274, Cd44, Clec2d, Dhx58, Dll1, Ezr, H2-M3, Hmox1, Igf2, Irak3, Klf13, Lgals9, Loxl3, Lrch1, Mme, Nbl1, Nlrc5, Nmi, Nod2, Nrarp, Parp14, Ptprj, Samhd1, Sdc4, Stat5a, Tap2, Trafd1, Trim30a, Tyro3]
GO:0001944	vasculature development	2.01468e-07	0.000180112	5.75499e-10	4.604e-09	[4, 5, 6, 7]	Group23	5.52147	45	[Adamts1, Adamts6, Akt3, Ccl5, Cxcl10, Cyp1b1, Dll1, Egr1, Elf2, Esx1, Flt1, Foxo1, Fzd8, Gna13, Hmox1, Igf2, Kctd10, Klf2, Lgals8, Loxl3, Mapk7, Notch3, Nr4a1, Nrarp, Oxsr1, Pgf, Plau, Plcd3, Pml, Prickle1, Ptpn14, Ptprj, Rapgef3, Rasa1, Rnf213, Sec24b, Shc1, Six1, Socs3, Srf, Stard13, Stat1, Tgfbr3, Tlr3, Wnt11]
GO:0032496	response to lipopolysaccharide	2.45432e-07	0.000219171	4.70106e-27	1.22227e-25	[4, 5, 7]	Group24	7.17949	28	[Ccl5, Cd80, Cmpk2, Cxcl10, Cxcl11, Cxcl2, Cxcl3, Cxcl5, Eif2ak2, Gbp6, Gch1, Irak3, Irgm2, Lgals9, Litaf, Myd88, Naf1, Nod2, Nos2, Otud5, Ptges, Rela, Sbno2, Stat1, Tlr2, Tnfrsf11a, Tnfrsf25, Trim6]
GO:0032647	regulation of interferon-alpha production	2.68581e-07	0.000239574	9.38843e-36	2.72265e-34	[5, 6]	Group22	27.5862	8	[Ddx58, Gbp3, Irf7, Mme, Nmi, Stat1, Tlr3, Zc3hav1]
GO:0002230	positive regulation of defense response to virus by host	2.68581e-07	0.000239574	9.38843e-36	2.72265e-34	[5, 6, 7, 8, 9]	Group22	27.5862	8	[Ccl5, Ddx58, Dtx3l, Parp9, Pml, Sin3a, Stat1, Trim6]
GO:0042981	regulation of apoptotic process	2.72591e-07	0.000242878	9.85188e-26	2.36445e-24	[5, 6]	Group27	4.34783	76	[Abl2, Adar, Agrn, Ambra1, Arrb2, Atm, Bcl3, Birc2, Casp2, Casp4, Ccl5, Cd274, Cd44, Cln8, Cxcl10, Cyp1b1, Dab2, Daxx, Dlc1, Dll1, Dusp6, Egr1, Eif2ak2, Fem1b, Fgfr3, Foxo1, Hk1, Hmox1, Ifit2, Ifit3, Il1rn, Irak3, Irf5, Klf11, Mapk7, Nod2, Nox4, Nr4a1, Nupr1, Oxsr1, Pdcd7, Phip, Pidd1, Pik3ip1, Pim1, Plekhf1, Pml, Pnp, Ppp2r1b, Rapgef3, Rasa1, Rela, Repin1, Sbno2, Shc1, Siah1a, Sin3a, Six1, Socs3…
GO:0016477	cell migration	2.79262e-07	0.000248543	3.15645e-11	3.47209e-10	[3, 4]	Group12	4.52756	69	[Abl2, Adamts1, Akt3, Arrb2, Asap3, Bst2, Ccl5, Cd274, Cd44, Clasp2, Cxcl10, Cxcl11, Cxcl2, Cxcl3, Cxcl5, Cyp1b1, Dab2, Ddx58, Dlc1, Egr1, Elf2, Flt1, Gna13, Hmox1, Igf2, Il17ra, Il1rn, Krt16, Lgals8, Lgals9, Loxl3, Lrch1, Mme, Myd88, Myo9b, Nbl1, Nod2, Nox4, Nr4a1, Oxsr1, Peak1, Pgf, Pik3ip1, Plau, Pml, Prex1, Ptprj, Pvr, Rab13, Rapgef3, Rhod, Rhog, Sdc4, Six1, Sorl1, Sox8, Srf, Stard13, Stat5a,…
GO:1901699	cellular response to nitrogen compound	2.87731e-07	0.000255793	4.70106e-27	1.22227e-25	[4]	Group24	5.68655	41	[Adar, Agrn, Akt3, Apobec1, Casp4, Ccnd3, Daxx, Ddx58, Egr1, Ezr, Flot1, Foxo1, Ghr, Igf2, Impact, Klf11, Klf2, Ly6e, Nod2, Nox4, Nr4a1, Nucb2, Phip, Rab13, Rapgef3, Rela, Repin1, Rhoq, Rnasel, Shc1, Sin3a, Six1, Socs3, Stat1, Stat5a, Tlr2, Tlr3, Wdtc1, Xrn1, Zc3h7a, Zc3hav1]
GO:0006915	apoptotic process	3.34537e-07	0.000297069	9.85188e-26	2.36445e-24	[4]	Group27	4.13302	87	[Abl2, Adar, Agrn, Ambra1, Arrb2, Atm, Bcl3, Birc2, Casp2, Casp4, Ccl5, Cd274, Cd44, Cln8, Csrnp1, Cxcl10, Cyp1b1, Dab2, Daxx, Dlc1, Dll1, Dusp6, Eda2r, Egr1, Eif2ak2, Fem1b, Fgfr3, Foxo1, Hk1, Hmox1, Ifi204, Ifit2, Ifit3, Ikbke, Il1rn, Irak3, Irf5, Klf11, Mapk7, Myd88, Nod2, Nox4, Nr4a1, Nupr1, Oxsr1, Pdcd7, Phip, Pidd1, Pik3ip1, Pim1, Plekhf1, Pml, Pnp, Polr2g, Ppp2r1b, Ptprj, Rapgef3, Rasa1, R…
GO:1902531	regulation of intracellular signal transduction	3.3839e-07	0.000300152	9.85188e-26	2.36445e-24	[4, 5, 6]	Group27	4.28649	79	[Abl2, Aida, Akt3, Arhgef28, Arrb2, Atm, Bcl3, Birc2, Ccl5, Cd44, Cxcl10, Cxcl11, Cxcl5, Cyp1b1, Dab2, Ddx60, Dhx58, Dlc1, Dok1, Dusp2, Dusp6, Eda2r, Eif2ak2, Ezr, Fgfr3, Flot1, Flt1, Foxo1, Fzd8, Ghr, Glrx, Hap1, Igf2, Ikbke, Il15, Il1rn, Irak3, Litaf, Mapk7, Myd88, Myo9b, Naf1, Nod2, Nox4, Npr1, Nucb2, Parp14, Parp9, Pik3ip1, Pla2r1, Plekhf1, Prex1, Ptprj, Rasa1, Rasa4, Rasal2, Rela, Rnf31, Sbn…
GO:0045892	negative regulation of transcription, DNA-templated	3.54317e-07	0.000313925	5.8746e-21	1.23367e-19	[5, 6, 7, 8, 9, 10, 11]	Group26	4.6176	64	[Apobec1, Bahd1, Bcl3, Bcor, Bhlhe40, Cbfa2t2, Ccnd3, Dab2, Daxx, Egr1, Elf2, Ezr, Fgfr3, Foxo1, Fzd8, Gbp3, Ifi203, Ifi204, Ifi205, Ifi27l2a, Igf2, Impact, Irx2, Klf11, Klf16, Klf2, Loxl3, Lrrfip1, Ly6a, Mafk, Mme, Mndal, Notch3, Nr1d2, Nrarp, Oxsr1, Parp9, Phf1, Pml, Prickle1, Rela, Repin1, Runx1t1, Sbno2, Setdb2, Shc1, Sin3a, Six1, Sox8, Srf, Stat1, Tbx15, Tgif2, Thap11, Trim6, Txnip, Wdtc1, W…
GO:0009968	negative regulation of signal transduction	3.55674e-07	0.000314771	9.85188e-26	2.36445e-24	[3, 4, 5, 6]	Group27	4.74339	61	[Abl2, Adar, Aida, Amer1, Arrb2, Atm, Axin2, Bcl3, Cbfa2t2, Ccl5, Cd44, Cyp26b1, Dab2, Dhx58, Dlc1, Dok1, Dusp2, Dusp6, Egr1, Ezr, Fgfr3, Foxo1, Glrx, Hmox1, Il1rn, Irak3, Kctd10, Litaf, Ly6a, Mapk7, Mme, Naf1, Nbl1, Nlrc5, Nod2, Nrarp, Nucb2, Parp14, Phip, Pik3ip1, Prex1, Prickle1, Ptprj, Rasa1, Rasa4, Rasal2, Rela, Rnf213, Samhd1, Sbno2, Socs3, Sorl1, Stat1, Stk38l, Tgfbr3, Tmbim1, Tmem170b, Tr…
GO:0001568	blood vessel development	4.32969e-07	0.000382744	5.75499e-10	4.604e-09	[3, 5, 6, 7, 8]	Group23	5.49872	43	[Adamts1, Adamts6, Akt3, Ccl5, Cxcl10, Cyp1b1, Dll1, Egr1, Elf2, Esx1, Flt1, Foxo1, Fzd8, Gna13, Hmox1, Igf2, Kctd10, Klf2, Loxl3, Mapk7, Notch3, Nr4a1, Nrarp, Oxsr1, Pgf, Plau, Plcd3, Pml, Prickle1, Ptprj, Rapgef3, Rasa1, Rnf213, Sec24b, Shc1, Six1, Socs3, Srf, Stard13, Stat1, Tgfbr3, Tlr3, Wnt11]
GO:0051253	negative regulation of RNA metabolic process	4.47728e-07	0.000395344	5.8746e-21	1.23367e-19	[4, 5, 6, 7, 8]	Group26	4.47663	68	[Apobec1, Axin2, Bahd1, Bcl3, Bcor, Bhlhe40, Cbfa2t2, Ccnd3, Dab2, Daxx, Egr1, Elf2, Ezr, Fgfr3, Foxo1, Fzd8, Gbp3, Ifi203, Ifi204, Ifi205, Ifi27l2a, Igf2, Impact, Irx2, Klf11, Klf16, Klf2, Loxl3, Lrrfip1, Ly6a, Mafk, Mme, Mndal, Myd88, Naf1, Notch3, Npat, Nr1d2, Nrarp, Oxsr1, Parp9, Phf1, Pml, Prickle1, Rela, Repin1, Runx1t1, Sbno2, Setdb2, Shc1, Sin3a, Six1, Sox8, Srf, Stat1, Tbx15, Tgif2, Thap…
GO:0009890	negative regulation of biosynthetic process	4.57689e-07	0.000403682	5.8746e-21	1.23367e-19	[3, 4, 5]	Group26	4.31573	76	[Acadl, Apobec1, Bahd1, Bcl3, Bcor, Bhlhe40, Cbfa2t2, Ccnd3, Dab2, Daxx, Dcp2, Dlc1, Egr1, Eif2ak2, Elf2, Ezr, Fgfr3, Foxo1, Fzd8, Gbp3, Ifi203, Ifi204, Ifi205, Ifi27l2a, Igf2, Impact, Irx2, Klf11, Klf16, Klf2, Loxl3, Lrrfip1, Ly6a, Mafk, Mme, Mndal, Nmi, Nos2, Notch3, Npat, Nr1d2, Nr4a1, Nrarp, Oxsr1, Parp9, Phf1, Pik3ip1, Pml, Prickle1, Rapgef3, Rela, Repin1, Rnf139, Runx1t1, Sbno2, Setdb2, Shc…
GO:1902533	positive regulation of intracellular signal transduction	4.98503e-07	0.000439181	9.85188e-26	2.36445e-24	[4, 5, 6, 7]	Group27	4.93942	53	[Abl2, Akt3, Arrb2, Atm, Birc2, Ccl5, Cd44, Cxcl10, Cxcl11, Cxcl5, Cyp1b1, Dab2, Ddx60, Dhx58, Eda2r, Eif2ak2, Fgfr3, Flt1, Fzd8, Ghr, Glrx, Hap1, Igf2, Ikbke, Il15, Il1rn, Litaf, Myd88, Nod2, Nox4, Npr1, Parp14, Parp9, Pla2r1, Plekhf1, Ptprj, Rela, Rnf31, Sbno2, Shc1, Siah1a, Tgm2, Ticrr, Tlr2, Tlr3, Tnfrsf11a, Tnfsf10, Tnfsf15, Trim25, Trip6, Ubc, Wnt11, Zc3hav1]
GO:1903507	negative regulation of nucleic acid-templated transcription	5.14223e-07	0.000452516	5.8746e-21	1.23367e-19	[6, 7, 8, 9, 10]	Group26	4.55182	65	[Apobec1, Bahd1, Bcl3, Bcor, Bhlhe40, Cbfa2t2, Ccnd3, Dab2, Daxx, Egr1, Elf2, Ezr, Fgfr3, Foxo1, Fzd8, Gbp3, Ifi203, Ifi204, Ifi205, Ifi27l2a, Igf2, Impact, Irx2, Klf11, Klf16, Klf2, Loxl3, Lrrfip1, Ly6a, Mafk, Mme, Mndal, Notch3, Npat, Nr1d2, Nrarp, Oxsr1, Parp9, Phf1, Pml, Prickle1, Rela, Repin1, Runx1t1, Sbno2, Setdb2, Shc1, Sin3a, Six1, Sox8, Srf, Stat1, Tbx15, Tgif2, Thap11, Trim6, Txnip, Wd…
GO:0060338	regulation of type I interferon-mediated signaling pathway	5.17934e-07	0.000455264	1.68523e-26	4.21306e-25	[5, 6, 7, 8]	Group25	31.8182	7	[Adar, Irf7, Mme, Nlrc5, Samhd1, Trim6, Zbp1]
GO:1902679	negative regulation of RNA biosynthetic process	5.20036e-07	0.000456592	5.8746e-21	1.23367e-19	[5, 6, 7, 8, 9]	Group26	4.54864	65	[Apobec1, Bahd1, Bcl3, Bcor, Bhlhe40, Cbfa2t2, Ccnd3, Dab2, Daxx, Egr1, Elf2, Ezr, Fgfr3, Foxo1, Fzd8, Gbp3, Ifi203, Ifi204, Ifi205, Ifi27l2a, Igf2, Impact, Irx2, Klf11, Klf16, Klf2, Loxl3, Lrrfip1, Ly6a, Mafk, Mme, Mndal, Notch3, Npat, Nr1d2, Nrarp, Oxsr1, Parp9, Phf1, Pml, Prickle1, Rela, Repin1, Runx1t1, Sbno2, Setdb2, Shc1, Sin3a, Six1, Sox8, Srf, Stat1, Tbx15, Tgif2, Thap11, Trim6, Txnip, Wd…
GO:0006954	inflammatory response	5.24099e-07	0.000459635	1.71684e-33	4.80715e-32	[4]	Group28	5.56291	42	[Atm, C4b, Casp4, Ccl5, Cd44, Cxcl10, Cxcl11, Cxcl2, Cxcl3, Cxcl5, Cyp26b1, Gbp5, Hmox1, Ikbkb, Il15, Il17ra, Il1rn, Krt16, Lgals9, Loxl3, Metrnl, Myd88, Naf1, Nod2, Nos2, Nr1d2, Nupr1, Prex1, Ptges, Pxk, Rela, Sbno2, Slc7a2, Socs3, Stat5a, Tgm2, Tlr2, Tlr3, Tnfrsf11a, Tnfrsf25, Tyro3, Usp18]
GO:0030334	regulation of cell migration	5.37674e-07	0.000471002	1.19331e-10	1.07398e-09	[4, 5, 6]	Group11	5.14166	49	[Adamts1, Akt3, Bst2, Ccl5, Cd274, Clasp2, Cxcl10, Cxcl11, Cxcl2, Cxcl3, Cxcl5, Cyp1b1, Dab2, Ddx58, Dlc1, Egr1, Flt1, Gna13, Hmox1, Igf2, Il1rn, Krt16, Lgals9, Lrch1, Mme, Myd88, Nbl1, Nod2, Nox4, Oxsr1, Pgf, Pik3ip1, Plau, Prex1, Ptprj, Rapgef3, Rhod, Sdc4, Sorl1, Srf, Stard13, Stat5a, Stx4a, Tgfbr3, Tlr2, Trip6, Vcl, Wnt11, Zmynd8]
GO:0031327	negative regulation of cellular biosynthetic process	5.51607e-07	0.000482656	5.8746e-21	1.23367e-19	[4, 5, 6]	Group26	4.30733	74	[Acadl, Apobec1, Bahd1, Bcl3, Bcor, Bhlhe40, Cbfa2t2, Ccnd3, Dab2, Daxx, Dcp2, Dlc1, Egr1, Eif2ak2, Elf2, Ezr, Fgfr3, Foxo1, Fzd8, Gbp3, Ifi203, Ifi204, Ifi205, Ifi27l2a, Igf2, Impact, Irx2, Klf11, Klf16, Klf2, Loxl3, Lrrfip1, Ly6a, Mafk, Mme, Mndal, Nmi, Nos2, Notch3, Npat, Nr1d2, Nrarp, Oxsr1, Parp9, Phf1, Pik3ip1, Pml, Prickle1, Rela, Repin1, Rnf139, Runx1t1, Sbno2, Setdb2, Shc1, Sin3a, Six1, …
GO:0031329	regulation of cellular catabolic process	5.55453e-07	0.000485466	6.10595e-11	6.10595e-10	[4, 5]	Group20	5.6101	40	[Ambra1, Amer1, Apobec1, Atm, Axin2, Carhsp1, Dab2, Dtx3l, Ezr, Foxo1, Hmox1, Iigp1, Irgm1, Irgm2, Myd88, N4bp1, Naf1, Nod2, Nos2, Pacsin3, Plekhf1, Pml, Pnpt1, Polr2g, Prickle1, Psme1, Psme2, Rnasel, Rnf114, Rnf139, Rnf19a, Smg7, Sptlc2, Tbc1d25, Tlr2, Trim21, Ubc, Usp19, Usp25, Zc3hav1]
GO:0007249	I-kappaB kinase/NF-kappaB signaling	5.62646e-07	0.00049119	9.36716e-10	6.55701e-09	[4, 5, 6]	Group14	8.81057	20	[Abl2, Azi2, Bcl3, Birc2, Eda2r, Ikbkb, Ikbke, Litaf, Myd88, Naf1, Nod2, Rela, Rnf31, Stat1, Tgm2, Tlr2, Tlr3, Tnfsf10, Trim25, Zc3hav1]
GO:0009057	macromolecule catabolic process	6.29849e-07	0.000549228	6.10595e-11	6.10595e-10	[4]	Group20	4.71162	58	[Amer1, Apobec1, Arrb2, Atm, Axin2, Birc2, Carhsp1, Cd44, Cln8, Dab2, Dcp2, Dtl, Dtx3l, Ezr, Foxo1, Irak3, Isg15, Isg20, Kctd10, Mme, Myd88, N4bp1, Naf1, Nos2, Otud5, Pacsin3, Pml, Pnpt1, Polr2g, Prickle1, Psmb10, Psme1, Psme2, Rela, Rnasel, Rnf114, Rnf121, Rnf139, Rnf19a, Rnf213, Samd9l, Siah1a, Slfn8, Smg7, Sorl1, Tcirg1, Trim25, Trim30a, Uba7, Ubc, Ube2l6, Usp12, Usp18, Usp19, Usp25, Usp42, Xr…
GO:0023057	negative regulation of signaling	6.62972e-07	0.000577448	9.85188e-26	2.36445e-24	[2, 3, 4]	Group27	4.49516	65	[Abl2, Adar, Aida, Amer1, Arrb2, Atm, Axin2, Bcl3, Cbfa2t2, Ccl5, Cd44, Cyp26b1, Dab2, Dhx58, Dlc1, Dok1, Dusp2, Dusp6, Egr1, Ezr, Fgfr3, Foxo1, Gabbr1, Glrx, Hmox1, Il1rn, Irak3, Kctd10, Litaf, Ly6a, Mapk7, Mme, Mvp, Naf1, Nbl1, Nlrc5, Nod2, Nrarp, Nucb2, Parp14, Phip, Pik3ip1, Prex1, Prickle1, Ptprj, Rab11fip5, Rasa1, Rasa4, Rasal2, Rela, Rnf213, Samhd1, Sbno2, Socs3, Sorl1, Srf, Stat1, Stk38l,…
GO:0031328	positive regulation of cellular biosynthetic process	6.71521e-07	0.000584223	5.8746e-21	1.23367e-19	[4, 5, 6]	Group26	4.08654	85	[Agrn, Apobec1, Arap1, Arrb2, Atm, Bcl3, Bcl9, Birc2, Calcoco1, Ccl5, Csrnp1, Cyp1b1, Dab2, Daxx, Ddah2, Ddx58, Dll1, Dtx3l, Egr1, Elf2, Etv5, Foxo1, Fzd8, H2-M3, Helz2, Hivep3, Igf2, Ikbkb, Il15, Impact, Irf5, Irf7, Klf13, Klf2, Klf6, Litaf, Ly6a, Maff, Mapk7, Mllt6, Mme, Myd88, Naf1, Nampt, Nlrc5, Nod2, Nos2, Notch3, Nox4, Npat, Nr1d2, Nr4a1, Nup98, Oxsr1, Parp9, Pcgf5, Phf1, Phip, Pim1, Pml, P…
GO:0010942	positive regulation of cell death	6.85181e-07	0.000595423	8.81997e-13	1.1466e-11	[3, 4, 5]	Group19	5.46164	42	[Agrn, Arrb2, Atm, Axin2, Casp2, Ccl5, Cd274, Cd44, Cyp1b1, Daxx, Dlc1, Dusp6, Egr1, Eif2ak2, Elf2, Fgfr3, Foxo1, Hmox1, Ifit2, Ikbkb, Irf5, Klf11, Nox4, Nr4a1, Nupr1, Pdcd7, Pidd1, Plekhf1, Pml, Ppp2r1b, Repin1, Sbno2, Siah1a, Stat1, Tgm2, Tlr3, Tnfaip8, Tnfsf10, Tnfsf15, Txnip, Ubc, Wnt11]
GO:0032494	response to peptidoglycan	7.34336e-07	0.000637404	9.36716e-10	6.55701e-09	[4, 5, 7]	Group14	40	6	[Irak3, Irf5, Myd88, Nod2, Rela, Tlr2]
GO:0051174	regulation of phosphorus metabolic process	7.54037e-07	0.00065375	9.85188e-26	2.36445e-24	[4, 5]	Group27	4.17548	79	[Abl2, Adar, Agrn, Aida, Ambra1, Arrb2, Atm, Axin2, Birc2, Ccl5, Ccnd3, Cd44, Cd80, Dab2, Daxx, Dlc1, Dok1, Dusp2, Dusp6, Eda2r, Egr1, Ehd4, Eif2ak2, Ezr, Fam20c, Fgfr3, Flot1, Flt1, Foxo1, Fzd8, Gbp3, Ghr, Hspa2, Igf2, Ikbkb, Il15, Il1rn, Impact, Irak3, Irgm2, Lgals9, Ly6a, Mapk7, Marf1, Mpp2, Mvp, Myd88, Naf1, Nlrc5, Nod2, Nos2, Nox4, Oxsr1, Parp14, Parp9, Phactr1, Phactr2, Phip, Pik3ip1, Pim1,…
GO:0048646	anatomical structure formation involved in morphogenesis	8.36037e-07	0.000724008	5.75499e-10	4.604e-09	[2, 3, 4]	Group23	4.65667	59	[Abl2, Adamts1, Akt3, Atm, Axin2, Bcl3, Ccl5, Cd44, Cfb, Clasp2, Cxcl10, Cyp1b1, Dlc1, Dll1, Dusp2, Dusp6, Elf2, Fam20c, Flot1, Flt1, Foxo1, Fzd8, Gna13, Hmox1, Igf2, Irx2, Kctd10, Klf2, Loxl3, Mapk7, Notch3, Nr4a1, Nrarp, Oxsr1, Pgf, Pim1, Plau, Plcd3, Pml, Prickle1, Ptpn14, Pvr, Rapgef3, Rnf213, Sbno2, Sdc4, Sec24b, Shc1, Six1, Sox8, Srf, Stard13, Stat1, Tanc1, Tgfbr3, Tgm2, Tlr2, Tlr3, Wnt11]
GO:0002703	regulation of leukocyte mediated immunity	8.50348e-07	0.000735551	1.71684e-33	4.80715e-32	[4, 5]	Group28	8.58369	20	[Arrb2, Bst2, Clec2d, Cxcl5, H2-D1, H2-K1, H2-M3, Hmox1, Igf2, Lgals9, Nod2, Pnp, Pvr, Rsad2, Stat5a, Stx4a, Styk1, Tap2, Tlr2, Tlr3]
GO:0071219	cellular response to molecule of bacterial origin	8.93107e-07	0.000771645	4.70106e-27	1.22227e-25	[4, 5, 7]	Group24	8.92019	19	[Ccl5, Cd80, Cmpk2, Cxcl10, Cxcl2, Cxcl3, Cxcl5, Gbp6, Gch1, Irgm2, Litaf, Myd88, Naf1, Nod2, Nos2, Rela, Sbno2, Stat1, Tlr2]
GO:0051254	positive regulation of RNA metabolic process	9.14917e-07	0.000789573	5.8746e-21	1.23367e-19	[4, 5, 6, 7, 8]	Group26	4.22692	76	[Agrn, Apobec1, Arap1, Atm, Bcl3, Bcl9, Birc2, Calcoco1, Csrnp1, Dab2, Daxx, Ddx58, Dll1, Dtx3l, Egr1, Elf2, Etv5, Foxo1, Fzd8, Helz2, Hivep3, Igf2, Ikbkb, Irf5, Irf7, Klf13, Klf2, Klf6, Litaf, Ly6a, Maff, Mapk7, Mllt6, Mme, Naf1, Nampt, Nlrc5, Nod2, Nos2, Notch3, Npat, Nr1d2, Nr4a1, Nup98, Oxsr1, Parp9, Pcgf5, Phf1, Phip, Pim1, Pml, Pnpt1, Polr2g, Pou3f1, Ptprj, Rapgef3, Rela, Repin1, Rhog, Rhoq…
GO:0051270	regulation of cellular component movement	1.07248e-06	0.000924479	1.19331e-10	1.07398e-09	[3, 4]	Group11	4.84018	53	[Adamts1, Agrn, Akt3, Arap1, Bst2, Ccl5, Cd274, Clasp2, Cxcl10, Cxcl11, Cxcl2, Cxcl3, Cxcl5, Cyp1b1, Dab2, Ddx58, Dlc1, Egr1, Flt1, Gna13, Hap1, Hmox1, Igf2, Il1rn, Krt16, Lgals9, Lrch1, Mme, Myd88, Nbl1, Nefh, Nod2, Nox4, Oxsr1, Pgf, Pik3ip1, Plau, Prex1, Ptprj, Rapgef3, Rhod, Sdc4, Sorl1, Srf, Stard13, Stat5a, Stx4a, Tgfbr3, Tlr2, Trip6, Vcl, Wnt11, Zmynd8]
GO:0071216	cellular response to biotic stimulus	1.11089e-06	0.000956478	4.70106e-27	1.22227e-25	[3]	Group24	8.43882	20	[Ccl5, Cd80, Cmpk2, Cxcl10, Cxcl2, Cxcl3, Cxcl5, Gbp6, Gch1, Irgm2, Litaf, Myd88, Naf1, Nod2, Nos2, Rela, Sbno2, Stat1, Tlr2, Txnip]
GO:0043085	positive regulation of catalytic activity	1.1277e-06	0.000969824	9.85188e-26	2.36445e-24	[4]	Group27	4.49038	63	[Abl2, Agrn, Ambra1, Apobec1, Arap1, Arrb2, Asap3, Atp1b2, Axin2, Ccl5, Ccnd3, Cd44, Dab2, Daxx, Dennd6b, Dlc1, Dtx3l, Egr1, Eif2ak2, Fgfr3, Flt1, Fzd8, Gch1, Ghr, Gna13, Hspa2, Igf2, Il1rn, Irgm2, Lgals9, Myo9b, Naf1, Nod2, Nos2, Nox4, Oxsr1, Pidd1, Pim1, Pml, Prex1, Psme1, Psme2, Rapgef3, Rasa1, Rasa4, Rasal2, Repin1, Rhog, Sdc4, Shc1, Smap2, Sorl1, Stard13, Stat1, Stx4a, Tbc1d25, Tiam2, Tnfrsf…
GO:0031341	regulation of cell killing	1.14245e-06	0.000981362	1.71684e-33	4.80715e-32	[2, 3]	Group28	12.5	13	[Arrb2, Clec2d, Cxcl5, H2-D1, H2-K1, H2-M3, Igf2, Lgals9, Nos2, Pnp, Pvr, Stat5a, Tap2]
GO:2000113	negative regulation of cellular macromolecule biosynthetic process	1.16068e-06	0.000995864	5.8746e-21	1.23367e-19	[5, 6, 7]	Group26	4.35606	69	[Apobec1, Bahd1, Bcl3, Bcor, Bhlhe40, Cbfa2t2, Ccnd3, Dab2, Daxx, Dcp2, Egr1, Eif2ak2, Elf2, Ezr, Fgfr3, Foxo1, Fzd8, Gbp3, Ifi203, Ifi204, Ifi205, Ifi27l2a, Igf2, Impact, Irx2, Klf11, Klf16, Klf2, Loxl3, Lrrfip1, Ly6a, Mafk, Mme, Mndal, Nos2, Notch3, Nr1d2, Nrarp, Oxsr1, Parp9, Phf1, Pml, Prickle1, Rela, Repin1, Rnf139, Runx1t1, Sbno2, Setdb2, Shc1, Sin3a, Six1, Sox8, Srf, Stat1, Tbx15, Tgif2, T…
GO:0045934	negative regulation of nucleobase-containing compound metabolic process	1.17275e-06	0.00100505	5.8746e-21	1.23367e-19	[4, 5, 6]	Group26	4.31349	71	[Apobec1, Atm, Aunip, Axin2, Bahd1, Bcl3, Bcor, Bhlhe40, Cbfa2t2, Ccnd3, Dab2, Daxx, Dcp2, Egr1, Elf2, Ezr, Fgfr3, Foxo1, Fzd8, Gbp3, Ifi203, Ifi204, Ifi205, Ifi27l2a, Igf2, Impact, Irx2, Klf11, Klf16, Klf2, Loxl3, Lrrfip1, Ly6a, Mafk, Mme, Mndal, Myd88, Naf1, Notch3, Npat, Nr1d2, Nrarp, Oxsr1, Parp9, Phf1, Pml, Prickle1, Rela, Repin1, Runx1t1, Sbno2, Setdb2, Shc1, Sin3a, Six1, Sox8, Srf, Stat1, …
GO:0002253	activation of immune response	1.21335e-06	0.00103862	1.71684e-33	4.80715e-32	[2, 4, 5, 6]	Group28	6.11855	32	[Arrb2, Birc2, C4b, Cfb, Cxcl10, Ddx58, Ddx60, Dhx58, Ezr, Flot1, Irak3, Irf7, Irgm2, Lgals9, Myd88, Naf1, Nod2, Ptprj, Pvr, Rela, Rnf31, Rsad2, Sin3a, Tlr2, Tlr3, Trim12c, Trim30a, Tyro3, Unc93b1, Usp12, Wdfy1, Zc3hav1]
GO:0050727	regulation of inflammatory response	1.25333e-06	0.00107159	1.71684e-33	4.80715e-32	[4, 5, 6]	Group28	7.12251	25	[Atm, Casp4, Ccl5, Cd44, Gbp5, Il17ra, Lgals9, Metrnl, Myd88, Naf1, Nod2, Nos2, Nr1d2, Prex1, Rela, Sbno2, Slc7a2, Socs3, Stat5a, Tgm2, Tlr2, Tlr3, Tnfrsf11a, Tyro3, Usp18]
GO:0046596	regulation of viral entry into host cell	1.29899e-06	0.00110934	1.71684e-33	4.80715e-32	[6, 7, 8, 9]	Group28	22.8571	8	[Ifitm3, Ptx3, Pvr, Trim21, Trim25, Trim26, Trim30a, Trim56]
GO:0032728	positive regulation of interferon-beta production	1.29899e-06	0.00110934	5.24952e-17	9.44914e-16	[5, 6, 7]	Group21	22.8571	8	[Ddx58, Flot1, Irf7, Polr3d, Rnf135, Tlr2, Tlr3, Zc3hav1]
GO:0001910	regulation of leukocyte mediated cytotoxicity	1.3013e-06	0.00111001	1.71684e-33	4.80715e-32	[3, 4]	Group28	13.4831	12	[Arrb2, Clec2d, Cxcl5, H2-D1, H2-K1, H2-M3, Igf2, Lgals9, Pnp, Pvr, Stat5a, Tap2]
GO:0010558	negative regulation of macromolecule biosynthetic process	1.30491e-06	0.00111178	5.8746e-21	1.23367e-19	[4, 5, 6]	Group26	4.28227	71	[Apobec1, Bahd1, Bcl3, Bcor, Bhlhe40, Cbfa2t2, Ccnd3, Dab2, Daxx, Dcp2, Egr1, Eif2ak2, Elf2, Ezr, Fgfr3, Foxo1, Fzd8, Gbp3, Ifi203, Ifi204, Ifi205, Ifi27l2a, Igf2, Impact, Irx2, Klf11, Klf16, Klf2, Loxl3, Lrrfip1, Ly6a, Mafk, Mme, Mndal, Nmi, Nos2, Notch3, Npat, Nr1d2, Nrarp, Oxsr1, Parp9, Phf1, Pml, Prickle1, Rela, Repin1, Rnf139, Runx1t1, Sbno2, Setdb2, Shc1, Sin3a, Six1, Sox8, Srf, Stat1, Tbx1…
GO:0060333	interferon-gamma-mediated signaling pathway	1.37217e-06	0.00116772	1.68523e-26	4.21306e-25	[5, 6, 7]	Group25	28	7	[Irgm1, Irgm2, Nlrc5, Nmi, Parp14, Parp9, Stat1]
GO:0032608	interferon-beta production	1.37987e-06	0.00117289	5.24952e-17	9.44914e-16	[4]	Group21	16.6667	10	[Ddx58, Flot1, Irf7, Nmi, Polr3d, Rnf135, Tlr2, Tlr3, Trim56, Zc3hav1]
GO:0044265	cellular macromolecule catabolic process	1.49831e-06	0.00127207	6.10595e-11	6.10595e-10	[4, 5]	Group20	4.88281	50	[Amer1, Apobec1, Arrb2, Atm, Axin2, Birc2, Carhsp1, Cln8, Dab2, Dcp2, Dtl, Dtx3l, Ezr, Isg15, Isg20, Kctd10, Mme, Myd88, N4bp1, Naf1, Nos2, Otud5, Pml, Pnpt1, Polr2g, Prickle1, Psmb10, Psme1, Psme2, Rnasel, Rnf114, Rnf121, Rnf139, Rnf19a, Rnf213, Siah1a, Slfn8, Smg7, Tcirg1, Trim25, Uba7, Ubc, Ube2l6, Usp12, Usp18, Usp19, Usp25, Usp42, Xrn1, Zc3hav1]
GO:0010648	negative regulation of cell communication	1.51503e-06	0.00128475	9.85188e-26	2.36445e-24	[3, 4, 5]	Group27	4.43828	64	[Abl2, Adar, Aida, Amer1, Arrb2, Atm, Axin2, Bcl3, Cbfa2t2, Ccl5, Cd44, Cyp26b1, Dab2, Dhx58, Dlc1, Dok1, Dusp2, Dusp6, Egr1, Ezr, Fgfr3, Foxo1, Gabbr1, Glrx, Hmox1, Il1rn, Irak3, Kctd10, Litaf, Ly6a, Mapk7, Mme, Naf1, Nbl1, Nlrc5, Nod2, Nrarp, Nucb2, Parp14, Phip, Pik3ip1, Prex1, Prickle1, Ptprj, Rab11fip5, Rasa1, Rasa4, Rasal2, Rela, Rnf213, Samhd1, Sbno2, Socs3, Sorl1, Srf, Stat1, Stk38l, Tgfb…
GO:0001932	regulation of protein phosphorylation	1.58847e-06	0.00134543	9.85188e-26	2.36445e-24	[6, 7, 8]	Group27	4.34227	68	[Abl2, Adar, Agrn, Aida, Arrb2, Atm, Axin2, Ccl5, Ccnd3, Cd44, Cd80, Dab2, Daxx, Dok1, Dusp2, Dusp6, Eda2r, Egr1, Ehd4, Eif2ak2, Ezr, Fgfr3, Flot1, Flt1, Foxo1, Fzd8, Gbp3, Ghr, Hspa2, Igf2, Il15, Il1rn, Impact, Irak3, Irgm2, Lgals9, Mapk7, Mvp, Myd88, Naf1, Nod2, Nos2, Nox4, Oxsr1, Parp14, Parp9, Phip, Pik3ip1, Pim1, Pml, Prex1, Ptprj, Rapgef3, Rasa1, Repin1, Sdc4, Shc1, Socs3, Sorl1, Stat2, Stk…
GO:0043065	positive regulation of apoptotic process	1.59726e-06	0.00135128	8.81997e-13	1.1466e-11	[5, 6, 7]	Group19	5.54765	39	[Agrn, Arrb2, Atm, Casp2, Ccl5, Cd274, Cd44, Cyp1b1, Daxx, Dlc1, Dusp6, Egr1, Eif2ak2, Fgfr3, Foxo1, Hmox1, Ifit2, Irf5, Klf11, Nox4, Nr4a1, Nupr1, Pdcd7, Pidd1, Plekhf1, Pml, Ppp2r1b, Repin1, Sbno2, Siah1a, Stat1, Tgm2, Tlr3, Tnfaip8, Tnfsf10, Tnfsf15, Txnip, Ubc, Wnt11]
GO:0045893	positive regulation of transcription, DNA-templated	1.62359e-06	0.00137193	5.8746e-21	1.23367e-19	[5, 6, 7, 8, 9, 10, 11]	Group26	4.29448	70	[Agrn, Apobec1, Arap1, Atm, Bcl3, Bcl9, Calcoco1, Csrnp1, Dab2, Daxx, Ddx58, Dll1, Dtx3l, Egr1, Elf2, Etv5, Foxo1, Fzd8, Helz2, Hivep3, Igf2, Ikbkb, Irf5, Irf7, Klf13, Klf2, Klf6, Litaf, Ly6a, Maff, Mapk7, Mllt6, Mme, Naf1, Nampt, Nlrc5, Nod2, Notch3, Npat, Nr1d2, Nr4a1, Oxsr1, Parp9, Pcgf5, Phf1, Phip, Pim1, Pml, Pou3f1, Ptprj, Rapgef3, Rela, Repin1, Rhog, Rhoq, Rnasel, Sbno2, Shc1, Sin3a, Six1,…
GO:0019220	regulation of phosphate metabolic process	1.64506e-06	0.00138843	9.85188e-26	2.36445e-24	[5, 6]	Group27	4.1248	78	[Abl2, Adar, Agrn, Aida, Ambra1, Arrb2, Atm, Axin2, Birc2, Ccl5, Ccnd3, Cd44, Cd80, Dab2, Daxx, Dlc1, Dok1, Dusp2, Dusp6, Eda2r, Egr1, Ehd4, Eif2ak2, Ezr, Fgfr3, Flot1, Flt1, Foxo1, Fzd8, Gbp3, Ghr, Hspa2, Igf2, Ikbkb, Il15, Il1rn, Impact, Irak3, Irgm2, Lgals9, Ly6a, Mapk7, Marf1, Mpp2, Mvp, Myd88, Naf1, Nlrc5, Nod2, Nos2, Nox4, Oxsr1, Parp14, Parp9, Phactr1, Phactr2, Phip, Pik3ip1, Pim1, Pml, Pr…
GO:0035239	tube morphogenesis	1.69046e-06	0.00142506	3.15645e-11	3.47209e-10	[3, 4, 5]	Group12	4.92958	49	[Abl2, Adamts1, Akt3, Ccl5, Cd44, Cxcl10, Cyp1b1, Dlc1, Dll1, Elf2, Etv5, Fgfr3, Flt1, Fzd8, Gna13, Hmox1, Igf2, Irx2, Kctd10, Klf2, Loxl3, Mapk7, Notch3, Nr4a1, Nrarp, Oxsr1, Pgf, Pik3ip1, Plau, Plcd3, Pml, Prickle1, Ptprj, Rapgef3, Rasa1, Rnf213, Sdc4, Sec24b, Setdb2, Shc1, Six1, Sox8, Srf, Stard13, Stat1, Tgfbr3, Tgm2, Tlr3, Wnt11]
GO:0043068	positive regulation of programmed cell death	1.7127e-06	0.00144209	8.81997e-13	1.1466e-11	[4, 5, 6]	Group19	5.50847	39	[Agrn, Arrb2, Atm, Casp2, Ccl5, Cd274, Cd44, Cyp1b1, Daxx, Dlc1, Dusp6, Egr1, Eif2ak2, Fgfr3, Foxo1, Hmox1, Ifit2, Irf5, Klf11, Nox4, Nr4a1, Nupr1, Pdcd7, Pidd1, Plekhf1, Pml, Ppp2r1b, Repin1, Sbno2, Siah1a, Stat1, Tgm2, Tlr3, Tnfaip8, Tnfsf10, Tnfsf15, Txnip, Ubc, Wnt11]
GO:0031348	negative regulation of defense response	1.78212e-06	0.00149877	1.71684e-33	4.80715e-32	[3, 4, 5, 6]	Group28	8.52018	19	[Adar, Arrb2, Cd44, Clec2d, Dhx58, Igf2, Irak3, Lgals9, Metrnl, Mme, Nlrc5, Nmi, Nod2, Parp14, Samhd1, Socs3, Tap2, Trafd1, Tyro3]
GO:0009891	positive regulation of biosynthetic process	1.82234e-06	0.00153077	5.8746e-21	1.23367e-19	[3, 4, 5]	Group26	4.00188	85	[Agrn, Apobec1, Arap1, Arrb2, Atm, Bcl3, Bcl9, Birc2, Calcoco1, Ccl5, Csrnp1, Cyp1b1, Dab2, Daxx, Ddah2, Ddx58, Dll1, Dtx3l, Egr1, Elf2, Etv5, Foxo1, Fzd8, H2-M3, Helz2, Hivep3, Igf2, Ikbkb, Il15, Impact, Irf5, Irf7, Klf13, Klf2, Klf6, Litaf, Ly6a, Maff, Mapk7, Mllt6, Mme, Myd88, Naf1, Nampt, Nlrc5, Nod2, Nos2, Notch3, Nox4, Npat, Nr1d2, Nr4a1, Nup98, Oxsr1, Parp9, Pcgf5, Phf1, Phip, Pim1, Pml, P…
GO:0010557	positive regulation of macromolecule biosynthetic process	1.87214e-06	0.00157073	5.8746e-21	1.23367e-19	[4, 5, 6]	Group26	4.05885	80	[Agrn, Apobec1, Arap1, Arrb2, Atm, Bcl3, Bcl9, Birc2, Calcoco1, Csrnp1, Cyp1b1, Dab2, Daxx, Ddx58, Dll1, Dtx3l, Egr1, Elf2, Etv5, Foxo1, Fzd8, Helz2, Hivep3, Igf2, Ikbkb, Il15, Impact, Irf5, Irf7, Klf13, Klf2, Klf6, Litaf, Ly6a, Maff, Mapk7, Mllt6, Mme, Myd88, Naf1, Nampt, Nlrc5, Nod2, Notch3, Nox4, Npat, Nr1d2, Nr4a1, Nup98, Oxsr1, Parp9, Pcgf5, Phf1, Phip, Pim1, Pml, Polr2g, Pou3f1, Ptprj, Rapg…
GO:1903508	positive regulation of nucleic acid-templated transcription	1.88721e-06	0.00158148	5.8746e-21	1.23367e-19	[6, 7, 8, 9, 10]	Group26	4.21299	72	[Agrn, Apobec1, Arap1, Atm, Bcl3, Bcl9, Birc2, Calcoco1, Csrnp1, Dab2, Daxx, Ddx58, Dll1, Dtx3l, Egr1, Elf2, Etv5, Foxo1, Fzd8, Helz2, Hivep3, Igf2, Ikbkb, Irf5, Irf7, Klf13, Klf2, Klf6, Litaf, Ly6a, Maff, Mapk7, Mllt6, Mme, Naf1, Nampt, Nlrc5, Nod2, Notch3, Npat, Nr1d2, Nr4a1, Nup98, Oxsr1, Parp9, Pcgf5, Phf1, Phip, Pim1, Pml, Pou3f1, Ptprj, Rapgef3, Rela, Repin1, Rhog, Rhoq, Rnasel, Sbno2, Shc1…
GO:1902680	positive regulation of RNA biosynthetic process	1.90938e-06	0.00159815	5.8746e-21	1.23367e-19	[5, 6, 7, 8, 9]	Group26	4.21053	72	[Agrn, Apobec1, Arap1, Atm, Bcl3, Bcl9, Birc2, Calcoco1, Csrnp1, Dab2, Daxx, Ddx58, Dll1, Dtx3l, Egr1, Elf2, Etv5, Foxo1, Fzd8, Helz2, Hivep3, Igf2, Ikbkb, Irf5, Irf7, Klf13, Klf2, Klf6, Litaf, Ly6a, Maff, Mapk7, Mllt6, Mme, Naf1, Nampt, Nlrc5, Nod2, Notch3, Npat, Nr1d2, Nr4a1, Nup98, Oxsr1, Parp9, Pcgf5, Phf1, Phip, Pim1, Pml, Pou3f1, Ptprj, Rapgef3, Rela, Repin1, Rhog, Rhoq, Rnasel, Sbno2, Shc1…
GO:2000145	regulation of cell motility	1.93376e-06	0.00161663	1.19331e-10	1.07398e-09	[3, 4, 5]	Group11	4.89022	49	[Adamts1, Akt3, Bst2, Ccl5, Cd274, Clasp2, Cxcl10, Cxcl11, Cxcl2, Cxcl3, Cxcl5, Cyp1b1, Dab2, Ddx58, Dlc1, Egr1, Flt1, Gna13, Hmox1, Igf2, Il1rn, Krt16, Lgals9, Lrch1, Mme, Myd88, Nbl1, Nod2, Nox4, Oxsr1, Pgf, Pik3ip1, Plau, Prex1, Ptprj, Rapgef3, Rhod, Sdc4, Sorl1, Srf, Stard13, Stat5a, Stx4a, Tgfbr3, Tlr2, Trip6, Vcl, Wnt11, Zmynd8]
GO:0071222	cellular response to lipopolysaccharide	2.01933e-06	0.00168614	4.70106e-27	1.22227e-25	[5, 6, 8]	Group24	8.82353	18	[Ccl5, Cd80, Cmpk2, Cxcl10, Cxcl2, Cxcl3, Cxcl5, Gbp6, Gch1, Irgm2, Litaf, Myd88, Naf1, Nod2, Nos2, Rela, Sbno2, Stat1]
GO:0009888	tissue development	2.14359e-06	0.00178775	5.75499e-10	4.604e-09	[3]	Group23	4.00193	83	[Abl2, Ambra1, Amer1, Ampd2, Arrb2, Atm, Axin2, Bcl9, Bcor, Cbfa2t2, Cd44, Clasp2, Cxcl10, Cyp1b1, Cyp26b1, Dab2, Dlc1, Dll1, Dusp2, Dusp6, Eda2r, Egr1, Elf2, Etv5, Ezr, Fam20c, Fem1b, Fgfr3, Flnb, Flot1, Flt1, Fndc3a, Foxo1, Ghr, Gna13, Hivep3, Ikbkb, Irx2, Isg15, Klf2, Krt16, Loxl3, Ly6e, Maff, Mme, Myd88, Nox4, Nr1d2, Nr4a1, Nrarp, Nupr1, Oxsr1, Pgf, Pik3ip1, Pim1, Plau, Pml, Pou3f1, Prickle1,…
GO:0001818	negative regulation of cytokine production	2.24353e-06	0.00186886	1.71684e-33	4.80715e-32	[3, 4, 5]	Group28	7.77778	21	[Arrb2, Bcl3, Bst2, Cd274, Dhx58, Dll1, Ezr, Gbp3, Hmox1, Irak3, Klf2, Lgals9, Nmi, Nod2, Otud5, Pml, Ssc5d, Stk38l, Tlr2, Trim30a, Wnt11]
GO:0050663	cytokine secretion	2.47793e-06	0.00206164	1.71684e-33	4.80715e-32	[3, 4, 6, 7, 8, 9]	Group28	8.33333	19	[Abl2, Casp4, Cd274, Ddx58, Ezr, Gbp5, Hk1, Il17ra, Lgals9, Mme, Nod2, Nos2, Otud5, Pml, Ssc5d, Tlr2, Tnfsf15, Trim6, Unc93b1]
GO:0002009	morphogenesis of an epithelium	2.51811e-06	0.00209255	5.75499e-10	4.604e-09	[4, 5]	Group23	5.66343	35	[Abl2, Cd44, Clasp2, Cxcl10, Dab2, Dlc1, Dll1, Elf2, Etv5, Fem1b, Fgfr3, Flt1, Gna13, Irx2, Krt16, Mme, Nrarp, Oxsr1, Pgf, Pik3ip1, Pml, Prickle1, Sdc4, Sec24b, Setdb2, Six1, Socs3, Sox8, Srf, Stard13, Stat1, Stat5a, Tgm2, Vcl, Wnt11]
GO:0045935	positive regulation of nucleobase-containing compound metabolic process	2.97315e-06	0.00246771	5.8746e-21	1.23367e-19	[4, 5, 6]	Group26	4.01808	80	[Agrn, Apobec1, Arap1, Arrb2, Atm, Bcl3, Bcl9, Birc2, Calcoco1, Csrnp1, Cyp1b1, Dab2, Daxx, Ddx58, Dll1, Dtx3l, Egr1, Elf2, Etv5, Foxo1, Fzd8, Helz2, Hivep3, Igf2, Ikbkb, Irf5, Irf7, Klf13, Klf2, Klf6, Litaf, Ly6a, Maff, Mapk7, Mllt6, Mme, Naf1, Nampt, Nlrc5, Nod2, Nos2, Notch3, Nox4, Npat, Nr1d2, Nr4a1, Nup98, Oxsr1, Parp9, Pcgf5, Phf1, Phip, Pim1, Pml, Pnp, Pnpt1, Polr2g, Pou3f1, Ptprj, Rapgef3…
GO:0032103	positive regulation of response to external stimulus	3.07615e-06	0.00255013	1.71684e-33	4.80715e-32	[3, 4, 5]	Group28	6.95652	24	[Ccl5, Cxcl10, Cxcl11, Cxcl2, Cxcl3, Cxcl5, Ddx60, Dhx58, Gbp5, Il17ra, Lgals9, Myd88, Naf1, Nod2, Oxsr1, Pgf, Ptprj, Stat5a, Stx4a, Tgm2, Tlr2, Tlr3, Tnfrsf11a, Zc3hav1]
GO:0048870	cell motility	3.38495e-06	0.00280274	3.15645e-11	3.47209e-10	[2, 3]	Group12	4.18911	70	[Abl2, Adamts1, Akt3, Arrb2, Asap3, Bst2, Ccl5, Cd274, Cd44, Clasp2, Cxcl10, Cxcl11, Cxcl2, Cxcl3, Cxcl5, Cyp1b1, Dab2, Ddx58, Dlc1, Egr1, Elf2, Flt1, Gna13, Hmox1, Igf2, Il17ra, Il1rn, Krt16, Lgals8, Lgals9, Loxl3, Lrch1, Mme, Myd88, Myo9b, Nbl1, Nod2, Nox4, Nr4a1, Oxsr1, Peak1, Pgf, Phactr1, Pik3ip1, Plau, Pml, Prex1, Ptprj, Pvr, Rab13, Rapgef3, Rhod, Rhog, Sdc4, Six1, Sorl1, Sox8, Srf, Stard13…
GO:0032270	positive regulation of cellular protein metabolic process	3.58112e-06	0.00296159	9.85188e-26	2.36445e-24	[4, 5, 6, 7]	Group27	4.17661	70	[Abl2, Agrn, Amer1, Arrb2, Atm, Axin2, Bcl3, Birc2, Ccl5, Ccnd3, Cd44, Cd80, Cyp1b1, Dab2, Daxx, Dlc1, Eda2r, Egr1, Ehd4, Eif2ak2, Ezr, Fgfr3, Flot1, Flt1, Fzd8, Ghr, Hspa2, Igf2, Il15, Il1rn, Impact, Irgm2, Lgals9, Myd88, Naf1, Nmi, Nod2, Nox4, Nupr1, Oxsr1, Pacsin3, Parp14, Parp9, Phf1, Phip, Pidd1, Pim1, Pml, Polr2g, Prickle1, Psme1, Psme2, Rapgef3, Rasa1, Repin1, Rnf114, Rnf139, Rnf19a, Sdc4,…
GO:1901698	response to nitrogen compound	3.60775e-06	0.00298	4.70106e-27	1.22227e-25	[3]	Group24	4.50949	57	[Adar, Agrn, Akt3, Apobec1, Birc2, Casp4, Ccnd3, Cxcl2, Daxx, Ddx58, Egr1, Ezr, Flot1, Foxo1, Ghr, H2-M3, Igf2, Impact, Irak3, Irf5, Klf11, Klf2, Ly6e, Myd88, Nod2, Nox4, Nr4a1, Nucb2, Phip, Pnpt1, Rab13, Rapgef3, Rela, Repin1, Rhoq, Rnasel, Rnf121, Rnf139, Serpina3g, Shc1, Sin3a, Six1, Slc1a3, Socs3, Stat1, Stat5a, Tgfbr3, Tlr2, Tlr3, Tnfsf10, Trim25, Usp19, Usp25, Wdtc1, Xrn1, Zc3h7a, Zc3hav1]
GO:0000122	negative regulation of transcription by RNA polymerase II	3.69845e-06	0.00305122	5.8746e-21	1.23367e-19	[6, 7, 8, 9, 10, 11, 12]	Group26	4.87047	47	[Bcor, Bhlhe40, Cbfa2t2, Ccnd3, Daxx, Egr1, Ezr, Fgfr3, Foxo1, Fzd8, Gbp3, Ifi203, Ifi204, Ifi205, Ifi27l2a, Igf2, Impact, Irx2, Klf11, Klf16, Klf2, Loxl3, Lrrfip1, Ly6a, Mafk, Mme, Mndal, Notch3, Nr1d2, Nrarp, Oxsr1, Parp9, Rela, Sbno2, Sin3a, Six1, Srf, Stat1, Tbx15, Tgif2, Thap11, Txnip, Wdtc1, Zfp263, Zfp296, Zfp57, Zmynd8]
GO:0019884	antigen processing and presentation of exogenous antigen	3.82344e-06	0.00315052	8.45951e-20	1.6919e-18	[3]	Group16	20	8	[H2-D1, H2-K1, H2-M3, Psme1, Psme2, Tap2, Tapbp, Unc93b1]
GO:0031400	negative regulation of protein modification process	3.84542e-06	0.00316478	9.85188e-26	2.36445e-24	[5, 6, 7, 8]	Group27	5.45723	37	[Adar, Aida, Arrb2, Bcor, Cxcl10, Dab2, Dok1, Dtx3l, Dusp2, Dusp6, Ezr, Foxo1, Gbp3, Ikbkb, Impact, Irak3, Isg15, Mapk7, Mllt6, Mvp, N4bp1, Naf1, Parp10, Parp14, Phactr1, Phactr2, Phf1, Prex1, Ptprj, Rela, Repin1, Sin3a, Socs3, Sorl1, Stk38l, Ticrr, Trim21]
GO:0002764	immune response-regulating signaling pathway	3.85349e-06	0.00316757	1.71684e-33	4.80715e-32	[3, 4, 5]	Group28	6.11814	29	[Arrb2, Birc2, Ddx58, Ddx60, Dhx58, Ezr, Flot1, H2-M3, Irak3, Irf7, Irgm2, Lgals9, Myd88, Naf1, Nod2, Ptprj, Pvr, Rela, Rnf31, Rsad2, Tlr2, Tlr3, Trim12c, Trim30a, Tyro3, Unc93b1, Usp12, Wdfy1, Zc3hav1]
GO:0002757	immune response-activating signal transduction	4.47609e-06	0.00367487	1.71684e-33	4.80715e-32	[3, 4, 5, 6, 7]	Group28	6.19469	28	[Arrb2, Birc2, Ddx58, Ddx60, Dhx58, Ezr, Flot1, Irak3, Irf7, Irgm2, Lgals9, Myd88, Naf1, Nod2, Ptprj, Pvr, Rela, Rnf31, Rsad2, Tlr2, Tlr3, Trim12c, Trim30a, Tyro3, Unc93b1, Usp12, Wdfy1, Zc3hav1]
GO:0072359	circulatory system development	4.49809e-06	0.00368843	5.75499e-10	4.604e-09	[4, 5]	Group23	4.52708	56	[Abl2, Adamts1, Adamts6, Akt3, Arrb2, Atm, Axin2, Bcor, Ccl5, Cxcl10, Cyp1b1, Dlc1, Dll1, Dusp6, Egr1, Elf2, Esx1, Flt1, Foxo1, Fzd8, Gna13, Hmox1, Igf2, Kctd10, Klf2, Lgals8, Loxl3, Ly6e, Mapk7, Notch3, Nox4, Nr4a1, Nrarp, Oxsr1, Pgf, Pim1, Plau, Plcd3, Pml, Prickle1, Ptpn14, Ptprj, Rapgef3, Rasa1, Rnf213, Sec24b, Setdb2, Shc1, Six1, Socs3, Srf, Stard13, Stat1, Tgfbr3, Tlr3, Wnt11]
GO:0018108	peptidyl-tyrosine phosphorylation	4.54591e-06	0.0037231	9.85188e-26	2.36445e-24	[7, 8, 9]	Group27	6.32318	27	[Abl2, Agrn, Arrb2, Ccl5, Cd44, Cd80, Ehd4, Eif2ak2, Elf2, Fgfr3, Flt1, Ghr, Hk1, Igf2, Il15, Mvp, Nod2, Nox4, Parp14, Parp9, Peak1, Rasa1, Socs3, Stat5a, Styk1, Ticrr, Tyro3]
GO:0033993	response to lipid	4.70848e-06	0.00385154	4.70106e-27	1.22227e-25	[4]	Group24	4.70046	51	[Abl2, Arrb2, Atm, Calcoco1, Ccl5, Cd80, Cmpk2, Cxcl10, Cxcl11, Cxcl2, Cxcl3, Cxcl5, Cyp26b1, Dab2, Daxx, Eif2ak2, Foxo1, Gbp6, Gch1, Ghr, Glrx, H2-M3, Il15, Il1rn, Irak3, Irgm2, Lgals9, Litaf, Myd88, Naf1, Nod2, Nos2, Nr1d2, Nr4a1, Otud5, Oxsr1, Pdcd7, Pim1, Ptges, Rela, Repin1, Sbno2, Stat1, Tgfbr3, Tlr2, Tnfrsf11a, Tnfrsf25, Trim25, Trim6, Txnip, Xrn1]
GO:0060429	epithelium development	4.73878e-06	0.00387159	5.75499e-10	4.604e-09	[4]	Group23	4.46841	58	[Abl2, Ambra1, Ampd2, Atm, Axin2, Cbfa2t2, Cd44, Clasp2, Cxcl10, Cyp26b1, Dab2, Dlc1, Dll1, Elf2, Etv5, Ezr, Fam20c, Fem1b, Fgfr3, Flnb, Flt1, Fndc3a, Gna13, Ikbkb, Irx2, Klf2, Krt16, Loxl3, Maff, Mme, Myd88, Nrarp, Oxsr1, Pgf, Pik3ip1, Pml, Pou3f1, Prickle1, Rab13, Rapgef3, Rela, Sbno2, Sdc4, Sec24b, Setdb2, Six1, Socs3, Sox8, Srf, Stard13, Stat1, Stat5a, Tdrd7, Tgfbr3, Tgm2, Txnip, Vcl, Wnt11]
GO:1901565	organonitrogen compound catabolic process	5.04685e-06	0.00411823	6.10595e-11	6.10595e-10	[4]	Group20	4.54163	54	[2010111I01Rik, Acadl, Amer1, Apobec1, Arrb2, Atm, Birc2, Cd44, Cln8, Dab2, Ddah2, Dtl, Dtx3l, Enpp4, Ezr, Fah, Foxo1, H2-M3, Hmox1, Irak3, Isg15, Kctd10, Mme, N4bp1, Nos2, Otud5, Pacsin3, Pml, Pnp, Prickle1, Psmb10, Psme1, Psme2, Rela, Rnf114, Rnf121, Rnf139, Rnf19a, Rnf213, Samd9l, Samhd1, Siah1a, Sorl1, Tcirg1, Trim25, Trim30a, Uba7, Ubc, Ube2l6, Usp12, Usp18, Usp19, Usp25, Usp42]
GO:0018212	peptidyl-tyrosine modification	5.17149e-06	0.00421476	9.85188e-26	2.36445e-24	[7, 8]	Group27	6.27907	27	[Abl2, Agrn, Arrb2, Ccl5, Cd44, Cd80, Ehd4, Eif2ak2, Elf2, Fgfr3, Flt1, Ghr, Hk1, Igf2, Il15, Mvp, Nod2, Nox4, Parp14, Parp9, Peak1, Rasa1, Socs3, Stat5a, Styk1, Ticrr, Tyro3]
GO:0008285	negative regulation of cell proliferation	5.22623e-06	0.00425415	3.15645e-11	3.47209e-10	[2, 3, 4, 5]	Group12	5.16796	40	[Ambra1, Atm, Axin2, Cd274, Cd44, Cyp1b1, Dab2, Dlc1, Dll1, Eif2ak2, Elf2, Fgfr3, Flt1, Gabbr1, H2-M3, Hmox1, Ifit3, Ifitm3, Il15, Klf11, Klf13, Lgals9, Nox4, Npr1, Nupr1, Parp10, Pml, Ptges, Ptpn14, Ptprj, Repin1, Rnf139, Sdc4, Srf, Stat1, Stk38l, Tbrg1, Tgfbr3, Tlr2, Wnt11]
GO:0002520	immune system development	5.32585e-06	0.00432992	5.32585e-06	2.13034e-05	[2, 4, 5]	Group04	4.65328	51	[Abl2, Adar, Atm, Azi2, Bcl3, Ccl5, Cd274, Cd44, Cfb, Clec2d, Cyp26b1, Dab2, Dll1, Egr1, Eif2ak2, Fam20c, Fgfr3, Flt1, Fzd8, H2-M3, Heatr9, Herc6, Il15, Irak3, Isg15, Klf13, Klf2, Lgals8, Lgals9, Loxl3, Nrarp, Otud5, Pim1, Pml, Pnp, Prex1, Rsad2, Samd9l, Samhd1, Sbno2, Sin3a, Six1, Spib, Srf, Stat1, Stat5a, Tgfbr3, Ticrr, Tlr2, Tnfrsf11a, Tyro3]
GO:0009896	positive regulation of catabolic process	5.39691e-06	0.00438229	6.10595e-11	6.10595e-10	[3, 4, 5]	Group20	6.2645	27	[Ambra1, Amer1, Atm, Dab2, Dtl, Dtx3l, Ezr, Foxo1, Hmox1, Irgm1, Irgm2, Nod2, Nos2, Pacsin3, Plekhf1, Pnpt1, Polr2g, Prickle1, Rnf114, Rnf139, Rnf19a, Sorl1, Sptlc2, Tlr2, Trim21, Trim30a, Zc3hav1]
GO:1901575	organic substance catabolic process	5.49323e-06	0.00445501	6.10595e-11	6.10595e-10	[3]	Group20	4.02116	76	[2010111I01Rik, Acadl, Amer1, Apobec1, Arrb2, Atm, Axin2, Birc2, Carhsp1, Cd44, Cln8, Cyp1b1, Cyp26b1, Dab2, Dagla, Dcp2, Ddah2, Dtl, Dtx3l, Eno2, Enpp4, Ezr, Fah, Foxo1, H2-M3, Hk1, Hmox1, Idnk, Irak3, Isg15, Isg20, Kctd10, Mme, Myd88, N4bp1, Naf1, Nos2, Otud5, Pacsin3, Pfkp, Plcd3, Pml, Pnp, Pnpla7, Pnpt1, Polr2g, Prickle1, Psmb10, Psme1, Psme2, Rela, Rnasel, Rnf114, Rnf121, Rnf139, Rnf19a, Rnf…
GO:0050707	regulation of cytokine secretion	6.39978e-06	0.00518383	9.38843e-36	2.72265e-34	[4, 5, 6, 7, 8, 9, 10]	Group22	8.5	17	[Abl2, Casp4, Cd274, Ddx58, Ezr, Hk1, Il17ra, Lgals9, Mme, Nod2, Otud5, Pml, Ssc5d, Tlr2, Tnfsf15, Trim6, Unc93b1]
GO:0002040	sprouting angiogenesis	6.95495e-06	0.00562655	5.75499e-10	4.604e-09	[4, 5, 6, 7, 8, 9, 10, 11]	Group23	10.6557	13	[Akt3, Dll1, Elf2, Flt1, Hmox1, Klf2, Loxl3, Nr4a1, Nrarp, Pgf, Rnf213, Srf, Stard13]
GO:0043123	positive regulation of I-kappaB kinase/NF-kappaB signaling	7.11945e-06	0.00575252	9.36716e-10	6.55701e-09	[5, 6, 7, 8]	Group14	9.92908	14	[Abl2, Birc2, Eda2r, Ikbke, Litaf, Myd88, Nod2, Rela, Rnf31, Tgm2, Tlr3, Tnfsf10, Trim25, Zc3hav1]
GO:0014070	response to organic cyclic compound	7.27307e-06	0.00586936	4.70106e-27	1.22227e-25	[4]	Group24	4.51448	53	[Adar, Arrb2, Birc2, Calcoco1, Ccl5, Cxcl2, Cyp1b1, Dab2, Daxx, Ddx58, Dusp6, Egr1, Eif2ak2, Ephx1, Ezr, Flot1, Foxo1, Ghr, Glrx, H2-M3, Ifit3, Igf2, Il15, Il1rn, Impact, Irak3, Klf2, Nampt, Nod2, Nos2, Nox4, Nr1d2, Nr4a1, Pdcd7, Pim1, Pnpt1, Ptges, Rapgef3, Rela, Repin1, Sin3a, Six1, Slc16a1, Stat1, Stat5a, Tlr2, Tlr3, Trim25, Txnip, Usp18, Xrn1, Zc3h7a, Zc3hav1]
GO:0030097	hemopoiesis	8.14639e-06	0.00656599	5.32585e-06	2.13034e-05	[4, 5, 6, 7]	Group04	4.75227	47	[Abl2, Adar, Atm, Azi2, Bcl3, Ccl5, Cd44, Cfb, Clec2d, Cyp26b1, Dab2, Dll1, Egr1, Eif2ak2, Fam20c, Fgfr3, Flt1, Fzd8, H2-M3, Heatr9, Herc6, Il15, Isg15, Klf13, Klf2, Lgals8, Lgals9, Loxl3, Nrarp, Otud5, Pim1, Pml, Pnp, Prex1, Rsad2, Samd9l, Sbno2, Sin3a, Spib, Srf, Stat1, Stat5a, Tgfbr3, Ticrr, Tlr2, Tnfrsf11a, Tyro3]
GO:0048514	blood vessel morphogenesis	8.16585e-06	0.00657351	5.75499e-10	4.604e-09	[4, 5, 6, 7, 8, 9]	Group23	5.30191	36	[Adamts1, Akt3, Ccl5, Cxcl10, Cyp1b1, Dll1, Elf2, Flt1, Fzd8, Gna13, Hmox1, Igf2, Kctd10, Klf2, Loxl3, Mapk7, Notch3, Nr4a1, Nrarp, Pgf, Plau, Plcd3, Pml, Ptprj, Rapgef3, Rasa1, Rnf213, Sec24b, Shc1, Six1, Srf, Stard13, Stat1, Tgfbr3, Tlr3, Wnt11]
GO:0060340	positive regulation of type I interferon-mediated signaling pathway	8.21382e-06	0.00660391	1.68523e-26	4.21306e-25	[5, 6, 7, 8, 9]	Group25	38.4615	5	[Irf7, Mme, Nlrc5, Trim6, Zbp1]
GO:1903320	regulation of protein modification by small protein conjugation or removal	8.42454e-06	0.0067649	6.10595e-11	6.10595e-10	[6, 7, 8]	Group20	7.66129	19	[Amer1, Arrb2, Birc2, Daxx, Dtx3l, Egr1, Fem1b, Fgfr3, Gbp3, Isg15, N4bp1, Naf1, Nmi, Nod2, Parp10, Prickle1, Rela, Rnf139, Trim21]
GO:0032655	regulation of interleukin-12 production	8.59706e-06	0.00689484	1.71684e-33	4.80715e-32	[4, 5]	Group28	15.5172	9	[Arrb2, H2-M3, Irak3, Mast2, Nod2, Rela, Tlr2, Tlr3, Unc93b1]
GO:0032648	regulation of interferon-beta production	8.59706e-06	0.00689484	5.24952e-17	9.44914e-16	[5, 6]	Group21	15.5172	9	[Ddx58, Flot1, Irf7, Nmi, Polr3d, Rnf135, Tlr2, Tlr3, Zc3hav1]
GO:0051092	positive regulation of NF-kappaB transcription factor activity	9.08871e-06	0.00728006	9.36716e-10	6.55701e-09	[3, 4, 5, 8, 9, 10, 11, 12, 13]	Group14	9.72222	14	[Eda2r, Eif2ak2, Ikbkb, Irak3, Lrrfip1, Myd88, Nod2, Rela, Rnf31, Tgfbr3, Tlr2, Tlr3, Tnfrsf11a, Trim25]
GO:0051338	regulation of transferase activity	9.32255e-06	0.00745804	9.85188e-26	2.36445e-24	[4]	Group27	4.7047	47	[Adar, Agrn, Aida, Ambra1, Arrb2, Axin2, Ccl5, Ccnd3, Cd44, Dab2, Daxx, Dtx3l, Dusp2, Dusp6, Egr1, Eif2ak2, Fem1b, Fgfr3, Flt1, Fzd8, Ghr, Igf2, Il1rn, Irak3, Irgm2, Lgals9, Mapk7, Mvp, Naf1, Nlrc5, Nod2, Nos2, Nox4, Oxsr1, Pik3ip1, Pim1, Pml, Prex1, Ptprj, Repin1, Sdc4, Shc1, Socs3, Sorl1, Tnfrsf11a, Tnfsf15, Wnt11]
GO:0060761	negative regulation of response to cytokine stimulus	9.9331e-06	0.00793655	1.68523e-26	4.21306e-25	[3, 4, 5, 6]	Group25	15.2542	9	[Adar, Ccl5, Il1rn, Irak3, Mapk7, Mme, Nlrc5, Parp14, Samhd1]
GO:0002730	regulation of dendritic cell cytokine production	1.04692e-05	0.00835442	2.09559e-08	1.25736e-07	[5, 6, 7]	Group17	57.1429	4	[Bst2, Nod2, Tlr2, Tlr3]
GO:0031331	positive regulation of cellular catabolic process	1.05313e-05	0.00839341	6.10595e-11	6.10595e-10	[4, 5, 6]	Group20	6.469	24	[Ambra1, Amer1, Atm, Dab2, Dtx3l, Ezr, Foxo1, Hmox1, Irgm1, Irgm2, Nod2, Nos2, Pacsin3, Plekhf1, Pnpt1, Polr2g, Prickle1, Rnf114, Rnf139, Rnf19a, Sptlc2, Tlr2, Trim21, Zc3hav1]
GO:0035295	tube development	1.15237e-05	0.00917288	3.15645e-11	3.47209e-10	[3, 4]	Group12	4.40816	54	[Abl2, Adamts1, Akt3, Ambra1, Cbfa2t2, Ccl5, Cd44, Cxcl10, Cyp1b1, Dlc1, Dll1, Elf2, Etv5, Fgfr3, Flt1, Fzd8, Gna13, Hmox1, Igf2, Irx2, Kctd10, Klf2, Loxl3, Ly6a, Mapk7, Notch3, Nr4a1, Nrarp, Oxsr1, Pgf, Pik3ip1, Plau, Plcd3, Pml, Prickle1, Ptprj, Rapgef3, Rasa1, Rnf213, Sdc4, Sec24b, Setdb2, Shc1, Six1, Slc23a2, Sox8, Srf, Stard13, Stat1, Tgfbr3, Tgm2, Tlr3, Ubc, Wnt11]
GO:0018193	peptidyl-amino acid modification	1.1771e-05	0.00935794	9.85188e-26	2.36445e-24	[6, 7]	Group27	4.29948	58	[Abl2, Agrn, Akt3, Arrb2, Atm, Bcor, Ccl5, Cd44, Cd80, Cxcl10, Egr1, Ehd4, Eif2ak2, Elf2, Fgfr3, Flt1, Ghr, Hk1, Igf2, Ikbkb, Ikbke, Il15, Irgm2, Loxl3, Mapk7, Mast2, Mllt6, Mrgbp, Msl1, Mvp, Naa20, Naa25, Nod2, Nos2, Nox4, Oxsr1, Parp14, Parp9, Peak1, Phf1, Phip, Pml, Prex1, Rapgef3, Rasa1, Rela, Setd5, Setdb2, Sin3a, Socs3, Stat5a, Stk38l, Styk1, Tgm2, Ticrr, Trim6, Tyro3, Zdhhc9]
GO:0032727	positive regulation of interferon-alpha production	1.25948e-05	0.0100003	9.38843e-36	2.72265e-34	[5, 6, 7]	Group22	26.087	6	[Ddx58, Irf7, Mme, Stat1, Tlr3, Zc3hav1]
GO:0043549	regulation of kinase activity	1.26278e-05	0.0100138	9.85188e-26	2.36445e-24	[5, 7, 8]	Group27	4.85876	43	[Adar, Agrn, Aida, Ambra1, Arrb2, Axin2, Ccl5, Ccnd3, Cd44, Dab2, Daxx, Dusp2, Dusp6, Egr1, Eif2ak2, Fgfr3, Flt1, Fzd8, Ghr, Igf2, Il1rn, Irak3, Irgm2, Lgals9, Mapk7, Mvp, Nlrc5, Nod2, Nos2, Nox4, Oxsr1, Pik3ip1, Pim1, Prex1, Ptprj, Repin1, Sdc4, Shc1, Socs3, Sorl1, Tnfrsf11a, Tnfsf15, Wnt11]
GO:0048534	hematopoietic or lymphoid organ development	1.34612e-05	0.0106613	5.32585e-06	2.13034e-05	[3, 4, 5, 6]	Group04	4.62428	48	[Abl2, Adar, Atm, Azi2, Bcl3, Ccl5, Cd44, Cfb, Clec2d, Cyp26b1, Dab2, Dll1, Egr1, Eif2ak2, Fam20c, Fgfr3, Flt1, Fzd8, H2-M3, Heatr9, Herc6, Il15, Isg15, Klf13, Klf2, Lgals8, Lgals9, Loxl3, Nrarp, Otud5, Pim1, Pml, Pnp, Prex1, Rsad2, Samd9l, Sbno2, Sin3a, Six1, Spib, Srf, Stat1, Stat5a, Tgfbr3, Ticrr, Tlr2, Tnfrsf11a, Tyro3]
GO:0051248	negative regulation of protein metabolic process	1.36878e-05	0.0108271	9.85188e-26	2.36445e-24	[4, 5, 6]	Group27	4.3755	55	[Adar, Aida, Arrb2, Bcl3, Bcor, Birc2, Bst2, C4b, Cd44, Cxcl10, Dab2, Dok1, Dtx3l, Dusp2, Dusp6, Eif2ak2, Ezr, Foxo1, Gbp3, Hap1, Ikbkb, Impact, Irak3, Isg15, Mapk7, Mllt6, Mvp, N4bp1, Naf1, Nmi, Nos2, Nr4a1, Parp10, Parp14, Phactr1, Phactr2, Phf1, Pml, Prex1, Ptprj, Ptx3, Rela, Repin1, Rnf139, Serpina3g, Sin3a, Socs3, Sorl1, Stk38l, Ticrr, Tnfaip8, Trim21, Usp19, Usp25, Xrn1]
GO:0030155	regulation of cell adhesion	1.43538e-05	0.0113395	1.19331e-10	1.07398e-09	[2, 3]	Group11	5.14604	37	[Abl2, Atm, Ccl5, Cd274, Cd44, Cd80, Clasp2, Cyp1b1, Dab2, Dlc1, Dll1, Elf2, Flot1, H2-M3, Igf2, Il15, Il1rn, Lgals8, Lgals9, Loxl3, Mapk7, Mme, Nrarp, Peak1, Plau, Pml, Pnp, Prex1, Ptprj, Rasa1, Rhod, Sdc4, Srf, Stat5a, Stx4a, Tgm2, Utrn]
GO:0032615	interleukin-12 production	1.50549e-05	0.0118783	1.71684e-33	4.80715e-32	[3]	Group28	14.5161	9	[Arrb2, H2-M3, Irak3, Mast2, Nod2, Rela, Tlr2, Tlr3, Unc93b1]
GO:0002699	positive regulation of immune effector process	1.62997e-05	0.0128442	1.71684e-33	4.80715e-32	[3, 4, 5]	Group28	7.59494	18	[Ddx60, Dhx58, H2-D1, H2-K1, H2-M3, Hk1, Hmox1, Nod2, Pnp, Pvr, Rsad2, Stat5a, Stx4a, Styk1, Tap2, Tlr2, Trim6, Zc3hav1]
GO:0042136	neurotransmitter biosynthetic process	1.76965e-05	0.0139272	1.76965e-05	5.30896e-05	[4, 5]	Group02	10.5263	12	[Cyp1b1, Dagla, Ddah2, Dlc1, Gch1, H2-M3, Klf2, Nos2, Ptx3, Slc1a3, Slc7a2, Tlr2]
GO:0097190	apoptotic signaling pathway	1.83289e-05	0.0144065	8.81997e-13	1.1466e-11	[3, 4, 5]	Group19	5.19481	36	[Arrb2, Atm, Bcl3, Casp2, Casp4, Cd44, Cyp1b1, Dab2, Daxx, Eda2r, Fem1b, Fgfr3, Hmox1, Ifi204, Ikbke, Mapk7, Nupr1, Pdcd7, Phip, Pidd1, Plekhf1, Pml, Pnp, Ppp2r1b, Rela, Repin1, Sbno2, Shisa5, Siah1a, Stx4a, Tlr3, Tmbim1, Tnfrsf11a, Tnfrsf25, Tnfsf10, Ubc]
GO:0043122	regulation of I-kappaB kinase/NF-kappaB signaling	1.85348e-05	0.0145498	9.36716e-10	6.55701e-09	[5, 6, 7]	Group14	8.20513	16	[Abl2, Birc2, Eda2r, Ikbke, Litaf, Myd88, Naf1, Nod2, Rela, Rnf31, Stat1, Tgm2, Tlr3, Tnfsf10, Trim25, Zc3hav1]
GO:0042832	defense response to protozoan	1.89964e-05	0.0148742	3.36046e-05	3.36046e-05	[4, 5, 6]	Group05	19.4444	7	[Bcl3, Gbp3, Gbp6, Gbp7, Gbp9, Iigp1, Irgm2]
GO:0051090	regulation of DNA-binding transcription factor activity	1.89964e-05	0.0148932	9.36716e-10	6.55701e-09	[3, 6, 7, 8, 9, 10, 11]	Group14	5.9633	26	[Arrb2, Bhlhe40, Cyp1b1, Ddx58, Eda2r, Eif2ak2, Hmox1, Ikbkb, Irak3, Lrrfip1, Myd88, Nlrc5, Nod2, Parp10, Pim1, Prex1, Rela, Rnf31, Srf, Tgfbr3, Tlr2, Tlr3, Tnfrsf11a, Trim21, Trim25, Trim26]
GO:0038061	NIK/NF-kappaB signaling	1.93391e-05	0.0151232	9.36716e-10	6.55701e-09	[4, 5, 6]	Group14	10.4348	12	[Bcl3, Birc2, Eif2ak2, Glrx, Ikbke, Litaf, Nod2, Rela, Tlr2, Tlr3, Tnfsf15, Trip6]
GO:0030163	protein catabolic process	1.9475e-05	0.01521	6.10595e-11	6.10595e-10	[4, 5]	Group20	4.71491	43	[Amer1, Arrb2, Atm, Birc2, Cln8, Dab2, Dtl, Dtx3l, Ezr, Foxo1, Irak3, Isg15, Kctd10, Mme, N4bp1, Nos2, Otud5, Pacsin3, Pml, Prickle1, Psmb10, Psme1, Psme2, Rela, Rnf114, Rnf121, Rnf139, Rnf19a, Rnf213, Samd9l, Siah1a, Sorl1, Tcirg1, Trim25, Trim30a, Uba7, Ubc, Ube2l6, Usp12, Usp18, Usp19, Usp25, Usp42]
GO:0042269	regulation of natural killer cell mediated cytotoxicity	2.16674e-05	0.0169006	1.68523e-26	4.21306e-25	[4, 5, 6, 7, 8]	Group25	16	8	[Arrb2, Clec2d, H2-M3, Igf2, Lgals9, Pvr, Stat5a, Tap2]
GO:0002753	cytoplasmic pattern recognition receptor signaling pathway	2.29521e-05	0.0178797	1.71684e-33	4.80715e-32	[4, 5, 6, 7, 8, 9, 10, 11]	Group28	18.9189	7	[Ddx58, Ddx60, Dhx58, Irgm2, Nod2, Rela, Zc3hav1]
GO:0048729	tissue morphogenesis	2.39516e-05	0.0186344	5.75499e-10	4.604e-09	[3, 4]	Group23	4.97312	37	[Abl2, Cd44, Clasp2, Cxcl10, Dab2, Dlc1, Dll1, Elf2, Etv5, Fem1b, Fgfr3, Flt1, Gna13, Irx2, Krt16, Ly6e, Mme, Nrarp, Oxsr1, Pgf, Pik3ip1, Pml, Prickle1, Sdc4, Sec24b, Setdb2, Six1, Socs3, Sox8, Srf, Stard13, Stat1, Stat5a, Tgfbr3, Tgm2, Vcl, Wnt11]
GO:0051241	negative regulation of multicellular organismal process	2.50777e-05	0.0194854	5.25901e-15	8.94032e-14	[2, 3, 4]	Group07	4.19929	59	[Adamts1, Adamts5, Aida, Arrb2, Axin2, Bcl3, Bcor, Bst2, Cbfa2t2, Cd274, Cd44, Clec2d, Cxcl10, Dab2, Dhx58, Dll1, Elf2, Ezr, Fgfr3, Foxo1, Gbp3, H2-D1, H2-K1, H2-M3, Hmox1, Il15, Irak3, Klf13, Klf2, Lgals9, Loxl3, Nmi, Nod2, Notch3, Nrarp, Otud5, Oxsr1, Plau, Pml, Prickle1, Procr, Rab11fip5, Runx1t1, Shc1, Six1, Sorl1, Sox8, Srf, Ssc5d, Stard13, Stat1, Stat5a, Stk38l, Tgfbr3, Tlr2, Trim30a, Usp19…
GO:0002715	regulation of natural killer cell mediated immunity	2.5169e-05	0.0195311	1.68523e-26	4.21306e-25	[5, 6, 7]	Group25	15.6863	8	[Arrb2, Clec2d, H2-M3, Igf2, Lgals9, Pvr, Stat5a, Tap2]
GO:0035914	skeletal muscle cell differentiation	2.73168e-05	0.0211705	2.73168e-05	5.46336e-05	[4, 7, 8, 9]	Group01	12.0482	10	[Bcl9, Cyp26b1, Egr1, Hivep3, Maff, Nr1d2, Nr4a1, Nupr1, Six1, Sox8]
GO:0050715	positive regulation of cytokine secretion	2.85801e-05	0.022121	9.38843e-36	2.72265e-34	[4, 5, 6, 7, 8, 9, 10, 11]	Group22	9.35252	13	[Abl2, Casp4, Cd274, Ddx58, Hk1, Il17ra, Lgals9, Mme, Nod2, Tlr2, Tnfsf15, Trim6, Unc93b1]
GO:0060332	positive regulation of response to interferon-gamma	3.62827e-05	0.0280465	1.68523e-26	4.21306e-25	[4, 5, 6, 7, 8]	Group25	44.4444	4	[Irgm1, Irgm2, Nlrc5, Parp9]
GO:0060335	positive regulation of interferon-gamma-mediated signaling pathway	3.62827e-05	0.0280465	1.68523e-26	4.21306e-25	[5, 6, 7, 8, 9]	Group25	44.4444	4	[Irgm1, Irgm2, Nlrc5, Parp9]
GO:0002371	dendritic cell cytokine production	3.62827e-05	0.0280465	2.09559e-08	1.25736e-07	[4]	Group17	44.4444	4	[Bst2, Nod2, Tlr2, Tlr3]
GO:1902187	negative regulation of viral release from host cell	3.64961e-05	0.028175	1.71684e-33	4.80715e-32	[3, 4, 5, 6, 7, 8, 9, 10]	Group28	29.4118	5	[Pml, Trim21, Trim25, Trim26, Trim56]
GO:1901222	regulation of NIK/NF-kappaB signaling	3.76937e-05	0.0290619	9.36716e-10	6.55701e-09	[5, 6, 7]	Group14	10.5769	11	[Bcl3, Birc2, Eif2ak2, Glrx, Litaf, Nod2, Rela, Tlr2, Tlr3, Tnfsf15, Trip6]
GO:0071417	cellular response to organonitrogen compound	3.79054e-05	0.0291872	4.70106e-27	1.22227e-25	[4, 5]	Group24	5.20325	32	[Akt3, Apobec1, Casp4, Ccnd3, Egr1, Ezr, Foxo1, Ghr, Igf2, Impact, Klf11, Klf2, Nod2, Nox4, Nr4a1, Nucb2, Phip, Rab13, Rapgef3, Rela, Repin1, Rhoq, Rnasel, Shc1, Sin3a, Six1, Socs3, Stat1, Stat5a, Tlr2, Wdtc1, Xrn1]
GO:0001960	negative regulation of cytokine-mediated signaling pathway	3.86366e-05	0.0297115	1.68523e-26	4.21306e-25	[4, 5, 6, 7, 8]	Group25	14.8148	8	[Adar, Ccl5, Il1rn, Irak3, Mme, Nlrc5, Parp14, Samhd1]
GO:0051701	interaction with host	4.45979e-05	0.0342512	1.71684e-33	4.80715e-32	[3, 4]	Group28	8.96552	13	[Ifitm3, Naf1, Pml, Ptx3, Pvr, Tlr2, Trim21, Trim25, Trim26, Trim30a, Trim56, Vps18, Vps37b]
GO:0045944	positive regulation of transcription by RNA polymerase II	4.49149e-05	0.0344497	5.8746e-21	1.23367e-19	[6, 7, 8, 9, 10, 11, 12]	Group26	4.22103	55	[Agrn, Atm, Bcl3, Bcl9, Calcoco1, Csrnp1, Dab2, Daxx, Ddx58, Dll1, Egr1, Etv5, Foxo1, Fzd8, Helz2, Igf2, Ikbkb, Irf5, Irf7, Klf13, Klf2, Klf6, Litaf, Ly6a, Maff, Mapk7, Mllt6, Mme, Naf1, Nampt, Nlrc5, Nod2, Notch3, Nr4a1, Oxsr1, Pcgf5, Phip, Pml, Pou3f1, Ptprj, Rapgef3, Rela, Repin1, Rhoq, Rnasel, Sbno2, Sin3a, Six1, Sox8, Spib, Srf, Stat1, Stat5a, Tlr2, Tlr3]
GO:0001562	response to protozoan	4.61657e-05	0.0353629	3.36046e-05	3.36046e-05	[3, 5]	Group05	17.0732	7	[Bcl3, Gbp3, Gbp6, Gbp7, Gbp9, Iigp1, Irgm2]
GO:0032269	negative regulation of cellular protein metabolic process	4.87129e-05	0.0372654	9.85188e-26	2.36445e-24	[4, 5, 6, 7]	Group27	4.28932	51	[Adar, Aida, Arrb2, Bcor, Birc2, Bst2, C4b, Cd44, Cxcl10, Dab2, Dok1, Dtx3l, Dusp2, Dusp6, Eif2ak2, Ezr, Foxo1, Gbp3, Ikbkb, Impact, Irak3, Isg15, Mapk7, Mllt6, Mvp, N4bp1, Naf1, Nos2, Nr4a1, Parp10, Parp14, Phactr1, Phactr2, Phf1, Pml, Prex1, Ptprj, Rela, Repin1, Rnf139, Serpina3g, Sin3a, Socs3, Sorl1, Stk38l, Ticrr, Tnfaip8, Trim21, Usp19, Usp25, Xrn1]
GO:0044092	negative regulation of molecular function	5.02369e-05	0.038381	4.28734e-14	6.00227e-13	[3]	Group15	4.22648	53	[Adar, Agrn, Aida, Arrb2, Bhlhe40, Birc2, Bst2, C4b, Cd44, Cyp1b1, Dab2, Dlc1, Dtx3l, Dusp2, Dusp6, Gabbr1, Hmox1, Ifit2, Ikbkb, Irak3, Lrch1, Ly6e, Mapk7, Marf1, Mitd1, Mpp2, Mvp, Nlrc5, Nod2, Nr4a1, Oxsr1, Parp10, Parp9, Phactr1, Phactr2, Pik3ip1, Pim1, Pml, Prex1, Ptprj, Ptx3, Rasa4, Repin1, Serpina3g, Sin3a, Socs3, Sorl1, Stoml1, Tmbim1, Tnfaip8, Trim21, Txnip, Wdtc1]
GO:0045859	regulation of protein kinase activity	5.05567e-05	0.0385748	9.85188e-26	2.36445e-24	[6, 7, 8, 9]	Group27	4.76773	39	[Adar, Agrn, Aida, Arrb2, Axin2, Ccl5, Ccnd3, Dab2, Daxx, Dusp2, Dusp6, Egr1, Eif2ak2, Flt1, Fzd8, Ghr, Igf2, Il1rn, Irak3, Irgm2, Lgals9, Mapk7, Mvp, Nod2, Nos2, Nox4, Oxsr1, Pik3ip1, Pim1, Prex1, Ptprj, Repin1, Sdc4, Shc1, Socs3, Sorl1, Tnfrsf11a, Tnfsf15, Wnt11]
GO:0001525	angiogenesis	5.66418e-05	0.0431611	5.75499e-10	4.604e-09	[3, 4, 5, 6, 7, 8, 9, 10]	Group23	5.30035	30	[Adamts1, Akt3, Ccl5, Cxcl10, Cyp1b1, Dll1, Elf2, Flt1, Fzd8, Gna13, Hmox1, Igf2, Kctd10, Klf2, Loxl3, Mapk7, Notch3, Nr4a1, Nrarp, Pgf, Plau, Plcd3, Pml, Rapgef3, Rnf213, Shc1, Srf, Stard13, Stat1, Tlr3]
GO:0046718	viral entry into host cell	5.7173e-05	0.0435087	1.71684e-33	4.80715e-32	[6, 7, 8]	Group28	12.3288	9	[Ifitm3, Ptx3, Pvr, Trim21, Trim25, Trim26, Trim30a, Trim56, Vps18]
GO:0032611	interleukin-1 beta production	5.7173e-05	0.0435087	1.85548e-14	2.78323e-13	[4]	Group09	12.3288	9	[Arrb2, Casp4, Egr1, Gbp5, Hk1, Nod2, Pml, Tlr2, Tnfaip8]
GO:0060339	negative regulation of type I interferon-mediated signaling pathway	5.93334e-05	0.0450934	1.68523e-26	4.21306e-25	[5, 6, 7, 8, 9]	Group25	40	4	[Adar, Mme, Nlrc5, Samhd1]
GO:0022603	regulation of anatomical structure morphogenesis	5.98167e-05	0.0454009	5.75499e-10	4.604e-09	[3, 4]	Group23	4.31034	50	[Abl2, Adamts1, Agrn, Akt3, Arap1, Bcor, Ccl5, Cd44, Clasp2, Cxcl10, Cyp1b1, Dab2, Dlc1, Dll1, Dusp6, Elf2, Etv5, Ezr, Flot1, Flt1, Gna13, Hmox1, Igf2, Il1rn, Klf2, Mapk7, Nrarp, Oxsr1, Pgf, Phip, Pim1, Plau, Pml, Prex1, Rapgef3, Rhoq, Sbno2, Sec24b, Shc1, Six1, Sox8, Srf, Stard13, Stat1, Stat2, Tgfbr3, Tgif2, Tlr3, Tmbim1, Wnt11]
GO:0080135	regulation of cellular response to stress	6.37005e-05	0.048285	1.71684e-33	4.80715e-32	[3, 4, 5]	Group28	4.92754	34	[Aida, Akt3, Atm, Aunip, Axin2, Cd44, Cxcl10, Dab2, Dtx3l, Eda2r, Eif2ak2, Ezr, Fem1b, Foxo1, Fzd8, Gch1, Glrx, Il1rn, Impact, Mapk7, Myd88, Nod2, Parp9, Pla2r1, Pml, Pnp, Pnpt1, Sbno2, Tex15, Tlr3, Tnfrsf11a, Usp19, Usp25, Zfp365]
GO:0001916	positive regulation of T cell mediated cytotoxicity	6.43162e-05	0.0486874	8.45951e-20	1.6919e-18	[4, 5, 6, 7, 8, 9]	Group16	20	6	[H2-D1, H2-K1, H2-M3, Pnp, Pvr, Tap2]
GO:1901652	response to peptide	6.47981e-05	0.0489873	4.70106e-27	1.22227e-25	[4, 5]	Group24	5.2356	30	[Akt3, Apobec1, Casp4, Ccnd3, Egr1, Foxo1, Ghr, Igf2, Irf5, Klf11, Klf2, Nod2, Nr4a1, Nucb2, Phip, Pnpt1, Rab13, Rela, Repin1, Rhoq, Rnasel, Serpina3g, Shc1, Socs3, Stat1, Stat5a, Tgfbr3, Tlr2, Tnfsf10, Wdtc1]
GO:0060330	regulation of response to interferon-gamma	6.59318e-05	0.0497785	1.68523e-26	4.21306e-25	[4, 5, 6, 7]	Group25	26.3158	5	[Irgm1, Irgm2, Nlrc5, Parp14, Parp9]
GO:0060334	regulation of interferon-gamma-mediated signaling pathway	6.59318e-05	0.0497785	1.68523e-26	4.21306e-25	[5, 6, 7, 8]	Group25	26.3158	5	[Irgm1, Irgm2, Nlrc5, Parp14, Parp9]
GO:0045351	type I interferon biosynthetic process	6.59318e-05	0.0497785	5.24952e-17	9.44914e-16	[4, 6, 7]	Group21	26.3158	5	[Irf7, Irf9, Myd88, Nmi, Tlr3]
GO:0044406	adhesion of symbiont to host	6.59318e-05	0.0497785	3.36046e-05	3.36046e-05	[2, 4]	Group05	26.3158	5	[Gbp3, Gbp6, Gbp7, Gbp9, Pvr]

## Sheet: cluster10
GOID	GOTerm	Term PValue	Term PValue Corrected with Bonferroni step down	Group PValue	Group PValue Corrected with Bonferroni step down	GOLevels	GOGroups	% Associated Genes	Nr. Genes	Associated Genes Found
GO:0031323	regulation of cellular metabolic process	2.87637e-26	4.22251e-23	8.54664e-18	5.38439e-16	[3, 4]	Group57	4.31007	273	[Abcc1, Abce1, Ackr3, Ahctf1, Ajuba, Angpt1, Apbb2, Areg, Arhgap22, Arid1a, Arid5a, Atp8b2, Atxn1, Bambi, Bbc3, Bcl9l, Bid, Birc6, Bmp4, C3, Cacybp, Calm1, Camk2d, Casp9, Cbx2, Ccl2, Ccl7, Ccnd2, Cct2, Cd74, Cdk6, Cebpg, Cela1, Cflar, Chac1, Ciart, Clu, Commd6, Cradd, Csf1, Csf2, Ctdp1, Ctgf, Ctns, Cx3cl1, Cxcl1, Cyr61, Dcaf6, Dcun1d1, Ddit3, Ddit4, Dnajb6, Dock7, Dusp10, Dusp7, Dvl1, Dvl2, E2f3,…
GO:0048522	positive regulation of cellular process	2.03732e-25	2.98875e-22	8.54664e-18	5.38439e-16	[2, 3, 4]	Group57	4.46717	249	[Aacs, Abcc1, Ackr3, Actr3, Add1, Ajuba, Angpt1, Apbb2, Areg, Arid1a, Arid5a, Atp8b2, Atxn1, Bambi, Bbc3, Bcar1, Bcl9l, Bid, Birc6, Bmp4, Btg1, C3, Cacybp, Calm1, Camk2d, Casp9, Ccl2, Ccl7, Ccnd2, Cct2, Cd74, Cdc42ep3, Cdk6, Cebpg, Cela1, Cflar, Clstn3, Clu, Cradd, Csf1, Csf2, Csrp2, Ctgf, Cx3cl1, Cxcl1, Cyr61, Dcaf6, Dcun1d1, Ddit3, Ddit4, Dock5, Dock7, Dusp10, Dvl1, Dvl2, Dync1h1, E2f3, Efna1, …
GO:0060255	regulation of macromolecule metabolic process	1.97586e-24	2.89661e-21	8.54664e-18	5.38439e-16	[3, 4]	Group57	4.24185	268	[Abcc1, Abce1, Ackr3, Ahctf1, Ajuba, Angpt1, Apbb2, Areg, Arhgap22, Arid1a, Arid5a, Atp8b2, Atxn1, Bambi, Bbc3, Bcl9l, Bid, Birc6, Bmp4, C3, Cacybp, Calm1, Camk2d, Casp9, Cbx2, Ccl2, Ccl7, Ccnd2, Cct2, Cd74, Cdk6, Cebpg, Cela1, Cflar, Chac1, Ciart, Clu, Commd6, Cradd, Csf1, Csf2, Ctdp1, Ctgf, Cx3cl1, Cyr61, Dcaf6, Dcun1d1, Ddit3, Ddit4, Dnajb6, Dock7, Dusp10, Dusp7, Dvl1, Dvl2, E2f3, Efna1, Egfr,…
GO:0010604	positive regulation of macromolecule metabolic process	4.53642e-24	6.64585e-21	8.54664e-18	5.38439e-16	[3, 4, 5]	Group57	5.22914	178	[Abcc1, Ackr3, Ajuba, Angpt1, Areg, Arid1a, Arid5a, Atp8b2, Atxn1, Bambi, Bbc3, Bcl9l, Bid, Bmp4, C3, Cacybp, Calm1, Camk2d, Casp9, Ccl2, Ccl7, Ccnd2, Cct2, Cd74, Cdk6, Cebpg, Cela1, Cflar, Clu, Cradd, Csf1, Csf2, Ctgf, Cx3cl1, Cyr61, Dcaf6, Dcun1d1, Ddit3, Dock7, Dvl1, Dvl2, E2f3, Efna1, Egfr, Elk4, Enpp2, Esrra, Etaa1, Ets1, Ets2, F3, Fancb, Fas, Fbxl5, Filip1l, Fnip2, Fosl1, Fosl2, Foxo3, Gdf1…
GO:0009893	positive regulation of metabolic process	9.74785e-24	1.42708e-20	8.54664e-18	5.38439e-16	[2, 3, 4]	Group57	5.07227	186	[Abcc1, Ackr3, Ajuba, Angpt1, Areg, Arid1a, Arid5a, Atp8b2, Atxn1, Bambi, Bbc3, Bcl9l, Bid, Bmp4, C3, Cacybp, Calm1, Camk2d, Casp9, Ccl2, Ccl7, Ccnd2, Cct2, Cd74, Cdk6, Cebpg, Cela1, Cflar, Clu, Cradd, Csf1, Csf2, Ctgf, Cx3cl1, Cxcl1, Cyr61, Dcaf6, Dcun1d1, Ddit3, Dock7, Dvl1, Dvl2, Dync1h1, E2f3, Efna1, Egfr, Elk4, Elovl5, Enpp2, Esrra, Etaa1, Ets1, Ets2, F3, Fancb, Fas, Fbxl5, Filip1l, Fnip2, F…
GO:0019222	regulation of metabolic process	1.41291e-23	2.06709e-20	8.54664e-18	5.38439e-16	[2, 3]	Group57	4.12096	278	[Abcc1, Abce1, Ackr3, Ahctf1, Ajuba, Angpt1, Apbb2, Areg, Arhgap22, Arid1a, Arid5a, Atp8b2, Atxn1, Bambi, Bbc3, Bcl9l, Bid, Birc6, Bmp4, C3, Cacybp, Calm1, Camk2d, Casp9, Cbx2, Ccl2, Ccl7, Ccnd2, Cct2, Cd74, Cdk6, Cebpg, Cela1, Cflar, Chac1, Ciart, Clu, Commd6, Cradd, Csf1, Csf2, Ctdp1, Ctgf, Ctns, Cx3cl1, Cxcl1, Cyr61, Dcaf6, Dcun1d1, Ddit3, Ddit4, Dnajb6, Dock7, Dusp10, Dusp7, Dvl1, Dvl2, Dync1…
GO:0051171	regulation of nitrogen compound metabolic process	3.53798e-23	5.17253e-20	8.54664e-18	5.38439e-16	[3, 4]	Group57	4.24621	258	[Abcc1, Abce1, Ackr3, Ahctf1, Ajuba, Angpt1, Apbb2, Areg, Arhgap22, Arid1a, Arid5a, Atp8b2, Atxn1, Bambi, Bbc3, Bcl9l, Bid, Birc6, Bmp4, C3, Cacybp, Calm1, Camk2d, Casp9, Cbx2, Ccl2, Ccl7, Ccnd2, Cct2, Cd74, Cdk6, Cebpg, Cela1, Cflar, Chac1, Ciart, Clu, Commd6, Cradd, Csf1, Csf2, Ctdp1, Ctgf, Cx3cl1, Cyr61, Dcaf6, Dcun1d1, Ddit3, Ddit4, Dnajb6, Dock7, Dusp10, Dusp7, Dvl1, Dvl2, E2f3, Efna1, Egfr,…
GO:0080090	regulation of primary metabolic process	4.13105e-23	6.03547e-20	8.54664e-18	5.38439e-16	[3, 4]	Group57	4.21629	262	[Abcc1, Abce1, Ackr3, Ahctf1, Ajuba, Angpt1, Apbb2, Areg, Arhgap22, Arid1a, Arid5a, Atp8b2, Atxn1, Bambi, Bbc3, Bcl9l, Bid, Birc6, Bmp4, C3, Cacybp, Calm1, Camk2d, Casp9, Cbx2, Ccl2, Ccl7, Ccnd2, Cct2, Cd74, Cdk6, Cebpg, Cela1, Cflar, Chac1, Ciart, Clu, Commd6, Cradd, Csf1, Csf2, Ctdp1, Ctgf, Cx3cl1, Cyr61, Dcaf6, Dcun1d1, Ddit3, Ddit4, Dnajb6, Dock7, Dusp10, Dusp7, Dvl1, Dvl2, E2f3, Efna1, Egfr,…
GO:0048518	positive regulation of biological process	1.0077e-22	1.47125e-19	8.54664e-18	5.38439e-16	[1, 2, 3]	Group57	4.20372	260	[Aacs, Abcc1, Ackr3, Actr3, Add1, Ajuba, Angpt1, Apbb2, Areg, Arid1a, Arid5a, Atp8b2, Atxn1, Bambi, Bbc3, Bcar1, Bcl9l, Bid, Birc6, Bmp4, Btg1, C1ra, C3, Cacna2d1, Cacybp, Calm1, Camk2d, Casp9, Ccl2, Ccl7, Ccnd2, Cct2, Cd74, Cdc42ep3, Cdk6, Cebpg, Cela1, Cflar, Clstn3, Clu, Cradd, Csf1, Csf2, Csrp2, Ctdp1, Ctgf, Cx3cl1, Cxcl1, Cyr61, Dcaf6, Dcun1d1, Ddit3, Ddit4, Dock5, Dock7, Dusp10, Dvl1, Dvl2,…
GO:0031325	positive regulation of cellular metabolic process	1.08498e-22	1.58299e-19	8.54664e-18	5.38439e-16	[3, 4, 5]	Group57	5.14252	175	[Abcc1, Ackr3, Ajuba, Angpt1, Areg, Arid1a, Arid5a, Atxn1, Bambi, Bbc3, Bcl9l, Bid, Bmp4, C3, Cacybp, Calm1, Camk2d, Casp9, Ccl2, Ccl7, Ccnd2, Cct2, Cd74, Cebpg, Cela1, Cflar, Clu, Cradd, Csf1, Csf2, Ctgf, Cx3cl1, Cxcl1, Cyr61, Dcaf6, Dcun1d1, Ddit3, Dock7, Dvl1, Dvl2, E2f3, Efna1, Egfr, Elk4, Elovl5, Enpp2, Esrra, Etaa1, Ets1, Ets2, F3, Fancb, Fas, Fbxl5, Filip1l, Fnip2, Fosl1, Fosl2, Foxo3, Gdf…
GO:0051173	positive regulation of nitrogen compound metabolic process	7.26356e-22	1.05903e-18	8.54664e-18	5.38439e-16	[3, 4, 5]	Group57	5.16764	168	[Abcc1, Ackr3, Ajuba, Angpt1, Areg, Arid1a, Arid5a, Atxn1, Bambi, Bbc3, Bcl9l, Bid, Bmp4, C3, Cacybp, Calm1, Camk2d, Casp9, Ccl2, Ccl7, Ccnd2, Cct2, Cd74, Cebpg, Cela1, Cflar, Clu, Cradd, Csf1, Csf2, Ctgf, Cx3cl1, Cyr61, Dcaf6, Dcun1d1, Ddit3, Dock7, Dvl1, Dvl2, E2f3, Efna1, Egfr, Elk4, Enpp2, Esrra, Etaa1, Ets1, Ets2, F3, Fancb, Fas, Fbxl5, Filip1l, Fnip2, Fosl1, Fosl2, Foxo3, Gdf11, Gdnf, Gfra1…
GO:0048519	negative regulation of biological process	3.3035e-20	4.8132e-17	1.78197e-19	1.14046e-17	[1, 2, 3]	Group63	4.23271	235	[Abcc1, Abce1, Ackr3, Actr3, Add1, Ajuba, Angpt1, Apbb2, Areg, Arhgap10, Arid1a, Arid5a, Atp8b2, Atxn1, Bambi, Bbc3, Bcar1, Bcl9l, Bid, Birc6, Bmp4, Btg1, Btg3, C3, Cacybp, Calm1, Camk2d, Capzb, Cbx2, Ccl2, Ccnd2, Cd74, Cdk6, Cebpg, Cela1, Cflar, Chac1, Chst11, Ciart, Clu, Commd6, Cradd, Csf2, Ctdp1, Ctgf, Ctns, Cx3cl1, Cyr61, Ddit3, Ddit4, Dnajb6, Dock5, Dock7, Dusp10, Dusp7, Dvl1, E2f3, Efna1, …
GO:0032268	regulation of cellular protein metabolic process	1.75072e-19	2.54905e-16	2.18712e-22	1.46537e-20	[4, 5, 6]	Group47	5.25563	147	[Ackr3, Ajuba, Angpt1, Areg, Arid5a, Atp8b2, Bbc3, Bid, Birc6, Bmp4, C3, Calm1, Camk2d, Casp9, Ccl2, Ccl7, Ccnd2, Cd74, Cflar, Chac1, Clu, Cradd, Csf1, Csf2, Ctgf, Cx3cl1, Cyr61, Dcun1d1, Ddit4, Dnajb6, Dock7, Dusp10, Dusp7, Dvl1, Dvl2, Efna1, Egfr, Ehmt2, Eif3b, Enc1, Enpp2, Etaa1, F3, Fas, Fbrs, Fbxl5, Fgfr1op, Filip1l, Fnip2, Foxo3, Gdf11, Gdnf, Gemin5, Gfra1, Gskip, Hhex, Hsbp1, Hsp90aa1, Id1…
GO:0048523	negative regulation of cellular process	2.54987e-19	3.71006e-16	9.50214e-20	6.27141e-18	[2, 3, 4]	Group52	4.31598	218	[Abcc1, Abce1, Ackr3, Actr3, Add1, Ajuba, Angpt1, Apbb2, Areg, Arhgap10, Arid1a, Arid5a, Atp8b2, Atxn1, Bambi, Bbc3, Bcar1, Bcl9l, Bid, Birc6, Bmp4, Btg1, Btg3, C3, Cacybp, Calm1, Camk2d, Capzb, Cbx2, Ccnd2, Cd74, Cdk6, Cela1, Cflar, Chac1, Chst11, Ciart, Clu, Cradd, Csf2, Ctdp1, Ctgf, Ctns, Cx3cl1, Cyr61, Ddit3, Ddit4, Dnajb6, Dusp10, Dusp7, Dvl1, E2f3, Efna1, Egfr, Ehmt2, Eif4b, Elk4, Enc1, Enp…
GO:0051272	positive regulation of cellular component movement	3.22527e-19	4.68954e-16	1.70207e-17	1.05529e-15	[3, 4, 5]	Group61	9.53895	60	[Abcc1, Ackr3, Actr3, Angpt1, Bcar1, Bmp4, Camk2d, Ccl2, Ccl7, Cd74, Csf1, Cx3cl1, Cxcl1, Cyr61, Dock5, Dock7, Egfr, Enpp2, Ets1, F3, Fam110c, Fgfr1op, Grina, Hsbp1, Il1r1, Il6st, Iqsec1, Irs1, Itga5, Jak2, Jun, Kars, Map2k3, Map4k4, Mapk3, Med23, Myc, Myo1c, Nedd9, Nrp1, P2ry2, Pdgfa, Ptgs2, Serpine1, Snai1, Sod2, Sphk1, Spn, Swap70, Tgfb2, Thbs1, Tnfaip6, Trim46, Trp53, Twist1, Vegfa, Wnt5a, Xb…
GO:0030335	positive regulation of cell migration	1.61528e-18	2.347e-15	1.70207e-17	1.05529e-15	[4, 5, 6, 7]	Group61	9.64467	57	[Abcc1, Ackr3, Actr3, Angpt1, Bcar1, Bmp4, Camk2d, Ccl2, Ccl7, Cd74, Csf1, Cx3cl1, Cxcl1, Cyr61, Dock5, Dock7, Egfr, Enpp2, Ets1, F3, Fam110c, Fgfr1op, Hsbp1, Il1r1, Il6st, Iqsec1, Irs1, Itga5, Jak2, Jun, Kars, Map2k3, Map4k4, Mapk3, Med23, Myc, Myo1c, Nedd9, Nrp1, P2ry2, Pdgfa, Ptgs2, Serpine1, Snai1, Sod2, Sphk1, Spn, Swap70, Tgfb2, Thbs1, Tnfaip6, Trp53, Vegfa, Wnt5a, Xbp1, Zc3h12a, Zfp703]
GO:2000147	positive regulation of cell motility	1.80657e-18	2.62314e-15	1.70207e-17	1.05529e-15	[3, 4, 5, 6]	Group61	9.47712	58	[Abcc1, Ackr3, Actr3, Angpt1, Bcar1, Bmp4, Camk2d, Ccl2, Ccl7, Cd74, Csf1, Cx3cl1, Cxcl1, Cyr61, Dock5, Dock7, Egfr, Enpp2, Ets1, F3, Fam110c, Fgfr1op, Hsbp1, Il1r1, Il6st, Iqsec1, Irs1, Itga5, Jak2, Jun, Kars, Map2k3, Map4k4, Mapk3, Med23, Myc, Myo1c, Nedd9, Nrp1, P2ry2, Pdgfa, Ptgs2, Serpine1, Snai1, Sod2, Sphk1, Spn, Swap70, Tgfb2, Thbs1, Tnfaip6, Trp53, Twist1, Vegfa, Wnt5a, Xbp1, Zc3h12a, Zf…
GO:0051246	regulation of protein metabolic process	2.46389e-18	3.5751e-15	2.18712e-22	1.46537e-20	[4, 5]	Group47	5.03501	151	[Ackr3, Ajuba, Angpt1, Areg, Arid5a, Atp8b2, Bbc3, Bid, Birc6, Bmp4, C3, Calm1, Camk2d, Casp9, Ccl2, Ccl7, Ccnd2, Cd74, Cebpg, Cflar, Chac1, Clu, Cradd, Csf1, Csf2, Ctgf, Cx3cl1, Cyr61, Dcun1d1, Ddit4, Dnajb6, Dock7, Dusp10, Dusp7, Dvl1, Dvl2, Efna1, Egfr, Ehmt2, Eif3b, Enc1, Enpp2, Etaa1, F3, Fas, Fbrs, Fbxl5, Fgfr1op, Filip1l, Fnip2, Foxo3, Gdf11, Gdnf, Gemin5, Gfra1, Gskip, Hhex, Hsbp1, Hsp90a…
GO:0044267	cellular protein metabolic process	8.0825e-18	1.17196e-14	1.41195e-14	7.05977e-13	[4, 5]	Group66	4.20869	217	[Abce1, Ackr3, Ajuba, Angpt1, Areg, Arid5a, Asb6, Atp8b2, Bbc3, Bid, Birc6, Bmp4, Btg1, C3, Calm1, Camk2d, Cars, Casp9, Ccl2, Ccl7, Ccnd2, Cd74, Cdk14, Cdk17, Cdk6, Cflar, Chac1, Clu, Cradd, Csf1, Csf2, Ctdp1, Ctgf, Cx3cl1, Cyr61, Dcaf6, Dcun1d1, Ddit3, Ddit4, Dnajb6, Dock7, Dtx3, Dusp10, Dusp7, Dvl1, Dvl2, Efna1, Egfr, Ehmt2, Eif3b, Eif3m, Eif4b, Elk4, Enc1, Enpp2, Ephb4, Ero1l, Etaa1, F3, Fas, …
GO:0070887	cellular response to chemical stimulus	2.36973e-17	3.43374e-14	3.02663e-13	1.24092e-11	[3]	Group60	4.90481	152	[Aacs, Abcc1, Ackr3, Actr3, Add1, Ajuba, Angpt1, Arid1a, Arid5a, Atp8b2, Bambi, Bcar1, Bcl9l, Bmp4, C3, Cacna2d1, Cacybp, Casp9, Ccl2, Ccl7, Cd74, Cflar, Chst11, Clu, Csf1, Csf2, Ctgf, Cx3cl1, Cxcl1, Cyr61, Ddit3, Ddit4, Egfr, Ehmt2, Eif4b, Elmo2, Enpp2, Ero1l, Esrra, Ets1, F3, Fancb, Fas, Foxo3, Gbp2, Gdnf, Gfra1, Git1, Gskip, H2afz, Hhex, Hilpda, Hipk1, Hsbp1, Id1, Ifi202b, Ifi47, Ifnar2, Ifngr…
GO:0040017	positive regulation of locomotion	2.58935e-17	3.74937e-14	1.70207e-17	1.05529e-15	[2, 3, 4]	Group61	8.95062	58	[Abcc1, Ackr3, Actr3, Angpt1, Bcar1, Bmp4, Camk2d, Ccl2, Ccl7, Cd74, Csf1, Cx3cl1, Cxcl1, Cyr61, Dock5, Dock7, Egfr, Enpp2, Ets1, F3, Fam110c, Fgfr1op, Hsbp1, Il1r1, Il6st, Iqsec1, Irs1, Itga5, Jak2, Jun, Kars, Map2k3, Map4k4, Mapk3, Med23, Myc, Myo1c, Nedd9, Nrp1, P2ry2, Pdgfa, Ptgs2, Serpine1, Snai1, Sod2, Sphk1, Spn, Swap70, Tgfb2, Thbs1, Tnfaip6, Trp53, Twist1, Vegfa, Wnt5a, Xbp1, Zc3h12a, Zf…
GO:0009889	regulation of biosynthetic process	2.8246e-17	4.0872e-14	1.78197e-19	1.14046e-17	[3, 4]	Group63	4.36632	195	[Abcc1, Ahctf1, Ajuba, Angpt1, Apbb2, Arhgap22, Arid1a, Arid5a, Atp8b2, Atxn1, Bambi, Bcl9l, Bmp4, C3, Cacybp, Calm1, Cbx2, Ccl2, Cct2, Cd74, Cdk6, Cebpg, Cela1, Cflar, Ciart, Clu, Commd6, Csf2, Ctdp1, Ctgf, Ctns, Cx3cl1, Cyr61, Dcaf6, Ddit3, Ddit4, Dnajb6, Dvl1, Dvl2, E2f3, Efna1, Egfr, Ehmt2, Eif3b, Eif4b, Elk4, Elovl5, Enc1, Esrra, Ets1, Ets2, Fnip2, Fosl1, Fosl2, Foxo3, Fzd6, Gdnf, Gemin5, Gl…
GO:0031326	regulation of cellular biosynthetic process	5.24013e-17	7.57723e-14	1.78197e-19	1.14046e-17	[4, 5]	Group63	4.36264	192	[Abcc1, Ahctf1, Ajuba, Angpt1, Apbb2, Arhgap22, Arid1a, Arid5a, Atp8b2, Atxn1, Bambi, Bcl9l, Bmp4, C3, Cacybp, Calm1, Cbx2, Cct2, Cd74, Cdk6, Cebpg, Cela1, Cflar, Ciart, Clu, Commd6, Csf2, Ctdp1, Ctns, Cx3cl1, Cyr61, Dcaf6, Ddit3, Ddit4, Dnajb6, Dvl1, Dvl2, E2f3, Efna1, Egfr, Ehmt2, Eif3b, Eif4b, Elk4, Elovl5, Enc1, Esrra, Ets1, Ets2, Fnip2, Fosl1, Fosl2, Foxo3, Fzd6, Gdnf, Gemin5, Glis3, H2afz, …
GO:0071310	cellular response to organic substance	7.729e-17	1.11684e-13	1.35102e-12	5.13387e-11	[4]	Group38	5.1846	132	[Aacs, Ackr3, Actr3, Add1, Angpt1, Arid1a, Arid5a, Atp8b2, Bambi, Bcar1, Bcl9l, Bmp4, C3, Cacna2d1, Cacybp, Casp9, Ccl2, Ccl7, Cd74, Cflar, Chst11, Clu, Csf1, Csf2, Ctgf, Cx3cl1, Cxcl1, Cyr61, Ddit3, Ddit4, Egfr, Ehmt2, Eif4b, Ero1l, Esrra, F3, Fancb, Fas, Foxo3, Gbp2, Gdnf, Gfra1, Git1, H2afz, Hhex, Hipk1, Hsbp1, Id1, Ifi202b, Ifi47, Ifnar2, Ifngr2, Il1r1, Il1rap, Il6st, Inppl1, Irs1, Itpr2, Jak…
GO:0042127	regulation of cell proliferation	8.57369e-17	1.23804e-13	9.07668e-17	5.26447e-15	[2, 3, 4]	Group16	5.72321	110	[Abcc1, Angpt1, Areg, Atp8b2, Atxn1, Bambi, Bid, Birc6, Bmp4, Btg1, Camk2d, Ccl2, Ccnd2, Cd74, Cdk6, Cela1, Cflar, Chst11, Clu, Csf1, Csf2, Csrp2, Ctgf, Cx3cl1, Cxcl1, Cyr61, Dusp10, Dvl2, E2f3, Egfr, Enpp2, Esrra, Ets1, F3, Fas, Fbrs, Fgfr1op, Fosl1, Fosl2, Foxo3, Gdf11, Gdnf, Grn, Hhex, Hilpda, Hipk1, Hist1h2ap, Id1, Ier5, Il6st, Inppl1, Irs1, Jak2, Jun, Kars, Klf4, Klf9, Lbh, Mafg, Mapk11, Mef…
GO:0042325	regulation of phosphorylation	2.53055e-16	3.65158e-13	1.95381e-17	1.19183e-15	[6, 7]	Group48	5.9312	100	[Ackr3, Ajuba, Angpt1, Areg, Atp8b2, Atxn1, Bmp4, C3, Camk2d, Ccl2, Ccl7, Ccnd2, Cd74, Cflar, Clu, Csf1, Csf2, Ctgf, Cx3cl1, Cyr61, Ddit4, Dock7, Dusp10, Dusp7, Dvl1, Dvl2, Efna1, Egfr, Enpp2, Etaa1, Fas, Fgfr1op, Filip1l, Fnip2, Gdf11, Gdnf, Gfra1, Gskip, Hhex, Hsbp1, Hsp90aa1, Id1, Il6st, Inppl1, Irs1, Itga5, Jak2, Jun, Kars, Kidins220, Klf4, Lemd2, Lrp8, Map2k3, Map4k2, Map4k4, Mapk3, Mfhas1, …
GO:0010556	regulation of macromolecule biosynthetic process	3.43901e-16	4.95906e-13	1.78197e-19	1.14046e-17	[4, 5]	Group63	4.35704	185	[Abcc1, Ahctf1, Ajuba, Angpt1, Apbb2, Arhgap22, Arid1a, Arid5a, Atp8b2, Atxn1, Bambi, Bcl9l, Bmp4, Cacybp, Calm1, Cbx2, Ccl2, Cct2, Cd74, Cdk6, Cebpg, Cela1, Cflar, Ciart, Clu, Commd6, Csf2, Ctdp1, Cx3cl1, Cyr61, Dcaf6, Ddit3, Dnajb6, Dvl1, Dvl2, E2f3, Efna1, Egfr, Ehmt2, Eif3b, Eif4b, Elk4, Enc1, Esrra, Ets1, Ets2, Fnip2, Fosl1, Fosl2, Foxo3, Fzd6, Gdnf, Gemin5, Glis3, H2afz, Hhex, Hipk1, Hivep1…
GO:0019219	regulation of nucleobase-containing compound metabolic process	8.13736e-16	1.17259e-12	1.78197e-19	1.14046e-17	[4, 5]	Group63	4.34167	184	[Abcc1, Abce1, Ahctf1, Ajuba, Apbb2, Arhgap22, Arid1a, Arid5a, Atp8b2, Atxn1, Bambi, Bcl9l, Bmp4, Cacybp, Calm1, Cbx2, Cct2, Cd74, Cdk6, Cebpg, Cela1, Cflar, Ciart, Clu, Commd6, Csf2, Ctdp1, Cx3cl1, Cyr61, Dcaf6, Ddit3, Ddit4, Dnajb6, Dvl1, Dvl2, E2f3, Efna1, Egfr, Ehmt2, Eif4b, Elk4, Esrra, Ets1, Ets2, Fancb, Fnip2, Fosl1, Fosl2, Foxo3, Fzd6, Gdnf, Glis3, H2afz, Hhex, Hipk1, Hivep1, Hsbp1, Hsp90…
GO:0010468	regulation of gene expression	1.07616e-15	1.54967e-12	1.78197e-19	1.14046e-17	[4, 5]	Group63	4.2229	194	[Abcc1, Ahctf1, Ajuba, Angpt1, Apbb2, Arhgap22, Arid1a, Arid5a, Atp8b2, Atxn1, Bambi, Bcl9l, Bmp4, C3, Calm1, Cbx2, Cd74, Cdk6, Cebpg, Cela1, Cflar, Chac1, Ciart, Clu, Commd6, Csf1, Csf2, Ctdp1, Ctgf, Cx3cl1, Cyr61, Dcaf6, Ddit3, Dnajb6, Dvl1, Dvl2, E2f3, Efna1, Egfr, Ehmt2, Eif3b, Eif4b, Elk4, Enc1, Esrra, Ets1, Ets2, Fas, Fnip2, Fosl1, Fosl2, Foxo3, Fzd6, Gdnf, Gemin5, Glis3, H2afz, Hhex, Hipk1…
GO:0032270	positive regulation of cellular protein metabolic process	1.08232e-15	1.55745e-12	1.03744e-19	6.74335e-18	[4, 5, 6, 7]	Group64	5.84726	98	[Ackr3, Ajuba, Angpt1, Areg, Arid5a, Bbc3, Bid, Bmp4, C3, Calm1, Camk2d, Casp9, Ccl2, Ccl7, Ccnd2, Cd74, Cflar, Clu, Cradd, Csf1, Csf2, Ctgf, Cx3cl1, Cyr61, Dcun1d1, Dock7, Dvl1, Dvl2, Efna1, Egfr, Enpp2, Etaa1, F3, Fas, Fbxl5, Filip1l, Fnip2, Gdf11, Gdnf, Gfra1, Hsp90aa1, Il6st, Itga5, Jak2, Jdp2, Jun, Kars, Klf4, Larp1, Lonrf1, Lpin1, Lrp8, Map2k3, Map4k2, Map4k4, Mapk3, Mfhas1, Myc, Myh9, Nedd…
GO:0050793	regulation of developmental process	1.27865e-15	1.8387e-12	9.55022e-13	3.82009e-11	[2, 3]	Group46	4.8628	140	[Abcc1, Actr3, Add1, Areg, Atp8b2, Atxn1, Bambi, Bcar1, Bcl9l, Bmp4, Btg1, C3, Calm1, Camk2d, Capzb, Ccl2, Ccl7, Cd74, Cdc42ep3, Cdk6, Cela1, Cflar, Clstn3, Clu, Csf1, Csf2, Ctdp1, Ctgf, Cx3cl1, Cxcl1, Cyr61, Ddit3, Dock5, Dock7, Dusp10, Dvl1, Dvl2, Efna1, Egfr, Enc1, Enpp2, Ephb4, Esrra, Ets1, F3, Fas, Foxo3, Fzd6, Gas7, Gdf11, Gdnf, Grn, Hhex, Hsbp1, Hsp90aa1, Id1, Il1r1, Il1rap, Il6st, Inppl1,…
GO:0030334	regulation of cell migration	1.29119e-15	1.85545e-12	1.70207e-17	1.05529e-15	[4, 5, 6]	Group61	7.24029	69	[Abcc1, Ackr3, Actr3, Ajuba, Angpt1, Bcar1, Bmp4, Camk2d, Ccl2, Ccl7, Cd74, Csf1, Cx3cl1, Cxcl1, Cyr61, Dock5, Dock7, Dusp10, Efna1, Egfr, Enpp2, Ets1, F3, Fam110c, Fgfr1op, Foxo3, Hsbp1, Il1r1, Il6st, Iqsec1, Irs1, Itga5, Jak2, Jun, Kars, Klf4, Map2k3, Map4k4, Mapk3, Med23, Mta2, Myc, Myo1c, Nedd9, Nf1, Nov, Nrg1, Nrp1, P2ry2, Pdgfa, Ptgs2, Rbpj, Serpine1, Snai1, Sod2, Spata13, Sphk1, Spn, Swap7…
GO:0010033	response to organic substance	1.41922e-15	2.03799e-12	1.35102e-12	5.13387e-11	[3]	Group38	4.58213	159	[Aacs, Ackr3, Actr3, Add1, Angpt1, Areg, Arid1a, Arid5a, Atp8b2, Bambi, Bcar1, Bcl9l, Bid, Bmp4, Btg1, C3, Cacna2d1, Cacybp, Calm1, Casp9, Ccl2, Ccl7, Cd74, Cflar, Chac1, Chst11, Clu, Csf1, Csf2, Ctgf, Cx3cl1, Cxcl1, Cyr61, Ddit3, Ddit4, Dnaaf2, Dusp10, Egfr, Ehmt2, Eif4b, Ero1l, Esrra, Ets1, F3, Fancb, Fas, Fbrs, Fosl1, Fosl2, Foxo3, Gbp2, Gdnf, Gfra1, Git1, Grn, H2afz, Hhex, Hipk1, Hsbp1, Hsp90…
GO:2000026	regulation of multicellular organismal development	1.66172e-15	2.38457e-12	9.55022e-13	3.82009e-11	[3, 4]	Group46	5.24923	119	[Abcc1, Actr3, Add1, Atp8b2, Atxn1, Bambi, Bcl9l, Bmp4, Btg1, C3, Calm1, Camk2d, Ccl2, Cd74, Cdk6, Cela1, Cflar, Clstn3, Csf1, Ctdp1, Ctgf, Cx3cl1, Cxcl1, Cyr61, Ddit3, Dock7, Dusp10, Dvl1, Dvl2, Efna1, Egfr, Enc1, Enpp2, Ephb4, Esrra, Ets1, F3, Fas, Foxo3, Fzd6, Gdf11, Gdnf, Grn, Hhex, Hsbp1, Hsp90aa1, Id1, Il1r1, Il1rap, Il6st, Inppl1, Itga5, Jun, Kidins220, Klf4, Klhl25, Lbh, Llph, Lrp8, Mafb,…
GO:2000112	regulation of cellular macromolecule biosynthetic process	1.88432e-15	2.70212e-12	1.41195e-14	7.05977e-13	[5, 6]	Group66	4.34153	180	[Abcc1, Ahctf1, Ajuba, Angpt1, Apbb2, Arhgap22, Arid1a, Arid5a, Atp8b2, Atxn1, Bambi, Bcl9l, Bmp4, Cacybp, Calm1, Cbx2, Cct2, Cd74, Cdk6, Cebpg, Cela1, Cflar, Ciart, Clu, Commd6, Csf2, Ctdp1, Cx3cl1, Cyr61, Dcaf6, Ddit3, Dnajb6, Dvl1, Dvl2, E2f3, Efna1, Egfr, Ehmt2, Eif3b, Elk4, Enc1, Esrra, Ets1, Ets2, Fnip2, Fosl1, Fosl2, Foxo3, Fzd6, Gdnf, Gemin5, Glis3, H2afz, Hhex, Hipk1, Hivep1, Hsp90aa1, I…
GO:0045595	regulation of cell differentiation	2.07092e-15	2.96763e-12	9.55022e-13	3.82009e-11	[3, 4]	Group46	5.41848	112	[Abcc1, Actr3, Add1, Areg, Atp8b2, Atxn1, Bambi, Bcar1, Bcl9l, Bmp4, Btg1, Calm1, Camk2d, Cd74, Cdk6, Cela1, Cflar, Clu, Csf1, Csf2, Ctdp1, Ctgf, Cx3cl1, Cyr61, Ddit3, Dock5, Dock7, Dusp10, Dvl1, Dvl2, Efna1, Egfr, Enc1, Enpp2, Esrra, Ets1, Fas, Foxo3, Gdf11, Gdnf, Grn, Hsbp1, Hsp90aa1, Id1, Il1r1, Il1rap, Il6st, Inppl1, Jak2, Jdp2, Jun, Kidins220, Klf4, Klhl25, Lbh, Llph, Lpin1, Lrp8, Mafb, Mafg…
GO:0044271	cellular nitrogen compound biosynthetic process	3.21056e-15	4.59752e-12	1.41195e-14	7.05977e-13	[4]	Group66	4.09836	205	[Abcc1, Abce1, Ahctf1, Ajuba, Aldh9a1, Amd1, Angpt1, Apbb2, Arhgap22, Arid1a, Arid5a, Atp8b2, Atxn1, Bambi, Bcl9l, Bmp4, Calm1, Cars, Cbx2, Cct2, Cd74, Cdk6, Cebpg, Cela1, Cers6, Cflar, Ciart, Clu, Commd6, Csf2, Ctdp1, Ctgf, Cx3cl1, Cyr61, Dcaf6, Ddit3, Ddit4, Dnajb6, Dvl1, Dvl2, E2f3, Efna1, Egfr, Ehmt2, Eif3b, Eif3m, Eif4b, Elk4, Elovl4, Elovl5, Enc1, Esrra, Ets1, Ets2, Fnip2, Fosl1, Fosl2, Fox…
GO:0051247	positive regulation of protein metabolic process	3.43546e-15	4.91615e-12	2.96643e-17	1.7502e-15	[4, 5, 6]	Group56	5.68374	101	[Ackr3, Ajuba, Angpt1, Areg, Arid5a, Bbc3, Bid, Bmp4, C3, Calm1, Camk2d, Casp9, Ccl2, Ccl7, Ccnd2, Cd74, Cebpg, Cflar, Clu, Cradd, Csf1, Csf2, Ctgf, Cx3cl1, Cyr61, Dcun1d1, Dock7, Dvl1, Dvl2, Efna1, Egfr, Enpp2, Etaa1, F3, Fas, Fbxl5, Filip1l, Fnip2, Gdf11, Gdnf, Gfra1, Hsbp1, Hsp90aa1, Il6st, Itga5, Jak2, Jdp2, Jun, Kars, Klf4, Larp1, Lonrf1, Lpin1, Lrp8, Map2k3, Map4k2, Map4k4, Mapk3, Mfhas1, M…
GO:0001932	regulation of protein phosphorylation	3.97121e-15	5.67883e-12	2.18712e-22	1.46537e-20	[6, 7, 8]	Group47	5.9387	93	[Ackr3, Ajuba, Angpt1, Areg, Atp8b2, Bmp4, C3, Camk2d, Ccl2, Ccl7, Ccnd2, Cd74, Cflar, Clu, Csf1, Csf2, Ctgf, Cx3cl1, Cyr61, Ddit4, Dock7, Dusp10, Dusp7, Dvl1, Dvl2, Efna1, Egfr, Enpp2, Etaa1, Fas, Fgfr1op, Filip1l, Fnip2, Gdf11, Gdnf, Gfra1, Gskip, Hhex, Hsbp1, Hsp90aa1, Id1, Il6st, Inppl1, Itga5, Jak2, Jun, Kars, Kidins220, Klf4, Lemd2, Lrp8, Map2k3, Map4k2, Map4k4, Mapk3, Mfhas1, Mob1b, Nedd9,…
GO:2000145	regulation of cell motility	4.76558e-15	6.81001e-12	1.70207e-17	1.05529e-15	[3, 4, 5]	Group61	6.98603	70	[Abcc1, Ackr3, Actr3, Ajuba, Angpt1, Bcar1, Bmp4, Camk2d, Ccl2, Ccl7, Cd74, Csf1, Cx3cl1, Cxcl1, Cyr61, Dock5, Dock7, Dusp10, Efna1, Egfr, Enpp2, Ets1, F3, Fam110c, Fgfr1op, Foxo3, Hsbp1, Il1r1, Il6st, Iqsec1, Irs1, Itga5, Jak2, Jun, Kars, Klf4, Map2k3, Map4k4, Mapk3, Med23, Mta2, Myc, Myo1c, Nedd9, Nf1, Nov, Nrg1, Nrp1, P2ry2, Pdgfa, Ptgs2, Rbpj, Serpine1, Snai1, Sod2, Spata13, Sphk1, Spn, Swap7…
GO:0006915	apoptotic process	6.92204e-15	9.88467e-12	1.92552e-13	8.27974e-12	[4]	Group43	5.32066	112	[Ackr3, Angpt1, Apbb2, Arhgap10, Atp8b2, Bbc3, Bid, Birc6, Blcap, Bmp4, Btg1, Camk2d, Casp9, Ccnd2, Cd74, Cflar, Chac1, Chst11, Clu, Cradd, Csf2, Ctgf, Cx3cl1, Cyr61, Ddit3, Ddit4, Dnajb6, E2f3, Efna1, Egfr, Elmo2, Ero1l, Ets1, F3, Fas, Fnip2, Fosl1, Foxo3, Gdf11, Gdnf, Grina, Gskip, Hipk1, Hs1bp3, Hsbp1, Hsp90aa1, Id1, Ifi202b, Itga5, Jak2, Jun, Klf4, Map2k3, Map4k2, Map4k4, Mapk3, Mcl1, Mef2d, …
GO:0036211	protein modification process	7.3332e-15	1.04645e-11	1.41195e-14	7.05977e-13	[4, 5]	Group66	4.32205	175	[Ackr3, Ajuba, Angpt1, Areg, Arid5a, Asb6, Atp8b2, Birc6, Bmp4, Btg1, C3, Calm1, Camk2d, Ccl2, Ccl7, Ccnd2, Cd74, Cdk14, Cdk17, Cdk6, Cflar, Clu, Csf1, Csf2, Ctdp1, Ctgf, Cx3cl1, Cyr61, Dcaf6, Dcun1d1, Ddit4, Dock7, Dtx3, Dusp10, Dusp7, Dvl1, Dvl2, Efna1, Egfr, Ehmt2, Elk4, Enc1, Enpp2, Ephb4, Ero1l, Etaa1, Fas, Fbrs, Fbxl5, Fbxo21, Fgfr1op, Filip1l, Fnip2, Gdf11, Gdnf, Gfra1, Gskip, Hhex, Hipk1,…
GO:0006464	cellular protein modification process	7.3332e-15	1.04645e-11	1.41195e-14	7.05977e-13	[5, 6]	Group66	4.32205	175	[Ackr3, Ajuba, Angpt1, Areg, Arid5a, Asb6, Atp8b2, Birc6, Bmp4, Btg1, C3, Calm1, Camk2d, Ccl2, Ccl7, Ccnd2, Cd74, Cdk14, Cdk17, Cdk6, Cflar, Clu, Csf1, Csf2, Ctdp1, Ctgf, Cx3cl1, Cyr61, Dcaf6, Dcun1d1, Ddit4, Dock7, Dtx3, Dusp10, Dusp7, Dvl1, Dvl2, Efna1, Egfr, Ehmt2, Elk4, Enc1, Enpp2, Ephb4, Ero1l, Etaa1, Fas, Fbrs, Fbxl5, Fbxo21, Fgfr1op, Filip1l, Fnip2, Gdf11, Gdnf, Gfra1, Gskip, Hhex, Hipk1,…
GO:0051252	regulation of RNA metabolic process	9.59123e-15	1.36771e-11	1.78197e-19	1.14046e-17	[4, 5, 6, 7]	Group63	4.34783	172	[Abcc1, Abce1, Ahctf1, Ajuba, Apbb2, Arhgap22, Arid1a, Arid5a, Atp8b2, Atxn1, Bambi, Bcl9l, Bmp4, Calm1, Cbx2, Cd74, Cdk6, Cebpg, Cela1, Cflar, Ciart, Clu, Commd6, Csf2, Ctdp1, Cx3cl1, Cyr61, Dcaf6, Ddit3, Dnajb6, Dvl1, Dvl2, E2f3, Efna1, Egfr, Ehmt2, Eif4b, Elk4, Esrra, Ets1, Ets2, Fnip2, Fosl1, Fosl2, Foxo3, Fzd6, Gdnf, Glis3, H2afz, Hhex, Hipk1, Hivep1, Hsbp1, Id1, Ier5, Ifnar2, Il1rap, Irf2bp…
GO:0051172	negative regulation of nitrogen compound metabolic process	1.00157e-14	1.42724e-11	2.18712e-22	1.46537e-20	[3, 4, 5]	Group47	4.90566	130	[Abce1, Ajuba, Angpt1, Arid1a, Arid5a, Atp8b2, Atxn1, Birc6, Bmp4, C3, Calm1, Cbx2, Cdk6, Cela1, Cflar, Chac1, Ciart, Clu, Csf2, Ddit3, Ddit4, Dnajb6, Dusp10, Dusp7, Dvl1, Efna1, Egfr, Ehmt2, Eif4b, Elk4, Enc1, Esrra, Ets2, Fancb, Fgfr1op, Fnip2, Foxo3, Gdnf, Glis3, Gskip, H2afz, Hhex, Hipk1, Hivep1, Hsbp1, Id1, Ifi202b, Inppl1, Irf2bp2, Irf2bpl, Irx1, Jdp2, Jun, Kctd1, Klf3, Klf4, Klhl25, Larp1,…
GO:0040012	regulation of locomotion	1.06532e-14	1.51701e-11	1.70207e-17	1.05529e-15	[2, 3]	Group61	6.69111	73	[Abcc1, Ackr3, Actr3, Ajuba, Angpt1, Bcar1, Bmp4, Camk2d, Ccl2, Ccl7, Cd74, Csf1, Cx3cl1, Cxcl1, Cyr61, Dock5, Dock7, Dusp10, Efna1, Egfr, Enpp2, Ets1, F3, Fam110c, Fgfr1op, Foxo3, Hsbp1, Il1r1, Il6st, Iqsec1, Irs1, Itga5, Jak2, Jun, Kars, Klf4, Map2k3, Map4k4, Mapk3, Med23, Mta2, Myc, Mycbp2, Myo1c, Nedd9, Nf1, Nov, Nrg1, Nrp1, P2ry2, Pdgfa, Ptgs2, Rbpj, Serpine1, Snai1, Sod2, Spata13, Sphk1, Sp…
GO:0031324	negative regulation of cellular metabolic process	1.12777e-14	1.60482e-11	2.18712e-22	1.46537e-20	[3, 4, 5]	Group47	4.80565	136	[Abce1, Ajuba, Angpt1, Arid1a, Arid5a, Atp8b2, Atxn1, Birc6, Bmp4, C3, Calm1, Cbx2, Cdk6, Cela1, Cflar, Chac1, Ciart, Clu, Csf2, Ctns, Ddit3, Ddit4, Dnajb6, Dusp10, Dusp7, Dvl1, Efna1, Ehmt2, Eif4b, Elk4, Enc1, Esrra, Ets2, Fancb, Fgfr1op, Fnip2, Foxo3, Gdnf, Glis3, Gskip, H2afz, Hhex, Hipk1, Hivep1, Hsbp1, Id1, Ifi202b, Inppl1, Irf2bp2, Irf2bpl, Irx1, Jdp2, Jun, Kctd1, Klf3, Klf4, Klhl25, Larp1,…
GO:0051270	regulation of cellular component movement	1.28412e-14	1.82601e-11	1.70207e-17	1.05529e-15	[3, 4]	Group61	6.66667	73	[Abcc1, Ackr3, Actr3, Ajuba, Angpt1, Bcar1, Bmp4, Camk2d, Ccl2, Ccl7, Cd74, Csf1, Cx3cl1, Cxcl1, Cyr61, Dock5, Dock7, Dusp10, Efna1, Egfr, Enpp2, Ets1, F3, Fam110c, Fgfr1op, Foxo3, Grina, Hsbp1, Il1r1, Il6st, Iqsec1, Irs1, Itga5, Jak2, Jun, Kars, Klf4, Map2k3, Map4k4, Mapk3, Med23, Mta2, Myc, Mycbp2, Myo1c, Nedd9, Nf1, Nov, Nrg1, Nrp1, P2ry2, Pdgfa, Ptgs2, Rbpj, Serpine1, Snai1, Sod2, Spata13, Sp…
GO:0016477	cell migration	1.49917e-14	2.13032e-11	3.38117e-16	1.82583e-14	[3, 4]	Group53	5.90551	90	[Abcc1, Ackr3, Actr3, Ajuba, Angpt1, Apbb2, Bambi, Bcar1, Bmp4, Camk2d, Ccl2, Ccl7, Cd74, Csf1, Ctgf, Cx3cl1, Cxcl1, Cyr61, Ddit4, Dock5, Dock7, Dusp10, Efna1, Egfr, Elmo2, Enpp2, Ephb4, Ets1, F3, Fam110c, Fgfr1op, Foxo3, Gdnf, Gfra1, Hsbp1, Hsp90aa1, Il1r1, Il6st, Iqsec1, Irs1, Itga5, Jak2, Jun, Kars, Klf4, Lrp8, Lyst, Map2k3, Map4k4, Mapk3, Med23, Mta2, Myc, Myh9, Myo1c, Nedd9, Nf1, Nov, Nrg1, …
GO:0031399	regulation of protein modification process	1.50024e-14	2.13034e-11	1.41195e-14	7.05977e-13	[5, 6, 7]	Group66	5.39043	107	[Ackr3, Ajuba, Angpt1, Areg, Arid5a, Atp8b2, Bmp4, C3, Calm1, Camk2d, Ccl2, Ccl7, Ccnd2, Cd74, Cflar, Clu, Csf1, Csf2, Ctgf, Cx3cl1, Cyr61, Dcun1d1, Ddit4, Dock7, Dusp10, Dusp7, Dvl1, Dvl2, Efna1, Egfr, Ehmt2, Enpp2, Etaa1, Fas, Fbrs, Fgfr1op, Filip1l, Fnip2, Gdf11, Gdnf, Gfra1, Gskip, Hhex, Hsbp1, Hsp90aa1, Id1, Il6st, Inppl1, Itga5, Jak2, Jdp2, Jun, Kars, Kidins220, Klf4, Lemd2, Lpin1, Lrp8, Ma…
GO:0009966	regulation of signal transduction	1.54369e-14	2.1905e-11	9.50214e-20	6.27141e-18	[3, 4, 5]	Group52	4.60772	148	[Abcc1, Ackr3, Ajuba, Angpt1, Areg, Arid5a, Atp8b2, Atxn1, Bambi, Bbc3, Bcl9l, Bid, Birc6, Bmp4, C3, Calm1, Camk2d, Capzb, Ccl2, Ccl7, Cd74, Cdk14, Cflar, Chac1, Chst11, Clu, Cradd, Csf1, Csf2, Ctgf, Cx3cl1, Cxcl1, Cyr61, Ddit3, Ddit4, Dusp10, Dusp7, Dvl1, Dvl2, Efna1, Egfr, F3, Fam110c, Fas, Fbrs, Fgd3, Foxo3, Fzd6, Gdf11, Gdnf, Git1, Grina, Grn, Gskip, Hhex, Hipk1, Hsbp1, Hsp90aa1, Id1, Il1r1, …
GO:0012501	programmed cell death	2.32224e-14	3.29294e-11	1.92552e-13	8.27974e-12	[3]	Group43	5.21901	112	[Ackr3, Angpt1, Apbb2, Arhgap10, Atp8b2, Bbc3, Bid, Birc6, Blcap, Bmp4, Btg1, Camk2d, Casp9, Ccnd2, Cd74, Cflar, Chac1, Chst11, Clu, Cradd, Csf2, Ctgf, Cx3cl1, Cyr61, Ddit3, Ddit4, Dnajb6, E2f3, Efna1, Egfr, Elmo2, Ero1l, Ets1, F3, Fas, Fnip2, Fosl1, Foxo3, Gdf11, Gdnf, Grina, Gskip, Hipk1, Hs1bp3, Hsbp1, Hsp90aa1, Id1, Ifi202b, Itga5, Jak2, Jun, Klf4, Map2k3, Map4k2, Map4k4, Mapk3, Mcl1, Mef2d, …
GO:0019220	regulation of phosphate metabolic process	2.40678e-14	3.41041e-11	1.95381e-17	1.19183e-15	[5, 6]	Group48	5.44685	103	[Ackr3, Ajuba, Angpt1, Areg, Atp8b2, Atxn1, Bmp4, C3, Calm1, Camk2d, Ccl2, Ccl7, Ccnd2, Cd74, Cflar, Clu, Csf1, Csf2, Ctgf, Cx3cl1, Cyr61, Ddit4, Dock7, Dusp10, Dusp7, Dvl1, Dvl2, Efna1, Egfr, Enpp2, Etaa1, Fas, Fgfr1op, Filip1l, Fnip2, Gdf11, Gdnf, Gfra1, Gskip, Hhex, Hsbp1, Hsp90aa1, Id1, Il6st, Inppl1, Irs1, Itga5, Jak2, Jun, Kars, Kidins220, Klf4, Lemd2, Lrp8, Map2k3, Map4k2, Map4k4, Mapk3, M…
GO:0051174	regulation of phosphorus metabolic process	2.44836e-14	3.46687e-11	1.95381e-17	1.19183e-15	[4, 5]	Group48	5.44397	103	[Ackr3, Ajuba, Angpt1, Areg, Atp8b2, Atxn1, Bmp4, C3, Calm1, Camk2d, Ccl2, Ccl7, Ccnd2, Cd74, Cflar, Clu, Csf1, Csf2, Ctgf, Cx3cl1, Cyr61, Ddit4, Dock7, Dusp10, Dusp7, Dvl1, Dvl2, Efna1, Egfr, Enpp2, Etaa1, Fas, Fgfr1op, Filip1l, Fnip2, Gdf11, Gdnf, Gfra1, Gskip, Hhex, Hsbp1, Hsp90aa1, Id1, Il6st, Inppl1, Irs1, Itga5, Jak2, Jun, Kars, Kidins220, Klf4, Lemd2, Lrp8, Map2k3, Map4k2, Map4k4, Mapk3, M…
GO:0042327	positive regulation of phosphorylation	3.10167e-14	4.38886e-11	3.6952e-12	1.33027e-10	[6, 7, 8]	Group50	6.49693	74	[Ackr3, Ajuba, Angpt1, Areg, Bmp4, C3, Camk2d, Ccl2, Ccl7, Ccnd2, Cd74, Cflar, Clu, Csf1, Csf2, Ctgf, Cx3cl1, Cyr61, Dock7, Dvl1, Dvl2, Efna1, Egfr, Enpp2, Etaa1, Fas, Filip1l, Fnip2, Gdf11, Gdnf, Gfra1, Hsp90aa1, Il6st, Irs1, Itga5, Jak2, Jun, Kars, Lrp8, Map2k3, Map4k2, Map4k4, Mapk3, Mfhas1, Mob1b, Myc, Nedd9, Notch2, Npm1, Nrg1, Nrp1, Pdgfa, Ppargc1b, Prkcd, Ptgs2, Ralb, Ripk2, Slc27a1, Sphk1…
GO:0018130	heterocycle biosynthetic process	3.40342e-14	4.81243e-11	1.41195e-14	7.05977e-13	[4]	Group66	4.17234	184	[Abcc1, Ahctf1, Ajuba, Amd1, Angpt1, Apbb2, Arhgap22, Arid1a, Arid5a, Atp8b2, Atxn1, Bambi, Bcl9l, Bmp4, Calm1, Cbx2, Cct2, Cd74, Cdk6, Cebpg, Cela1, Cflar, Ciart, Clu, Commd6, Csf2, Ctdp1, Ctgf, Cx3cl1, Cyr61, Dcaf6, Ddit3, Ddit4, Dnajb6, Dvl1, Dvl2, E2f3, Efna1, Egfr, Ehmt2, Eif4b, Elk4, Elovl4, Elovl5, Esrra, Ets1, Ets2, Fnip2, Fosl1, Fosl2, Foxo3, Fzd6, Gdnf, Glis3, Gtf3c6, H2afz, Hhex, Hipk1…
GO:0048731	system development	3.65373e-14	5.16272e-11	1.34133e-11	4.29226e-10	[3, 4]	Group55	4.01186	203	[3830403N18Rik, Aacs, Abcc1, Ackr3, Actr3, Add1, Ahctf1, Angpt1, Ankrd11, Apbb2, Areg, Arhgap22, Arid1a, Arid5a, Atp8b2, Atxn1, Bambi, Bcl9l, Bid, Birc6, Bmp4, Btg1, C3, Cacybp, Calm1, Camk2d, Capzb, Ccl2, Cd74, Cdk6, Cebpg, Cela1, Cflar, Chac1, Chst11, Clstn3, Clu, Csf1, Csf2, Csrp2, Ctdp1, Ctgf, Ctns, Cx3cl1, Cxcl1, Cyr61, Ddit3, Ddit4, Dnajb6, Dock7, Dst, Dusp10, Dvl1, Dvl2, Efna1, Egfr, Ehmt2…
GO:0035556	intracellular signal transduction	4.25395e-14	6.00657e-11	1.92552e-13	8.27974e-12	[3, 4, 5]	Group43	4.82733	130	[Ackr3, Ajuba, Angpt1, Arid5a, Asb6, Atp8b2, Bbc3, Bid, Bmp4, C3, Calm1, Camk2d, Capzb, Casp9, Ccl2, Ccl7, Cd74, Cdc42ep3, Cflar, Chac1, Clu, Cradd, Csf1, Csf2, Ctgf, Cx3cl1, Cyr61, Ddit3, Ddit4, Dock5, Dock7, Dusp10, Dusp7, Dvl1, Dvl2, Efna1, Egfr, Ero1l, F3, Fam110c, Fas, Fgd3, Fnip2, Foxo3, Gdf11, Git1, Grina, Gskip, Hipk1, Hsbp1, Hsp90aa1, Id1, Il6st, Inppl1, Iqsec1, Iqsec2, Irs1, Itpr2, Jak2…
GO:0043412	macromolecule modification	4.30322e-14	6.07185e-11	1.41195e-14	7.05977e-13	[4]	Group66	4.22402	178	[Ackr3, Ajuba, Angpt1, Areg, Arid5a, Asb6, Atp8b2, Birc6, Bmp4, Btg1, C3, Calm1, Camk2d, Ccl2, Ccl7, Ccnd2, Cd74, Cdk14, Cdk17, Cdk6, Cflar, Clu, Csf1, Csf2, Ctdp1, Ctgf, Cx3cl1, Cyr61, Dcaf6, Dcun1d1, Ddit4, Dock7, Dtx3, Dusp10, Dusp7, Dvl1, Dvl2, Efna1, Egfr, Ehmt2, Elk4, Enc1, Enpp2, Ephb4, Ero1l, Etaa1, Fas, Fbrs, Fbxl5, Fbxo21, Fgfr1op, Filip1l, Fnip2, Gdf11, Gdnf, Gfra1, Gskip, Hhex, Hipk1,…
GO:0016310	phosphorylation	5.33864e-14	7.52748e-11	1.41195e-14	7.05977e-13	[5]	Group66	4.99376	120	[Ackr3, Ajuba, Angpt1, Areg, Atp8b2, Atxn1, Bid, Bmp4, C3, Camk2d, Ccl2, Ccl7, Ccnd2, Cd74, Cdk14, Cdk17, Cdk6, Cflar, Clu, Coa6, Csf1, Csf2, Ctgf, Cx3cl1, Cyr61, Ddit4, Dock7, Dusp10, Dusp7, Dvl1, Dvl2, Efna1, Egfr, Enpp2, Ephb4, Etaa1, Fas, Fgfr1op, Filip1l, Fnip2, Gdf11, Gdnf, Gfra1, Gskip, Hhex, Hipk1, Hsbp1, Hsp90aa1, Id1, Il6st, Impa2, Inppl1, Irs1, Itga5, Jak2, Jun, Kars, Kidins220, Klf4, …
GO:0051128	regulation of cellular component organization	7.43871e-14	1.04811e-10	3.06665e-14	1.50266e-12	[3, 4]	Group22	4.79732	129	[Abcc1, Actr3, Add1, Ajuba, Angpt1, Apbb2, Arhgap10, Arhgap22, Arid5a, Atp8b2, Bambi, Bbc3, Bcar1, Bcl9l, Bid, Bmp4, C3, Calm1, Camk2d, Capzb, Ccl2, Ccl7, Cct2, Cdc42ep3, Cflar, Clstn3, Clu, Csf2, Ctdp1, Ctgf, Cx3cl1, Cyr61, Dnajb6, Dock5, Dst, Dvl1, Dvl2, Dync1h1, Efna1, Egfr, Ehmt2, Enc1, Enpp2, Ets1, Fam110c, Fam206a, Fas, Fgfr1op, Fhod3, Fnip2, Fosl1, Gas7, Grina, Grn, H3f3b, Hsbp1, Hsp90aa1,…
GO:0010605	negative regulation of macromolecule metabolic process	7.46549e-14	1.05114e-10	2.18712e-22	1.46537e-20	[3, 4, 5]	Group47	4.71369	135	[Abce1, Ajuba, Angpt1, Arid1a, Arid5a, Atp8b2, Atxn1, Birc6, Bmp4, C3, Calm1, Cbx2, Cdk6, Cela1, Cflar, Chac1, Ciart, Clu, Csf2, Ctgf, Ddit3, Ddit4, Dnajb6, Dusp10, Dusp7, Dvl1, Efna1, Egfr, Ehmt2, Eif4b, Elk4, Enc1, Esrra, Ets2, Fancb, Fgfr1op, Fnip2, Foxo3, Gdnf, Glis3, Gskip, H2afz, Hhex, Hipk1, Hivep1, Hsbp1, Id1, Ifi202b, Inppl1, Irf2bp2, Irf2bpl, Irx1, Jdp2, Jun, Kctd1, Klf3, Klf4, Klhl25, …
GO:0097659	nucleic acid-templated transcription	8.10666e-14	1.14061e-10	1.41195e-14	7.05977e-13	[6, 7, 8]	Group66	4.30833	166	[Abcc1, Ahctf1, Ajuba, Angpt1, Apbb2, Arhgap22, Arid1a, Arid5a, Atp8b2, Atxn1, Bambi, Bcl9l, Bmp4, Calm1, Cbx2, Cd74, Cdk6, Cebpg, Cela1, Cflar, Ciart, Clu, Commd6, Csf2, Ctdp1, Cx3cl1, Cyr61, Dcaf6, Ddit3, Dnajb6, Dvl1, Dvl2, E2f3, Efna1, Egfr, Ehmt2, Eif4b, Elk4, Esrra, Ets1, Ets2, Fnip2, Fosl1, Fosl2, Foxo3, Fzd6, Gdnf, Glis3, Gtf3c6, H2afz, Hhex, Hipk1, Hivep1, Hsbp1, Id1, Ier5, Ifnar2, Il1ra…
GO:0019438	aromatic compound biosynthetic process	8.34905e-14	1.17388e-10	1.41195e-14	7.05977e-13	[4]	Group66	4.14308	183	[Abcc1, Ahctf1, Ajuba, Amd1, Angpt1, Apbb2, Arhgap22, Arid1a, Arid5a, Atp8b2, Atxn1, Bambi, Bcl9l, Bmp4, Calm1, Cbx2, Cct2, Cd74, Cdk6, Cebpg, Cela1, Cflar, Ciart, Clu, Commd6, Csf2, Ctdp1, Ctgf, Ctns, Cx3cl1, Cyr61, Dcaf6, Ddit3, Ddit4, Dnajb6, Dvl1, Dvl2, E2f3, Efna1, Egfr, Ehmt2, Eif4b, Elk4, Elovl4, Elovl5, Esrra, Ets1, Ets2, Fnip2, Fosl1, Fosl2, Foxo3, Fzd6, Gdnf, Glis3, Gtf3c6, H2afz, Hhex,…
GO:0009892	negative regulation of metabolic process	9.98179e-14	1.40244e-10	2.18712e-22	1.46537e-20	[2, 3, 4]	Group47	4.56869	143	[Abce1, Ajuba, Angpt1, Arid1a, Arid5a, Atp8b2, Atxn1, Birc6, Bmp4, C3, Calm1, Cbx2, Cdk6, Cela1, Cflar, Chac1, Ciart, Clu, Csf2, Ctgf, Ctns, Ddit3, Ddit4, Dnajb6, Dock7, Dusp10, Dusp7, Dvl1, Efna1, Egfr, Ehmt2, Eif4b, Elk4, Enc1, Esrra, Ets2, Fancb, Fgfr1op, Fnip2, Foxo3, Gdnf, Glis3, Gskip, H2afz, Hhex, Hipk1, Hivep1, Hsbp1, Id1, Ifi202b, Inppl1, Irf2bp2, Irf2bpl, Irx1, Jdp2, Jun, Kctd1, Klf3, K…
GO:1903506	regulation of nucleic acid-templated transcription	1.12274e-13	1.57632e-10	1.41195e-14	7.05977e-13	[6, 7, 8, 9]	Group66	4.33165	163	[Abcc1, Ahctf1, Ajuba, Apbb2, Arhgap22, Arid1a, Arid5a, Atp8b2, Atxn1, Bambi, Bcl9l, Bmp4, Calm1, Cbx2, Cd74, Cdk6, Cebpg, Cela1, Cflar, Ciart, Clu, Commd6, Csf2, Ctdp1, Cx3cl1, Cyr61, Dcaf6, Ddit3, Dnajb6, Dvl1, Dvl2, E2f3, Efna1, Egfr, Ehmt2, Eif4b, Elk4, Esrra, Ets1, Ets2, Fnip2, Fosl1, Fosl2, Foxo3, Fzd6, Gdnf, Glis3, H2afz, Hhex, Hipk1, Hivep1, Hsbp1, Id1, Ier5, Ifnar2, Il1rap, Irf2bp2, Irf2…
GO:0010629	negative regulation of gene expression	1.16682e-13	1.63705e-10	1.78197e-19	1.14046e-17	[4, 5, 6]	Group63	5.34031	102	[Ajuba, Angpt1, Arid1a, Arid5a, Atp8b2, Atxn1, Bmp4, Calm1, Cbx2, Cdk6, Cela1, Chac1, Ciart, Csf2, Ctgf, Ddit3, Dnajb6, Efna1, Egfr, Ehmt2, Elk4, Enc1, Esrra, Ets2, Fnip2, Foxo3, Gdnf, Glis3, H2afz, Hhex, Hipk1, Hivep1, Id1, Inppl1, Irf2bp2, Irf2bpl, Irx1, Jdp2, Jun, Kctd1, Klf3, Klf4, Klhl25, Larp1, Lpin1, Lrp8, Mettl16, Mnt, Mta2, Myc, Nfkb2, Nfkbie, Notch2, Npm1, Nr1d1, Nrg1, Parn, Pde12, Pelo…
GO:2001141	regulation of RNA biosynthetic process	1.17933e-13	1.65342e-10	1.41195e-14	7.05977e-13	[5, 6, 7, 8]	Group66	4.32475	163	[Abcc1, Ahctf1, Ajuba, Apbb2, Arhgap22, Arid1a, Arid5a, Atp8b2, Atxn1, Bambi, Bcl9l, Bmp4, Calm1, Cbx2, Cd74, Cdk6, Cebpg, Cela1, Cflar, Ciart, Clu, Commd6, Csf2, Ctdp1, Cx3cl1, Cyr61, Dcaf6, Ddit3, Dnajb6, Dvl1, Dvl2, E2f3, Efna1, Egfr, Ehmt2, Eif4b, Elk4, Esrra, Ets1, Ets2, Fnip2, Fosl1, Fosl2, Foxo3, Fzd6, Gdnf, Glis3, H2afz, Hhex, Hipk1, Hivep1, Hsbp1, Id1, Ier5, Ifnar2, Il1rap, Irf2bp2, Irf2…
GO:0032774	RNA biosynthetic process	1.34913e-13	1.89014e-10	1.41195e-14	7.05977e-13	[5, 6, 7]	Group66	4.29162	166	[Abcc1, Ahctf1, Ajuba, Angpt1, Apbb2, Arhgap22, Arid1a, Arid5a, Atp8b2, Atxn1, Bambi, Bcl9l, Bmp4, Calm1, Cbx2, Cd74, Cdk6, Cebpg, Cela1, Cflar, Ciart, Clu, Commd6, Csf2, Ctdp1, Cx3cl1, Cyr61, Dcaf6, Ddit3, Dnajb6, Dvl1, Dvl2, E2f3, Efna1, Egfr, Ehmt2, Eif4b, Elk4, Esrra, Ets1, Ets2, Fnip2, Fosl1, Fosl2, Foxo3, Fzd6, Gdnf, Glis3, Gtf3c6, H2afz, Hhex, Hipk1, Hivep1, Hsbp1, Id1, Ier5, Ifnar2, Il1ra…
GO:0006468	protein phosphorylation	1.36369e-13	1.90916e-10	1.41195e-14	7.05977e-13	[6, 7]	Group66	5.21443	107	[Ackr3, Ajuba, Angpt1, Areg, Atp8b2, Bmp4, C3, Camk2d, Ccl2, Ccl7, Ccnd2, Cd74, Cdk14, Cdk17, Cdk6, Cflar, Clu, Csf1, Csf2, Ctgf, Cx3cl1, Cyr61, Ddit4, Dock7, Dusp10, Dusp7, Dvl1, Dvl2, Efna1, Egfr, Enpp2, Ephb4, Etaa1, Fas, Fgfr1op, Filip1l, Fnip2, Gdf11, Gdnf, Gfra1, Gskip, Hhex, Hipk1, Hsbp1, Hsp90aa1, Id1, Il6st, Inppl1, Itga5, Jak2, Jun, Kars, Kidins220, Klf4, Lemd2, Lrp8, Map2k3, Map4k2, Ma…
GO:0050790	regulation of catalytic activity	1.51735e-13	2.12126e-10	2.03705e-17	1.22223e-15	[3]	Group28	4.98934	117	[Abce1, Ahsa2, Ajuba, Angpt1, Arhgap10, Arhgap22, Bbc3, Bid, Birc6, Bmp4, Btg1, C3, Calm1, Camk2d, Casp9, Ccl2, Ccl7, Ccnd2, Cct2, Cd74, Cdc42ep3, Cflar, Clu, Cradd, Csf1, Ctgf, Cx3cl1, Cyr61, Dcun1d1, Dnajb6, Dock7, Dusp10, Dusp7, Dvl1, Dvl2, Efna1, Egfr, Eif4b, Etaa1, F3, Fas, Fgfr1op, Fnip2, Gdnf, Git1, Gskip, Hhex, Hsbp1, Hsp90aa1, Ifi202b, Inppl1, Iqsec1, Irs1, Jak2, Jun, Kars, Kidins220, Kl…
GO:0006366	transcription by RNA polymerase II	1.51646e-13	2.12153e-10	1.41195e-14	7.05977e-13	[6, 7, 8, 9, 10]	Group66	5.09322	112	[Abcc1, Ajuba, Arid1a, Arid5a, Atp8b2, Atxn1, Bcl9l, Bmp4, Cbx2, Cdk6, Cebpg, Cela1, Ctdp1, Cyr61, Dcaf6, Ddit3, Dvl1, Dvl2, E2f3, Efna1, Egfr, Ehmt2, Elk4, Esrra, Ets1, Ets2, Fnip2, Fosl1, Fosl2, Foxo3, Gdnf, Glis3, H2afz, Hhex, Hipk1, Hivep1, Id1, Ier5, Ifnar2, Irf2bp2, Irf2bpl, Irx1, Jak2, Jdp2, Jun, Klf3, Klf4, Klf7, Klf9, Lemd2, Lpin1, Lpin2, Lrp8, Mafb, Mafg, Maml2, Mapk3, Med24, Mef2d, Mnt…
GO:0001934	positive regulation of protein phosphorylation	2.35213e-13	3.28593e-10	3.6952e-12	1.33027e-10	[6, 7, 8, 9]	Group50	6.45161	70	[Ackr3, Ajuba, Angpt1, Areg, Bmp4, C3, Camk2d, Ccl2, Ccl7, Ccnd2, Cd74, Cflar, Clu, Csf1, Csf2, Ctgf, Cx3cl1, Cyr61, Dock7, Dvl1, Dvl2, Efna1, Egfr, Enpp2, Etaa1, Fas, Filip1l, Fnip2, Gdf11, Gdnf, Gfra1, Hsp90aa1, Il6st, Itga5, Jak2, Jun, Kars, Lrp8, Map2k3, Map4k2, Map4k4, Mapk3, Mfhas1, Nedd9, Notch2, Npm1, Nrg1, Nrp1, Pdgfa, Prkcd, Ptgs2, Ralb, Ripk2, Slc27a1, Sphk1, Spn, Sqstm1, Stk11, Tgfb2,…
GO:0006355	regulation of transcription, DNA-templated	2.60143e-13	3.6316e-10	1.41195e-14	7.05977e-13	[5, 6, 7, 8, 9, 10]	Group66	4.30136	161	[Abcc1, Ahctf1, Ajuba, Apbb2, Arhgap22, Arid1a, Arid5a, Atp8b2, Atxn1, Bambi, Bcl9l, Bmp4, Calm1, Cbx2, Cd74, Cdk6, Cebpg, Cela1, Cflar, Ciart, Clu, Commd6, Csf2, Ctdp1, Cx3cl1, Cyr61, Dcaf6, Ddit3, Dnajb6, Dvl1, Dvl2, E2f3, Efna1, Egfr, Ehmt2, Elk4, Esrra, Ets1, Ets2, Fnip2, Fosl1, Fosl2, Foxo3, Fzd6, Gdnf, Glis3, H2afz, Hhex, Hipk1, Hivep1, Id1, Ier5, Ifnar2, Il1rap, Irf2bp2, Irf2bpl, Irx1, Jak…
GO:0006351	transcription, DNA-templated	2.6977e-13	3.76329e-10	1.41195e-14	7.05977e-13	[5, 6, 7, 8, 9]	Group66	4.27752	164	[Abcc1, Ahctf1, Ajuba, Angpt1, Apbb2, Arhgap22, Arid1a, Arid5a, Atp8b2, Atxn1, Bambi, Bcl9l, Bmp4, Calm1, Cbx2, Cd74, Cdk6, Cebpg, Cela1, Cflar, Ciart, Clu, Commd6, Csf2, Ctdp1, Cx3cl1, Cyr61, Dcaf6, Ddit3, Dnajb6, Dvl1, Dvl2, E2f3, Efna1, Egfr, Ehmt2, Elk4, Esrra, Ets1, Ets2, Fnip2, Fosl1, Fosl2, Foxo3, Fzd6, Gdnf, Glis3, Gtf3c6, H2afz, Hhex, Hipk1, Hivep1, Id1, Ier5, Ifnar2, Il1rap, Irf2bp2, Ir…
GO:0042981	regulation of apoptotic process	2.80812e-13	3.91451e-10	1.92552e-13	8.27974e-12	[5, 6]	Group43	5.43478	95	[Ackr3, Angpt1, Apbb2, Arhgap10, Atp8b2, Bbc3, Bid, Birc6, Bmp4, Btg1, Camk2d, Casp9, Ccnd2, Cd74, Cflar, Chst11, Clu, Cradd, Csf2, Ctgf, Cx3cl1, Cyr61, Ddit3, Dnajb6, E2f3, Efna1, Egfr, Ets1, F3, Fas, Fosl1, Foxo3, Gdf11, Gdnf, Grina, Hs1bp3, Hsbp1, Id1, Ifi202b, Itga5, Jak2, Jun, Klf4, Map2k3, Map4k2, Map4k4, Mcl1, Mnt, Myc, Ndufaf4, Nf1, Nfkbid, Notch2, Npm1, Nrp1, Pafah2, Pdcd11, Pdcd2, Pdxk,…
GO:0034654	nucleobase-containing compound biosynthetic process	3.05348e-13	4.25349e-10	1.41195e-14	7.05977e-13	[4, 5]	Group66	4.12442	179	[Abcc1, Ahctf1, Ajuba, Amd1, Angpt1, Apbb2, Arhgap22, Arid1a, Arid5a, Atp8b2, Atxn1, Bambi, Bcl9l, Bmp4, Calm1, Cbx2, Cct2, Cd74, Cdk6, Cebpg, Cela1, Cflar, Ciart, Clu, Commd6, Csf2, Ctdp1, Ctgf, Cx3cl1, Cyr61, Dcaf6, Ddit3, Ddit4, Dnajb6, Dvl1, Dvl2, E2f3, Efna1, Egfr, Ehmt2, Eif4b, Elk4, Elovl4, Elovl5, Esrra, Ets1, Ets2, Fnip2, Fosl1, Fosl2, Foxo3, Fzd6, Gdnf, Glis3, Gtf3c6, H2afz, Hhex, Hipk1…
GO:1901362	organic cyclic compound biosynthetic process	3.48586e-13	4.85231e-10	1.41195e-14	7.05977e-13	[4]	Group66	4.06862	185	[Abcc1, Ahctf1, Ajuba, Amd1, Angpt1, Apbb2, Arhgap22, Arid1a, Arid5a, Atp8b2, Atxn1, Bambi, Bcl9l, Bmp4, Calm1, Cbx2, Cct2, Cd74, Cdk6, Cebpg, Cela1, Cflar, Ciart, Clu, Commd6, Csf2, Ctdp1, Ctgf, Ctns, Cx3cl1, Cyr61, Dcaf6, Ddit3, Ddit4, Dnajb6, Dvl1, Dvl2, E2f3, Efna1, Egfr, Ehmt2, Eif4b, Elk4, Elovl4, Elovl5, Esrra, Ets1, Ets2, Fnip2, Fosl1, Fosl2, Foxo3, Fzd6, Gdnf, Glis3, Gtf3c6, H2afz, Hhex,…
GO:0044093	positive regulation of molecular function	3.62185e-13	5.03799e-10	1.03744e-19	6.74335e-18	[3]	Group64	5.35912	97	[Actr3, Add1, Ahsa2, Ajuba, Angpt1, Arhgap10, Arhgap22, Bambi, Bbc3, Bid, Bmp4, Btg1, Cacna2d1, Calm1, Camk2d, Casp9, Ccl2, Ccl7, Ccnd2, Cct2, Cd74, Cdc42ep3, Cflar, Clu, Cradd, Csf1, Ctgf, Cx3cl1, Cyr61, Dcun1d1, Ddit3, Dnajb6, Dock7, Dvl2, Efna1, Egfr, Etaa1, F3, Fas, Fosl1, Gdnf, Git1, Grina, Hipk1, Hsp90aa1, Il1rap, Iqsec1, Irs1, Jak2, Jun, Kars, Klf4, Lrp8, Map2k3, Map4k2, Map4k4, Mapk3, Myc…
GO:0009891	positive regulation of biosynthetic process	3.74147e-13	5.20065e-10	8.54664e-18	5.38439e-16	[3, 4, 5]	Group57	5.08475	108	[Abcc1, Ajuba, Arid1a, Arid5a, Atxn1, Bambi, Bcl9l, Bmp4, Cacybp, Calm1, Ccl2, Cct2, Cd74, Cebpg, Cela1, Clu, Ctgf, Cyr61, Dcaf6, Ddit3, Dvl1, Dvl2, E2f3, Egfr, Elk4, Elovl5, Esrra, Ets1, Ets2, Fosl1, Fosl2, Foxo3, Gdnf, Glis3, H2afz, Hhex, Hsbp1, Hsp90aa1, Ier5, Irf2bpl, Irs1, Jak2, Jun, Kars, Klf4, Klf7, Klf9, Larp1, Lbh, Lpin1, Lpin2, Mafb, Mafg, Maml2, Map2k3, Mapk3, Med24, Mef2d, Mms19, Mta2…
GO:0097190	apoptotic signaling pathway	4.06228e-13	5.6425e-10	7.99658e-14	3.67843e-12	[3, 4, 5]	Group26	7.64791	53	[Ackr3, Bbc3, Bid, Birc6, Bmp4, Camk2d, Casp9, Cd74, Cflar, Chac1, Clu, Cradd, Csf2, Cx3cl1, Ddit3, Ddit4, Ero1l, Fas, Fnip2, Foxo3, Gdnf, Grina, Gskip, Hipk1, Hsbp1, Jak2, Jun, Mapk3, Mcl1, Mnt, Myc, Nf1, Nrp1, Pdcd11, Phlda3, Prkcd, Ptgs2, Rad9a, Rrp8, Senp1, Serpine1, Snai1, Sod2, Spn, Stk11, Tgfb2, Thbs1, Tnfrsf11b, Tnfrsf1b, Trp53, Uaca, Xbp1, Zfp622]
GO:0010562	positive regulation of phosphorus metabolic process	4.13485e-13	5.73918e-10	3.6952e-12	1.33027e-10	[4, 5, 6]	Group50	6.12745	75	[Ackr3, Ajuba, Angpt1, Areg, Bmp4, C3, Calm1, Camk2d, Ccl2, Ccl7, Ccnd2, Cd74, Cflar, Clu, Csf1, Csf2, Ctgf, Cx3cl1, Cyr61, Dock7, Dvl1, Dvl2, Efna1, Egfr, Enpp2, Etaa1, Fas, Filip1l, Fnip2, Gdf11, Gdnf, Gfra1, Hsp90aa1, Il6st, Irs1, Itga5, Jak2, Jun, Kars, Lrp8, Map2k3, Map4k2, Map4k4, Mapk3, Mfhas1, Mob1b, Myc, Nedd9, Notch2, Npm1, Nrg1, Nrp1, Pdgfa, Ppargc1b, Prkcd, Ptgs2, Ralb, Ripk2, Slc27a1…
GO:0045937	positive regulation of phosphate metabolic process	4.13485e-13	5.73918e-10	3.6952e-12	1.33027e-10	[5, 6, 7]	Group50	6.12745	75	[Ackr3, Ajuba, Angpt1, Areg, Bmp4, C3, Calm1, Camk2d, Ccl2, Ccl7, Ccnd2, Cd74, Cflar, Clu, Csf1, Csf2, Ctgf, Cx3cl1, Cyr61, Dock7, Dvl1, Dvl2, Efna1, Egfr, Enpp2, Etaa1, Fas, Filip1l, Fnip2, Gdf11, Gdnf, Gfra1, Hsp90aa1, Il6st, Irs1, Itga5, Jak2, Jun, Kars, Lrp8, Map2k3, Map4k2, Map4k4, Mapk3, Mfhas1, Mob1b, Myc, Nedd9, Notch2, Npm1, Nrg1, Nrp1, Pdgfa, Ppargc1b, Prkcd, Ptgs2, Ralb, Ripk2, Slc27a1…
GO:0043085	positive regulation of catalytic activity	4.42647e-13	6.13952e-10	1.03744e-19	6.74335e-18	[4]	Group64	5.84462	82	[Ahsa2, Ajuba, Angpt1, Arhgap10, Arhgap22, Bbc3, Bid, Bmp4, Btg1, Calm1, Camk2d, Casp9, Ccl2, Ccl7, Ccnd2, Cct2, Cd74, Cdc42ep3, Cflar, Clu, Cradd, Csf1, Ctgf, Cx3cl1, Cyr61, Dcun1d1, Dnajb6, Dock7, Dvl2, Efna1, Egfr, Etaa1, F3, Fas, Gdnf, Git1, Hsp90aa1, Iqsec1, Irs1, Jak2, Jun, Kars, Klf4, Lrp8, Map2k3, Map4k2, Map4k4, Mapk3, Myc, Nedd9, Nek7, Nf1, Npm1, Nrg1, Nrp1, Parn, Pdcd2, Pdgfa, Ppargc1b…
GO:0048870	cell motility	4.87604e-13	6.75819e-10	1.70207e-17	1.05529e-15	[2, 3]	Group61	5.50569	92	[Abcc1, Ackr3, Actr3, Ajuba, Angpt1, Apbb2, Bambi, Bcar1, Bmp4, Camk2d, Ccl2, Ccl7, Cd74, Csf1, Ctgf, Cx3cl1, Cxcl1, Cyr61, Ddit4, Dnaaf2, Dock5, Dock7, Dusp10, Efna1, Egfr, Elmo2, Enpp2, Ephb4, Ets1, F3, Fam110c, Fgfr1op, Foxo3, Gdnf, Gfra1, Hsbp1, Hsp90aa1, Il1r1, Il6st, Iqsec1, Irs1, Itga5, Jak2, Jun, Kars, Klf4, Lrp8, Lyst, Map2k3, Map4k4, Mapk3, Med23, Mta2, Myc, Myh9, Myo10, Myo1c, Nedd9, N…
GO:0051239	regulation of multicellular organismal process	4.88065e-13	6.7597e-10	9.55022e-13	3.82009e-11	[2, 3]	Group46	4.41923	148	[Abcc1, Actr3, Add1, Angpt1, Areg, Arid5a, Atp8b2, Atxn1, Bambi, Bcar1, Bcl9l, Bmp4, Btg1, C3, Cacna2d1, Calm1, Camk2d, Ccl2, Cd74, Cdk6, Cebpg, Cela1, Cflar, Clstn3, Clu, Csf1, Csf2, Ctdp1, Ctgf, Cx3cl1, Cxcl1, Cyr61, Ddit3, Dock5, Dock7, Dusp10, Dvl1, Dvl2, Dync1h1, Efna1, Egfr, Enc1, Enpp2, Ephb4, Esrra, Ets1, F3, Fas, Foxo3, Fzd6, Gdf11, Gdnf, Grn, Hhex, Hilpda, Hsbp1, Hsp90aa1, Id1, Il1r1, I…
GO:0010941	regulation of cell death	5.05774e-13	6.99992e-10	2.96643e-17	1.7502e-15	[3, 4]	Group56	5.24403	101	[Abcc1, Ackr3, Angpt1, Apbb2, Arhgap10, Atp8b2, Bbc3, Bid, Birc6, Bmp4, Btg1, Cacybp, Calm1, Camk2d, Casp9, Ccnd2, Cd74, Cflar, Chst11, Clu, Cradd, Csf2, Ctgf, Cx3cl1, Cyr61, Ddit3, Ddit4, Dnajb6, E2f3, Efna1, Egfr, Ets1, F3, Fas, Fosl1, Foxo3, Gdf11, Gdnf, Grina, Hs1bp3, Hsbp1, Id1, Ifi202b, Itga5, Jak2, Jun, Klf4, Map2k3, Map4k2, Map4k4, Mcl1, Mnt, Myc, Ndufaf4, Nf1, Nfkbid, Notch2, Nov, Npm1, …
GO:0051130	positive regulation of cellular component organization	5.2893e-13	7.31511e-10	5.31203e-15	2.76226e-13	[3, 4, 5]	Group24	5.89091	81	[Abcc1, Actr3, Add1, Ajuba, Angpt1, Arid5a, Atp8b2, Bbc3, Bid, Bmp4, C3, Calm1, Camk2d, Ccl2, Cct2, Cdc42ep3, Cflar, Clstn3, Clu, Csf2, Ctgf, Cx3cl1, Dock5, Dvl1, Dvl2, Dync1h1, Enc1, Enpp2, Fas, Fnip2, Fosl1, Grn, Hsbp1, Hsp90aa1, Id1, Il1rap, Iqsec1, Jdp2, Jun, Kidins220, Klhl25, Llph, Lpin1, Lrp8, Map4k4, Mapk3, Myo1c, Nedd9, Nek7, Nf1, Npm1, Nrg1, Nrp1, P2ry2, Parn, Plp1, Prkcd, Rab21, Ralb, …
GO:0051240	positive regulation of multicellular organismal process	6.2098e-13	8.58194e-10	1.34133e-11	4.29226e-10	[2, 3, 4]	Group55	5.1358	104	[Abcc1, Actr3, Add1, Angpt1, Arid5a, Atxn1, Bambi, Bcar1, Bcl9l, Bmp4, Btg1, C3, Calm1, Camk2d, Ccl2, Cd74, Cebpg, Cela1, Cflar, Clstn3, Clu, Csf1, Csf2, Ctgf, Cx3cl1, Cxcl1, Cyr61, Ddit3, Dock5, Dusp10, Dvl1, Dvl2, Dync1h1, Egfr, Enc1, Enpp2, Ephb4, Ets1, F3, Foxo3, Gdnf, Grn, Hilpda, Hsbp1, Hsp90aa1, Il1r1, Il1rap, Il6st, Iqsec1, Itga5, Jak2, Jun, Kars, Kidins220, Klf4, Klhl25, Lbh, Llph, Lpin1…
GO:0043067	regulation of programmed cell death	6.46695e-13	8.93085e-10	1.92552e-13	8.27974e-12	[4, 5]	Group43	5.37027	95	[Ackr3, Angpt1, Apbb2, Arhgap10, Atp8b2, Bbc3, Bid, Birc6, Bmp4, Btg1, Camk2d, Casp9, Ccnd2, Cd74, Cflar, Chst11, Clu, Cradd, Csf2, Ctgf, Cx3cl1, Cyr61, Ddit3, Dnajb6, E2f3, Efna1, Egfr, Ets1, F3, Fas, Fosl1, Foxo3, Gdf11, Gdnf, Grina, Hs1bp3, Hsbp1, Id1, Ifi202b, Itga5, Jak2, Jun, Klf4, Map2k3, Map4k2, Map4k4, Mcl1, Mnt, Myc, Ndufaf4, Nf1, Nfkbid, Notch2, Npm1, Nrp1, Pafah2, Pdcd11, Pdcd2, Pdxk,…
GO:0033993	response to lipid	7.00753e-13	9.67039e-10	4.05588e-15	2.14962e-13	[4]	Group27	6.35945	69	[Aacs, Add1, Areg, Arid1a, Arid5a, Bid, Bmp4, Calm1, Casp9, Ccl2, Cflar, Clu, Ctgf, Cx3cl1, Cxcl1, Ddit4, Dnaaf2, Dusp10, Egfr, Esrra, Ets1, Fas, Fosl1, Fosl2, Foxo3, Gbp2, Gdnf, Grn, H2afz, Jak2, Jun, Klf4, Klf9, Lbh, Lipa, Lrp8, Mapk3, Med24, Myc, Mycbp2, Nfkb2, Npm1, Nr1d1, Pdcd11, Ppargc1b, Ptgs2, Rbfox2, Rest, Ripk2, Serpine1, Sik1, Slpi, Smad2, Sod2, Stk11, Tbl1x, Tgfb2, Thbs1, Tnfrsf11b, T…
GO:0048583	regulation of response to stimulus	7.3118e-13	1.0083e-09	1.92552e-13	8.27974e-12	[2, 3]	Group43	4.14074	173	[Abcc1, Ackr3, Ajuba, Angpt1, Areg, Arid5a, Atp8b2, Atxn1, Bambi, Bbc3, Bcar1, Bcl9l, Bid, Birc6, Bmp4, C1ra, C3, Calm1, Camk2d, Capzb, Casp9, Ccl2, Ccl7, Cd74, Cdk14, Cdk6, Cebpg, Cflar, Chac1, Chst11, Clu, Cradd, Csf1, Csf2, Ctdp1, Ctgf, Cx3cl1, Cxcl1, Cyr61, Ddit3, Ddit4, Dusp10, Dusp7, Dvl1, Dvl2, Efna1, Egfr, Esrra, Etaa1, Ets1, F3, Fam110c, Fancb, Fas, Fbrs, Fgd3, Foxo3, Fzd6, Gdf11, Gdnf, …
GO:0006357	regulation of transcription by RNA polymerase II	7.51002e-13	1.03488e-09	1.41195e-14	7.05977e-13	[6, 7, 8, 9, 10, 11]	Group66	5.04437	108	[Abcc1, Ajuba, Arid1a, Arid5a, Atp8b2, Atxn1, Bcl9l, Bmp4, Cbx2, Cdk6, Cebpg, Cela1, Ctdp1, Cyr61, Dcaf6, Ddit3, E2f3, Efna1, Egfr, Ehmt2, Elk4, Esrra, Ets1, Ets2, Fnip2, Fosl1, Fosl2, Foxo3, Gdnf, Glis3, H2afz, Hhex, Hipk1, Hivep1, Id1, Ier5, Ifnar2, Irf2bp2, Irf2bpl, Irx1, Jak2, Jdp2, Jun, Klf3, Klf4, Klf7, Klf9, Lemd2, Lpin1, Lpin2, Lrp8, Mafb, Mafg, Maml2, Mapk3, Mef2d, Mnt, Mta2, Myc, Mycbp2…
GO:0008284	positive regulation of cell proliferation	8.13667e-13	1.12042e-09	1.48928e-16	8.48892e-15	[2, 3, 4, 5]	Group35	6.26655	71	[Abcc1, Angpt1, Areg, Atp8b2, Atxn1, Bambi, Birc6, Bmp4, Camk2d, Ccl2, Ccnd2, Cd74, Cdk6, Cflar, Clu, Csf1, Csf2, Csrp2, Ctgf, Cx3cl1, Cxcl1, Cyr61, E2f3, Egfr, Enpp2, Ets1, F3, Fbrs, Fgfr1op, Fosl2, Gdnf, Grn, Hilpda, Hipk1, Id1, Il6st, Irs1, Jak2, Jun, Lbh, Mef2d, Myc, Ndufaf4, Nf1, Notch2, Npm1, Nrg1, Nrp1, Pdcd2, Pdgfa, Ptgs2, Rbpj, Ripk2, Sapcd2, Serpine1, Sirt6, Sox4, Sphk1, Spn, Syne1, Tgf…
GO:0031401	positive regulation of protein modification process	8.54614e-13	1.17595e-09	1.41195e-14	7.05977e-13	[5, 6, 7, 8]	Group66	5.90909	78	[Ackr3, Ajuba, Angpt1, Areg, Arid5a, Bmp4, C3, Calm1, Camk2d, Ccl2, Ccl7, Ccnd2, Cd74, Cflar, Clu, Csf1, Csf2, Ctgf, Cx3cl1, Cyr61, Dcun1d1, Dock7, Dvl1, Dvl2, Efna1, Egfr, Enpp2, Etaa1, Fas, Filip1l, Fnip2, Gdf11, Gdnf, Gfra1, Hsp90aa1, Il6st, Itga5, Jak2, Jdp2, Jun, Kars, Lpin1, Lrp8, Map2k3, Map4k2, Map4k4, Mapk3, Mfhas1, Nedd9, Notch2, Npm1, Nrg1, Nrp1, Pdgfa, Prkcd, Ptgs2, Ralb, Ripk2, Slc27…
GO:0010646	regulation of cell communication	9.89232e-13	1.36019e-09	9.50214e-20	6.27141e-18	[3, 4]	Group52	4.30316	155	[Aacs, Abcc1, Ackr3, Ajuba, Angpt1, Areg, Arid5a, Atp8b2, Atxn1, Bambi, Bbc3, Bcl9l, Bid, Birc6, Bmp4, C3, Calm1, Camk2d, Capzb, Ccl2, Ccl7, Cd74, Cdk14, Cflar, Chac1, Chst11, Clstn3, Clu, Cradd, Csf1, Csf2, Ctgf, Cx3cl1, Cxcl1, Cyr61, Ddit3, Ddit4, Dusp10, Dusp7, Dvl1, Dvl2, Efna1, Egfr, F3, Fam110c, Fas, Fbrs, Fgd3, Foxo3, Fzd6, Gdf11, Gdnf, Git1, Grina, Grn, Gskip, Hhex, Hipk1, Hsbp1, Hsp90aa1…
GO:0033554	cellular response to stress	1.04017e-12	1.4292e-09	5.65712e-15	2.88513e-13	[3]	Group32	5.2381	99	[Ackr3, Ajuba, Bbc3, Bcar1, Bid, Bmp4, Casp9, Cd74, Cdk6, Cebpg, Cflar, Chac1, Clu, Cradd, Ctgf, Ddit3, Ddit4, Dusp10, Dvl2, Egfr, Ehmt2, Ero1l, Etaa1, Ets1, Fancb, Fas, Fbrs, Fnip2, Foxo3, Grina, Gskip, Hilpda, Hipk1, Hsbp1, Ier5, Jak2, Jun, Kars, Klf4, Map2k3, Map4k2, Map4k4, Mapk11, Mapk3, Mcl1, Mfhas1, Mms19, Mpv17, Myc, Nf1, Nfe2l1, Npm1, Phlda3, Ppargc1b, Prkcd, Ptgs2, Rad9a, Ralb, Rbpj, Re…
GO:0045597	positive regulation of cell differentiation	1.06558e-12	1.46304e-09	1.41195e-14	7.05977e-13	[3, 4, 5]	Group66	6.10368	73	[Abcc1, Actr3, Add1, Atxn1, Bambi, Bcl9l, Bmp4, Btg1, Calm1, Camk2d, Cd74, Cflar, Clu, Csf1, Csf2, Ctgf, Cx3cl1, Cyr61, Dock5, Dusp10, Dvl1, Dvl2, Enc1, Enpp2, Ets1, Foxo3, Gdnf, Grn, Hsbp1, Hsp90aa1, Il1r1, Il1rap, Il6st, Jak2, Jun, Kidins220, Klhl25, Llph, Lrp8, Myc, Nedd9, Nf1, Nfkbid, Notch2, Nrg1, Nrp1, P2ry2, Ppargc1b, Ptgs2, Rab21, Rbpj, Rest, Ripk2, Serpine1, Sh3pxd2b, Sik1, Smad2, Snai1,…
GO:1902531	regulation of intracellular signal transduction	1.08021e-12	1.48205e-09	2.50211e-16	1.40118e-14	[4, 5, 6]	Group37	5.26316	97	[Ackr3, Ajuba, Angpt1, Arid5a, Atp8b2, Bbc3, Bid, Bmp4, C3, Calm1, Camk2d, Capzb, Ccl2, Ccl7, Cd74, Cflar, Clu, Csf1, Csf2, Ctgf, Cx3cl1, Cyr61, Ddit3, Ddit4, Dusp10, Dusp7, Dvl2, Efna1, Egfr, F3, Fam110c, Fas, Fgd3, Gdf11, Git1, Grina, Hsbp1, Hsp90aa1, Id1, Il6st, Inppl1, Iqsec1, Iqsec2, Jak2, Jun, Kars, Klf4, Lemd2, Map2k3, Map4k2, Map4k4, Mapk3, Mcl1, Mfhas1, Nf1, Nfkbid, Notch2, Nov, Npm1, Nr…
GO:0009890	negative regulation of biosynthetic process	1.15212e-12	1.57955e-09	1.78197e-19	1.14046e-17	[3, 4, 5]	Group63	5.33788	94	[Ajuba, Angpt1, Arid1a, Arid5a, Atp8b2, Atxn1, Bmp4, Cbx2, Cdk6, Cela1, Cflar, Ciart, Csf2, Ctns, Ddit3, Ddit4, Dnajb6, Efna1, Ehmt2, Eif4b, Elk4, Enc1, Esrra, Ets2, Fnip2, Foxo3, Glis3, H2afz, Hhex, Hipk1, Hivep1, Hsbp1, Id1, Inppl1, Irf2bp2, Irf2bpl, Irx1, Jdp2, Jun, Kctd1, Klf3, Klf4, Klhl25, Larp1, Lpin1, Lrp8, Mettl16, Mnt, Mta2, Myc, Nfkb2, Nfkbie, Notch2, Nr1d1, Nrg1, Pdgfa, Ppargc1b, Rbfo…
GO:0031328	positive regulation of cellular biosynthetic process	1.31168e-12	1.797e-09	8.54664e-18	5.38439e-16	[4, 5, 6]	Group57	5.04808	105	[Abcc1, Ajuba, Arid1a, Arid5a, Atxn1, Bambi, Bcl9l, Bmp4, Cacybp, Calm1, Cct2, Cd74, Cebpg, Cela1, Clu, Cyr61, Dcaf6, Ddit3, Dvl1, Dvl2, E2f3, Egfr, Elk4, Elovl5, Esrra, Ets1, Ets2, Fosl1, Fosl2, Foxo3, Gdnf, Glis3, H2afz, Hhex, Hsbp1, Hsp90aa1, Ier5, Irf2bpl, Irs1, Jak2, Jun, Kars, Klf4, Klf7, Klf9, Larp1, Lbh, Lpin1, Lpin2, Mafb, Mafg, Maml2, Map2k3, Mapk3, Med24, Mef2d, Mms19, Mta2, Myc, Nek7,…
GO:0051094	positive regulation of developmental process	1.74187e-12	2.38461e-09	1.70207e-17	1.05529e-15	[2, 3, 4]	Group61	5.46347	89	[Abcc1, Actr3, Add1, Atxn1, Bambi, Bcl9l, Bmp4, Btg1, C3, Calm1, Camk2d, Cd74, Cela1, Cflar, Clstn3, Clu, Csf1, Csf2, Ctgf, Cx3cl1, Cxcl1, Cyr61, Dock5, Dusp10, Dvl1, Dvl2, Enc1, Enpp2, Ephb4, Ets1, F3, Foxo3, Gdnf, Grn, Hsbp1, Hsp90aa1, Il1r1, Il1rap, Il6st, Itga5, Jak2, Jun, Kidins220, Klf4, Klhl25, Lbh, Llph, Lrp8, Myc, Nedd9, Nf1, Nfkbid, Notch2, Nrg1, Nrp1, P2ry2, Pdcd2, Pdgfa, Ppargc1b, Ptg…
GO:0023051	regulation of signaling	1.7611e-12	2.40919e-09	9.50214e-20	6.27141e-18	[2, 3]	Group52	4.27468	155	[Aacs, Abcc1, Ackr3, Ajuba, Angpt1, Areg, Arid5a, Atp8b2, Atxn1, Bambi, Bbc3, Bcl9l, Bid, Birc6, Bmp4, C3, Calm1, Camk2d, Capzb, Ccl2, Ccl7, Cd74, Cdk14, Cflar, Chac1, Chst11, Clstn3, Clu, Cradd, Csf1, Csf2, Ctgf, Cx3cl1, Cxcl1, Cyr61, Ddit3, Ddit4, Dusp10, Dusp7, Dvl1, Dvl2, Efna1, Egfr, F3, Fam110c, Fas, Fbrs, Fgd3, Foxo3, Fzd6, Gdf11, Gdnf, Git1, Grina, Grn, Gskip, Hhex, Hipk1, Hsbp1, Hsp90aa1…
GO:0031327	negative regulation of cellular biosynthetic process	1.96892e-12	2.69152e-09	1.78197e-19	1.14046e-17	[4, 5, 6]	Group63	5.35506	92	[Ajuba, Angpt1, Arid1a, Arid5a, Atp8b2, Atxn1, Bmp4, Cbx2, Cdk6, Cela1, Ciart, Csf2, Ctns, Ddit3, Ddit4, Dnajb6, Efna1, Ehmt2, Eif4b, Elk4, Enc1, Esrra, Ets2, Fnip2, Foxo3, Glis3, H2afz, Hhex, Hipk1, Hivep1, Hsbp1, Id1, Inppl1, Irf2bp2, Irf2bpl, Irx1, Jdp2, Jun, Kctd1, Klf3, Klf4, Klhl25, Larp1, Lpin1, Lrp8, Mettl16, Mnt, Mta2, Myc, Nfkb2, Nfkbie, Notch2, Nr1d1, Nrg1, Pdgfa, Ppargc1b, Rbfox2, Rbp…
GO:0072359	circulatory system development	2.27439e-12	3.10682e-09	9.55022e-13	3.82009e-11	[4, 5]	Group46	5.98221	74	[Abcc1, Ackr3, Add1, Angpt1, Arhgap22, Arid1a, Atp8b2, Bmp4, Btg1, C3, Cacybp, Camk2d, Ccl2, Cela1, Cflar, Ctdp1, Ctgf, Cx3cl1, Cyr61, Ddit3, Dvl2, Efna1, Egfr, Enpp2, Ephb4, Ets1, F3, Fhod3, Fosl1, Hhex, Hsbp1, Id1, Itga5, Jun, Klf4, Lemd2, Mapk11, Mapk3, Mef2d, Mycbp2, Myh9, Nf1, Notch2, Nov, Nrg1, Nrp1, Pdgfa, Pnpla6, Ptgs2, Rbpj, Rest, Sars, Serpine1, Sh3pxd2b, Sik1, Sirt6, Smad2, Snai1, Sod2…
GO:0035239	tube morphogenesis	3.06667e-12	4.186e-09	3.02663e-13	1.24092e-11	[3, 4, 5]	Group60	6.43863	64	[Abcc1, Ackr3, Add1, Angpt1, Areg, Arhgap22, Arid1a, Atp8b2, Bmp4, Btg1, C3, Ccl2, Cela1, Csf1, Ctgf, Cx3cl1, Cyr61, Dvl1, Dvl2, Efna1, Egfr, Enpp2, Ephb4, Ets1, F3, Fzd6, Gdnf, Hhex, Hsbp1, Id1, Irx1, Itga5, Jun, Klf4, Lipa, Mthfr, Myc, Myh9, Nf1, Notch2, Nov, Nrp1, Nup50, Pdgfa, Pnpla6, Ptgs2, Rbpj, Sars, Serpine1, Sirt6, Smad2, Sox4, Sphk1, Tgfb2, Tgif1, Thbs1, Tnfrsf1b, Twist1, Vegfa, Wnt5a, …
GO:0071495	cellular response to endogenous stimulus	3.15797e-12	4.30747e-09	3.38117e-16	1.82583e-14	[3]	Group53	5.66434	81	[Aacs, Actr3, Arid1a, Atp8b2, Bambi, Bcar1, Bcl9l, Bmp4, C3, Cacna2d1, Casp9, Ccl2, Cflar, Chst11, Ctgf, Cyr61, Ddit4, Egfr, Ehmt2, Esrra, Fancb, Foxo3, Gdnf, Git1, H2afz, Id1, Inppl1, Irs1, Itpr2, Jak2, Jun, Kidins220, Klf3, Klf4, Klf9, Larp1, Lbh, Lemd2, Lpin1, Mapk3, Med24, Mtmr4, Myc, Myo1c, Notch2, Npm1, Nr1d1, Pelo, Plp1, Ppargc1b, Prkcd, Ptgs2, Ptpre, Rbfox2, Rbpj, Rest, Ripk2, Rragb, Rrag…
GO:1901342	regulation of vasculature development	3.31551e-12	4.51904e-09	1.48928e-16	8.48892e-15	[4, 5, 6, 7, 8]	Group35	9.72973	36	[Abcc1, Add1, Atp8b2, Bmp4, Btg1, C3, Ccl2, Cela1, Cflar, Cx3cl1, Efna1, Enpp2, Ephb4, Ets1, F3, Hhex, Hsbp1, Id1, Itga5, Klf4, Nf1, Nrp1, Ptgs2, Sars, Serpine1, Sirt6, Sod2, Sphk1, Tgfb2, Thbs1, Tnfrsf1b, Vegfa, Wnt5a, Xbp1, Xdh, Zc3h12a]
GO:0071363	cellular response to growth factor stimulus	3.39727e-12	4.62708e-09	1.48928e-16	8.48892e-15	[5]	Group35	7.33427	52	[Actr3, Angpt1, Atp8b2, Bambi, Bcar1, Bcl9l, Bmp4, Ccl2, Cflar, Chst11, Ctgf, Cyr61, Ddit4, Egfr, Foxo3, Gdnf, Gfra1, Git1, Hhex, Hsbp1, Id1, Jun, Kidins220, Klf4, Lemd2, Lrp8, Map2k3, Mapk3, Mtmr4, Myc, Myo1c, Notch2, Nrp1, Pelo, Rbpj, Serpine1, Smad2, Stk11, Tgfb2, Tgif1, Thbs1, Tnfrsf1b, Trp53, Twist1, Vasn, Vegfa, Wnt5a, Xbp1, Xdh, Zfp36l1, Zfp36l2, Zfp703]
GO:0010628	positive regulation of gene expression	3.54361e-12	4.82285e-09	1.41195e-14	7.05977e-13	[4, 5, 6]	Group66	5.00241	104	[Abcc1, Arid1a, Arid5a, Atp8b2, Atxn1, Bambi, Bcl9l, Bmp4, C3, Calm1, Cd74, Cdk6, Cebpg, Cela1, Clu, Csf1, Csf2, Ctgf, Cyr61, Dcaf6, Ddit3, Dvl1, Dvl2, E2f3, Egfr, Elk4, Esrra, Ets1, Ets2, Fosl1, Fosl2, Foxo3, Gdnf, Glis3, H2afz, Hhex, Id1, Ier5, Irf2bpl, Jak2, Jun, Kars, Klf4, Klf7, Klf9, Larp1, Lbh, Lpin1, Lpin2, Mafb, Mafg, Maml2, Map2k3, Mapk11, Mapk3, Med23, Med24, Mef2d, Mms19, Mta2, Myc, M…
GO:0045935	positive regulation of nucleobase-containing compound metabolic process	3.81233e-12	5.18477e-09	1.41195e-14	7.05977e-13	[4, 5, 6]	Group66	5.07283	101	[Abcc1, Arid1a, Arid5a, Atxn1, Bambi, Bcl9l, Bmp4, Cacybp, Calm1, Cct2, Cd74, Cebpg, Cela1, Cyr61, Dcaf6, Ddit3, Dvl1, Dvl2, E2f3, Egfr, Elk4, Esrra, Ets1, Ets2, Fancb, Fosl1, Fosl2, Foxo3, Gdnf, Glis3, H2afz, Hhex, Hsp90aa1, Ier5, Irf2bpl, Jak2, Jun, Kars, Klf4, Klf7, Klf9, Lbh, Lpin1, Lpin2, Mafb, Mafg, Maml2, Map2k3, Mapk3, Med24, Mef2d, Mettl16, Mms19, Mta2, Myc, Nek7, Nfe2l1, Nfkb2, Npm1, Nr…
GO:0032879	regulation of localization	5.34823e-12	7.26825e-09	2.50228e-16	1.37626e-14	[2, 3]	Group59	4.48415	133	[Aacs, Abcc1, Ackr3, Actr3, Add1, Ajuba, Angpt1, Arhgap10, Arid5a, Bbc3, Bcar1, Bmp4, C3, Cacna2d1, Calm1, Camk2d, Ccl2, Ccl7, Cct2, Cd74, Clstn3, Clu, Csf1, Cx3cl1, Cxcl1, Cyr61, Ddit3, Dnajb6, Dock5, Dock7, Dusp10, Dvl1, Dync1h1, Efna1, Egfr, Enpp2, Ero1l, Ets1, F3, Fam110c, Fgfr1op, Foxo3, Gdnf, Git1, Grina, Hilpda, Hsbp1, Hsp90aa1, Il1r1, Il1rap, Il6st, Iqsec1, Irs1, Itga5, Itpr2, Jak2, Jun, …
GO:2000113	negative regulation of cellular macromolecule biosynthetic process	5.94671e-12	8.07563e-09	1.78197e-19	1.14046e-17	[5, 6, 7]	Group63	5.42929	86	[Ajuba, Angpt1, Arid1a, Arid5a, Atp8b2, Atxn1, Bmp4, Cbx2, Cdk6, Cela1, Ciart, Csf2, Ddit3, Dnajb6, Efna1, Ehmt2, Elk4, Enc1, Esrra, Ets2, Fnip2, Foxo3, Glis3, H2afz, Hhex, Hipk1, Hivep1, Id1, Inppl1, Irf2bp2, Irf2bpl, Irx1, Jdp2, Jun, Kctd1, Klf3, Klf4, Klhl25, Larp1, Lpin1, Lrp8, Mettl16, Mnt, Mta2, Myc, Nfkb2, Nfkbie, Notch2, Nr1d1, Nrg1, Ppargc1b, Rbfox2, Rbpj, Rc3h1, Relb, Rest, Rrp8, Samd4,…
GO:0007166	cell surface receptor signaling pathway	7.14436e-12	9.6949e-09	9.50214e-20	6.27141e-18	[3, 4, 5]	Group52	4.56038	125	[Ackr3, Angpt1, Areg, Atp8b2, Atxn1, Bambi, Bcar1, Bcl9l, Bid, Birc6, Bmp4, C3, Ccl2, Ccl7, Cd74, Cdk14, Cdk6, Cela1, Cflar, Chac1, Chst11, Csf1, Csf2, Ctgf, Cx3cl1, Cxcl1, Cyr61, Ddit3, Ddit4, Dtx3, Dvl1, Dvl2, Efna1, Egfr, Ephb4, F3, Fas, Foxo3, Fzd6, Gdf11, Gdnf, Gfra1, Git1, Grina, Gskip, Hhex, Hipk1, Hs1bp3, Hsbp1, Id1, Ifnar2, Ifngr2, Il1r1, Il1rap, Il6st, Inppl1, Irs1, Itga5, Jak2, Jun, Ka…
GO:0001525	angiogenesis	7.24236e-12	9.82064e-09	1.41195e-14	7.05977e-13	[3, 4, 5, 6, 7, 8, 9, 10]	Group66	7.95053	45	[Abcc1, Ackr3, Add1, Angpt1, Arhgap22, Atp8b2, Bmp4, Btg1, C3, Ccl2, Cela1, Ctgf, Cx3cl1, Cyr61, Efna1, Enpp2, Ephb4, Ets1, F3, Hhex, Hsbp1, Id1, Itga5, Jun, Klf4, Myh9, Nf1, Notch2, Nov, Nrp1, Pdgfa, Pnpla6, Ptgs2, Rbpj, Sars, Serpine1, Sirt6, Sphk1, Tgfb2, Thbs1, Tnfrsf1b, Vegfa, Wnt5a, Xbp1, Zc3h12a]
GO:0045934	negative regulation of nucleobase-containing compound metabolic process	8.05903e-12	1.092e-08	1.78197e-19	1.14046e-17	[4, 5, 6]	Group63	5.34629	88	[Abce1, Ajuba, Arid1a, Arid5a, Atp8b2, Atxn1, Bmp4, Cbx2, Cdk6, Cela1, Ciart, Csf2, Ddit3, Ddit4, Dnajb6, Efna1, Ehmt2, Eif4b, Elk4, Esrra, Ets2, Fancb, Fnip2, Foxo3, Gdnf, Glis3, H2afz, Hhex, Hipk1, Hivep1, Hsbp1, Id1, Inppl1, Irf2bp2, Irf2bpl, Irx1, Jdp2, Jun, Kctd1, Klf3, Klf4, Larp1, Lpin1, Lrp8, Mnt, Mta2, Myc, Nfkb2, Nfkbie, Notch2, Npm1, Nr1d1, Nrg1, Parn, Pde12, Ppargc1b, Rbfox2, Rbpj, Re…
GO:0022603	regulation of anatomical structure morphogenesis	8.30491e-12	1.12448e-08	2.50228e-16	1.37626e-14	[3, 4]	Group59	6.03448	70	[Abcc1, Actr3, Add1, Atp8b2, Bambi, Bcar1, Bcl9l, Bmp4, Btg1, C3, Calm1, Camk2d, Capzb, Ccl2, Ccl7, Cdc42ep3, Cela1, Cflar, Csf1, Cx3cl1, Dock5, Dvl1, Dvl2, Efna1, Enpp2, Ephb4, Ets1, F3, Fzd6, Gas7, Gdnf, Hhex, Hsbp1, Id1, Itga5, Klf4, Lrp8, Myc, Mycbp2, Myh9, Myo10, Nedd9, Nf1, Nrg1, Nrp1, Pdgfa, Ptgs2, Rab21, Rbpj, Rc3h1, Sapcd2, Sars, Serpine1, Sirt6, Sphk1, Stk11, Syne1, Tbccd1, Tgfb2, Tgif1…
GO:0010558	negative regulation of macromolecule biosynthetic process	1.01099e-11	1.36787e-08	1.78197e-19	1.14046e-17	[4, 5, 6]	Group63	5.3076	88	[Ajuba, Angpt1, Arid1a, Arid5a, Atp8b2, Atxn1, Bmp4, Cbx2, Cdk6, Cela1, Ciart, Csf2, Ddit3, Dnajb6, Efna1, Ehmt2, Eif4b, Elk4, Enc1, Esrra, Ets2, Fnip2, Foxo3, Glis3, H2afz, Hhex, Hipk1, Hivep1, Hsbp1, Id1, Inppl1, Irf2bp2, Irf2bpl, Irx1, Jdp2, Jun, Kctd1, Klf3, Klf4, Klhl25, Larp1, Lpin1, Lrp8, Mettl16, Mnt, Mta2, Myc, Nfkb2, Nfkbie, Notch2, Nr1d1, Nrg1, Ppargc1b, Rbfox2, Rbpj, Rc3h1, Relb, Rest…
GO:0048585	negative regulation of response to stimulus	1.14127e-11	1.54299e-08	2.50211e-16	1.40118e-14	[2, 3, 4]	Group37	5.25394	90	[Ackr3, Ajuba, Angpt1, Arid5a, Atxn1, Bambi, Bcl9l, Bid, Birc6, Bmp4, Calm1, Camk2d, Cd74, Cdk6, Cflar, Chac1, Chst11, Clu, Csf2, Cx3cl1, Ddit3, Ddit4, Dusp10, Dusp7, Dvl1, Efna1, Ets1, Fancb, Foxo3, Fzd6, Gdnf, Git1, Grina, Hhex, Hsbp1, Ifi202b, Il6st, Inppl1, Irs1, Klf4, Lbh, Lemd2, Map4k4, Mcl1, Mfhas1, Mnt, Nf1, Nfkbid, Nov, Nr1d1, Nrp1, Otud4, Pdgfa, Phlda3, Pnpla6, Prdm15, Prkcd, Ptgs2, Ptp…
GO:0006793	phosphorus metabolic process	1.25972e-11	1.70188e-08	1.41195e-14	7.05977e-13	[3]	Group66	4.30956	142	[Ackr3, Ajuba, Angpt1, Areg, Atp8b2, Atxn1, Bid, Bmp4, C3, Calm1, Camk2d, Ccl2, Ccl7, Ccnd2, Cd74, Cdk14, Cdk17, Cdk6, Cflar, Clu, Coa6, Csf1, Csf2, Ctdp1, Ctgf, Ctns, Cx3cl1, Cyr61, Ddit4, Dock7, Dusp10, Dusp7, Dvl1, Dvl2, Efna1, Egfr, Elk4, Elovl4, Elovl5, Enpp2, Ephb4, Etaa1, Fas, Fgfr1op, Filip1l, Fnip2, Gdf11, Gdnf, Gfra1, Gskip, Hdhd2, Hhex, Hipk1, Hsbp1, Hsp90aa1, Id1, Il6st, Impa2, Inppl1…
GO:0070848	response to growth factor	1.4469e-11	1.95331e-08	1.48928e-16	8.48892e-15	[4]	Group35	7.05563	52	[Actr3, Angpt1, Atp8b2, Bambi, Bcar1, Bcl9l, Bmp4, Ccl2, Cflar, Chst11, Ctgf, Cyr61, Ddit4, Egfr, Foxo3, Gdnf, Gfra1, Git1, Hhex, Hsbp1, Id1, Jun, Kidins220, Klf4, Lemd2, Lrp8, Map2k3, Mapk3, Mtmr4, Myc, Myo1c, Notch2, Nrp1, Pelo, Rbpj, Serpine1, Smad2, Stk11, Tgfb2, Tgif1, Thbs1, Tnfrsf1b, Trp53, Twist1, Vasn, Vegfa, Wnt5a, Xbp1, Xdh, Zfp36l1, Zfp36l2, Zfp703]
GO:0007167	enzyme linked receptor protein signaling pathway	1.51481e-11	2.04348e-08	7.10186e-12	2.41463e-10	[4, 5, 6]	Group42	6.32008	62	[Angpt1, Areg, Atp8b2, Atxn1, Bambi, Bcar1, Bcl9l, Bmp4, Ccl2, Chst11, Csf1, Ctgf, Cyr61, Ddit4, Efna1, Egfr, Ephb4, F3, Gdf11, Gdnf, Gfra1, Git1, Grina, Hhex, Hsbp1, Id1, Il6st, Inppl1, Irs1, Jak2, Jun, Lemd2, Mapk3, Mtmr4, Myo1c, Notch2, Nov, Nrg1, Nrg2, Nrp1, Pdgfa, Pelo, Prkcd, Ptpre, Rbpj, Rhbdf1, Sik1, Smad2, Stk11, Tgfb2, Tgif1, Thbs1, Trp53, Tsku, Vasn, Vegfa, Wnt5a, Xbp1, Xdh, Zbtb7b, Zf…
GO:0009653	anatomical structure morphogenesis	1.8124e-11	2.44312e-08	1.34133e-11	4.29226e-10	[2, 3]	Group55	4.45993	128	[Abcc1, Ackr3, Actr3, Add1, Ajuba, Angpt1, Ankrd11, Apbb2, Areg, Arhgap22, Arid1a, Atp8b2, Bambi, Bcar1, Bcl9l, Bmp4, Btg1, C3, Calm1, Camk2d, Capzb, Ccl2, Ccl7, Cdc42ep3, Cela1, Cflar, Chst11, Clu, Csf1, Ctgf, Cx3cl1, Cyr61, Dnajb6, Dock5, Dock7, Dst, Dvl1, Dvl2, Efna1, Egfr, Enpp2, Ephb4, Ets1, Ets2, F3, Fam206a, Fhod3, Filip1l, Foxo3, Fzd6, Gas7, Gdf11, Gdnf, Gfra1, Grina, Hhex, Hipk1, Hsbp1, …
GO:0001944	vasculature development	2.00386e-11	2.69921e-08	1.41195e-14	7.05977e-13	[4, 5, 6, 7]	Group66	6.74847	55	[Abcc1, Ackr3, Add1, Angpt1, Arhgap22, Arid1a, Atp8b2, Bmp4, Btg1, C3, Ccl2, Cela1, Cflar, Ctgf, Cx3cl1, Cyr61, Ddit3, Efna1, Enpp2, Ephb4, Ets1, F3, Fosl1, Hhex, Hsbp1, Id1, Itga5, Jun, Klf4, Myh9, Nf1, Notch2, Nov, Nrp1, Pdgfa, Pnpla6, Ptgs2, Rbpj, Sars, Serpine1, Sirt6, Sod2, Sox4, Sphk1, Stk11, Tgfb2, Thbs1, Tnfrsf1b, Vegfa, Wnt5a, Xbp1, Xdh, Zc3h12a, Zfand5, Zfp36l1]
GO:1901700	response to oxygen-containing compound	2.58915e-11	3.485e-08	4.28959e-14	2.01611e-12	[3]	Group65	5.05376	94	[Aacs, Add1, Areg, Arid5a, Atp8b2, Bcar1, Bid, Bmp4, Btg1, C3, Cacna2d1, Cacybp, Calm1, Casp9, Ccl2, Ccl7, Cflar, Clu, Ctgf, Cx3cl1, Cxcl1, Ddit4, Dnaaf2, Dusp10, Egfr, Ehmt2, Esrra, Ets1, Fancb, Fas, Fosl1, Fosl2, Foxo3, Gbp2, Gdnf, Grn, H2afz, Hhex, Hsp90aa1, Id1, Inppl1, Irs1, Itpr2, Jak2, Jun, Klf3, Klf4, Klf9, Larp1, Lipa, Lpin1, Lrp8, Map4k4, Mapk3, Mpv17, Mthfr, Myc, Mycbp2, Myo1c, Nfkb2, …
GO:0010557	positive regulation of macromolecule biosynthetic process	2.83385e-11	3.81153e-08	1.41195e-14	7.05977e-13	[4, 5, 6]	Group66	4.9721	98	[Abcc1, Arid1a, Arid5a, Atxn1, Bambi, Bcl9l, Bmp4, Cacybp, Calm1, Ccl2, Cct2, Cd74, Cebpg, Cela1, Cyr61, Dcaf6, Ddit3, Dvl1, Dvl2, E2f3, Egfr, Elk4, Esrra, Ets1, Ets2, Fosl1, Fosl2, Foxo3, Gdnf, Glis3, H2afz, Hhex, Hsbp1, Hsp90aa1, Ier5, Irf2bpl, Irs1, Jak2, Jun, Kars, Klf4, Klf7, Klf9, Larp1, Lbh, Lpin1, Lpin2, Mafb, Mafg, Maml2, Map2k3, Mapk3, Med24, Mef2d, Mms19, Mta2, Myc, Nek7, Nfe2l1, Nfkb2…
GO:0009894	regulation of catabolic process	3.83638e-11	5.15609e-08	1.48838e-11	4.61399e-10	[3, 4]	Group30	6.6345	55	[Clu, Ddit4, Dvl1, Efna1, Egfr, Ehmt2, Fbxl5, Gdnf, Git1, Hsp90aa1, Irs1, Larp1, Lonrf1, Mapk3, Mcl1, Mettl16, Myc, Mycbp2, Npm1, Npm3, Nrg1, Parn, Pde12, Prkcd, Ralb, Rc3h1, Rhbdf1, Ripk2, Rnf19b, Rragb, Rragc, Samd4, Senp1, Sesn2, Sh3bp4, Sirt6, Smcr8, Snf8, Snx33, Stk11, Tnfrsf1b, Tnip1, Tnrc6a, Trim8, Trp53, Twist1, Ubqln2, Uchl5, Usp36, Vegfa, Wnt5a, Xbp1, Zc3h12a, Zfp36l1, Zfp36l2]
GO:0006796	phosphate-containing compound metabolic process	4.00408e-11	5.37748e-08	1.41195e-14	7.05977e-13	[4]	Group66	4.27481	140	[Ackr3, Ajuba, Angpt1, Areg, Atp8b2, Atxn1, Bid, Bmp4, C3, Calm1, Camk2d, Ccl2, Ccl7, Ccnd2, Cd74, Cdk14, Cdk17, Cdk6, Cflar, Clu, Coa6, Csf1, Csf2, Ctdp1, Ctgf, Ctns, Cx3cl1, Cyr61, Ddit4, Dock7, Dusp10, Dusp7, Dvl1, Dvl2, Efna1, Egfr, Elk4, Elovl4, Elovl5, Enpp2, Ephb4, Etaa1, Fas, Fgfr1op, Filip1l, Fnip2, Gdf11, Gdnf, Gfra1, Gskip, Hdhd2, Hhex, Hipk1, Hsbp1, Hsp90aa1, Id1, Il6st, Impa2, Inppl1…
GO:0072358	cardiovascular system development	4.01591e-11	5.38935e-08	1.41195e-14	7.05977e-13	[4, 5, 6]	Group66	6.62651	55	[Abcc1, Ackr3, Add1, Angpt1, Arhgap22, Arid1a, Atp8b2, Bmp4, Btg1, C3, Ccl2, Cela1, Cflar, Ctgf, Cx3cl1, Cyr61, Ddit3, Efna1, Enpp2, Ephb4, Ets1, F3, Fosl1, Hhex, Hsbp1, Id1, Itga5, Jun, Klf4, Myh9, Nf1, Notch2, Nov, Nrp1, Pdgfa, Pnpla6, Ptgs2, Rbpj, Sars, Serpine1, Sirt6, Sod2, Sox4, Sphk1, Stk11, Tgfb2, Thbs1, Tnfrsf1b, Vegfa, Wnt5a, Xbp1, Xdh, Zc3h12a, Zfand5, Zfp36l1]
GO:0031329	regulation of cellular catabolic process	4.55496e-11	6.1082e-08	1.48838e-11	4.61399e-10	[4, 5]	Group30	7.01262	50	[Clu, Ddit4, Dvl1, Efna1, Ehmt2, Fbxl5, Gdnf, Git1, Hsp90aa1, Irs1, Larp1, Lonrf1, Mapk3, Mcl1, Mettl16, Myc, Npm1, Npm3, Parn, Pde12, Prkcd, Ralb, Rc3h1, Rhbdf1, Ripk2, Rnf19b, Rragb, Rragc, Samd4, Senp1, Sesn2, Sh3bp4, Sirt6, Smcr8, Snx33, Stk11, Tnfrsf1b, Tnip1, Tnrc6a, Trim8, Trp53, Twist1, Ubqln2, Uchl5, Usp36, Vegfa, Xbp1, Zc3h12a, Zfp36l1, Zfp36l2]
GO:0080135	regulation of cellular response to stress	4.64846e-11	6.22894e-08	1.70753e-13	7.51311e-12	[3, 4, 5]	Group15	7.10145	49	[Ackr3, Ajuba, Bid, Casp9, Cd74, Cdk6, Cebpg, Clu, Ctgf, Dusp10, Dvl2, Egfr, Etaa1, Fancb, Fas, Foxo3, Grina, Hsbp1, Ier5, Kars, Klf4, Map4k2, Map4k4, Mapk3, Mcl1, Mfhas1, Mms19, Myc, Npm1, Prkcd, Ptgs2, Rad9a, Ripk2, Sirt6, Snai1, Sod2, Tgfb2, Traf4, Trp53, Twist1, Ubqln2, Vegfa, Wnt5a, Xbp1, Xdh, Xrcc4, Zbtb7b, Zc3h12a, Zfp622]
GO:0009967	positive regulation of signal transduction	4.86541e-11	6.51479e-08	1.41195e-14	7.05977e-13	[3, 4, 5, 6]	Group66	5.23114	86	[Ackr3, Ajuba, Angpt1, Bambi, Bbc3, Bid, Bmp4, C3, Calm1, Camk2d, Ccl2, Ccl7, Cd74, Cflar, Clu, Cradd, Csf1, Csf2, Ctgf, Cx3cl1, Cyr61, Dvl1, Dvl2, Efna1, Egfr, F3, Fam110c, Fas, Gdf11, Gskip, Hhex, Hsp90aa1, Il1r1, Il6st, Irs1, Jak2, Jun, Kars, Map2k3, Map4k2, Map4k4, Mapk3, Mcl1, Mfhas1, Myc, Myo1c, Nf1, Notch2, Nov, Nrg1, Nrp1, Pdcd11, Pdgfa, Pelo, Prdm15, Prkcd, Rad9a, Rbpj, Rc3h1, Ripk2, Rra…
GO:0051253	negative regulation of RNA metabolic process	5.81412e-11	7.77929e-08	1.41195e-14	7.05977e-13	[4, 5, 6, 7, 8]	Group66	5.33246	81	[Abce1, Ajuba, Arid1a, Arid5a, Atp8b2, Atxn1, Bmp4, Cbx2, Cdk6, Cela1, Ciart, Csf2, Ddit3, Dnajb6, Efna1, Ehmt2, Eif4b, Elk4, Esrra, Ets2, Fnip2, Foxo3, Gdnf, Glis3, H2afz, Hhex, Hipk1, Hivep1, Hsbp1, Id1, Irf2bp2, Irf2bpl, Irx1, Jdp2, Jun, Kctd1, Klf3, Klf4, Larp1, Lpin1, Lrp8, Mnt, Mta2, Myc, Nfkb2, Nfkbie, Notch2, Npm1, Nr1d1, Nrg1, Parn, Ppargc1b, Rbfox2, Rbpj, Relb, Rest, Rrp8, Sap30, Sars, …
GO:0045893	positive regulation of transcription, DNA-templated	7.28005e-11	9.73342e-08	1.41195e-14	7.05977e-13	[5, 6, 7, 8, 9, 10, 11]	Group66	5.21472	85	[Abcc1, Arid1a, Arid5a, Atxn1, Bambi, Bcl9l, Bmp4, Calm1, Cd74, Cebpg, Cela1, Cyr61, Dcaf6, Ddit3, Dvl1, Dvl2, E2f3, Egfr, Elk4, Esrra, Ets1, Ets2, Fosl1, Fosl2, Foxo3, Gdnf, Glis3, H2afz, Hhex, Ier5, Irf2bpl, Jak2, Jun, Kars, Klf4, Klf7, Klf9, Lbh, Lpin1, Lpin2, Mafb, Mafg, Maml2, Map2k3, Mapk3, Med24, Mef2d, Mms19, Mta2, Myc, Nfe2l1, Nfkb2, Npm1, Nr1d1, Nrg1, Pelp1, Pfkm, Ppargc1b, Prdm15, Ptge…
GO:0035295	tube development	7.28767e-11	9.73632e-08	3.38117e-16	1.82583e-14	[3, 4]	Group53	5.71429	70	[Abcc1, Ackr3, Add1, Angpt1, Areg, Arhgap22, Arid1a, Atp8b2, Atxn1, Bmp4, Btg1, C3, Ccl2, Cela1, Csf1, Ctgf, Cx3cl1, Cyr61, Dvl1, Dvl2, Efna1, Egfr, Enpp2, Ephb4, Ets1, F3, Fzd6, Gdf11, Gdnf, Hhex, Hsbp1, Id1, Irx1, Itga5, Jun, Klf4, Lipa, Mapk3, Mthfr, Myc, Myh9, Nf1, Notch2, Nov, Nrp1, Nup50, Pdgfa, Pnpla6, Ptgs2, Rbpj, Sars, Serpine1, Sik1, Sirt6, Smad2, Sox4, Sphk1, Tgfb2, Tgif1, Thbs1, Tnfrs…
GO:0048514	blood vessel morphogenesis	8.66872e-11	1.15727e-07	1.41195e-14	7.05977e-13	[4, 5, 6, 7, 8, 9]	Group66	7.06922	48	[Abcc1, Ackr3, Add1, Angpt1, Arhgap22, Atp8b2, Bmp4, Btg1, C3, Ccl2, Cela1, Ctgf, Cx3cl1, Cyr61, Efna1, Enpp2, Ephb4, Ets1, F3, Hhex, Hsbp1, Id1, Itga5, Jun, Klf4, Myh9, Nf1, Notch2, Nov, Nrp1, Pdgfa, Pnpla6, Ptgs2, Rbpj, Sars, Serpine1, Sirt6, Sox4, Sphk1, Tgfb2, Thbs1, Tnfrsf1b, Vegfa, Wnt5a, Xbp1, Xdh, Zc3h12a, Zfp36l1]
GO:0051338	regulation of transferase activity	9.74085e-11	1.29943e-07	1.95381e-17	1.19183e-15	[4]	Group48	6.10611	61	[Ajuba, Angpt1, Bmp4, Ccnd2, Cct2, Cd74, Clu, Csf1, Cyr61, Dcun1d1, Dusp10, Dusp7, Dvl1, Dvl2, Efna1, Egfr, Eif4b, Etaa1, Fgfr1op, Gskip, Hhex, Hsbp1, Hsp90aa1, Inppl1, Irs1, Jak2, Kars, Kidins220, Klf4, Lrp8, Map2k3, Map4k2, Map4k4, Mapk3, Myc, Nedd9, Nek7, Nf1, Npm1, Nrg1, Parn, Pdgfa, Prkcd, Ralb, Sesn2, Sik1, Slc27a1, Smcr8, Stk11, Tgfb2, Thbs1, Tnip1, Traf4, Trim27, Trp53, Tspyl2, Vegfa, Wdr…
GO:0009968	negative regulation of signal transduction	1.0623e-10	1.41605e-07	2.50211e-16	1.40118e-14	[3, 4, 5, 6]	Group37	5.59876	72	[Ackr3, Ajuba, Arid5a, Atxn1, Bambi, Bcl9l, Bid, Birc6, Bmp4, Calm1, Camk2d, Cd74, Cflar, Chac1, Chst11, Clu, Csf2, Cx3cl1, Ddit3, Ddit4, Dusp10, Dusp7, Efna1, Foxo3, Fzd6, Gdnf, Git1, Grina, Hhex, Hsbp1, Il6st, Inppl1, Irs1, Klf4, Lbh, Lemd2, Mcl1, Mfhas1, Mnt, Nf1, Nfkbid, Nov, Nr1d1, Nrp1, Otud4, Phlda3, Prdm15, Prkcd, Ptgs2, Ptpre, Rgs3, Serpine1, Sesn2, Sh3bp4, Snai1, Sod2, Stk11, Syne1, Tgf…
GO:0006996	organelle organization	1.13477e-10	1.51152e-07	3.06665e-14	1.50266e-12	[3]	Group22	4.0644	154	[Actr3, Add1, Ahctf1, Ajuba, Angpt1, Arhgap10, Arid1a, Arid5a, Atg101, Atp8b2, Bbc3, Bcar1, Bid, Bmp4, C3, Calm1, Camk2d, Capzb, Cbx2, Ccl2, Ccl7, Cct2, Cdc42ep3, Cebpg, Cep162, Cep78, Cflar, Cluh, Csf2, Ctdp1, Ctgf, Cx3cl1, Dctn2, Dnaaf2, Dnajb6, Dock7, Dst, Dvl1, Dync1h1, Efna1, Ehmt2, Elk4, Elmo2, Ets1, Fam206a, Fas, Fgfr1op, Fhod3, Fnip2, Gas7, Grina, H2afz, H3f3b, Hhex, Hsp90aa1, Id1, Incenp…
GO:0010647	positive regulation of cell communication	1.15438e-10	1.53648e-07	1.41195e-14	7.05977e-13	[3, 4, 5]	Group66	4.97297	92	[Aacs, Ackr3, Ajuba, Angpt1, Bambi, Bbc3, Bid, Bmp4, C3, Calm1, Camk2d, Ccl2, Ccl7, Cd74, Cflar, Clstn3, Clu, Cradd, Csf1, Csf2, Ctgf, Cx3cl1, Cyr61, Dvl1, Dvl2, Efna1, Egfr, F3, Fam110c, Fas, Gdf11, Gskip, Hhex, Hsp90aa1, Il1r1, Il6st, Iqsec2, Irs1, Jak2, Jun, Kars, Map2k3, Map4k2, Map4k4, Mapk3, Mcl1, Mfhas1, Myc, Myo1c, Nf1, Notch2, Nov, Nrg1, Nrp1, Pdcd11, Pdgfa, Pelo, Pfkm, Prdm15, Prkcd, Pt…
GO:0051254	positive regulation of RNA metabolic process	1.21389e-10	1.61447e-07	1.41195e-14	7.05977e-13	[4, 5, 6, 7, 8]	Group66	5.00556	90	[Abcc1, Arid1a, Arid5a, Atxn1, Bambi, Bcl9l, Bmp4, Calm1, Cd74, Cebpg, Cela1, Cyr61, Dcaf6, Ddit3, Dvl1, Dvl2, E2f3, Egfr, Elk4, Esrra, Ets1, Ets2, Fosl1, Fosl2, Foxo3, Gdnf, Glis3, H2afz, Hhex, Ier5, Irf2bpl, Jak2, Jun, Kars, Klf4, Klf7, Klf9, Lbh, Lpin1, Lpin2, Mafb, Mafg, Maml2, Map2k3, Mapk3, Med24, Mef2d, Mettl16, Mms19, Mta2, Myc, Nfe2l1, Nfkb2, Npm1, Nr1d1, Nrg1, Pelp1, Pfkm, Ppargc1b, Prd…
GO:0045862	positive regulation of proteolysis	1.23034e-10	1.63513e-07	1.03744e-19	6.74335e-18	[5, 6, 7, 8]	Group64	8.97098	34	[Bbc3, Bid, C3, Calm1, Casp9, Cflar, Clu, Cradd, Ctgf, Cyr61, Dvl1, Efna1, F3, Fas, Jak2, Kars, Lonrf1, Mapk3, Myc, Myh9, Npm3, Pdcd2, Rest, Ripk2, Rnf19b, Senp1, Snx33, Tnfrsf1b, Tnip1, Uaca, Ubqln2, Xbp1, Xdh, Zc3h12a]
GO:0001568	blood vessel development	1.25609e-10	1.66808e-07	1.41195e-14	7.05977e-13	[3, 5, 6, 7, 8]	Group66	6.64962	52	[Abcc1, Ackr3, Add1, Angpt1, Arhgap22, Arid1a, Atp8b2, Bmp4, Btg1, C3, Ccl2, Cela1, Cflar, Ctgf, Cx3cl1, Cyr61, Ddit3, Efna1, Enpp2, Ephb4, Ets1, F3, Fosl1, Hhex, Hsbp1, Id1, Itga5, Jun, Klf4, Myh9, Nf1, Notch2, Nov, Nrp1, Pdgfa, Pnpla6, Ptgs2, Rbpj, Sars, Serpine1, Sirt6, Sox4, Sphk1, Tgfb2, Thbs1, Tnfrsf1b, Vegfa, Wnt5a, Xbp1, Xdh, Zc3h12a, Zfp36l1]
GO:0023056	positive regulation of signaling	1.30842e-10	1.73627e-07	1.41195e-14	7.05977e-13	[2, 3, 4]	Group66	4.95423	92	[Aacs, Ackr3, Ajuba, Angpt1, Bambi, Bbc3, Bid, Bmp4, C3, Calm1, Camk2d, Ccl2, Ccl7, Cd74, Cflar, Clstn3, Clu, Cradd, Csf1, Csf2, Ctgf, Cx3cl1, Cyr61, Dvl1, Dvl2, Efna1, Egfr, F3, Fam110c, Fas, Gdf11, Gskip, Hhex, Hsp90aa1, Il1r1, Il6st, Iqsec2, Irs1, Jak2, Jun, Kars, Map2k3, Map4k2, Map4k4, Mapk3, Mcl1, Mfhas1, Myc, Myo1c, Nf1, Notch2, Nov, Nrg1, Nrp1, Pdcd11, Pdgfa, Pelo, Pfkm, Prdm15, Prkcd, Pt…
GO:1901701	cellular response to oxygen-containing compound	1.36133e-10	1.80512e-07	4.28959e-14	2.01611e-12	[4]	Group65	5.66968	69	[Aacs, Add1, Arid5a, Atp8b2, Bcar1, Bmp4, C3, Cacna2d1, Casp9, Ccl2, Ccl7, Cflar, Clu, Cx3cl1, Ddit4, Egfr, Ehmt2, Esrra, Ets1, Fancb, Foxo3, Gbp2, Gdnf, H2afz, Id1, Inppl1, Irs1, Itpr2, Jak2, Jun, Klf3, Klf4, Klf9, Larp1, Lpin1, Lrp8, Map4k4, Mapk3, Mpv17, Myc, Myo1c, Npm1, Nr1d1, Plp1, Ppargc1b, Prkcd, Ptgs2, Ptpre, Ripk2, Rragb, Rragc, Serpine1, Sesn2, Sh3bp4, Sik1, Sod2, Sox4, Thbs1, Tnfrsf1b…
GO:0048646	anatomical structure formation involved in morphogenesis	1.46852e-10	1.94579e-07	3.02663e-13	1.24092e-11	[2, 3, 4]	Group60	5.60379	71	[Abcc1, Ackr3, Add1, Angpt1, Arhgap22, Arid1a, Atp8b2, Bmp4, Btg1, C3, Ccl2, Cela1, Cflar, Ctgf, Cx3cl1, Cyr61, Dvl1, Dvl2, Efna1, Enpp2, Ephb4, Ets1, Ets2, F3, Fhod3, Fzd6, Gdnf, Hhex, Hipk1, Hsbp1, Id1, Irx1, Itga5, Jun, Klf4, Lemd2, Lipa, Lrp8, Mafb, Mapk3, Mthfr, Myh9, Nf1, Nfkb2, Notch2, Nov, Nrp1, Nup50, Pdgfa, Pnpla6, Ppargc1b, Ptgs2, Rbpj, Rc3h1, Sars, Serpine1, Sirt6, Smad2, Snai1, Sox4,…
GO:0030097	hemopoiesis	1.78382e-10	2.36178e-07	9.59071e-13	3.74038e-11	[4, 5, 6, 7]	Group39	6.06673	60	[3830403N18Rik, Add1, Ahctf1, Angpt1, Bmp4, Calm1, Cd74, Cdk6, Cebpg, Csf1, Csf2, Csrp2, Cxcl1, Dock7, Dusp10, Esrra, Ets1, Fas, Foxo3, Hhex, Hs1bp3, Hsp90aa1, Irf2bp2, Jak2, Jun, Klf4, Mafb, Mfhas1, Myc, Myh9, Nf1, Nfe2l1, Nfkbid, Notch2, Pdcd2, Ppargc1b, Rbfox2, Rbpj, Rc3h1, Relb, Rest, Ripk2, Senp1, Sfxn1, Sod2, Sox4, Spn, Stk11, Tgfb2, Trp53, Tsku, Vegfa, Wnt5a, Xbp1, Xrcc4, Zbtb7b, Zc3h12a, …
GO:0030030	cell projection organization	1.94591e-10	2.57444e-07	2.50228e-16	1.37626e-14	[3]	Group59	5.1174	85	[Abcc1, Actr3, Ajuba, Apbb2, Areg, Arid5a, Atp8b2, Bmp4, C3, Calm1, Camk2d, Capzb, Cdc42ep3, Cep162, Cep78, Cflar, Clu, Cx3cl1, Dnaaf2, Dock7, Dst, Dvl1, Dvl2, Efna1, Egfr, Elk4, Enc1, Enpp2, Fam110c, Fam206a, Fas, Fgd3, Fgfr1op, Gas7, Gdnf, Gfra1, Git1, Grina, Grn, Hsbp1, Hsp90aa1, Id1, Il1rap, Inppl1, Jak2, Jun, Kidins220, Klf4, Klf7, Klhl25, Llph, Lpin1, Lrp8, Map4k4, Micall2, Mycbp2, Myh9, My…
GO:0000165	MAPK cascade	1.97068e-10	2.60524e-07	1.22484e-13	5.5118e-12	[4, 5, 6, 8, 9]	Group41	6.35104	55	[Ackr3, Ajuba, Angpt1, Atp8b2, Bmp4, C3, Camk2d, Ccl2, Ccl7, Cd74, Cflar, Ctgf, Cx3cl1, Cyr61, Dusp10, Dusp7, Dvl2, Efna1, Egfr, Fas, Gdf11, Id1, Inppl1, Jak2, Jun, Kars, Klf4, Lemd2, Map2k3, Map4k2, Map4k4, Mapk11, Mapk3, Mfhas1, Myc, Nf1, Notch2, Nrg1, Nrp1, Pdgfa, Prdm15, Prkcd, Ripk2, Tgfb2, Thbs1, Tnip1, Traf4, Vegfa, Wnt5a, Xbp1, Xdh, Zc3h12a, Zfp36l1, Zfp36l2, Zfp622]
GO:0022008	neurogenesis	2.02638e-10	2.67685e-07	1.41195e-14	7.05977e-13	[4, 5, 6]	Group66	4.89474	93	[Abcc1, Actr3, Apbb2, Areg, Atp8b2, Atxn1, Bmp4, C3, Calm1, Camk2d, Capzb, Ccl2, Cdk6, Cflar, Chac1, Clu, Csf1, Cx3cl1, Ddit4, Dock7, Dst, Dusp10, Dvl1, Dvl2, Efna1, Egfr, Ehmt2, Elk4, Enc1, Enpp2, Fam206a, Fas, Foxo3, Gas7, Gdf11, Gdnf, Gfra1, Git1, Grina, Grn, Hipk1, Hsbp1, Hsp90aa1, Id1, Il1r1, Il1rap, Il6st, Inppl1, Jak2, Jun, Kidins220, Klf4, Klf7, Klhl25, Lemd2, Llph, Lrp8, Map4k4, Mapk3, M…
GO:0048534	hematopoietic or lymphoid organ development	2.19265e-10	2.8943e-07	9.59071e-13	3.74038e-11	[3, 4, 5, 6]	Group39	5.97302	62	[3830403N18Rik, Add1, Ahctf1, Angpt1, Bmp4, Calm1, Cd74, Cdk6, Cebpg, Csf1, Csf2, Csrp2, Cxcl1, Dock7, Dusp10, Esrra, Ets1, Fas, Foxo3, Hhex, Hs1bp3, Hsp90aa1, Irf2bp2, Jak2, Jun, Klf4, Mafb, Mapk3, Mfhas1, Myc, Myh9, Nf1, Nfe2l1, Nfkb2, Nfkbid, Notch2, Pdcd2, Ppargc1b, Rbfox2, Rbpj, Rc3h1, Relb, Rest, Ripk2, Senp1, Sfxn1, Sod2, Sox4, Spn, Stk11, Tgfb2, Trp53, Tsku, Vegfa, Wnt5a, Xbp1, Xrcc4, Zbt…
GO:1904018	positive regulation of vasculature development	2.30466e-10	3.03984e-07	1.41195e-14	7.05977e-13	[3, 4, 5, 6, 7, 8, 9]	Group66	11.4679	25	[Abcc1, Add1, Btg1, C3, Cela1, Cflar, Cx3cl1, Ephb4, Ets1, F3, Hsbp1, Itga5, Klf4, Nrp1, Ptgs2, Serpine1, Sirt6, Sod2, Sphk1, Thbs1, Tnfrsf1b, Vegfa, Wnt5a, Xbp1, Zc3h12a]
GO:0048513	animal organ development	2.37226e-10	3.12663e-07	1.34133e-11	4.29226e-10	[3, 4, 5]	Group55	4.04334	153	[3830403N18Rik, Aacs, Add1, Ahctf1, Angpt1, Ankrd11, Areg, Arid1a, Arid5a, Atp8b2, Atxn1, Bambi, Bcl9l, Bid, Birc6, Bmp4, Cacybp, Calm1, Camk2d, Ccl2, Cd74, Cdk6, Cebpg, Cela1, Cflar, Chst11, Clu, Csf1, Csf2, Csrp2, Ctdp1, Ctgf, Ctns, Cxcl1, Cyr61, Ddit4, Dnajb6, Dock7, Dusp10, Dvl1, Dvl2, Efna1, Egfr, Ephb4, Ero1l, Esrra, Ets1, Fas, Fhod3, Fosl1, Fosl2, Foxo3, Fzd6, Gdf11, Gdnf, Grina, H3f3b, Hh…
GO:0045765	regulation of angiogenesis	2.84902e-10	3.75216e-07	1.41195e-14	7.05977e-13	[4, 5, 6, 7, 8, 9, 10, 11]	Group66	9.36556	31	[Abcc1, Add1, Atp8b2, Btg1, C3, Ccl2, Cela1, Cx3cl1, Efna1, Enpp2, Ets1, F3, Hhex, Hsbp1, Id1, Itga5, Klf4, Nf1, Nrp1, Ptgs2, Sars, Serpine1, Sirt6, Sphk1, Tgfb2, Thbs1, Tnfrsf1b, Vegfa, Wnt5a, Xbp1, Zc3h12a]
GO:1903508	positive regulation of nucleic acid-templated transcription	3.47829e-10	4.57743e-07	1.41195e-14	7.05977e-13	[6, 7, 8, 9, 10]	Group66	5.03218	86	[Abcc1, Arid1a, Arid5a, Atxn1, Bambi, Bcl9l, Bmp4, Calm1, Cd74, Cebpg, Cela1, Cyr61, Dcaf6, Ddit3, Dvl1, Dvl2, E2f3, Egfr, Elk4, Esrra, Ets1, Ets2, Fosl1, Fosl2, Foxo3, Gdnf, Glis3, H2afz, Hhex, Ier5, Irf2bpl, Jak2, Jun, Kars, Klf4, Klf7, Klf9, Lbh, Lpin1, Lpin2, Mafb, Mafg, Maml2, Map2k3, Mapk3, Med24, Mef2d, Mms19, Mta2, Myc, Nfe2l1, Nfkb2, Npm1, Nr1d1, Nrg1, Pelp1, Pfkm, Ppargc1b, Prdm15, Ptge…
GO:1902680	positive regulation of RNA biosynthetic process	3.51895e-10	4.62742e-07	1.41195e-14	7.05977e-13	[5, 6, 7, 8, 9]	Group66	5.02924	86	[Abcc1, Arid1a, Arid5a, Atxn1, Bambi, Bcl9l, Bmp4, Calm1, Cd74, Cebpg, Cela1, Cyr61, Dcaf6, Ddit3, Dvl1, Dvl2, E2f3, Egfr, Elk4, Esrra, Ets1, Ets2, Fosl1, Fosl2, Foxo3, Gdnf, Glis3, H2afz, Hhex, Ier5, Irf2bpl, Jak2, Jun, Kars, Klf4, Klf7, Klf9, Lbh, Lpin1, Lpin2, Mafb, Mafg, Maml2, Map2k3, Mapk3, Med24, Mef2d, Mms19, Mta2, Myc, Nfe2l1, Nfkb2, Npm1, Nr1d1, Nrg1, Pelp1, Pfkm, Ppargc1b, Prdm15, Ptge…
GO:0048584	positive regulation of response to stimulus	3.5261e-10	4.63329e-07	8.36325e-12	2.75987e-10	[2, 3, 4]	Group29	4.53977	109	[Abcc1, Ackr3, Ajuba, Angpt1, Arid5a, Bambi, Bbc3, Bcar1, Bid, Bmp4, C1ra, C3, Calm1, Camk2d, Ccl2, Ccl7, Cd74, Cebpg, Cflar, Clu, Cradd, Csf1, Csf2, Ctgf, Cx3cl1, Cxcl1, Cyr61, Dvl1, Dvl2, Efna1, Egfr, Esrra, Ets1, F3, Fam110c, Fancb, Fas, Foxo3, Gdf11, Gskip, Hhex, Hsbp1, Hsp90aa1, Ier5, Il1r1, Il6st, Irs1, Jak2, Jun, Kars, Map2k3, Map4k2, Map4k4, Mapk3, Mcl1, Mfhas1, Mms19, Myc, Myo1c, Nf1, Nf…
GO:0023014	signal transduction by protein phosphorylation	5.97584e-10	7.84628e-07	1.22484e-13	5.5118e-12	[3, 4, 5, 7, 8]	Group41	6.20068	55	[Ackr3, Ajuba, Angpt1, Atp8b2, Bmp4, C3, Camk2d, Ccl2, Ccl7, Cd74, Cflar, Ctgf, Cx3cl1, Cyr61, Dusp10, Dusp7, Dvl2, Efna1, Egfr, Fas, Gdf11, Id1, Inppl1, Jak2, Jun, Kars, Klf4, Lemd2, Map2k3, Map4k2, Map4k4, Mapk11, Mapk3, Mfhas1, Myc, Nf1, Notch2, Nrg1, Nrp1, Pdgfa, Prdm15, Prkcd, Ripk2, Tgfb2, Thbs1, Tnip1, Traf4, Vegfa, Wnt5a, Xbp1, Xdh, Zc3h12a, Zfp36l1, Zfp36l2, Zfp622]
GO:0007399	nervous system development	6.32575e-10	8.29938e-07	1.41195e-14	7.05977e-13	[4, 5]	Group66	4.40782	115	[Abcc1, Actr3, Angpt1, Apbb2, Areg, Arid1a, Atp8b2, Atxn1, Bid, Bmp4, C3, Calm1, Camk2d, Capzb, Ccl2, Cdk6, Cflar, Chac1, Clstn3, Clu, Csf1, Ctns, Cx3cl1, Ddit4, Dock7, Dst, Dusp10, Dvl1, Dvl2, Efna1, Egfr, Ehmt2, Elk4, Enc1, Enpp2, Ets1, Fam206a, Fas, Foxo3, Fzd6, Gas7, Gdf11, Gdnf, Gfra1, Git1, Grina, Grn, Hhex, Hipk1, Hsbp1, Hsp90aa1, Id1, Il1r1, Il1rap, Il6st, Inppl1, Jak2, Jun, Kidins220, Kl…
GO:0048699	generation of neurons	6.65839e-10	8.72914e-07	2.50228e-16	1.37626e-14	[5, 6, 7]	Group59	4.92918	87	[Abcc1, Actr3, Apbb2, Areg, Atp8b2, Atxn1, Bmp4, C3, Calm1, Camk2d, Capzb, Cflar, Clu, Csf1, Cx3cl1, Ddit4, Dock7, Dst, Dusp10, Dvl1, Dvl2, Efna1, Egfr, Ehmt2, Elk4, Enc1, Enpp2, Fam206a, Fas, Foxo3, Gas7, Gdf11, Gdnf, Gfra1, Git1, Grina, Grn, Hipk1, Hsbp1, Hsp90aa1, Id1, Il1r1, Il1rap, Il6st, Inppl1, Jak2, Jun, Kidins220, Klf4, Klf7, Klhl25, Llph, Lrp8, Map4k4, Micall2, Myc, Mycbp2, Myo7a, Nf1, …
GO:0080134	regulation of response to stress	6.97073e-10	9.13166e-07	8.36325e-12	2.75987e-10	[3, 4]	Group29	5.35583	73	[Ackr3, Ajuba, Bid, C3, Casp9, Ccl2, Cd74, Cdk6, Cebpg, Clu, Ctgf, Cx3cl1, Cxcl1, Dusp10, Dvl2, Egfr, Etaa1, Ets1, Fancb, Fas, Foxo3, Grina, Hsbp1, Ier5, Ifi202b, Il1r1, Jak2, Kars, Klf4, Map4k2, Map4k4, Mapk3, Mcl1, Mfhas1, Mms19, Myc, Nov, Npm1, Nr1d1, Otud4, Pdgfa, Pnpla6, Prkcd, Ptgs2, Rad9a, Ripk2, Serpinb9, Serpine1, Serping1, Sesn2, Sirt6, Snai1, Sod2, Spn, Tgfb2, Thbs1, Tnfaip6, Tnfrsf1b,…
GO:0002520	immune system development	7.34156e-10	9.6101e-07	9.59071e-13	3.74038e-11	[2, 4, 5]	Group39	5.74818	63	[3830403N18Rik, Add1, Ahctf1, Angpt1, Bmp4, Calm1, Cd74, Cdk6, Cebpg, Csf1, Csf2, Csrp2, Cxcl1, Dock7, Dusp10, Esrra, Ets1, Fas, Foxo3, Hhex, Hs1bp3, Hsp90aa1, Irf2bp2, Jak2, Jun, Klf4, Mafb, Mapk3, Mfhas1, Myc, Myh9, Nf1, Nfe2l1, Nfkb2, Nfkbid, Notch2, Pdcd2, Ppargc1b, Rbfox2, Rbpj, Rc3h1, Relb, Rest, Ripk2, Senp1, Sfxn1, Sod2, Sox4, Spn, Stk11, Swap70, Tgfb2, Trp53, Tsku, Vegfa, Wnt5a, Xbp1, Xr…
GO:0043408	regulation of MAPK cascade	7.95121e-10	1.04002e-06	1.22484e-13	5.5118e-12	[5, 6, 7, 8, 9, 10]	Group41	6.38298	51	[Ackr3, Ajuba, Angpt1, Atp8b2, Bmp4, C3, Camk2d, Ccl2, Ccl7, Cd74, Cflar, Ctgf, Cx3cl1, Cyr61, Dusp10, Dusp7, Dvl2, Efna1, Egfr, Fas, Gdf11, Id1, Inppl1, Jak2, Jun, Kars, Klf4, Lemd2, Map2k3, Map4k2, Map4k4, Mapk3, Mfhas1, Nf1, Notch2, Nrg1, Nrp1, Pdgfa, Prdm15, Prkcd, Ripk2, Tgfb2, Thbs1, Tnip1, Traf4, Vegfa, Wnt5a, Xbp1, Xdh, Zc3h12a, Zfp622]
GO:0043065	positive regulation of apoptotic process	8.66499e-10	1.13251e-06	1.03744e-19	6.74335e-18	[5, 6, 7]	Group64	6.68563	47	[Apbb2, Bbc3, Bid, Bmp4, Btg1, Camk2d, Casp9, Clu, Cradd, Ctgf, Cyr61, Ddit3, E2f3, F3, Fas, Fosl1, Foxo3, Jak2, Jun, Mcl1, Myc, Nf1, Nfkbid, Notch2, Pdcd11, Pdcd2, Phlda1, Phlda3, Prkcd, Ptgs2, Rad9a, Rest, Ripk2, Senp1, Sod2, Sox4, Tgfb2, Thbs1, Tnfrsf1b, Trp53, Tsc22d1, Uaca, Wnt5a, Xbp1, Xdh, Zc3h12a, Zfp622]
GO:0043068	positive regulation of programmed cell death	1.09013e-09	1.42371e-06	1.03744e-19	6.74335e-18	[4, 5, 6]	Group64	6.63842	47	[Apbb2, Bbc3, Bid, Bmp4, Btg1, Camk2d, Casp9, Clu, Cradd, Ctgf, Cyr61, Ddit3, E2f3, F3, Fas, Fosl1, Foxo3, Jak2, Jun, Mcl1, Myc, Nf1, Nfkbid, Notch2, Pdcd11, Pdcd2, Phlda1, Phlda3, Prkcd, Ptgs2, Rad9a, Rest, Ripk2, Senp1, Sod2, Sox4, Tgfb2, Thbs1, Tnfrsf1b, Trp53, Tsc22d1, Uaca, Wnt5a, Xbp1, Xdh, Zc3h12a, Zfp622]
GO:0010648	negative regulation of cell communication	1.1868e-09	1.54878e-06	2.50211e-16	1.40118e-14	[3, 4, 5]	Group37	5.20111	75	[Ackr3, Ajuba, Arid5a, Atxn1, Bambi, Bcl9l, Bid, Birc6, Bmp4, Calm1, Camk2d, Cd74, Cflar, Chac1, Chst11, Clu, Csf2, Cx3cl1, Ddit3, Ddit4, Dusp10, Dusp7, Efna1, Foxo3, Fzd6, Gdnf, Git1, Grina, Hhex, Hsbp1, Il6st, Inppl1, Iqsec2, Irs1, Klf4, Lbh, Lemd2, Map4k4, Mcl1, Mfhas1, Mnt, Nf1, Nfkbid, Nov, Nr1d1, Nrp1, Otud4, Phlda3, Prdm15, Prkcd, Ptgs2, Ptpre, Rest, Rgs3, Serpine1, Sesn2, Sh3bp4, Snai1, S…
GO:0023057	negative regulation of signaling	1.28224e-09	1.67204e-06	2.50211e-16	1.40118e-14	[2, 3, 4]	Group37	5.18672	75	[Ackr3, Ajuba, Arid5a, Atxn1, Bambi, Bcl9l, Bid, Birc6, Bmp4, Calm1, Camk2d, Cd74, Cflar, Chac1, Chst11, Clu, Csf2, Cx3cl1, Ddit3, Ddit4, Dusp10, Dusp7, Efna1, Foxo3, Fzd6, Gdnf, Git1, Grina, Hhex, Hsbp1, Il6st, Inppl1, Iqsec2, Irs1, Klf4, Lbh, Lemd2, Map4k4, Mcl1, Mfhas1, Mnt, Nf1, Nfkbid, Nov, Nr1d1, Nrp1, Otud4, Phlda3, Prdm15, Prkcd, Ptgs2, Ptpre, Rest, Rgs3, Serpine1, Sesn2, Sh3bp4, Snai1, S…
GO:0097193	intrinsic apoptotic signaling pathway	1.30519e-09	1.70067e-06	7.99658e-14	3.67843e-12	[4, 5, 6]	Group26	9.03614	30	[Ackr3, Bbc3, Bid, Casp9, Cd74, Chac1, Clu, Ddit3, Ddit4, Ero1l, Fnip2, Grina, Gskip, Hipk1, Hsbp1, Jak2, Mcl1, Myc, Phlda3, Ptgs2, Rad9a, Rrp8, Snai1, Sod2, Stk11, Tnfrsf1b, Trp53, Uaca, Xbp1, Zfp622]
GO:0034504	protein localization to nucleus	1.38695e-09	1.80581e-06	2.62014e-13	1.10046e-11	[6]	Group62	9.26518	29	[Angpt1, Bmp4, Dnajb6, Dvl1, Gbp2, Hhex, Hsp90aa1, Irs1, Jak2, Kpna3, Kpnb1, Mfhas1, Morc3, Nf1, Npm1, Nup50, Prkcd, Ptgs2, Rpf2, Sesn2, Stk11, Syne1, Tgfb2, Tnfrsf1b, Trim8, Trp53, Uaca, Xbp1, Zc3h12a]
GO:0014070	response to organic cyclic compound	1.55573e-09	2.024e-06	4.28959e-14	2.01611e-12	[4]	Group65	5.53663	65	[Aacs, Areg, Arid1a, Atp8b2, Bid, Bmp4, C3, Calm1, Casp9, Ccl2, Cflar, Clu, Ctgf, Ddit4, Egfr, Ehmt2, Esrra, Ets1, Fancb, Fas, Fosl1, Fosl2, Foxo3, Gdnf, Grn, H2afz, Hsp90aa1, Id1, Irs1, Itpr2, Jak2, Jun, Klf4, Klf9, Larp1, Lbh, Lrp8, Mapk3, Med24, Mthfr, Myc, Mycbp2, Npm1, Nr1d1, Pdcd11, Pde12, Plin2, Plp1, Ppargc1b, Ptgs2, Ralb, Rbfox2, Rest, Ripk2, Slc3a2, Smad2, Tbl1x, Tgfb2, Thbs1, Trp53, Uf…
GO:0000122	negative regulation of transcription by RNA polymerase II	1.78381e-09	2.31895e-06	1.41195e-14	7.05977e-13	[6, 7, 8, 9, 10, 11, 12]	Group66	5.90674	57	[Ajuba, Arid1a, Arid5a, Atp8b2, Atxn1, Bmp4, Cbx2, Cdk6, Cela1, Ddit3, Efna1, Ehmt2, Elk4, Esrra, Ets2, Fnip2, Foxo3, Glis3, Hhex, Hipk1, Hivep1, Id1, Irf2bp2, Irf2bpl, Irx1, Jdp2, Jun, Klf3, Klf4, Lpin1, Lrp8, Mnt, Mta2, Myc, Nfkb2, Notch2, Nr1d1, Rbpj, Relb, Rest, Sap30, Sars, Sik1, Snai1, Sqstm1, Tbl1x, Tgif1, Trim27, Trp53, Tsc22d3, Twist1, Vegfa, Xbp1, Ylpm1, Zbtb7b, Zfp608, Zhx2]
GO:1903507	negative regulation of nucleic acid-templated transcription	1.78671e-09	2.32093e-06	1.41195e-14	7.05977e-13	[6, 7, 8, 9, 10]	Group66	5.18207	74	[Ajuba, Arid1a, Arid5a, Atp8b2, Atxn1, Bmp4, Cbx2, Cdk6, Cela1, Ciart, Csf2, Ddit3, Dnajb6, Efna1, Ehmt2, Eif4b, Elk4, Esrra, Ets2, Fnip2, Foxo3, Glis3, H2afz, Hhex, Hipk1, Hivep1, Hsbp1, Id1, Irf2bp2, Irf2bpl, Irx1, Jdp2, Jun, Kctd1, Klf3, Klf4, Lpin1, Lrp8, Mnt, Mta2, Myc, Nfkb2, Nfkbie, Notch2, Nr1d1, Nrg1, Ppargc1b, Rbfox2, Rbpj, Relb, Rest, Rrp8, Sap30, Sars, Sik1, Sirt6, Smad2, Snai1, Sqstm…
GO:1902679	negative regulation of RNA biosynthetic process	1.822e-09	2.36495e-06	1.41195e-14	7.05977e-13	[5, 6, 7, 8, 9]	Group66	5.17845	74	[Ajuba, Arid1a, Arid5a, Atp8b2, Atxn1, Bmp4, Cbx2, Cdk6, Cela1, Ciart, Csf2, Ddit3, Dnajb6, Efna1, Ehmt2, Eif4b, Elk4, Esrra, Ets2, Fnip2, Foxo3, Glis3, H2afz, Hhex, Hipk1, Hivep1, Hsbp1, Id1, Irf2bp2, Irf2bpl, Irx1, Jdp2, Jun, Kctd1, Klf3, Klf4, Lpin1, Lrp8, Mnt, Mta2, Myc, Nfkb2, Nfkbie, Notch2, Nr1d1, Nrg1, Ppargc1b, Rbfox2, Rbpj, Relb, Rest, Rrp8, Sap30, Sars, Sik1, Sirt6, Smad2, Snai1, Sqstm…
GO:0010942	positive regulation of cell death	1.84824e-09	2.39716e-06	1.41268e-12	5.22691e-11	[3, 4, 5]	Group31	6.37191	49	[Apbb2, Bbc3, Bid, Bmp4, Btg1, Calm1, Camk2d, Casp9, Clu, Cradd, Ctgf, Cyr61, Ddit3, Ddit4, E2f3, F3, Fas, Fosl1, Foxo3, Jak2, Jun, Mcl1, Myc, Nf1, Nfkbid, Notch2, Pdcd11, Pdcd2, Phlda1, Phlda3, Prkcd, Ptgs2, Rad9a, Rest, Ripk2, Senp1, Sod2, Sox4, Tgfb2, Thbs1, Tnfrsf1b, Trp53, Tsc22d1, Uaca, Wnt5a, Xbp1, Xdh, Zc3h12a, Zfp622]
GO:0120036	plasma membrane bounded cell projection organization	2.02053e-09	2.61861e-06	2.50228e-16	1.37626e-14	[4]	Group59	4.98768	81	[Abcc1, Actr3, Ajuba, Apbb2, Areg, Arid5a, Atp8b2, Bmp4, C3, Calm1, Camk2d, Capzb, Cdc42ep3, Cep162, Cep78, Cflar, Clu, Cx3cl1, Dnaaf2, Dock7, Dst, Dvl1, Dvl2, Efna1, Egfr, Elk4, Enc1, Enpp2, Fam206a, Fas, Fgd3, Gas7, Gdnf, Gfra1, Git1, Grina, Grn, Hsbp1, Hsp90aa1, Id1, Il1rap, Inppl1, Jak2, Jun, Kidins220, Klf4, Klf7, Klhl25, Llph, Lpin1, Lrp8, Map4k4, Micall2, Mycbp2, Myh9, Myo10, Myo7a, Nf1, N…
GO:0008630	intrinsic apoptotic signaling pathway in response to DNA damage	2.03791e-09	2.63909e-06	1.70753e-13	7.51311e-12	[5, 6, 7]	Group15	14.4	18	[Ackr3, Bbc3, Bid, Casp9, Cd74, Clu, Ddit4, Fnip2, Hipk1, Mcl1, Myc, Phlda3, Rad9a, Snai1, Sod2, Tnfrsf1b, Trp53, Uaca]
GO:0048145	regulation of fibroblast proliferation	2.32357e-09	3.0067e-06	2.32357e-09	6.27363e-08	[3, 4, 5]	Group13	14.2857	18	[Cd74, Cdk6, Egfr, Fbrs, Fosl2, Jun, Morc3, Myc, Nf1, Pdgfa, Serpine1, Sirt6, Sod2, Sphk1, Tgif1, Trp53, Wnt5a, Xrcc4]
GO:0051345	positive regulation of hydrolase activity	2.81479e-09	3.63953e-06	1.03744e-19	6.74335e-18	[5]	Group64	6.36605	48	[Ahsa2, Angpt1, Arhgap10, Arhgap22, Bbc3, Bid, Calm1, Camk2d, Casp9, Ccl2, Ccl7, Cdc42ep3, Cflar, Cradd, Ctgf, Cx3cl1, Cyr61, Dnajb6, Dock7, Dvl2, Efna1, F3, Fas, Git1, Iqsec1, Jak2, Jun, Kars, Map4k4, Mapk3, Myc, Nf1, Nrp1, Pdcd2, Ppargc1b, Prkcd, Rest, Rgs3, Rin2, Ripk2, Senp1, Snx18, Tbc1d9, Tsku, Uaca, Vegfa, Wnt5a, Xdh]
GO:0060548	negative regulation of cell death	2.98747e-09	3.85981e-06	1.03744e-19	6.74335e-18	[3, 4, 5]	Group64	5.43657	66	[Abcc1, Ackr3, Angpt1, Apbb2, Arhgap10, Atp8b2, Bid, Birc6, Bmp4, Cacybp, Ccnd2, Cd74, Cflar, Chst11, Clu, Csf2, Ctgf, Cx3cl1, Cyr61, Dnajb6, Efna1, Egfr, Fas, Gdnf, Grina, Hsbp1, Id1, Ifi202b, Itga5, Jak2, Jun, Klf4, Map4k4, Mcl1, Mnt, Myc, Ndufaf4, Nov, Npm1, Nrp1, Pafah2, Pde12, Pdxk, Prkcd, Ptgs2, Rbpj, Serpinb9, Serpine1, Snai1, Sod2, Sox4, Sphk1, Syne1, Tgfb2, Thbs1, Tnfrsf1b, Trp53, Tsc22d…
GO:0045892	negative regulation of transcription, DNA-templated	3.15869e-09	4.07786e-06	1.41195e-14	7.05977e-13	[5, 6, 7, 8, 9, 10, 11]	Group66	5.19481	72	[Ajuba, Arid1a, Arid5a, Atp8b2, Atxn1, Bmp4, Cbx2, Cdk6, Cela1, Ciart, Csf2, Ddit3, Dnajb6, Efna1, Ehmt2, Elk4, Esrra, Ets2, Fnip2, Foxo3, Glis3, H2afz, Hhex, Hipk1, Hivep1, Id1, Irf2bp2, Irf2bpl, Irx1, Jdp2, Jun, Kctd1, Klf3, Klf4, Lpin1, Lrp8, Mnt, Mta2, Myc, Nfkb2, Nfkbie, Notch2, Nr1d1, Nrg1, Ppargc1b, Rbfox2, Rbpj, Relb, Rest, Rrp8, Sap30, Sars, Sik1, Sirt6, Smad2, Snai1, Sqstm1, Tbl1x, Tgif…
GO:0045944	positive regulation of transcription by RNA polymerase II	3.27654e-09	4.22674e-06	1.41195e-14	7.05977e-13	[6, 7, 8, 9, 10, 11, 12]	Group66	5.29547	69	[Abcc1, Arid5a, Atxn1, Bcl9l, Bmp4, Cebpg, Cela1, Cyr61, Dcaf6, Ddit3, E2f3, Egfr, Elk4, Esrra, Ets1, Ets2, Fosl1, Fosl2, Foxo3, Gdnf, Glis3, H2afz, Hhex, Ier5, Irf2bpl, Jak2, Jun, Klf4, Klf7, Klf9, Lpin1, Lpin2, Mafb, Mafg, Maml2, Mapk3, Mef2d, Mta2, Myc, Nfe2l1, Nfkb2, Npm1, Nrg1, Pelp1, Pfkm, Ppargc1b, Prdm15, Rai1, Rbpj, Relb, Rest, Senp1, Sesn2, Smad2, Sox4, Tbl1x, Tcf20, Tgfb2, Tnfrsf1b, Tn…
GO:0045766	positive regulation of angiogenesis	4.17953e-09	5.38741e-06	1.41195e-14	7.05977e-13	[4, 5, 6, 7, 8, 9, 10, 11, 12]	Group66	11.2245	22	[Abcc1, Add1, Btg1, C3, Cela1, Cx3cl1, Ets1, F3, Hsbp1, Itga5, Klf4, Nrp1, Ptgs2, Serpine1, Sirt6, Sphk1, Thbs1, Tnfrsf1b, Vegfa, Wnt5a, Xbp1, Zc3h12a]
GO:0031331	positive regulation of cellular catabolic process	4.56255e-09	5.87656e-06	1.48838e-11	4.61399e-10	[4, 5, 6]	Group30	8.35579	31	[Clu, Dvl1, Fbxl5, Git1, Hsp90aa1, Irs1, Larp1, Lonrf1, Mapk3, Mettl16, Myc, Npm3, Prkcd, Ralb, Rc3h1, Ripk2, Rnf19b, Sesn2, Sh3bp4, Smcr8, Snx33, Stk11, Tnfrsf1b, Tnrc6a, Trim8, Twist1, Ubqln2, Xbp1, Zc3h12a, Zfp36l1, Zfp36l2]
GO:0043066	negative regulation of apoptotic process	5.24137e-09	6.74564e-06	1.03744e-19	6.74335e-18	[5, 6, 7]	Group64	5.55556	60	[Ackr3, Angpt1, Apbb2, Arhgap10, Atp8b2, Bid, Birc6, Bmp4, Ccnd2, Cd74, Cflar, Chst11, Clu, Csf2, Cx3cl1, Cyr61, Dnajb6, Efna1, Egfr, Fas, Gdnf, Grina, Hsbp1, Id1, Ifi202b, Itga5, Jak2, Jun, Klf4, Map4k4, Mcl1, Mnt, Myc, Ndufaf4, Npm1, Nrp1, Pafah2, Pdxk, Prkcd, Ptgs2, Rbpj, Serpinb9, Serpine1, Snai1, Sod2, Sphk1, Syne1, Tgfb2, Thbs1, Tnfrsf1b, Trp53, Tsc22d1, Tsc22d3, Twist1, Ufm1, Vegfa, Wnt5a,…
GO:1901699	cellular response to nitrogen compound	5.73093e-09	7.36997e-06	4.28959e-14	2.01611e-12	[4]	Group65	6.38003	46	[Atp8b2, Bcar1, Bmp4, C3, Cacna2d1, Ccl2, Cflar, Egfr, Ehmt2, Esrra, Fancb, Foxo3, H2afz, Id1, Inppl1, Irs1, Itpr2, Jak2, Klf3, Klf4, Larp1, Lpin1, Mapk3, Myc, Myo1c, Npm1, Pde12, Plp1, Prkcd, Ptgs2, Ptpre, Ralb, Ripk2, Rragb, Rragc, Sesn2, Sh3bp4, Thbs1, Trp53, Uchl3, Uros, Xbp1, Ywhag, Zbtb7b, Zc3h12a, Zfp36l1]
GO:0030162	regulation of proteolysis	6.04291e-09	7.76514e-06	1.03744e-19	6.74335e-18	[5, 6]	Group64	6.02125	51	[Bbc3, Bid, Birc6, C3, Calm1, Casp9, Cflar, Chac1, Clu, Cradd, Ctgf, Cyr61, Dnajb6, Dvl1, Efna1, F3, Fas, Ifi202b, Jak2, Kars, Klf4, Lonrf1, Mapk3, Myc, Myh9, Npm3, Otud4, Pdcd2, Ptgs2, Rest, Rhbdf1, Ripk2, Rnf19b, Senp1, Serpinb9, Serpine1, Serping1, Slpi, Snx33, Thbs1, Tnfrsf1b, Tnip1, Traf3, Trp53, Uaca, Ubqln2, Uchl5, Vegfa, Xbp1, Xdh, Zc3h12a]
GO:0008104	protein localization	6.18807e-09	7.94549e-06	1.70207e-17	1.05529e-15	[3]	Group61	4.27155	112	[Aacs, Abce1, Actr3, Ahctf1, Ajuba, Angpt1, Arf2, Arid5a, Bbc3, Bid, Bmp4, Calm1, Camk2d, Ccl2, Cct2, Cd74, Clstn3, Clta, Clu, Cx3cl1, Dctn2, Ddit3, Dnajb6, Dvl1, Dvl2, Egfr, Gbp2, Hhex, Hsbp1, Hsp90aa1, Il1rap, Irs1, Jak2, Kars, Kpna3, Kpnb1, Lemd2, Lipa, Lyst, Map4k4, Mapk11, Mapk3, Mfhas1, Morc3, Mttp, Mycbp2, Myh9, Myo1c, Myo7a, Nf1, Nme7, Notch2, Nov, Npm1, Nr1d1, Nrg1, Nrp1, Nup50, Pex13, P…
GO:0009725	response to hormone	6.54887e-09	8.4022e-06	4.28959e-14	2.01611e-12	[3, 4]	Group65	5.51537	61	[Aacs, Angpt1, Areg, Arid1a, Bcar1, Bid, Bmp4, Btg1, Cacybp, Calm1, Casp9, Ccl2, Cflar, Ctgf, Ddit4, Egfr, Esrra, Ets1, Fas, Fosl1, Fosl2, Foxo3, Gdnf, Grn, H2afz, Hhex, Inppl1, Irs1, Jak2, Jun, Klf9, Lbh, Lpin1, Med24, Myc, Mycbp2, Myo1c, Npm1, Nr1d1, Pdcd11, Ppargc1b, Prkcd, Ptgs2, Ptpre, Rbfox2, Rest, Sesn2, Sik1, Slc27a1, Tbl1x, Tgfb2, Thbs1, Uchl3, Ufm1, Xbp1, Ywhag, Zbtb7b, Zc3h12a, Zfp36l1…
GO:0036293	response to decreased oxygen levels	8.10696e-09	1.03931e-05	9.66954e-09	2.32069e-07	[4]	Group25	8.35655	30	[Ajuba, Angpt1, Camk2d, Ccl2, Cflar, Ctgf, Ddit4, Ero1l, Ets1, Fosl2, Foxo3, Hilpda, Itpr2, Mthfr, Myc, Mycbp2, Nf1, Npm1, Ptgs2, Rbpj, Rest, Sod2, Sox4, Tgfb2, Trp53, Twist1, Vasn, Vegfa, Zc3h12a, Zfp36l1]
GO:0043281	regulation of cysteine-type endopeptidase activity involved in apoptotic process	8.36357e-09	1.07137e-05	1.03744e-19	6.74335e-18	[6, 7, 8, 9, 10]	Group64	10	24	[Bbc3, Bid, Casp9, Cflar, Cradd, Ctgf, Cyr61, Dnajb6, F3, Fas, Ifi202b, Jak2, Klf4, Myc, Pdcd2, Ptgs2, Rest, Senp1, Serpinb9, Thbs1, Tnfrsf1b, Uaca, Vegfa, Xdh]
GO:0010634	positive regulation of epithelial cell migration	8.5447e-09	1.09372e-05	1.41195e-14	7.05977e-13	[3, 4, 5, 6, 7, 8]	Group66	11.8343	20	[Abcc1, Angpt1, Bcar1, Bmp4, Dock5, Enpp2, Ets1, Hsbp1, Iqsec1, Jun, Map2k3, Map4k4, Nrp1, Ptgs2, Serpine1, Tgfb2, Thbs1, Vegfa, Wnt5a, Zc3h12a]
GO:0034097	response to cytokine	8.74516e-09	1.11851e-05	8.36325e-12	2.75987e-10	[4]	Group29	5.64916	57	[Ackr3, Actr3, Angpt1, Cacybp, Ccl2, Ccl7, Cd74, Csf1, Csf2, Cx3cl1, Cxcl1, Eif4b, Ets1, F3, Fas, Fosl1, Foxo3, Gbp2, Hipk1, Ifi202b, Ifi47, Ifnar2, Ifngr2, Il1r1, Il1rap, Il6st, Jak2, Jun, Kars, Klf4, Mapk11, Mapk3, Mcl1, Mthfr, Myc, Myo1c, Nfkb2, Nme7, Otud4, Pde12, Ptgs2, Rc3h1, Relb, Ripk2, Serpine1, Slc27a1, Sphk1, Thbs1, Tnfrsf11b, Tnfrsf1b, Traf3, Trp53, Wnt5a, Xbp1, Zc3h12a, Zfp36l1, Zfp3…
GO:0070482	response to oxygen levels	9.66954e-09	1.23577e-05	9.66954e-09	2.32069e-07	[3]	Group25	8.094	31	[Ajuba, Angpt1, Camk2d, Ccl2, Cflar, Ctgf, Ddit4, Ero1l, Ets1, Fas, Fosl2, Foxo3, Hilpda, Itpr2, Mthfr, Myc, Mycbp2, Nf1, Npm1, Ptgs2, Rbpj, Rest, Sod2, Sox4, Tgfb2, Trp53, Twist1, Vasn, Vegfa, Zc3h12a, Zfp36l1]
GO:0048146	positive regulation of fibroblast proliferation	9.78472e-09	1.24951e-05	2.32357e-09	6.27363e-08	[3, 4, 5, 6]	Group13	17.5	14	[Cd74, Cdk6, Egfr, Fbrs, Fosl2, Jun, Myc, Pdgfa, Serpine1, Sirt6, Sphk1, Tgif1, Wnt5a, Xrcc4]
GO:0051384	response to glucocorticoid	1.12914e-08	1.44079e-05	4.28959e-14	2.01611e-12	[6, 7]	Group65	11.1111	21	[Areg, Bmp4, Calm1, Casp9, Ccl2, Cflar, Ddit4, Egfr, Fas, Fosl1, Foxo3, Gdnf, Jak2, Klf9, Mycbp2, Pdcd11, Ppargc1b, Ptgs2, Rest, Zfp36l1, Zfp36l2]
GO:0031960	response to corticosteroid	1.15347e-08	1.47068e-05	4.28959e-14	2.01611e-12	[5, 6]	Group65	10.628	22	[Areg, Bmp4, Calm1, Casp9, Ccl2, Cflar, Ctgf, Ddit4, Egfr, Fas, Fosl1, Foxo3, Gdnf, Jak2, Klf9, Mycbp2, Pdcd11, Ppargc1b, Ptgs2, Rest, Zfp36l1, Zfp36l2]
GO:0043069	negative regulation of programmed cell death	1.17221e-08	1.4934e-05	1.03744e-19	6.74335e-18	[4, 5, 6]	Group64	5.45455	60	[Ackr3, Angpt1, Apbb2, Arhgap10, Atp8b2, Bid, Birc6, Bmp4, Ccnd2, Cd74, Cflar, Chst11, Clu, Csf2, Cx3cl1, Cyr61, Dnajb6, Efna1, Egfr, Fas, Gdnf, Grina, Hsbp1, Id1, Ifi202b, Itga5, Jak2, Jun, Klf4, Map4k4, Mcl1, Mnt, Myc, Ndufaf4, Npm1, Nrp1, Pafah2, Pdxk, Prkcd, Ptgs2, Rbpj, Serpinb9, Serpine1, Snai1, Sod2, Sphk1, Syne1, Tgfb2, Thbs1, Tnfrsf1b, Trp53, Tsc22d1, Tsc22d3, Twist1, Ufm1, Vegfa, Wnt5a,…
GO:0071417	cellular response to organonitrogen compound	1.17643e-08	1.49759e-05	4.28959e-14	2.01611e-12	[4, 5]	Group65	6.66667	41	[Atp8b2, Bcar1, C3, Cacna2d1, Ccl2, Cflar, Egfr, Ehmt2, Esrra, Fancb, Foxo3, H2afz, Id1, Inppl1, Irs1, Itpr2, Jak2, Klf3, Klf4, Larp1, Lpin1, Mapk3, Myc, Myo1c, Plp1, Prkcd, Ptgs2, Ptpre, Ripk2, Rragb, Rragc, Sesn2, Sh3bp4, Trp53, Uchl3, Uros, Xbp1, Ywhag, Zbtb7b, Zc3h12a, Zfp36l1]
GO:0043549	regulation of kinase activity	1.22385e-08	1.55674e-05	1.95381e-17	1.19183e-15	[5, 7, 8]	Group48	5.87571	52	[Ajuba, Angpt1, Bmp4, Ccnd2, Cd74, Clu, Csf1, Cyr61, Dusp10, Dusp7, Dvl1, Dvl2, Efna1, Egfr, Etaa1, Fgfr1op, Gskip, Hhex, Hsbp1, Hsp90aa1, Inppl1, Irs1, Jak2, Kars, Kidins220, Klf4, Lrp8, Map2k3, Map4k2, Map4k4, Mapk3, Nedd9, Nf1, Npm1, Nrg1, Pdgfa, Prkcd, Ralb, Sesn2, Sik1, Slc27a1, Smcr8, Stk11, Tgfb2, Thbs1, Traf4, Trim27, Tspyl2, Vegfa, Wdr81, Wnt5a, Zfp622]
GO:0009896	positive regulation of catabolic process	1.25685e-08	1.59745e-05	1.48838e-11	4.61399e-10	[3, 4, 5]	Group30	7.65661	33	[Clu, Dvl1, Fbxl5, Git1, Hsp90aa1, Irs1, Larp1, Lonrf1, Mapk3, Mettl16, Myc, Npm3, Prkcd, Ralb, Rc3h1, Ripk2, Rnf19b, Sesn2, Sh3bp4, Smcr8, Snf8, Snx33, Stk11, Tnfrsf1b, Tnrc6a, Trim8, Twist1, Ubqln2, Wnt5a, Xbp1, Zc3h12a, Zfp36l1, Zfp36l2]
GO:1902532	negative regulation of intracellular signal transduction	1.35301e-08	1.71832e-05	5.65712e-15	2.88513e-13	[4, 5, 6, 7]	Group32	6.73401	40	[Ackr3, Ajuba, Arid5a, Bid, Bmp4, Calm1, Cd74, Clu, Ddit3, Ddit4, Dusp10, Dusp7, Efna1, Git1, Grina, Hsbp1, Inppl1, Klf4, Lemd2, Mcl1, Nf1, Nfkbid, Nov, Phlda3, Prdm15, Prkcd, Ptgs2, Sesn2, Sh3bp4, Snai1, Sod2, Stk11, Tgfb2, Thbs1, Tnip1, Twist1, Uaca, Xbp1, Xdh, Zc3h12a]
GO:0010952	positive regulation of peptidase activity	1.36205e-08	1.72844e-05	1.03744e-19	6.74335e-18	[6, 7, 8, 9]	Group64	10.9948	21	[Bbc3, Bid, Calm1, Casp9, Cflar, Cradd, Ctgf, Cyr61, Efna1, F3, Fas, Jak2, Kars, Mapk3, Myc, Pdcd2, Rest, Ripk2, Senp1, Uaca, Xdh]
GO:0031175	neuron projection development	1.38133e-08	1.75152e-05	2.50228e-16	1.37626e-14	[5, 6, 8, 9, 10]	Group59	5.37728	62	[Actr3, Apbb2, Areg, Atp8b2, Bmp4, C3, Calm1, Camk2d, Capzb, Cflar, Clu, Cx3cl1, Dock7, Dst, Dvl1, Dvl2, Efna1, Egfr, Enc1, Fam206a, Fas, Gas7, Gdnf, Gfra1, Git1, Grina, Grn, Hsbp1, Hsp90aa1, Id1, Il1rap, Inppl1, Jak2, Jun, Kidins220, Klf4, Klf7, Klhl25, Llph, Lrp8, Map4k4, Micall2, Mycbp2, Myo7a, Nf1, Nrg1, Nrp1, P2ry2, Plp1, Rab21, Rbfox2, Rbpj, Sik1, Sphk1, Stk11, Syne1, Tgfb2, Trim46, Tsku, V…
GO:0071407	cellular response to organic cyclic compound	1.42391e-08	1.8041e-05	4.28959e-14	2.01611e-12	[5]	Group65	6.43713	43	[Aacs, Arid1a, Atp8b2, Bmp4, C3, Casp9, Ccl2, Cflar, Clu, Ddit4, Egfr, Ehmt2, Esrra, Fancb, Foxo3, Gdnf, H2afz, Id1, Itpr2, Jak2, Klf4, Klf9, Larp1, Lbh, Lrp8, Mapk3, Med24, Myc, Npm1, Nr1d1, Pde12, Plp1, Ppargc1b, Ptgs2, Ralb, Rbfox2, Rest, Trp53, Ufm1, Zc3h12a, Zfp36l1, Zfp36l2, Zfp703]
GO:0001666	response to hypoxia	1.63559e-08	2.07066e-05	9.66954e-09	2.32069e-07	[3, 5]	Group25	8.30946	29	[Ajuba, Angpt1, Camk2d, Ccl2, Cflar, Ddit4, Ero1l, Ets1, Fosl2, Foxo3, Hilpda, Itpr2, Mthfr, Myc, Mycbp2, Nf1, Npm1, Ptgs2, Rbpj, Rest, Sod2, Sox4, Tgfb2, Trp53, Twist1, Vasn, Vegfa, Zc3h12a, Zfp36l1]
GO:0035690	cellular response to drug	1.66282e-08	2.10347e-05	1.36446e-10	4.09339e-09	[4]	Group36	7.56881	33	[Atp8b2, Bcar1, Bmp4, C3, Casp9, Ccl2, Ccl7, Cflar, Ddit4, Egfr, Ehmt2, Ets1, Fancb, Foxo3, Gdnf, Id1, Itpr2, Jak2, Klf4, Klf9, Larp1, Mapk3, Myc, Plp1, Prkcd, Ptgs2, Rest, Ripk2, Serpine1, Sod2, Thbs1, Trp53, Zc3h12a]
GO:0070371	ERK1 and ERK2 cascade	1.74263e-08	2.20268e-05	3.6952e-12	1.33027e-10	[5, 6, 7, 9, 10]	Group50	8.28571	29	[Ackr3, Angpt1, Bmp4, C3, Camk2d, Ccl2, Ccl7, Cd74, Cflar, Ctgf, Cx3cl1, Cyr61, Dusp10, Egfr, Jun, Kars, Klf4, Mapk3, Mfhas1, Myc, Notch2, Nrp1, Pdgfa, Ripk2, Tnip1, Vegfa, Xbp1, Zfp36l1, Zfp36l2]
GO:0042592	homeostatic process	1.85678e-08	2.34512e-05	2.2575e-10	6.321e-09	[3]	Group58	4.51389	91	[Aacs, Add1, Ankrd11, Areg, Atp6v0b, Atp8b2, Bbc3, Bmp4, Cacna2d1, Calm1, Camk2d, Ccl2, Cct2, Cd74, Cdk6, Cebpg, Csf1, Ctgf, Cx3cl1, Cxcl1, Ddit3, Dnajc16, Dock7, Dync1h1, Egfr, Ero1l, Ets1, Fas, Fbxl5, Foxo3, Grina, Hsp90aa1, Id1, Il6st, Itpr2, Jak2, Lipa, Lpin1, Lyst, Mafb, Mafg, Map4k4, Mapk3, Mfhas1, Mpv17, Mt2, Mttp, Myc, Nek7, Nf1, Nfe2l1, Nov, Npm1, Nr1d1, P2ry2, Parn, Pfkm, Poc1b, Ppargc1…
GO:0009887	animal organ morphogenesis	2.08963e-08	2.63711e-05	6.29106e-09	1.57277e-07	[3, 4, 5, 6]	Group34	5.35088	61	[Angpt1, Ankrd11, Areg, Arid1a, Atp8b2, Bmp4, Cela1, Cflar, Chst11, Csf1, Ctgf, Cyr61, Dvl1, Dvl2, Efna1, Egfr, Ephb4, Foxo3, Fzd6, Gdf11, Gdnf, Hhex, Hipk1, Id1, Inppl1, Irx1, Jun, Lemd2, Mafb, Mapk3, Mef2d, Myc, Mycbp2, Myo7a, Nf1, Notch2, Nrg1, Nrp1, Pdgfa, Pnpla6, Ppargc1b, Rbpj, Sapcd2, Serpine1, Sh3pxd2b, Sirt6, Smad2, Snai1, Sox4, Tgfb2, Thbs1, Tnfrsf11b, Trp53, Tsku, Twist1, Uchl5, Vegfa,…
GO:1903131	mononuclear cell differentiation	2.10381e-08	2.6529e-05	2.2575e-10	6.321e-09	[5, 6, 7, 8, 9]	Group58	26.3158	10	[Bmp4, Cd74, Cdk6, Csf1, Csf2, Jun, Myc, Myh9, Vegfa, Zfp36l1]
GO:0030224	monocyte differentiation	2.10381e-08	2.6529e-05	2.2575e-10	6.321e-09	[6, 7, 8, 9, 10]	Group58	26.3158	10	[Bmp4, Cd74, Cdk6, Csf1, Csf2, Jun, Myc, Myh9, Vegfa, Zfp36l1]
GO:0050730	regulation of peptidyl-tyrosine phosphorylation	2.25298e-08	2.83875e-05	1.41195e-14	7.05977e-13	[7, 8, 9, 10]	Group66	8.90411	26	[Angpt1, Areg, Cd74, Csf2, Dvl2, Efna1, Egfr, Enpp2, Fgfr1op, Gdnf, Gfra1, Il6st, Itga5, Jak2, Lrp8, Nedd9, Nrg1, Nrp1, Pdgfa, Prkcd, Ripk2, Sik1, Stk11, Tnfrsf1b, Trp53, Vegfa]
GO:0044248	cellular catabolic process	2.28352e-08	2.87495e-05	1.25932e-08	2.77051e-07	[3]	Group51	4.52261	90	[Acad11, Atg101, C3, Cela1, Chac1, Clu, Ddit3, Ddit4, Dvl1, Efna1, Ehmt2, Enc1, Enpp2, Epg5, Fbrs, Fbxl5, Galc, Gdnf, Git1, Hsp90aa1, Irs1, Klhl25, Larp1, Lipa, Lonrf1, Lpin1, Lpin2, Manba, Mapk3, Mccc2, Mcl1, Mettl16, Mgat1, Mtrr, Myc, Npm1, Npm3, Nr1d1, Parn, Pde12, Pelo, Pex13, Pfkm, Plp1, Pnpla6, Pnrc2, Prkcd, Ralb, Rc3h1, Rhbdf1, Ripk2, Rnf19b, Rragb, Rragc, Samd4, Senp1, Sesn2, Sh3bp4, Sirt…
GO:0051347	positive regulation of transferase activity	2.35694e-08	2.96503e-05	1.41195e-14	7.05977e-13	[5]	Group66	6.41221	42	[Ajuba, Angpt1, Bmp4, Ccnd2, Cct2, Cd74, Clu, Csf1, Cyr61, Dcun1d1, Dvl2, Efna1, Egfr, Etaa1, Hsp90aa1, Irs1, Jak2, Kars, Klf4, Lrp8, Map2k3, Map4k2, Map4k4, Mapk3, Myc, Nedd9, Nek7, Npm1, Nrg1, Parn, Pdgfa, Prkcd, Ralb, Slc27a1, Stk11, Tgfb2, Thbs1, Tnip1, Traf4, Vegfa, Wnt5a, Zfp622]
GO:1902533	positive regulation of intracellular signal transduction	2.78641e-08	3.50252e-05	1.22484e-13	5.5118e-12	[4, 5, 6, 7]	Group41	5.40541	58	[Ackr3, Ajuba, Angpt1, Bbc3, Bid, Bmp4, C3, Calm1, Camk2d, Ccl2, Ccl7, Cd74, Cflar, Clu, Csf1, Csf2, Ctgf, Cx3cl1, Dvl2, Efna1, Egfr, F3, Fam110c, Hsp90aa1, Il6st, Jak2, Jun, Kars, Map2k3, Map4k2, Map4k4, Mapk3, Mcl1, Mfhas1, Notch2, Nrg1, Nrp1, Pdgfa, Prkcd, Rad9a, Rc3h1, Ripk2, Rragb, Rragc, Smcr8, Sphk1, Tgfb2, Thbs1, Tnfrsf1b, Traf4, Trim8, Trp53, Vegfa, Wnt5a, Xbp1, Xdh, Zc3h12a, Zfp622]
GO:0051336	regulation of hydrolase activity	2.86897e-08	3.60343e-05	1.03744e-19	6.74335e-18	[4]	Group64	5.05279	67	[Abce1, Ahsa2, Ajuba, Angpt1, Arhgap10, Arhgap22, Bbc3, Bid, Birc6, C3, Calm1, Camk2d, Casp9, Ccl2, Ccl7, Cdc42ep3, Cflar, Cradd, Ctgf, Cx3cl1, Cyr61, Dnajb6, Dock7, Dvl2, Efna1, F3, Fas, Git1, Ifi202b, Iqsec1, Jak2, Jun, Kars, Klf4, Map4k4, Mapk3, Myc, Nf1, Npm1, Nrp1, Pdcd2, Ppargc1b, Prkcd, Ptgs2, Rest, Rgs3, Rin2, Ripk2, Sbf1, Senp1, Serpinb9, Serpine1, Serping1, Sh3bp4, Slpi, Snx18, Tbc1d9, …
GO:0060284	regulation of cell development	2.91995e-08	3.66454e-05	9.55022e-13	3.82009e-11	[4, 5]	Group46	5.27226	61	[Abcc1, Actr3, Add1, Atp8b2, Atxn1, Bcar1, Bmp4, Calm1, Camk2d, Cflar, Csf1, Ctdp1, Cx3cl1, Dock5, Dock7, Dusp10, Dvl1, Dvl2, Efna1, Enc1, Enpp2, Foxo3, Gdf11, Grn, Hsbp1, Id1, Il1r1, Il1rap, Il6st, Inppl1, Kidins220, Klf4, Klhl25, Llph, Lrp8, Map4k4, Myc, Mycbp2, Nedd9, Nf1, Notch2, Nrg1, Nrp1, P2ry2, Rab21, Rbpj, Rest, Sik1, Sphk1, Stk11, Syne1, Tgif1, Tnfrsf1b, Trim46, Trp53, Vegfa, Wnt5a, Xrc…
GO:0010632	regulation of epithelial cell migration	2.9381e-08	3.68438e-05	1.41195e-14	7.05977e-13	[3, 4, 5, 6, 7]	Group66	9.375	24	[Abcc1, Angpt1, Bcar1, Bmp4, Dock5, Dusp10, Efna1, Enpp2, Ets1, Hsbp1, Iqsec1, Jun, Klf4, Map2k3, Map4k4, Nf1, Nrp1, Ptgs2, Serpine1, Tgfb2, Thbs1, Vegfa, Wnt5a, Zc3h12a]
GO:0071560	cellular response to transforming growth factor beta stimulus	3.0059e-08	3.76639e-05	1.48928e-16	8.48892e-15	[4, 6]	Group35	9.70464	23	[Actr3, Atp8b2, Bambi, Bcl9l, Ccl2, Cflar, Chst11, Gdnf, Id1, Jun, Mtmr4, Serpine1, Smad2, Stk11, Tgfb2, Thbs1, Trp53, Vasn, Wnt5a, Xbp1, Zfp36l1, Zfp36l2, Zfp703]
GO:0071396	cellular response to lipid	3.18019e-08	3.98159e-05	4.05588e-15	2.14962e-13	[5]	Group27	6.34441	42	[Aacs, Add1, Arid1a, Arid5a, Bmp4, Casp9, Ccl2, Cflar, Clu, Cx3cl1, Ddit4, Egfr, Esrra, Foxo3, Gbp2, Gdnf, H2afz, Jak2, Klf4, Klf9, Lbh, Lrp8, Mapk3, Med24, Myc, Npm1, Nr1d1, Ppargc1b, Rbfox2, Rest, Ripk2, Serpine1, Sik1, Tnfrsf1b, Tnip1, Ufm1, Wnt5a, Xbp1, Zc3h12a, Zfp36l1, Zfp36l2, Zfp703]
GO:0044087	regulation of cellular component biogenesis	3.22441e-08	4.03374e-05	5.31203e-15	2.76226e-13	[2, 3]	Group24	5.51102	55	[Abcc1, Actr3, Add1, Ajuba, Atp8b2, Bbc3, Bid, Capzb, Cdc42ep3, Clstn3, Clu, Csf2, Ctgf, Cx3cl1, Cyr61, Dnajb6, Dync1h1, Ehmt2, Enpp2, Fam110c, Fam206a, Fas, Fhod3, Fnip2, Fosl1, Grina, H3f3b, Hsp90aa1, Id1, Il1rap, Jun, Map4k4, Myo10, Myo1c, Npm1, Nrp1, Prkcd, Ralb, Rest, Sh3pxd2b, Sirt6, Smcr8, Snai1, Snf8, Spire2, Swap70, Syne1, Tpbg, Trim27, Trp53, Twist1, Ubqln2, Usp36, Vegfa, Wnt5a]
GO:0032880	regulation of protein localization	3.24773e-08	4.05967e-05	1.70207e-17	1.05529e-15	[3, 4]	Group61	5.37535	58	[Aacs, Actr3, Angpt1, Arid5a, Bbc3, Bmp4, Calm1, Camk2d, Ccl2, Cct2, Clstn3, Cx3cl1, Dnajb6, Dvl1, Egfr, Hsp90aa1, Il1rap, Irs1, Jak2, Kars, Map4k4, Mapk11, Mapk3, Mfhas1, Mycbp2, Myo1c, Nf1, Nov, Npm1, Nr1d1, Nrg1, Pfkm, Pla1a, Prkcd, Ptges2, Ptgs2, Ralb, Rest, Rhbdf1, Ripk2, Sapcd2, Sesn2, Snx33, Sox4, Sqstm1, Stk11, Swap70, Tgfb2, Tnfrsf1b, Trim27, Trim46, Trim8, Twist1, Uaca, Vegfa, Wnt5a, Xb…
GO:0010631	epithelial cell migration	3.98679e-08	4.97551e-05	1.41195e-14	7.05977e-13	[4, 5, 6]	Group66	8.41121	27	[Abcc1, Angpt1, Bcar1, Bmp4, Dock5, Dusp10, Efna1, Enpp2, Ephb4, Ets1, Hsbp1, Iqsec1, Jun, Klf4, Map2k3, Map4k4, Myh9, Nf1, Nov, Nrp1, Ptgs2, Serpine1, Tgfb2, Thbs1, Vegfa, Wnt5a, Zc3h12a]
GO:2000116	regulation of cysteine-type endopeptidase activity	3.9839e-08	4.97589e-05	1.03744e-19	6.74335e-18	[7, 8, 9]	Group64	8.92857	25	[Bbc3, Bid, Casp9, Cflar, Cradd, Ctgf, Cyr61, Dnajb6, F3, Fas, Ifi202b, Jak2, Klf4, Myc, Pdcd2, Ptgs2, Rest, Ripk2, Senp1, Serpinb9, Thbs1, Tnfrsf1b, Uaca, Vegfa, Xdh]
GO:0071559	response to transforming growth factor beta	4.43265e-08	5.52752e-05	1.48928e-16	8.48892e-15	[3, 5]	Group35	9.50413	23	[Actr3, Atp8b2, Bambi, Bcl9l, Ccl2, Cflar, Chst11, Gdnf, Id1, Jun, Mtmr4, Serpine1, Smad2, Stk11, Tgfb2, Thbs1, Trp53, Vasn, Wnt5a, Xbp1, Zfp36l1, Zfp36l2, Zfp703]
GO:0090132	epithelium migration	5.1511e-08	6.41827e-05	1.41195e-14	7.05977e-13	[3]	Group66	8.30769	27	[Abcc1, Angpt1, Bcar1, Bmp4, Dock5, Dusp10, Efna1, Enpp2, Ephb4, Ets1, Hsbp1, Iqsec1, Jun, Klf4, Map2k3, Map4k4, Myh9, Nf1, Nov, Nrp1, Ptgs2, Serpine1, Tgfb2, Thbs1, Vegfa, Wnt5a, Zc3h12a]
GO:0045859	regulation of protein kinase activity	5.3456e-08	6.65527e-05	1.95381e-17	1.19183e-15	[6, 7, 8, 9]	Group48	5.86797	48	[Ajuba, Angpt1, Bmp4, Ccnd2, Cd74, Clu, Csf1, Cyr61, Dusp10, Dusp7, Dvl1, Dvl2, Efna1, Egfr, Etaa1, Fgfr1op, Gskip, Hhex, Hsbp1, Hsp90aa1, Inppl1, Jak2, Kars, Kidins220, Lrp8, Map2k3, Map4k2, Map4k4, Mapk3, Nedd9, Nf1, Npm1, Nrg1, Pdgfa, Prkcd, Ralb, Sesn2, Sik1, Slc27a1, Smcr8, Stk11, Tgfb2, Thbs1, Traf4, Trim27, Tspyl2, Vegfa, Wnt5a]
GO:0050678	regulation of epithelial cell proliferation	5.49576e-08	6.83672e-05	5.92149e-08	1.1843e-06	[3, 4, 5]	Group20	7.50605	31	[Angpt1, Atp8b2, Bmp4, Ccl2, Ccnd2, Cdk6, Cflar, Dusp10, Egfr, F3, Grn, Id1, Jun, Klf9, Myc, Nf1, Npm1, Nr1d1, Pygo2, Sirt6, Stk11, Tgfb2, Thbs1, Twist1, Vegfa, Wnt5a, Xbp1, Xdh, Zc3h12a, Zfp36l1, Zfp703]
GO:0071385	cellular response to glucocorticoid stimulus	6.06264e-08	7.53586e-05	4.28959e-14	2.01611e-12	[7, 8]	Group65	16.6667	13	[Bmp4, Casp9, Ccl2, Cflar, Ddit4, Egfr, Foxo3, Gdnf, Jak2, Klf9, Rest, Zfp36l1, Zfp36l2]
GO:0006954	inflammatory response	6.73594e-08	8.36603e-05	4.05588e-15	2.14962e-13	[4]	Group27	5.96026	45	[C3, Ccl2, Ccl7, Cela1, Clu, Csf1, Cx3cl1, Cxcl1, Dusp10, Egfr, Ets1, F3, Fas, Ifi202b, Il1r1, Il1rap, Jak2, Jun, Kars, Lipa, Map2k3, Mfhas1, Nfkb2, Nfkbid, Notch2, Nov, Plp1, Pnpla6, Ptgs2, Rbpj, Relb, Ripk2, Serpinb9, Serpine1, Serping1, Sphk1, Spn, Thbs1, Tnfaip6, Tnfrsf11b, Tnfrsf1b, Tnip1, Uaca, Wnt5a, Zc3h12a]
GO:2001233	regulation of apoptotic signaling pathway	6.97063e-08	8.65055e-05	7.99658e-14	3.67843e-12	[4, 5, 6, 7]	Group26	7.12743	33	[Ackr3, Bbc3, Bid, Birc6, Bmp4, Camk2d, Cd74, Cflar, Clu, Cradd, Csf2, Cx3cl1, Fas, Gdnf, Grina, Hsbp1, Jak2, Mcl1, Mnt, Myc, Nf1, Nrp1, Pdcd11, Prkcd, Ptgs2, Rad9a, Serpine1, Snai1, Sod2, Tgfb2, Thbs1, Trp53, Xbp1]
GO:0052547	regulation of peptidase activity	7.0599e-08	8.75427e-05	1.03744e-19	6.74335e-18	[5, 6, 7]	Group64	6.86275	35	[Bbc3, Bid, Birc6, C3, Calm1, Casp9, Cflar, Cradd, Ctgf, Cyr61, Dnajb6, Efna1, F3, Fas, Ifi202b, Jak2, Kars, Klf4, Mapk3, Myc, Pdcd2, Ptgs2, Rest, Ripk2, Senp1, Serpinb9, Serpine1, Serping1, Slpi, Thbs1, Tnfrsf1b, Uaca, Uchl5, Vegfa, Xdh]
GO:0022607	cellular component assembly	7.5517e-08	9.35655e-05	3.06665e-14	1.50266e-12	[3]	Group22	4.00943	119	[Abcc1, Actr3, Add1, Ahctf1, Ajuba, Angpt1, Arid5a, Atg101, Atp8b2, Bbc3, Bid, C3, Calm1, Camk2d, Capzb, Cct2, Cd74, Cdc42ep3, Cep162, Cflar, Clstn3, Clta, Clu, Coa6, Csf2, Ctgf, Cx3cl1, Ddit3, Dnaaf2, Dnajb6, Dvl1, Dvl2, Dync1h1, Efna1, Ehmt2, Eif3b, Eif3m, Eif4b, Elk4, Enpp2, Fam110c, Fam206a, Fas, Fgd3, Fhod3, Fnip2, Fosl1, Gas7, Gemin5, Grina, H3f3b, Hipk1, Hsp90aa1, Id1, Il1rap, Inppl1, Irs1…
GO:0070228	regulation of lymphocyte apoptotic process	8.28076e-08	0.000102516	2.02391e-07	3.64303e-06	[7, 8]	Group40	16.25	13	[Bbc3, Bmp4, Cd74, Efna1, Fas, Myc, Nfkbid, Pdcd11, Serpinb9, Tgfb2, Trp53, Tsc22d3, Wnt5a]
GO:0034599	cellular response to oxidative stress	9.02171e-08	0.000111599	1.36446e-10	4.09339e-09	[4]	Group36	8.08383	27	[Bcar1, Bmp4, Cflar, Egfr, Ets1, Foxo3, Gskip, Hsbp1, Jak2, Jun, Klf4, Mapk3, Mcl1, Mpv17, Nfe2l1, Ppargc1b, Prkcd, Sesn2, Sod2, Srxn1, Thbs1, Trp53, Uaca, Xbp1, Zc3h12a, Zfp36l2, Zfp622]
GO:0030182	neuron differentiation	9.52847e-08	0.000117772	1.41195e-14	7.05977e-13	[4, 6, 7, 8]	Group66	4.69337	75	[Actr3, Apbb2, Areg, Atp8b2, Bmp4, C3, Calm1, Camk2d, Capzb, Cflar, Clu, Cx3cl1, Ddit4, Dock7, Dst, Dvl1, Dvl2, Efna1, Egfr, Ehmt2, Elk4, Enc1, Fam206a, Fas, Foxo3, Gas7, Gdf11, Gdnf, Gfra1, Git1, Grina, Grn, Hipk1, Hsbp1, Hsp90aa1, Id1, Il1rap, Inppl1, Jak2, Jun, Kidins220, Klf4, Klf7, Klhl25, Llph, Lrp8, Map4k4, Micall2, Mycbp2, Myo7a, Nf1, Nrg1, Nrp1, P2ry2, Plp1, Rab21, Rbfox2, Rbpj, Rest, Sc…
GO:0043410	positive regulation of MAPK cascade	1.06838e-07	0.000131944	1.22484e-13	5.5118e-12	[5, 6, 7, 8, 9, 10, 11]	Group41	6.52557	37	[Ackr3, Ajuba, Angpt1, Bmp4, C3, Camk2d, Ccl2, Ccl7, Cd74, Cflar, Ctgf, Cx3cl1, Dvl2, Efna1, Egfr, Jak2, Jun, Kars, Map2k3, Map4k2, Map4k4, Mapk3, Mfhas1, Notch2, Nrg1, Nrp1, Pdgfa, Prkcd, Ripk2, Tgfb2, Thbs1, Traf4, Vegfa, Wnt5a, Xdh, Zc3h12a, Zfp622]
GO:0048666	neuron development	1.08419e-07	0.000133789	2.50228e-16	1.37626e-14	[4, 5, 7, 8, 9]	Group59	4.96183	65	[Actr3, Apbb2, Areg, Atp8b2, Bmp4, C3, Calm1, Camk2d, Capzb, Cflar, Clu, Cx3cl1, Dock7, Dst, Dvl1, Dvl2, Efna1, Egfr, Elk4, Enc1, Fam206a, Fas, Gas7, Gdnf, Gfra1, Git1, Grina, Grn, Hsbp1, Hsp90aa1, Id1, Il1rap, Inppl1, Jak2, Jun, Kidins220, Klf4, Klf7, Klhl25, Llph, Lrp8, Map4k4, Micall2, Mycbp2, Myo7a, Nf1, Nrg1, Nrp1, P2ry2, Plp1, Rab21, Rbfox2, Rbpj, Sclt1, Sik1, Sod2, Sphk1, Stk11, Syne1, Tgf…
GO:0018108	peptidyl-tyrosine phosphorylation	1.16197e-07	0.00014327	1.41195e-14	7.05977e-13	[7, 8, 9]	Group66	7.25995	31	[Angpt1, Areg, Cd74, Csf2, Dvl2, Efna1, Egfr, Enpp2, Ephb4, Fgfr1op, Gdnf, Gfra1, Hsp90aa1, Il6st, Itga5, Jak2, Lrp8, Map2k3, Mapk3, Nedd9, Nrg1, Nrp1, Pdgfa, Prkcd, Ripk2, Sik1, Stk11, Tnfrsf1b, Trp53, Tsku, Vegfa]
GO:0001667	ameboidal-type cell migration	1.16334e-07	0.000143323	1.41195e-14	7.05977e-13	[4, 5]	Group66	7.11111	32	[Abcc1, Actr3, Angpt1, Bcar1, Bmp4, Dock5, Dusp10, Efna1, Enpp2, Ephb4, Ets1, Gdnf, Hsbp1, Iqsec1, Jun, Klf4, Map2k3, Map4k4, Mta2, Myh9, Nf1, Nov, Nrp1, Ptgs2, Serpine1, Tgfb2, Thbs1, Twist1, Vegfa, Wnt5a, Zc3h12a, Zfand5]
GO:0070727	cellular macromolecule localization	1.18227e-07	0.000145538	2.62014e-13	1.10046e-11	[3]	Group62	4.61078	77	[Abce1, Actr3, Ajuba, Angpt1, Bbc3, Bid, Bmp4, Calm1, Camk2d, Ccl2, Cct2, Cd74, Clta, Dctn2, Ddit3, Dnajb6, Dvl1, Dvl2, Egfr, Gbp2, Hhex, Hsbp1, Hsp90aa1, Irs1, Jak2, Kpna3, Kpnb1, Lemd2, Mfhas1, Morc3, Myo1c, Myo7a, Nf1, Nme7, Npm1, Nrg1, Nrp1, Nup50, Pex13, Pex6, Pla1a, Plekha2, Prkcd, Ptges2, Ptgs2, Rab27b, Ralb, Rpf2, Rragb, Sapcd2, Sesn2, Sh3bp4, Sh3pxd2b, Snf8, Snx33, Sqstm1, Stk11, Syne1, …
GO:0030155	regulation of cell adhesion	1.2483e-07	0.000153541	9.59071e-13	3.74038e-11	[2, 3]	Group39	5.98053	43	[Angpt1, Bcar1, Bmp4, Ccl2, Cd74, Cdk6, Csf1, Cx3cl1, Cyr61, Dock5, Dusp10, Efna1, Enpp2, Ephb4, Ets1, Hsp90aa1, Il6st, Itga5, Jak2, Klf4, Map4k4, Myo10, Nedd9, Nf1, Nfkbid, Nrp1, Plekha2, Prkcd, Rbpj, Rc3h1, Ripk2, Serpine1, Spn, Swap70, Tgfb2, Thbs1, Vegfa, Wnt5a, Xbp1, Zbtb7b, Zc3h12a, Zfp608, Zfp703]
GO:0050731	positive regulation of peptidyl-tyrosine phosphorylation	1.25753e-07	0.00015455	1.41195e-14	7.05977e-13	[7, 8, 9, 10, 11]	Group66	9.67742	21	[Angpt1, Areg, Cd74, Csf2, Dvl2, Efna1, Enpp2, Gdnf, Gfra1, Il6st, Itga5, Jak2, Lrp8, Nedd9, Nrg1, Nrp1, Ripk2, Stk11, Tnfrsf1b, Trp53, Vegfa]
GO:0050767	regulation of neurogenesis	1.31639e-07	0.000161653	1.41195e-14	7.05977e-13	[5, 6, 7, 8]	Group66	5.33597	54	[Abcc1, Actr3, Atp8b2, Atxn1, Bmp4, Calm1, Camk2d, Cflar, Csf1, Cx3cl1, Dock7, Dusp10, Dvl1, Dvl2, Efna1, Enc1, Enpp2, Foxo3, Gdf11, Grn, Hsbp1, Id1, Il1r1, Il1rap, Il6st, Inppl1, Kidins220, Klf4, Klhl25, Llph, Lrp8, Map4k4, Myc, Mycbp2, Nf1, Nrg1, Nrp1, P2ry2, Rab21, Rbpj, Rest, Sik1, Sphk1, Stk11, Syne1, Tgif1, Trim46, Trp53, Vegfa, Wnt5a, Xrcc4, Ywhag, Zc3h12a, Zhx2]
GO:0018212	peptidyl-tyrosine modification	1.35771e-07	0.000166592	1.41195e-14	7.05977e-13	[7, 8]	Group66	7.2093	31	[Angpt1, Areg, Cd74, Csf2, Dvl2, Efna1, Egfr, Enpp2, Ephb4, Fgfr1op, Gdnf, Gfra1, Hsp90aa1, Il6st, Itga5, Jak2, Lrp8, Map2k3, Mapk3, Nedd9, Nrg1, Nrp1, Pdgfa, Prkcd, Ripk2, Sik1, Stk11, Tnfrsf1b, Trp53, Tsku, Vegfa]
GO:0007178	transmembrane receptor protein serine/threonine kinase signaling pathway	1.38873e-07	0.000170258	7.10186e-12	2.41463e-10	[5, 6, 7]	Group42	7.7135	28	[Atp8b2, Bambi, Bcl9l, Bmp4, Ccl2, Chst11, Cyr61, Gdf11, Gdnf, Id1, Jun, Lemd2, Mapk3, Mtmr4, Notch2, Nov, Pelo, Rbpj, Smad2, Stk11, Tgfb2, Tgif1, Thbs1, Trp53, Vasn, Wnt5a, Xbp1, Zfp703]
GO:0071384	cellular response to corticosteroid stimulus	1.50191e-07	0.000183984	4.28959e-14	2.01611e-12	[6, 7]	Group65	15.4762	13	[Bmp4, Casp9, Ccl2, Cflar, Ddit4, Egfr, Foxo3, Gdnf, Jak2, Klf9, Rest, Zfp36l1, Zfp36l2]
GO:0052548	regulation of endopeptidase activity	1.53796e-07	0.000188246	1.03744e-19	6.74335e-18	[6, 7, 8]	Group64	6.88935	33	[Bbc3, Bid, Birc6, C3, Calm1, Casp9, Cflar, Cradd, Ctgf, Cyr61, Dnajb6, Efna1, F3, Fas, Ifi202b, Jak2, Klf4, Myc, Pdcd2, Ptgs2, Rest, Ripk2, Senp1, Serpinb9, Serpine1, Serping1, Slpi, Thbs1, Tnfrsf1b, Uaca, Uchl5, Vegfa, Xdh]
GO:0007507	heart development	1.54644e-07	0.00018913	6.29106e-09	1.57277e-07	[4, 5, 6]	Group34	6.01719	42	[Angpt1, Arid1a, Atp8b2, Bmp4, Cacybp, Camk2d, Ctdp1, Cyr61, Dvl2, Efna1, Egfr, Ephb4, Fhod3, Hhex, Id1, Jun, Lemd2, Mapk11, Mapk3, Mef2d, Mycbp2, Nf1, Notch2, Nrg1, Nrp1, Rbpj, Rest, Sh3pxd2b, Sik1, Sirt6, Smad2, Snai1, Sod2, Sox4, Tgfb2, Thbs1, Tnfrsf1b, Trp53, Twist1, Vegfa, Wnt5a, Zfp36l1]
GO:0071345	cellular response to cytokine stimulus	1.64677e-07	0.000201235	8.36325e-12	2.75987e-10	[5]	Group29	5.58723	49	[Ackr3, Actr3, Angpt1, Cacybp, Ccl2, Ccl7, Cd74, Csf1, Csf2, Cx3cl1, Cxcl1, Eif4b, F3, Fas, Foxo3, Gbp2, Hipk1, Ifi202b, Ifi47, Ifnar2, Ifngr2, Il1r1, Il1rap, Il6st, Jak2, Kars, Klf4, Mapk11, Mapk3, Myc, Myo1c, Nme7, Otud4, Pde12, Rc3h1, Ripk2, Serpine1, Slc27a1, Sphk1, Thbs1, Tnfrsf11b, Tnfrsf1b, Traf3, Trp53, Wnt5a, Xbp1, Zc3h12a, Zfp36l1, Zfp36l2]
GO:1900180	regulation of protein localization to nucleus	1.73425e-07	0.000211752	2.62014e-13	1.10046e-11	[5, 6, 7]	Group62	11.4865	17	[Angpt1, Bmp4, Hsp90aa1, Jak2, Mfhas1, Nf1, Npm1, Prkcd, Ptgs2, Sesn2, Stk11, Tgfb2, Tnfrsf1b, Trim8, Uaca, Xbp1, Zc3h12a]
GO:1901698	response to nitrogen compound	1.84359e-07	0.000224918	4.28959e-14	2.01611e-12	[3]	Group65	4.98418	63	[Aacs, Areg, Atp8b2, Bcar1, Bmp4, Btg1, C3, Cacna2d1, Cacybp, Calm1, Ccl2, Cflar, Ctgf, Egfr, Ehmt2, Esrra, Fancb, Fbrs, Fosl1, Foxo3, H2afz, Hhex, Hsp90aa1, Id1, Inppl1, Irs1, Itpr2, Jak2, Jun, Klf3, Klf4, Larp1, Lpin1, Mapk3, Mthfr, Myc, Myo1c, Npm1, Pde12, Plp1, Ppargc1b, Prkcd, Ptgs2, Ptpre, Ralb, Ripk2, Rragb, Rragc, Sesn2, Sh3bp4, Slc27a1, Slc3a2, Thbs1, Trp53, Ube2j2, Ubqln2, Uchl3, Uros, …
GO:1903827	regulation of cellular protein localization	1.92875e-07	0.000235115	2.62014e-13	1.10046e-11	[4, 5]	Group62	6.47482	36	[Actr3, Angpt1, Bbc3, Bmp4, Calm1, Camk2d, Ccl2, Cct2, Dvl1, Egfr, Hsp90aa1, Jak2, Mfhas1, Myo1c, Nf1, Npm1, Nrg1, Pla1a, Prkcd, Ptges2, Ptgs2, Ralb, Sapcd2, Sesn2, Snx33, Sqstm1, Stk11, Tgfb2, Tnfrsf1b, Trim46, Trim8, Uaca, Vegfa, Wnt5a, Xbp1, Zc3h12a]
GO:0007169	transmembrane receptor protein tyrosine kinase signaling pathway	1.97216e-07	0.000240209	3.38117e-16	1.82583e-14	[5, 6, 7]	Group53	6.19195	40	[Angpt1, Areg, Atxn1, Bcar1, Bmp4, Ccl2, Csf1, Ctgf, Ddit4, Efna1, Egfr, Ephb4, F3, Gdnf, Gfra1, Git1, Grina, Hhex, Hsbp1, Inppl1, Irs1, Jak2, Myo1c, Nrg1, Nrg2, Nrp1, Pdgfa, Prkcd, Ptpre, Rbpj, Rhbdf1, Sik1, Thbs1, Tsku, Vegfa, Wnt5a, Xbp1, Xdh, Zbtb7b, Zfand5]
GO:0070372	regulation of ERK1 and ERK2 cascade	2.03659e-07	0.000247854	3.6952e-12	1.33027e-10	[6, 7, 8, 9, 10, 11]	Group50	7.97546	26	[Ackr3, Angpt1, Bmp4, C3, Camk2d, Ccl2, Ccl7, Cd74, Cflar, Ctgf, Cx3cl1, Cyr61, Dusp10, Egfr, Jun, Kars, Klf4, Mapk3, Mfhas1, Notch2, Nrp1, Pdgfa, Ripk2, Tnip1, Vegfa, Xbp1]
GO:0048545	response to steroid hormone	2.04032e-07	0.000248103	4.28959e-14	2.01611e-12	[4, 5]	Group65	7.07763	31	[Areg, Arid1a, Bmp4, Calm1, Casp9, Ccl2, Cflar, Ctgf, Ddit4, Egfr, Esrra, Fas, Fosl1, Foxo3, Gdnf, Jak2, Klf9, Lbh, Med24, Mycbp2, Nr1d1, Pdcd11, Ppargc1b, Ptgs2, Rbfox2, Rest, Tbl1x, Tgfb2, Ufm1, Zfp36l1, Zfp36l2]
GO:0048732	gland development	2.23041e-07	0.000270995	5.92149e-08	1.1843e-06	[4, 5, 6]	Group20	6.33562	37	[Aacs, Areg, Bmp4, Cebpg, Cela1, Cflar, Csf1, Egfr, Ets1, Hhex, Irs1, Jak2, Jun, Lbh, Mafb, Mapk3, Myc, Mycbp2, Nf1, Notch2, Npm1, Nrp1, Pdgfa, Ptgs2, Pygo2, Rbpj, Smad2, Sod2, Stk11, Tgfb2, Vegfa, Wnt5a, Xbp1, Xdh, Zbtb7b, Zc3h12a, Zfp703]
GO:0070232	regulation of T cell apoptotic process	2.32833e-07	0.000282659	2.02391e-07	3.64303e-06	[8, 9]	Group40	20.8333	10	[Bbc3, Bmp4, Efna1, Nfkbid, Pdcd11, Serpinb9, Tgfb2, Trp53, Tsc22d3, Wnt5a]
GO:0009611	response to wounding	2.42671e-07	0.00029436	5.92149e-08	1.1843e-06	[3]	Group20	6.31399	37	[Ajuba, C3, Ccl2, Cflar, Cx3cl1, Cyr61, Dusp10, Egfr, Ets1, F3, Fzd6, Gdnf, Hhex, Itga5, Jak2, Jun, Klf4, Lyst, Myc, Nf1, Notch2, Nov, Nrp1, Pdgfa, Prkcd, Serpine1, Serping1, Smad2, Sod2, Tgfb2, Thbs1, Trp53, Wnt5a, Xbp1, Zc3h12a, Zfp36l1, Zfp36l2]
GO:0034613	cellular protein localization	2.46616e-07	0.000298899	2.62014e-13	1.10046e-11	[4]	Group62	4.58384	76	[Abce1, Actr3, Ajuba, Angpt1, Bbc3, Bid, Bmp4, Calm1, Camk2d, Ccl2, Cct2, Cd74, Clta, Dctn2, Ddit3, Dnajb6, Dvl1, Dvl2, Egfr, Gbp2, Hhex, Hsbp1, Hsp90aa1, Irs1, Jak2, Kpna3, Kpnb1, Lemd2, Mfhas1, Morc3, Myo1c, Myo7a, Nf1, Nme7, Npm1, Nrg1, Nrp1, Nup50, Pex13, Pex6, Pla1a, Plekha2, Prkcd, Ptges2, Ptgs2, Rab27b, Ralb, Rpf2, Rragb, Sapcd2, Sesn2, Sh3bp4, Sh3pxd2b, Snf8, Snx33, Sqstm1, Stk11, Syne1, …
GO:0033365	protein localization to organelle	2.72918e-07	0.000330504	2.62014e-13	1.10046e-11	[5]	Group62	5.689	45	[Angpt1, Bbc3, Bid, Bmp4, Calm1, Cct2, Dctn2, Ddit3, Dnajb6, Dvl1, Gbp2, Hhex, Hsp90aa1, Irs1, Jak2, Kpna3, Kpnb1, Lemd2, Mfhas1, Morc3, Nf1, Npm1, Nrp1, Nup50, Pex13, Pex6, Prkcd, Ptges2, Ptgs2, Rpf2, Sesn2, Sh3bp4, Snf8, Stk11, Syne1, Tgfb2, Tnfrsf1b, Tnks2, Trim8, Trp53, Uaca, Vegfa, Wdr19, Xbp1, Zc3h12a]
GO:0070230	positive regulation of lymphocyte apoptotic process	2.78427e-07	0.000336897	1.41268e-12	5.22691e-11	[7, 8, 9]	Group31	28.5714	8	[Bbc3, Fas, Myc, Nfkbid, Pdcd11, Tgfb2, Trp53, Wnt5a]
GO:0051248	negative regulation of protein metabolic process	2.8924e-07	0.000349691	2.03705e-17	1.22223e-15	[4, 5, 6]	Group28	4.93238	62	[Angpt1, Birc6, Bmp4, C3, Calm1, Cflar, Chac1, Clu, Ddit4, Dnajb6, Dusp10, Dusp7, Dvl1, Efna1, Egfr, Enc1, Fgfr1op, Gskip, Hhex, Hsbp1, Ifi202b, Inppl1, Jun, Klf4, Klhl25, Larp1, Lemd2, Mettl16, Mfhas1, Mycbp2, Nf1, Npm1, Nrg1, Prdm15, Prkcd, Ptgs2, Rc3h1, Samd4, Senp1, Serpinb9, Serpine1, Serping1, Sesn2, Sik1, Slpi, Smcr8, Sox4, Swap70, Thbs1, Tnfrsf1b, Tnip1, Tnrc6a, Trim27, Trp53, Twist1, Uch…
GO:0043933	protein-containing complex subunit organization	2.9207e-07	0.00035282	5.31203e-15	2.76226e-13	[3]	Group24	4.27148	90	[Abce1, Actr3, Add1, Ahctf1, Ajuba, Angpt1, Arid1a, Bbc3, Bid, C3, Calm1, Camk2d, Capzb, Cct2, Cd74, Cdc42ep3, Cebpg, Clta, Clu, Coa6, Csf2, Cx3cl1, Ddit3, Ddit4, Dnaaf2, Dvl2, Dync1h1, Efna1, Eif3b, Eif3m, Eif4b, Epg5, Fam206a, Fas, Fhod3, Fnip2, Fosl1, Gas7, Gemin5, Grina, H3f3b, Hsp90aa1, Irs1, Jun, Kctd1, Mapk3, Mdn1, Med24, Micall2, Mtif2, Mttp, Myc, Mycbp2, Myo1c, Ndufaf4, Nf1, Npm1, Nrg1, …
GO:0010243	response to organonitrogen compound	2.92935e-07	0.000353573	4.28959e-14	2.01611e-12	[4]	Group65	5.09839	57	[Aacs, Areg, Atp8b2, Bcar1, Btg1, C3, Cacna2d1, Cacybp, Calm1, Ccl2, Cflar, Ctgf, Egfr, Ehmt2, Esrra, Fancb, Fbrs, Fosl1, Foxo3, H2afz, Hhex, Hsp90aa1, Id1, Inppl1, Irs1, Itpr2, Jak2, Jun, Klf3, Klf4, Larp1, Lpin1, Mapk3, Mthfr, Myc, Myo1c, Plp1, Ppargc1b, Prkcd, Ptgs2, Ptpre, Ripk2, Rragb, Rragc, Sesn2, Sh3bp4, Slc27a1, Trp53, Ube2j2, Ubqln2, Uchl3, Uros, Xbp1, Ywhag, Zbtb7b, Zc3h12a, Zfp36l1]
GO:0043487	regulation of RNA stability	2.9886e-07	0.000360425	1.25932e-08	2.77051e-07	[3, 5, 6, 7, 8]	Group51	13.4615	14	[Gdnf, Larp1, Mettl16, Npm1, Parn, Pde12, Rc3h1, Samd4, Tnfrsf1b, Tnip1, Vegfa, Zc3h12a, Zfp36l1, Zfp36l2]
GO:0010950	positive regulation of endopeptidase activity	3.40235e-07	0.000409984	1.03744e-19	6.74335e-18	[7, 8, 9, 10]	Group64	10.4046	18	[Bbc3, Bid, Calm1, Casp9, Cradd, Ctgf, Cyr61, Efna1, F3, Fas, Jak2, Myc, Pdcd2, Rest, Ripk2, Senp1, Uaca, Xdh]
GO:0048468	cell development	3.55928e-07	0.000428538	2.50228e-16	1.37626e-14	[3, 4]	Group59	4.08	102	[Abcc1, Actr3, Add1, Apbb2, Areg, Atp8b2, Atxn1, Bcar1, Bmp4, C3, Calm1, Camk2d, Capzb, Cdk6, Cflar, Chst11, Clu, Csf1, Ctdp1, Cx3cl1, Dock5, Dock7, Dst, Dusp10, Dvl1, Dvl2, Efna1, Egfr, Ehmt2, Elk4, Enc1, Enpp2, Fam206a, Fas, Fhod3, Fosl2, Foxo3, Gas7, Gdf11, Gdnf, Gfra1, Git1, Grina, Grn, H3f3b, Hsbp1, Hsp90aa1, Id1, Il1r1, Il1rap, Il6st, Inppl1, Jak2, Jun, Kidins220, Klf4, Klf7, Klhl25, Llph, …
GO:0070374	positive regulation of ERK1 and ERK2 cascade	3.60523e-07	0.00043371	3.6952e-12	1.33027e-10	[6, 7, 8, 9, 10, 11, 12]	Group50	9.09091	21	[Ackr3, Angpt1, Bmp4, C3, Camk2d, Ccl2, Ccl7, Cd74, Cflar, Ctgf, Cx3cl1, Egfr, Jun, Kars, Mapk3, Mfhas1, Notch2, Nrp1, Pdgfa, Ripk2, Vegfa]
GO:1901575	organic substance catabolic process	3.63069e-07	0.000436409	1.25932e-08	2.77051e-07	[3]	Group51	4.39153	83	[Acad11, C3, Cela1, Chac1, Clu, Ddit3, Ddit4, Dvl1, Efna1, Egfr, Enc1, Enpp2, Fbrs, Fbxl5, Galc, Gdnf, Git1, Hsp90aa1, Impa2, Irs1, Klhl25, Larp1, Lipa, Lonrf1, Lpin1, Lpin2, Manba, Mccc2, Mettl16, Mgat1, Mtrr, Myc, Mycbp2, Npm1, Npm3, Nr1d1, Nrg1, Pafah2, Parn, Pde12, Pelo, Pex13, Pfkm, Pla1a, Plp1, Pnpla6, Pnrc2, Prkcd, Rc3h1, Rhbdf1, Rnf19b, Samd4, Senp1, Sesn2, Sirt6, Snf8, Snx33, Sqstm1, Tbl…
GO:0030217	T cell differentiation	3.92806e-07	0.00047176	2.2575e-10	6.321e-09	[5, 6, 7, 8, 9, 10]	Group58	8.16327	24	[Bmp4, Cd74, Cdk6, Dusp10, Fas, Hs1bp3, Hsp90aa1, Mafb, Nfkbid, Rc3h1, Relb, Ripk2, Sox4, Spn, Stk11, Trp53, Tsku, Xbp1, Xrcc4, Zbtb7b, Zc3h12a, Zfp36l1, Zfp36l2, Zfp608]
GO:1901655	cellular response to ketone	4.20852e-07	0.000505022	4.28959e-14	2.01611e-12	[5]	Group65	12.1951	15	[Aacs, Bmp4, Casp9, Ccl2, Cflar, Ddit4, Egfr, Foxo3, Gdnf, Jak2, Klf4, Klf9, Larp1, Myc, Npm1]
GO:0045598	regulation of fat cell differentiation	4.71182e-07	0.000564947	7.04359e-06	7.04359e-05	[4, 5]	Group12	11.3475	16	[Ddit3, Dusp10, Jdp2, Lpin1, Nr1d1, Ptgs2, Sh3pxd2b, Sod2, Uchl3, Vegfa, Wnt5a, Xbp1, Zbtb7b, Zc3h12a, Zfp36l1, Zfp36l2]
GO:0009888	tissue development	5.40078e-07	0.000647013	3.38117e-16	1.82583e-14	[3]	Group53	4.24301	88	[Aacs, Add1, Ajuba, Angpt1, Areg, Arid1a, Arid5a, Atp8b2, Bambi, Bcl9l, Birc6, Bmp4, Btg1, Cacybp, Camk2d, Cdk6, Cflar, Chst11, Csf1, Ctdp1, Ctgf, Cyr61, Dusp10, Dvl1, Dvl2, Efna1, Egfr, Esrra, Ets2, Fhod3, Fosl2, Fzd6, Gdf11, Gdnf, Hhex, Hsbp1, Id1, Irx1, Itga5, Jak2, Jun, Klf4, Lbh, Lemd2, Lipa, Mafg, Mapk11, Mapk3, Mef2d, Mthfr, Myc, Myo7a, Nf1, Notch2, Nov, Nrg1, Nrp1, Nup50, Pdgfa, Pelo, Ptg…
GO:0051090	regulation of DNA-binding transcription factor activity	5.8315e-07	0.000698031	5.01384e-12	1.75484e-10	[3, 6, 7, 8, 9, 10, 11]	Group49	6.88073	30	[Atp8b2, Cebpg, Cflar, Clu, Commd6, Cx3cl1, Ddit3, Dvl2, Fosl1, Fzd6, Id1, Il1rap, Jak2, Klf4, Lrp8, Mapk3, Nfkbid, Npm1, Ppargc1b, Ripk2, Sik1, Sphk1, Taf12, Traf3, Trim27, Trim8, Twist1, Vegfa, Wnt5a, Zc3h12a]
GO:0045785	positive regulation of cell adhesion	5.8315e-07	0.000698031	1.41195e-14	7.05977e-13	[2, 3, 4]	Group66	6.88073	30	[Angpt1, Ccl2, Cd74, Cdk6, Csf1, Cx3cl1, Cyr61, Dock5, Dusp10, Enpp2, Ephb4, Ets1, Hsp90aa1, Il6st, Itga5, Jak2, Map4k4, Myo10, Nedd9, Nfkbid, Nrp1, Plekha2, Ripk2, Spn, Tgfb2, Thbs1, Vegfa, Wnt5a, Xbp1, Zbtb7b]
GO:0002521	leukocyte differentiation	6.04192e-07	0.000722614	9.59071e-13	3.74038e-11	[4, 5, 6, 7, 8]	Group39	6.04134	38	[Bmp4, Cd74, Cdk6, Cebpg, Csf1, Csf2, Dusp10, Esrra, Fas, Hhex, Hs1bp3, Hsp90aa1, Irf2bp2, Jun, Mafb, Myc, Myh9, Nf1, Nfkbid, Notch2, Ppargc1b, Rbpj, Rc3h1, Relb, Ripk2, Sox4, Spn, Stk11, Trp53, Tsku, Vegfa, Xbp1, Xrcc4, Zbtb7b, Zc3h12a, Zfp36l1, Zfp36l2, Zfp608]
GO:1903706	regulation of hemopoiesis	6.7316e-07	0.000804426	9.59071e-13	3.74038e-11	[3, 4, 5, 6, 7, 8]	Group39	6.83371	30	[Bmp4, Cd74, Cdk6, Csf1, Cxcl1, Dusp10, Esrra, Ets1, Fas, Foxo3, Hsp90aa1, Jun, Mafb, Myc, Nf1, Nfkbid, Notch2, Pdcd2, Ppargc1b, Rbfox2, Rc3h1, Ripk2, Senp1, Vegfa, Xbp1, Zbtb7b, Zc3h12a, Zfp36l1, Zfp36l2, Zfp608]
GO:0031344	regulation of cell projection organization	7.08408e-07	0.000845839	2.50228e-16	1.37626e-14	[4, 5]	Group59	5.44379	46	[Abcc1, Actr3, Atp8b2, Bmp4, Calm1, Camk2d, Capzb, Cdc42ep3, Cflar, Cx3cl1, Dvl1, Dvl2, Efna1, Enc1, Enpp2, Fam110c, Fam206a, Grn, Hsbp1, Hsp90aa1, Id1, Il1rap, Inppl1, Kidins220, Klf4, Klhl25, Llph, Lrp8, Map4k4, Mycbp2, Myo10, Nf1, Nrg1, Nrp1, P2ry2, Prkcd, Rab21, Rbpj, Sik1, Sphk1, Stk11, Syne1, Trim46, Vegfa, Wnt5a, Zc3h12a]
GO:0051241	negative regulation of multicellular organismal process	7.54132e-07	0.00089968	9.55022e-13	3.82009e-11	[2, 3, 4]	Group46	4.69751	66	[Actr3, Angpt1, Areg, Atp8b2, Bmp4, Ccl2, Cd74, Cdk6, Ctdp1, Cx3cl1, Ddit3, Dock5, Dock7, Dusp10, Efna1, Egfr, Foxo3, Gdf11, Hhex, Id1, Inppl1, Jak2, Klf4, Mafb, Map4k4, Mapk11, Myc, Nf1, Nfkbid, Nov, Nr1d1, Nrg1, Nrp1, P2ry2, Pdgfa, Prkcd, Ptgs2, Rai1, Rbpj, Rc3h1, Relb, Rest, Sars, Serpine1, Serping1, Snai1, Stk11, Syne1, Tgfb2, Thbs1, Tnfrsf11b, Tnfrsf1b, Trim27, Trim46, Trp53, Tsc22d3, Twist1…
GO:0006979	response to oxidative stress	7.59379e-07	0.00090518	1.36446e-10	4.09339e-09	[3]	Group36	6.42023	33	[Abcc1, Areg, Bcar1, Bmp4, Btg1, Cflar, Egfr, Ets1, Fosl1, Foxo3, Gskip, Hsbp1, Jak2, Jun, Klf4, Lipa, Mapk3, Mcl1, Mpv17, Nfe2l1, Ppargc1b, Prkcd, Ptgs2, Sesn2, Sod2, Srxn1, Thbs1, Trp53, Uaca, Xbp1, Zc3h12a, Zfp36l2, Zfp622]
GO:1900182	positive regulation of protein localization to nucleus	8.33388e-07	0.000992565	2.62014e-13	1.10046e-11	[3, 4, 5, 6, 7, 8]	Group62	13.4021	13	[Hsp90aa1, Jak2, Npm1, Prkcd, Ptgs2, Sesn2, Stk11, Tgfb2, Tnfrsf1b, Trim8, Uaca, Xbp1, Zc3h12a]
GO:0043280	positive regulation of cysteine-type endopeptidase activity involved in apoptotic process	8.65167e-07	0.00102955	1.03744e-19	6.74335e-18	[6, 7, 8, 9, 10, 11, 12]	Group64	11.5385	15	[Bbc3, Bid, Casp9, Cradd, Ctgf, Cyr61, F3, Fas, Jak2, Myc, Pdcd2, Rest, Senp1, Uaca, Xdh]
GO:0010638	positive regulation of organelle organization	9.60763e-07	0.00114235	3.5579e-14	1.70779e-12	[4, 5, 6]	Group44	5.90062	38	[Actr3, Arid5a, Atp8b2, Bbc3, Bid, C3, Camk2d, Cct2, Cdc42ep3, Csf2, Ctgf, Cx3cl1, Dync1h1, Fas, Id1, Jdp2, Lpin1, Mapk3, Myo1c, Nek7, Npm1, Nrp1, Parn, Plp1, Ralb, Sh3pxd2b, Sirt6, Smcr8, Spire2, Swap70, Tnip1, Tnks2, Trim27, Trp53, Vegfa, Wnt5a, Xbp1, Zbtb7b]
GO:0051960	regulation of nervous system development	9.69756e-07	0.00115207	1.41195e-14	7.05977e-13	[4, 5, 6]	Group66	4.96014	56	[Abcc1, Actr3, Atp8b2, Atxn1, Bmp4, Calm1, Camk2d, Cflar, Clstn3, Csf1, Cx3cl1, Dock7, Dusp10, Dvl1, Dvl2, Efna1, Enc1, Enpp2, Foxo3, Gdf11, Grn, Hsbp1, Id1, Il1r1, Il1rap, Il6st, Inppl1, Kidins220, Klf4, Klhl25, Llph, Lrp8, Map4k4, Myc, Mycbp2, Nf1, Nrg1, Nrp1, P2ry2, Rab21, Rbpj, Rest, Sik1, Sphk1, Stk11, Syne1, Tgif1, Tpbg, Trim46, Trp53, Vegfa, Wnt5a, Xrcc4, Ywhag, Zc3h12a, Zhx2]
GO:0002687	positive regulation of leukocyte migration	9.79261e-07	0.00116238	1.09199e-08	2.51158e-07	[3, 4, 5, 6, 7, 8]	Group45	10.1796	17	[Ccl2, Ccl7, Cd74, Csf1, Cx3cl1, Cxcl1, Il1r1, Kars, Mapk3, Med23, Serpine1, Spn, Swap70, Thbs1, Trp53, Vegfa, Wnt5a]
GO:2001056	positive regulation of cysteine-type endopeptidase activity	9.97097e-07	0.00118256	1.03744e-19	6.74335e-18	[8, 9, 10, 11]	Group64	10.7383	16	[Bbc3, Bid, Casp9, Cradd, Ctgf, Cyr61, F3, Fas, Jak2, Myc, Pdcd2, Rest, Ripk2, Senp1, Uaca, Xdh]
GO:0070231	T cell apoptotic process	1.00555e-06	0.00119157	2.02391e-07	3.64303e-06	[7]	Group40	15.942	11	[Bbc3, Bmp4, Efna1, Fas, Nfkbid, Pdcd11, Serpinb9, Tgfb2, Trp53, Tsc22d3, Wnt5a]
GO:0051093	negative regulation of developmental process	1.02267e-06	0.00121084	9.55022e-13	3.82009e-11	[2, 3, 4]	Group46	4.90694	58	[Abcc1, Actr3, Areg, Atp8b2, Bcar1, Bmp4, Ccl2, Cd74, Cdk6, Cflar, Ctdp1, Ddit3, Dusp10, Efna1, Egfr, Foxo3, Gdf11, Hhex, Id1, Inppl1, Jdp2, Klf4, Lbh, Mafb, Map4k4, Mapk11, Myc, Nf1, Nfkbid, Nov, Nrg1, Nrp1, Rai1, Rbpj, Rc3h1, Rest, Sars, Serpine1, Snai1, Sod2, Stk11, Tgfb2, Thbs1, Tnfrsf11b, Trim46, Trp53, Tsc22d3, Twist1, Vasn, Vegfa, Wnt5a, Xdh, Zbtb7b, Zc3h12a, Zfp36l1, Zfp36l2, Zfp608, Zhx2]
GO:0010563	negative regulation of phosphorus metabolic process	1.0616e-06	0.00125587	2.03705e-17	1.22223e-15	[4, 5, 6]	Group28	5.87326	38	[Ajuba, Angpt1, Atxn1, Bmp4, Ddit4, Dusp10, Dusp7, Dvl1, Efna1, Fgfr1op, Gskip, Hhex, Hsbp1, Inppl1, Jun, Klf4, Lemd2, Mfhas1, Nf1, Npm1, Pde12, Pdgfa, Prdm15, Prkcd, Sik1, Sirt6, Slc27a1, Smcr8, Swap70, Tgfb2, Tnip1, Trim27, Trp53, Twist1, Wdr81, Xbp1, Xdh, Zc3h12a]
GO:0045936	negative regulation of phosphate metabolic process	1.0616e-06	0.00125587	2.03705e-17	1.22223e-15	[5, 6, 7]	Group28	5.87326	38	[Ajuba, Angpt1, Atxn1, Bmp4, Ddit4, Dusp10, Dusp7, Dvl1, Efna1, Fgfr1op, Gskip, Hhex, Hsbp1, Inppl1, Jun, Klf4, Lemd2, Mfhas1, Nf1, Npm1, Pde12, Pdgfa, Prdm15, Prkcd, Sik1, Sirt6, Slc27a1, Smcr8, Swap70, Tgfb2, Tnip1, Trim27, Trp53, Twist1, Wdr81, Xbp1, Xdh, Zc3h12a]
GO:0032269	negative regulation of cellular protein metabolic process	1.09866e-06	0.00129862	2.03705e-17	1.22223e-15	[4, 5, 6, 7]	Group28	4.87805	58	[Angpt1, Birc6, Bmp4, C3, Calm1, Cflar, Chac1, Ddit4, Dnajb6, Dusp10, Dusp7, Dvl1, Efna1, Enc1, Fgfr1op, Gskip, Hhex, Hsbp1, Ifi202b, Inppl1, Jun, Klf4, Klhl25, Larp1, Lemd2, Mettl16, Mfhas1, Nf1, Npm1, Prdm15, Prkcd, Ptgs2, Rc3h1, Samd4, Senp1, Serpinb9, Serpine1, Serping1, Sesn2, Sik1, Slpi, Smcr8, Sox4, Swap70, Thbs1, Tnfrsf1b, Tnip1, Tnrc6a, Trim27, Trp53, Twist1, Uchl5, Vegfa, Xbp1, Xdh, Zc3…
GO:0090287	regulation of cellular response to growth factor stimulus	1.1306e-06	0.00133524	6.29106e-09	1.57277e-07	[3, 4, 6]	Group34	7.93103	23	[Angpt1, Bambi, Bcl9l, Bmp4, Cflar, Chst11, Cyr61, Hhex, Lemd2, Myo1c, Notch2, Pelo, Rbpj, Smad2, Stk11, Thbs1, Trp53, Vasn, Vegfa, Wnt5a, Xbp1, Xdh, Zfp703]
GO:0051649	establishment of localization in cell	1.1595e-06	0.00136821	2.62014e-13	1.10046e-11	[3]	Group62	4.26955	83	[Abce1, Actr3, Angpt1, Ankrd50, Arhgap10, Arl4c, Atxn1, Bbc3, Bid, Bmp4, Cacna2d1, Calm1, Camk2d, Ccl2, Cd74, Clta, Cx3cl1, Dctn2, Ddit3, Dock7, Dst, Dvl1, Dync1h1, Epg5, Ero1l, Gdnf, Git1, Grn, Hhex, Hsbp1, Hsp90aa1, Iqsec1, Itpr2, Jak2, Kpna3, Kpnb1, Lemd2, Lyst, Map4k2, Map4k4, Mapk3, Micall2, Myh9, Myo10, Myo1c, Myo7a, Nf1, Nme7, Npm1, Nr1d1, Nup50, Pex13, Pex6, Prepl, Prkcd, Ptges2, Ptgs2, R…
GO:0043009	chordate embryonic development	1.20501e-06	0.00142071	1.41195e-14	7.05977e-13	[5, 6]	Group66	5.47264	44	[Add1, Amd1, Angpt1, Ankrd11, Arid1a, Birc6, Bmp4, Chst11, Csf2, Cyr61, Dnajb6, Dvl1, Dvl2, Egfr, Filip1l, Fosl1, Fzd6, Grn, Hhex, Kidins220, Lipa, Mafg, Mgat1, Mthfr, Myc, Myh9, Nf1, Notch2, Nup50, Pygo2, Rbpj, Smad2, Snai1, Sox4, Tgfb2, Tgif1, Trp53, Twist1, Vegfa, Wdr19, Wnt5a, Xrcc4, Zfand5, Zfp36l1]
GO:0060326	cell chemotaxis	1.20995e-06	0.00142533	1.41195e-14	7.05977e-13	[4, 5]	Group66	7.66773	24	[Abcc1, Bcar1, Ccl2, Ccl7, Cd74, Csf1, Cx3cl1, Cxcl1, Elmo2, Enpp2, Hsbp1, Kars, Lyst, Mapk3, Nov, Nrp1, Prkcd, Ptges2, Serpine1, Swap70, Tgfb2, Thbs1, Vegfa, Wnt5a]
GO:0120035	regulation of plasma membrane bounded cell projection organization	1.22277e-06	0.0014392	2.50228e-16	1.37626e-14	[5, 6]	Group59	5.38278	45	[Abcc1, Actr3, Atp8b2, Bmp4, Calm1, Camk2d, Capzb, Cdc42ep3, Cflar, Cx3cl1, Dvl1, Dvl2, Efna1, Enc1, Enpp2, Fam206a, Grn, Hsbp1, Hsp90aa1, Id1, Il1rap, Inppl1, Kidins220, Klf4, Klhl25, Llph, Lrp8, Map4k4, Mycbp2, Myo10, Nf1, Nrg1, Nrp1, P2ry2, Prkcd, Rab21, Rbpj, Sik1, Sphk1, Stk11, Syne1, Trim46, Vegfa, Wnt5a, Zc3h12a]
GO:0030098	lymphocyte differentiation	1.22768e-06	0.00144375	2.2575e-10	6.321e-09	[4, 5, 6, 7, 8, 9]	Group58	6.7757	29	[Bmp4, Cd74, Cdk6, Cebpg, Dusp10, Fas, Hhex, Hs1bp3, Hsp90aa1, Irf2bp2, Mafb, Nfkbid, Notch2, Rbpj, Rc3h1, Relb, Ripk2, Sox4, Spn, Stk11, Trp53, Tsku, Xbp1, Xrcc4, Zbtb7b, Zc3h12a, Zfp36l1, Zfp36l2, Zfp608]
GO:2001020	regulation of response to DNA damage stimulus	1.29492e-06	0.00152153	1.70753e-13	7.51311e-12	[4, 5, 6]	Group15	9.09091	19	[Ackr3, Bid, Casp9, Cd74, Cebpg, Clu, Egfr, Etaa1, Fancb, Mcl1, Mms19, Myc, Npm1, Prkcd, Rad9a, Sirt6, Snai1, Twist1, Xrcc4]
GO:0070227	lymphocyte apoptotic process	1.33295e-06	0.00156488	2.02391e-07	3.64303e-06	[6]	Group40	12.8713	13	[Bbc3, Bmp4, Cd74, Efna1, Fas, Myc, Nfkbid, Pdcd11, Serpinb9, Tgfb2, Trp53, Tsc22d3, Wnt5a]
GO:0033077	T cell differentiation in thymus	1.33295e-06	0.00156488	2.2575e-10	6.321e-09	[6, 7, 8, 9, 10, 11]	Group58	12.8713	13	[Bmp4, Cd74, Cdk6, Fas, Mafb, Nfkbid, Spn, Stk11, Trp53, Xrcc4, Zfp36l1, Zfp36l2, Zfp608]
GO:0006935	chemotaxis	1.52862e-06	0.00179307	1.41195e-14	7.05977e-13	[3, 4]	Group66	5.97015	36	[Abcc1, Ackr3, Angpt1, Apbb2, Bcar1, Bmp4, Ccl2, Ccl7, Cd74, Csf1, Cx3cl1, Cxcl1, Cyr61, Dvl1, Efna1, Elmo2, Enpp2, Gdnf, Hsbp1, Kars, Klf7, Lyst, Mapk3, Mycbp2, Nov, Nrg1, Nrp1, Pdgfa, Prkcd, Ptges2, Serpine1, Swap70, Tgfb2, Thbs1, Vegfa, Wnt5a]
GO:1901652	response to peptide	1.55206e-06	0.00181902	4.28959e-14	2.01611e-12	[4, 5]	Group65	6.1082	35	[Areg, Atp8b2, Bcar1, Btg1, Cacna2d1, Cacybp, Ccl2, Cflar, Ctgf, Esrra, Foxo3, H2afz, Hhex, Id1, Inppl1, Irs1, Jak2, Klf3, Klf4, Lpin1, Myc, Myo1c, Prkcd, Ptgs2, Ptpre, Ripk2, Sesn2, Slc27a1, Trp53, Uchl3, Xbp1, Ywhag, Zbtb7b, Zc3h12a, Zfp36l1]
GO:0010608	posttranscriptional regulation of gene expression	1.615e-06	0.00189116	2.18712e-22	1.46537e-20	[5, 6]	Group47	6.55022	30	[Ajuba, Angpt1, Bmp4, Egfr, Eif3b, Enc1, Foxo3, Gdnf, Gemin5, Klhl25, Larp1, Mapk3, Mettl16, Npm1, Nsun3, Parn, Pde12, Rc3h1, Samd4, Sesn2, Sox4, Thbs1, Tnfrsf1b, Tnip1, Tnrc6a, Trp53, Vegfa, Zc3h12a, Zfp36l1, Zfp36l2]
GO:0033674	positive regulation of kinase activity	1.62154e-06	0.00189721	1.41195e-14	7.05977e-13	[6, 7, 8, 9]	Group66	6.08696	35	[Ajuba, Angpt1, Bmp4, Ccnd2, Cd74, Clu, Csf1, Cyr61, Dvl2, Efna1, Egfr, Etaa1, Hsp90aa1, Irs1, Jak2, Kars, Lrp8, Map2k3, Map4k2, Map4k4, Mapk3, Nedd9, Npm1, Nrg1, Pdgfa, Prkcd, Ralb, Slc27a1, Stk11, Tgfb2, Thbs1, Traf4, Vegfa, Wnt5a, Zfp622]
GO:0042330	taxis	1.62381e-06	0.00189824	1.41195e-14	7.05977e-13	[2, 3]	Group66	5.95041	36	[Abcc1, Ackr3, Angpt1, Apbb2, Bcar1, Bmp4, Ccl2, Ccl7, Cd74, Csf1, Cx3cl1, Cxcl1, Cyr61, Dvl1, Efna1, Elmo2, Enpp2, Gdnf, Hsbp1, Kars, Klf7, Lyst, Mapk3, Mycbp2, Nov, Nrg1, Nrp1, Pdgfa, Prkcd, Ptges2, Serpine1, Swap70, Tgfb2, Thbs1, Vegfa, Wnt5a]
GO:0050769	positive regulation of neurogenesis	1.64663e-06	0.00192326	1.41195e-14	7.05977e-13	[4, 5, 6, 7, 8, 9]	Group66	5.84518	37	[Abcc1, Actr3, Atxn1, Bmp4, Calm1, Camk2d, Cflar, Csf1, Cx3cl1, Dvl1, Dvl2, Enc1, Enpp2, Grn, Hsbp1, Il1r1, Il1rap, Il6st, Kidins220, Klhl25, Llph, Lrp8, Myc, Nf1, Nrg1, Nrp1, P2ry2, Rab21, Rest, Sik1, Sphk1, Stk11, Tgif1, Vegfa, Wnt5a, Xrcc4, Zc3h12a]
GO:1901216	positive regulation of neuron death	1.69394e-06	0.00197683	7.99658e-14	3.67843e-12	[4, 5, 6]	Group26	10.9489	15	[Bbc3, Calm1, Casp9, Clu, Ddit3, Ddit4, Fas, Foxo3, Jun, Mcl1, Nf1, Tgfb2, Tnfrsf1b, Trp53, Wnt5a]
GO:0030099	myeloid cell differentiation	1.69871e-06	0.0019807	2.2575e-10	6.321e-09	[4, 5, 6, 7, 8]	Group58	6.66667	29	[Add1, Bmp4, Cd74, Cdk6, Cebpg, Csf1, Csf2, Esrra, Ets1, Fas, Foxo3, Hhex, Jak2, Jun, Mafb, Mfhas1, Myc, Myh9, Nf1, Nfe2l1, Notch2, Ppargc1b, Rbfox2, Rbpj, Relb, Senp1, Sfxn1, Vegfa, Zfp36l1]
GO:0048659	smooth muscle cell proliferation	1.70027e-06	0.00198082	9.07668e-17	5.26447e-15	[3]	Group16	9.32642	18	[Angpt1, Bmp4, Camk2d, Cx3cl1, Egfr, Jak2, Jun, Klf4, Mef2d, Myc, Nov, Ptgs2, Rbpj, Sf1, Sod2, Thbs1, Trp53, Vegfa]
GO:0010720	positive regulation of cell development	1.70833e-06	0.0019885	1.41195e-14	7.05977e-13	[4, 5, 6]	Group66	5.6338	40	[Abcc1, Actr3, Add1, Atxn1, Bmp4, Calm1, Camk2d, Cflar, Csf1, Cx3cl1, Dock5, Dvl1, Dvl2, Enc1, Enpp2, Grn, Hsbp1, Il1r1, Il1rap, Il6st, Kidins220, Klhl25, Llph, Lrp8, Myc, Nedd9, Nf1, Nrg1, Nrp1, P2ry2, Rab21, Rest, Sik1, Sphk1, Stk11, Tgif1, Vegfa, Wnt5a, Xrcc4, Zc3h12a]
GO:0045596	negative regulation of cell differentiation	1.71903e-06	0.00199923	9.55022e-13	3.82009e-11	[3, 4, 5]	Group46	5.21643	47	[Abcc1, Actr3, Areg, Atp8b2, Bcar1, Bmp4, Cd74, Cdk6, Cflar, Ctdp1, Ddit3, Dusp10, Efna1, Egfr, Foxo3, Gdf11, Id1, Inppl1, Jdp2, Lbh, Mafb, Map4k4, Myc, Nf1, Nfkbid, Nov, Nrg1, Nrp1, Rbpj, Rc3h1, Rest, Snai1, Sod2, Tgfb2, Trim46, Trp53, Twist1, Vasn, Vegfa, Wnt5a, Xdh, Zbtb7b, Zc3h12a, Zfp36l1, Zfp36l2, Zfp608, Zhx2]
GO:0040008	regulation of growth	1.74064e-06	0.00202262	1.74064e-06	2.78502e-05	[2, 3]	Group17	5.45685	43	[Actr3, Apbb2, Bbc3, Bmp4, C3, Calm1, Clstn3, Csf1, Ctdp1, Ctgf, Cyr61, Dusp10, Egfr, Fgfr1op, Mapk11, Mt2, Nedd9, Notch2, Nov, Npm1, Nrg1, Nrp1, Ppan, Rab21, Rai1, Rbpj, Sbf1, Sesn2, Sh3bp4, Sh3pxd2b, Sik1, Sphk1, Sqstm1, Stk11, Tgfb2, Tnks2, Trim46, Trp53, Tspyl2, Vegfa, Wnt5a, Xbp1, Zc3h12a]
GO:0045860	positive regulation of protein kinase activity	1.82738e-06	0.00212159	1.41195e-14	7.05977e-13	[7, 8, 9, 10]	Group66	6.16822	33	[Ajuba, Angpt1, Bmp4, Ccnd2, Cd74, Clu, Csf1, Cyr61, Dvl2, Efna1, Egfr, Etaa1, Hsp90aa1, Jak2, Kars, Lrp8, Map2k3, Map4k2, Map4k4, Mapk3, Nedd9, Npm1, Nrg1, Pdgfa, Prkcd, Ralb, Slc27a1, Stk11, Tgfb2, Thbs1, Traf4, Vegfa, Wnt5a]
GO:0060429	epithelium development	1.93807e-06	0.00224816	5.92149e-08	1.1843e-06	[4]	Group20	4.69954	61	[Add1, Ajuba, Angpt1, Areg, Arid1a, Atp8b2, Bmp4, Btg1, Cdk6, Csf1, Cyr61, Dusp10, Dvl1, Dvl2, Egfr, Fosl2, Fzd6, Gdf11, Gdnf, Hhex, Id1, Irx1, Itga5, Jak2, Jun, Klf4, Lbh, Lipa, Mafg, Mthfr, Myc, Myo7a, Nf1, Notch2, Nrg1, Nrp1, Nup50, Pdgfa, Pelo, Ptgs2, Pygo2, Rbpj, Sapcd2, Serpine1, Sik1, Sirt6, Smad2, Snai1, Sox4, Tgfb2, Tgif1, Tnfrsf1b, Trp53, Twist1, Vegfa, Wdr19, Wnt5a, Xbp1, Xdh, Zfp36l1,…
GO:0072331	signal transduction by p53 class mediator	2.1801e-06	0.00252674	2.1801e-06	3.27015e-05	[4, 5, 6]	Group04	10.1266	16	[Bbc3, Cd74, Cradd, Ddit4, Foxo3, Hipk1, Npm1, Phlda3, Rpf2, Rrp8, Sesn2, Snai1, Sox4, Stk11, Trp53, Twist1]
GO:0050679	positive regulation of epithelial cell proliferation	2.18802e-06	0.00253373	1.48928e-16	8.48892e-15	[3, 4, 5, 6]	Group35	8.43882	20	[Angpt1, Atp8b2, Bmp4, Ccl2, Ccnd2, Cflar, Egfr, F3, Grn, Id1, Jun, Myc, Nf1, Sirt6, Twist1, Vegfa, Wnt5a, Xbp1, Zc3h12a, Zfp703]
GO:0030218	erythrocyte differentiation	2.22864e-06	0.00257854	2.2575e-10	6.321e-09	[4, 5, 6, 7, 8, 9]	Group58	10.7143	15	[Add1, Bmp4, Cdk6, Cebpg, Ets1, Foxo3, Jak2, Mafb, Mfhas1, Nfe2l1, Rbfox2, Senp1, Sfxn1, Vegfa, Zfp36l1]
GO:0043491	protein kinase B signaling	2.27211e-06	0.00262656	2.27211e-06	3.18095e-05	[4, 5, 6]	Group10	8.75576	19	[Angpt1, Cx3cl1, Ddit3, Egfr, F3, Fam110c, Hsp90aa1, Irs1, Klf4, Lemd2, Mfhas1, Nrg1, Pdgfa, Phlda3, Sesn2, Stk11, Thbs1, Xdh, Zfp36l1]
GO:0044092	negative regulation of molecular function	2.29723e-06	0.0026533	2.03705e-17	1.22223e-15	[3]	Group28	4.70494	59	[Abce1, Ajuba, Atp8b2, Birc6, Bmp4, C3, Calm1, Camk2d, Cebpg, Cflar, Commd6, Ddit3, Dnajb6, Dusp10, Dusp7, Dvl1, Eif4b, Fgfr1op, Fnip2, Fzd6, Grina, Gskip, Hhex, Hsbp1, Id1, Ifi202b, Inppl1, Jak2, Jun, Klf4, Mapk3, Mtrr, Myc, Nf1, Nfkbid, Npm1, Prkcd, Ptgs2, Ralb, Sbf1, Serpinb9, Serpine1, Serping1, Sh3bp4, Sik1, Slpi, Smcr8, Tgfb2, Thbs1, Tnfrsf1b, Traf3, Trim27, Trp53, Twist1, Uchl5, Vegfa, Wdr…
GO:0002690	positive regulation of leukocyte chemotaxis	2.32133e-06	0.00267882	1.09199e-08	2.51158e-07	[4, 5, 6, 7, 8, 9]	Group45	12.2642	13	[Ccl2, Ccl7, Cd74, Csf1, Cx3cl1, Cxcl1, Kars, Mapk3, Serpine1, Swap70, Thbs1, Vegfa, Wnt5a]
GO:1901653	cellular response to peptide	2.42496e-06	0.00279597	4.28959e-14	2.01611e-12	[5, 6]	Group65	6.83544	27	[Atp8b2, Bcar1, Cacna2d1, Ccl2, Cflar, Esrra, Foxo3, H2afz, Id1, Inppl1, Irs1, Jak2, Klf3, Klf4, Lpin1, Myc, Myo1c, Prkcd, Ptpre, Ripk2, Trp53, Uchl3, Xbp1, Ywhag, Zbtb7b, Zc3h12a, Zfp36l1]
GO:0072593	reactive oxygen species metabolic process	2.52695e-06	0.00291105	1.36446e-10	4.09339e-09	[3]	Group36	7.56579	23	[Cflar, Clu, Ctgf, Ctns, Cxcl1, Cyr61, Ddit4, Egfr, Foxo3, Hsp90aa1, Jak2, Klf4, Mpv17, Prkcd, Ptges2, Ptgs2, Sesn2, Sh3pxd2b, Sod2, Thbs1, Trp53, Xdh, Zc3h12a]
GO:2000379	positive regulation of reactive oxygen species metabolic process	2.59641e-06	0.00298847	9.0437e-08	1.7183e-06	[4, 5, 6]	Group19	11.2903	14	[Clu, Cxcl1, Egfr, Foxo3, Hsp90aa1, Jak2, Klf4, Prkcd, Ptgs2, Sod2, Thbs1, Trp53, Xdh, Zc3h12a]
GO:0008285	negative regulation of cell proliferation	2.61682e-06	0.00300935	9.07668e-17	5.26447e-15	[2, 3, 4, 5]	Group16	5.42636	42	[Angpt1, Bmp4, Btg1, Cdk6, Dusp10, E2f3, Fbrs, Fosl1, Gdf11, Hist1h2ap, Inppl1, Jak2, Jun, Kars, Klf4, Klf9, Mapk11, Morc3, Myc, Nf1, Nov, Npm1, Ptgs2, Rbpj, Rc3h1, Rest, Sf1, Sh3bp4, Sirt6, Smad2, Sod2, Sox4, Spn, Stk11, Tgfb2, Tgif1, Thbs1, Trp53, Wnt5a, Xdh, Zbtb7b, Zc3h12a]
GO:0009057	macromolecule catabolic process	2.86587e-06	0.00329288	1.25932e-08	2.77051e-07	[4]	Group51	4.71162	58	[Cela1, Clu, Ddit3, Dvl1, Efna1, Egfr, Enc1, Fbrs, Fbxl5, Gdnf, Git1, Hsp90aa1, Klhl25, Larp1, Lonrf1, Manba, Mettl16, Mycbp2, Npm1, Npm3, Nr1d1, Nrg1, Parn, Pde12, Pelo, Pfkm, Pla1a, Pnrc2, Rc3h1, Rhbdf1, Rnf19b, Samd4, Senp1, Snf8, Snx33, Sqstm1, Tbl1x, Tnfrsf1b, Tnip1, Tnrc6a, Ube2j2, Ubqln2, Ubr4, Uchl3, Uchl5, Usp11, Usp31, Usp36, Usp46, Vegfa, Wdr81, Wnt5a, Xbp1, Zc3h12a, Zfp36l1, Zfp36l2, …
GO:0010976	positive regulation of neuron projection development	2.92958e-06	0.00336316	1.41195e-14	7.05977e-13	[5, 6, 7, 8, 9, 10, 11, 12]	Group66	6.76692	27	[Actr3, Bmp4, Calm1, Camk2d, Cflar, Cx3cl1, Dvl1, Dvl2, Enc1, Grn, Hsbp1, Il1rap, Kidins220, Klhl25, Llph, Lrp8, Nf1, Nrg1, Nrp1, P2ry2, Rab21, Sik1, Sphk1, Stk11, Vegfa, Wnt5a, Zc3h12a]
GO:0032870	cellular response to hormone stimulus	3.10425e-06	0.00356058	4.28959e-14	2.01611e-12	[4, 5]	Group65	5.48862	41	[Aacs, Arid1a, Bcar1, Bmp4, Casp9, Ccl2, Cflar, Ddit4, Egfr, Esrra, Foxo3, Gdnf, H2afz, Inppl1, Irs1, Jak2, Jun, Klf9, Lbh, Lpin1, Med24, Myc, Myo1c, Npm1, Nr1d1, Ppargc1b, Prkcd, Ptpre, Rbfox2, Rest, Sik1, Slc27a1, Uchl3, Ufm1, Xbp1, Ywhag, Zbtb7b, Zc3h12a, Zfp36l1, Zfp36l2, Zfp703]
GO:0009792	embryo development ending in birth or egg hatching	3.12617e-06	0.00358259	1.41195e-14	7.05977e-13	[4, 5]	Group66	5.32688	44	[Add1, Amd1, Angpt1, Ankrd11, Arid1a, Birc6, Bmp4, Chst11, Csf2, Cyr61, Dnajb6, Dvl1, Dvl2, Egfr, Filip1l, Fosl1, Fzd6, Grn, Hhex, Kidins220, Lipa, Mafg, Mgat1, Mthfr, Myc, Myh9, Nf1, Notch2, Nup50, Pygo2, Rbpj, Smad2, Snai1, Sox4, Tgfb2, Tgif1, Trp53, Twist1, Vegfa, Wdr19, Wnt5a, Xrcc4, Zfand5, Zfp36l1]
GO:0001558	regulation of cell growth	3.17579e-06	0.00363628	1.74064e-06	2.78502e-05	[3, 4, 5]	Group17	6.4588	29	[Actr3, Apbb2, Bbc3, Calm1, Clstn3, Ctdp1, Ctgf, Cyr61, Egfr, Fgfr1op, Nov, Npm1, Nrg1, Nrp1, Ppan, Rab21, Sbf1, Sesn2, Sh3bp4, Sphk1, Stk11, Tgfb2, Trim46, Trp53, Tspyl2, Vegfa, Wnt5a, Xbp1, Zc3h12a]
GO:0051962	positive regulation of nervous system development	3.34917e-06	0.00383145	1.41195e-14	7.05977e-13	[3, 4, 5, 6, 7]	Group66	5.53191	39	[Abcc1, Actr3, Atxn1, Bmp4, Calm1, Camk2d, Cflar, Clstn3, Csf1, Cx3cl1, Dvl1, Dvl2, Enc1, Enpp2, Grn, Hsbp1, Il1r1, Il1rap, Il6st, Kidins220, Klhl25, Llph, Lrp8, Myc, Nf1, Nrg1, Nrp1, P2ry2, Rab21, Rest, Sik1, Sphk1, Stk11, Tgif1, Tpbg, Vegfa, Wnt5a, Xrcc4, Zc3h12a]
GO:0032355	response to estradiol	3.55594e-06	0.00406444	3.55594e-06	4.62272e-05	[4, 5]	Group06	9.7561	16	[Areg, Bid, Casp9, Ccl2, Cflar, Ctgf, Egfr, Esrra, Ets1, Fosl2, Grn, H2afz, Myc, Mycbp2, Ptgs2, Zfp703]
GO:0044089	positive regulation of cellular component biogenesis	3.64909e-06	0.00416727	3.5579e-14	1.70779e-12	[2, 3, 4]	Group44	5.91304	34	[Actr3, Ajuba, Atp8b2, Bbc3, Bid, Cdc42ep3, Clstn3, Clu, Csf2, Ctgf, Cx3cl1, Dync1h1, Enpp2, Fas, Fnip2, Fosl1, Hsp90aa1, Id1, Il1rap, Jun, Map4k4, Myo1c, Nrp1, Ralb, Sh3pxd2b, Sirt6, Snf8, Spire2, Swap70, Tpbg, Trim27, Trp53, Twist1, Vegfa]
GO:0010975	regulation of neuron projection development	3.7556e-06	0.00428514	1.41195e-14	7.05977e-13	[6, 7, 8, 9, 10, 11]	Group66	5.7187	37	[Actr3, Atp8b2, Bmp4, Calm1, Camk2d, Cflar, Cx3cl1, Dvl1, Dvl2, Efna1, Enc1, Grn, Hsbp1, Id1, Il1rap, Inppl1, Kidins220, Klf4, Klhl25, Llph, Lrp8, Map4k4, Mycbp2, Nf1, Nrg1, Nrp1, P2ry2, Rab21, Rbpj, Sik1, Sphk1, Stk11, Syne1, Trim46, Vegfa, Wnt5a, Zc3h12a]
GO:0045926	negative regulation of growth	3.98872e-06	0.00454714	1.74064e-06	2.78502e-05	[2, 3, 4]	Group17	7.58621	22	[Actr3, Apbb2, Bbc3, Bmp4, Ctdp1, Dusp10, Mapk11, Mt2, Notch2, Nov, Nrp1, Rai1, Sesn2, Sh3bp4, Sik1, Sqstm1, Stk11, Tgfb2, Trim46, Trp53, Tspyl2, Wnt5a]
GO:0060341	regulation of cellular localization	4.19291e-06	0.00477572	1.70207e-17	1.05529e-15	[3, 4]	Group61	4.92126	50	[Actr3, Angpt1, Bbc3, Bmp4, Calm1, Camk2d, Ccl2, Cct2, Cx3cl1, Dvl1, Dync1h1, Egfr, Gdnf, Git1, Hsp90aa1, Iqsec1, Jak2, Map4k4, Mapk3, Mfhas1, Myo1c, Nf1, Npm1, Nr1d1, Nrg1, Pla1a, Prepl, Prkcd, Ptges2, Ptgs2, Rab21, Ralb, Sapcd2, Sesn2, Snx33, Sphk1, Sqstm1, Stk11, Syne1, Tgfb2, Tnfrsf1b, Trim46, Trim8, Uaca, Usp46, Vegfa, Wnt5a, Xbp1, Zc3h12a, Zfp36l1]
GO:0006952	defense response	4.21264e-06	0.00479399	8.36325e-12	2.75987e-10	[3]	Group29	4.26379	75	[Actr3, Arid5a, C1ra, C3, Ccl2, Ccl7, Cd74, Cebpg, Cela1, Clu, Csf1, Cx3cl1, Cxcl1, Ddit4, Dusp10, Egfr, Ets1, F3, Fas, Gbp2, Ifi202b, Ifi47, Ifnar2, Ifngr2, Il1r1, Il1rap, Jak2, Jun, Kars, Lipa, Lyst, Map2k3, Map4k2, Map4k4, Mapk3, Med23, Mfhas1, Myc, Myo1c, Nfkb2, Nfkbid, Notch2, Nov, Nr1d1, Otud4, Pde12, Plp1, Pnpla6, Prkcd, Ptgs2, Rbpj, Relb, Ripk2, Rnf19b, Serpinb9, Serpine1, Serping1, Sik1,…
GO:0019221	cytokine-mediated signaling pathway	4.29312e-06	0.00488128	1.35102e-12	5.13387e-11	[4, 5, 6]	Group38	6.35965	29	[Ackr3, Angpt1, Ccl2, Ccl7, Cd74, Csf1, Cx3cl1, Cxcl1, F3, Fas, Foxo3, Hipk1, Ifnar2, Ifngr2, Il1r1, Il1rap, Il6st, Jak2, Kars, Mapk3, Otud4, Ripk2, Slc27a1, Sphk1, Tnfrsf11b, Tnfrsf1b, Traf3, Trp53, Wnt5a]
GO:0051973	positive regulation of telomerase activity	4.33226e-06	0.00492144	5.22546e-06	5.74801e-05	[6, 7, 8, 9, 10]	Group23	20.5128	8	[Cct2, Hsp90aa1, Klf4, Mapk3, Myc, Nek7, Parn, Tnip1]
GO:0043542	endothelial cell migration	4.41163e-06	0.0050072	1.41195e-14	7.05977e-13	[5, 6, 7]	Group66	8.37004	19	[Abcc1, Angpt1, Bcar1, Bmp4, Efna1, Ephb4, Ets1, Hsbp1, Klf4, Map2k3, Myh9, Nf1, Nov, Nrp1, Ptgs2, Thbs1, Vegfa, Wnt5a, Zc3h12a]
GO:0002682	regulation of immune system process	4.51959e-06	0.00512069	8.36325e-12	2.75987e-10	[2, 3]	Group29	4.41953	67	[Angpt1, Arid5a, Bcar1, Bmp4, C1ra, C3, Ccl2, Ccl7, Cd74, Cdk6, Csf1, Cx3cl1, Cxcl1, Dusp10, Ephb4, Esrra, Ets1, Fas, Foxo3, Hsp90aa1, Ifi202b, Il1r1, Il6st, Jun, Kars, Lyst, Mafb, Mapk3, Med23, Mfhas1, Myc, Nf1, Nfkbid, Notch2, Nov, Nr1d1, Otud4, Pdcd2, Ppargc1b, Ptpre, Rbfox2, Rc3h1, Ripk2, Senp1, Serpinb9, Serpine1, Serping1, Spn, Stk11, Swap70, Tgfb2, Thbs1, Tnip1, Traf3, Trim27, Trp53, Tsc22…
GO:0000902	cell morphogenesis	4.51954e-06	0.00512515	1.41195e-14	7.05977e-13	[4, 5]	Group66	4.78299	54	[Actr3, Add1, Apbb2, Atp8b2, Bambi, Bcar1, Bcl9l, Calm1, Camk2d, Capzb, Ccl2, Ccl7, Cdc42ep3, Clu, Dock5, Dock7, Dst, Dvl1, Dvl2, Efna1, Egfr, Enpp2, Fam206a, Gas7, Gdnf, Grina, Hsp90aa1, Id1, Kidins220, Klf7, Lipa, Llph, Lrp8, Map4k4, Micall2, Mycbp2, Myh9, Myo10, Myo7a, Nedd9, Nrg1, Nrp1, Rab21, Rbfox2, Stk11, Syne1, Tbccd1, Tgfb2, Trim46, Tsku, Vegfa, Wdr19, Wnt5a, Zc3h12a]
GO:0051098	regulation of binding	4.58688e-06	0.00519235	4.58688e-06	5.50426e-05	[3]	Group09	6.46651	28	[Actr3, Add1, Angpt1, Atp8b2, Bambi, Bmp4, Calm1, Ddit3, Dvl1, Grina, Hipk1, Id1, Jak2, Jun, Klf4, Mapk3, Myc, Nrg1, Pygo2, Ralb, Ripk2, Slpi, Smad2, Tgfb2, Traf4, Twist1, Wnt5a, Zfp593]
GO:0090092	regulation of transmembrane receptor protein serine/threonine kinase signaling pathway	4.64706e-06	0.00525583	5.22672e-08	1.09761e-06	[4, 5, 6, 7, 8]	Group21	8.03213	20	[Bambi, Bcl9l, Bmp4, Chst11, Cyr61, Gdf11, Lemd2, Notch2, Nov, Pelo, Rbpj, Smad2, Stk11, Tgfb2, Thbs1, Trp53, Vasn, Wnt5a, Xbp1, Zfp703]
GO:0048660	regulation of smooth muscle cell proliferation	4.65463e-06	0.00525973	9.0437e-08	1.7183e-06	[3, 4, 5]	Group19	9.09091	17	[Angpt1, Bmp4, Camk2d, Cx3cl1, Egfr, Jak2, Jun, Klf4, Mef2d, Myc, Ptgs2, Rbpj, Sf1, Sod2, Thbs1, Trp53, Vegfa]
GO:0045655	regulation of monocyte differentiation	4.73816e-06	0.00534938	2.2575e-10	6.321e-09	[6, 7, 8, 9, 10, 11]	Group58	31.5789	6	[Cd74, Cdk6, Csf1, Jun, Myc, Zfp36l1]
GO:0009790	embryo development	4.80867e-06	0.00542418	1.41195e-14	7.05977e-13	[3, 4]	Group66	4.67365	58	[Add1, Amd1, Angpt1, Ankrd11, Arid1a, Birc6, Bmp4, Chst11, Csf2, Cyr61, Dnajb6, Dvl1, Dvl2, Efna1, Egfr, Ets2, Filip1l, Fosl1, Fzd6, Gdnf, Grn, Hhex, Hipk1, Hsbp1, Irx1, Itga5, Kidins220, Klf4, Lipa, Mafb, Mafg, Mapk3, Mgat1, Mthfr, Myc, Myh9, Myo7a, Nf1, Notch2, Nrg1, Nrp1, Nup50, Pdgfa, Pygo2, Rbpj, Smad2, Snai1, Sox4, Tgfb2, Tgif1, Trp53, Twist1, Vegfa, Wdr19, Wnt5a, Xrcc4, Zfand5, Zfp36l1]
[truncated: 127 more rows]

[truncated: 4 more sheets: cluster11, cluster12, cluster13, reactome_clusterProfiler]
