# Supplementary material for: Disruption of innate defense responses by endoglycosidase HPSE promotes cell survival
Source: JCI Insight. 2021 Apr 8;6(7):e144255. doi: 10.1172/jci.insight.144255 (PMC8119219; doi:10.1172/jci.insight.144255)
Supplement: Supplemental Data Set 4 [file jciinsight-6-144255-s176.xlsx]

## Sheet: a, WT_clueGO
GOID	GOTerm	Term PValue	Term PValue Corrected with Bonferroni step down	Group PValue	Group PValue Corrected with Bonferroni step down	GOLevels	GOGroups	% Associated Genes	Nr. Genes	Associated Genes Found
GO:0051239	regulation of multicellular organismal process	4.0587e-30	5.99469e-27	8.56643e-26	5.31119e-24	[2, 3]	Group44	5.66743	197	[Abcd2, Adam12, Adamts12, Adamts7, Adamts9, Adgrl2, Adgrl3, Adra1d, Adtrp, Afap1l2, Ahr, Aim2, Amigo2, Angpt2, Ank2, Ankrd6, Apobec3, Apoe, Areg, Arhgdib, Aspa, Aspn, Avil, Bambi, Bhlhb9, Bmp4, Bmper, Bmpr1b, Brinp3, C3, Cacna1b, Cacna1c, Cacnb2, Cadm1, Cbln1, Ccl2, Ccl20, Ccn1, Cd34, Ces1g, Chd7, Clec2d, Clu, Col3a1, Col4a2, Cotl1, Crip2, Csf3, Cxcl12, Dcn, Ecscr, Edn1, Emilin1, Epha4, Faah, Fas…
GO:0048731	system development	3.06368e-29	4.52199e-26	2.94015e-20	1.44068e-18	[3, 4]	Group61	4.84462	251	[Abcd2, Adam12, Adamts12, Adamts7, Adamts9, Adgrl2, Adgrl3, Adra1d, Adtrp, Ahr, Ak4, Aldh3a1, Amigo2, Angpt2, Ank2, Ankrd6, Apobec3, Apoe, Aqp5, Areg, Arnt2, Aspa, Aspn, Avil, Bambi, Bcar3, Bhlhb9, Bhlhe22, Bmp4, Bmper, Bmpr1b, Brinp3, C3, Cacna1c, Cadm1, Cavin4, Cbln1, Ccl2, Ccn1, Cd248, Cd34, Cdh11, Cdh22, Chac1, Chd5, Chd7, Cldn1, Clec2d, Cln5, Clu, Col11a1, Col12a1, Col27a1, Col2a1, Col3a1, C…
GO:0007275	multicellular organism development	9.38418e-27	1.38417e-23	2.94015e-20	1.44068e-18	[2, 3]	Group61	4.56287	262	[Abcd2, Adam12, Adamts12, Adamts7, Adamts9, Adgrl2, Adgrl3, Adra1d, Adtrp, Ahr, Ak4, Aldh3a1, Amigo2, Angpt2, Ank2, Ankrd6, Apobec3, Apoe, Aqp5, Areg, Arhgdib, Arnt2, Aspa, Aspn, Avil, Bambi, Bcar3, Bhlhb9, Bhlhe22, Bmp4, Bmper, Bmpr1b, Brinp3, C3, Cacna1c, Cadm1, Cavin4, Cbln1, Ccl2, Ccn1, Cd248, Cd34, Cdh11, Cdh22, Chac1, Chd5, Chd7, Cldn1, Clec2d, Cln5, Clu, Col11a1, Col12a1, Col27a1, Col2a1, …
GO:0050793	regulation of developmental process	8.07567e-26	1.19035e-22	1.93358e-20	9.86124e-19	[2, 3]	Group46	5.71429	170	[Adam12, Adamts12, Adamts7, Adamts9, Adgrl2, Adgrl3, Ahr, Amigo2, Angpt2, Ankrd6, Apobec3, Apoe, Areg, Arhgdib, Aspa, Aspn, Avil, BC080695, Bambi, Bhlhb9, Bmp4, Bmper, Bmpr1b, Brinp3, C3, Cacna1c, Cbln1, Ccl2, Ccl7, Ccl9, Ccn1, Cd34, Chd5, Chd7, Clec2d, Clu, Col3a1, Col4a2, Cotl1, Crip2, Csf3, Cxcl12, Dcn, Dlk2, Ecscr, Edn1, Emilin1, Epha4, Fas, Fgf7, Foxf1, Fstl3, Gdnf, Gdpd2, Gm7942, Gpm6b, Gre…
GO:0048513	animal organ development	3.61071e-25	5.31857e-22	2.71744e-20	1.35872e-18	[3, 4, 5]	Group53	5.13148	201	[Adamts12, Adamts7, Adamts9, Adgrl2, Adgrl3, Adra1d, Ahr, Ak4, Amigo2, Angpt2, Ank2, Ankrd6, Apobec3, Aqp5, Areg, Arnt2, Aspn, Bambi, Bcar3, Bhlhe22, Bmp4, Bmper, Bmpr1b, Cacna1c, Cadm1, Cavin4, Cbln1, Ccl2, Ccn1, Cd248, Cd34, Cdh22, Chd5, Chd7, Cldn1, Clec2d, Cln5, Clu, Col11a1, Col12a1, Col27a1, Col2a1, Col3a1, Col4a1, Cotl1, Crip2, Csf3, Cxcl12, Cyp7b1, Dact2, Dcn, Dppa2, Edn1, Emilin1, En1, E…
GO:2000026	regulation of multicellular organismal development	6.1926e-25	9.11551e-22	1.93358e-20	9.86124e-19	[3, 4]	Group46	6.16554	146	[Adam12, Adamts12, Adamts7, Adamts9, Adgrl2, Adgrl3, Ahr, Amigo2, Angpt2, Ankrd6, Apobec3, Apoe, Arhgdib, Aspa, Aspn, Avil, Bambi, Bhlhb9, Bmp4, Bmper, Bmpr1b, Brinp3, C3, Cbln1, Ccl2, Ccn1, Cd34, Chd7, Clec2d, Col3a1, Col4a2, Crip2, Csf3, Cxcl12, Dcn, Ecscr, Edn1, Emilin1, Epha4, Fas, Fgf7, Fstl3, Gdnf, Gpm6b, Grem1, Hdac9, Herpud1, Hey1, Hgf, Hpse, Id4, Igf1, Il15, Il2rg, Il7, Inpp4b, Ism1, Itg…
GO:0009888	tissue development	5.19847e-23	7.64695e-20	5.19847e-23	3.0671e-21	[3]	Group19	6.1951	134	[Adamts12, Adamts7, Adamts9, Adra1d, Ahr, Aldh3a1, Angpt2, Ankrd6, Areg, Aspn, Bambi, Bmp4, Bmper, Bmpr1b, Cavin4, Ccn1, Cd34, Ces1g, Chd7, Cldn1, Col11a1, Col12a1, Col27a1, Col2a1, Col3a1, Col4a1, Col4a2, Cotl1, Cxcl12, Cyp7b1, Dact2, Dcn, Dppa2, Edn1, En1, Epha4, Faah, Fam20a, Fgf7, Foxf1, Foxf2, Foxq1, Gas1, Gdnf, Gpm6b, Gpnmb, Grem1, Hdac9, Herpud1, Hey1, Hgf, Hlf, Hpse, Id4, Igf1, Itgb3, Itg…
GO:0009653	anatomical structure morphogenesis	9.8201e-23	1.44355e-19	1.68333e-23	1.01e-21	[2, 3]	Group38	5.49006	163	[Adam12, Adamts12, Adamts9, Adtrp, Ahr, Angpt2, Ank2, Ankrd6, Apobec3, Apoe, Aqp5, Areg, Aspn, Bambi, Bcar3, Bhlhb9, Bhlhe22, Bmp4, Bmper, Bmpr1b, C3, Cacna1c, Cadm1, Cavin4, Cbln1, Ccl2, Ccl7, Ccn1, Cd248, Cd34, Cdh11, Cdh22, Cdh26, Chd7, Clu, Col11a1, Col12a1, Col27a1, Col2a1, Col3a1, Col4a1, Col4a2, Cotl1, Cxcl12, Cyp7b1, Dact2, Dcn, Ecscr, Edn1, Emilin1, En1, Epha4, Ephb6, Etv1, Fam20a, Fgf7,…
GO:0051240	positive regulation of multicellular organismal process	1.51749e-21	2.2292e-18	8.56643e-26	5.31119e-24	[2, 3, 4]	Group44	6.11664	129	[Adam12, Adgrl2, Adgrl3, Adra1d, Afap1l2, Aim2, Amigo2, Angpt2, Apobec3, Apoe, Aspa, Avil, Bambi, Bhlhb9, Bmp4, Bmper, Bmpr1b, Brinp3, C3, Cadm1, Cbln1, Ccl2, Ccl20, Ccn1, Cd34, Chd7, Clu, Crip2, Csf3, Cxcl12, Dcn, Edn1, Epha4, Fcgr3, Fgf7, Gdnf, Gdpd2, Gpm6b, Grem1, Hcar2, Hdac9, Herpud1, Hey1, Hgf, Hpse, Id4, Igf1, Il12rb1, Il15, Il1rl1, Il2rg, Il7, Itgb2, Itgb3, Itgb8, Jag1, Klf4, Lbh, Lepr, L…
GO:0072359	circulatory system development	2.36703e-21	3.4748e-18	4.01514e-20	1.92727e-18	[4, 5]	Group48	7.41608	95	[Adam12, Adamts9, Adra1d, Adtrp, Ahr, Angpt2, Ank2, Apoe, Bmp4, Bmper, C3, Cacna1c, Cavin4, Ccl2, Ccn1, Cd34, Chd7, Col11a1, Col2a1, Col3a1, Col4a1, Col4a2, Cotl1, Cxcl12, Dcn, Ecscr, Edn1, Emilin1, Epha4, Foxf1, Grem1, Hdac9, Herpud1, Hey1, Hgf, Hpse, Hs6st1, Igf1, Ism1, Itgb2, Itgb3, Itgb8, Jag1, Kcnab1, Kcnk2, Klf4, Lepr, Lmo4, Meis1, Mmp13, Mmp9, Mst1, Mylk, Nrg1, Nrp2, Olfm1, Osr1, Pde2a, Pd…
GO:0035295	tube development	8.35717e-21	1.226e-17	1.93358e-20	9.86124e-19	[3, 4]	Group46	7.39269	93	[Adam12, Adamts12, Adamts9, Adtrp, Ahr, Angpt2, Apoe, Areg, Bmp4, Bmper, C3, Ccl2, Ccn1, Cd34, Chd7, Col2a1, Col3a1, Col4a1, Col4a2, Cxcl12, Dact2, Dcn, Dppa2, Ecscr, Edn1, Emilin1, En1, Epha4, Fgf7, Foxf1, Foxf2, Fstl3, Gas1, Gdnf, Grem1, Hdac9, Herpud1, Hey1, Hgf, Hpse, Hs6st1, Igf1, Ism1, Itgb2, Itgb3, Itgb8, Jag1, Kif26b, Klf4, Lepr, Lmo4, Meis1, Mmp9, Mst1, Mylk, Nrp2, Osr1, Pax2, Pde3b, Pdg…
GO:0051094	positive regulation of developmental process	4.67679e-20	6.8515e-17	4.45191e-22	2.53759e-20	[2, 3, 4]	Group47	6.48968	110	[Adam12, Adamts9, Adgrl2, Adgrl3, Amigo2, Angpt2, Apobec3, Apoe, Aspa, Avil, Bambi, Bhlhb9, Bmp4, Bmper, Bmpr1b, Brinp3, C3, Cbln1, Ccn1, Cd34, Chd7, Clu, Cotl1, Crip2, Csf3, Cxcl12, Dcn, Edn1, Epha4, Fgf7, Gdnf, Gdpd2, Gpm6b, Grem1, Hdac9, Herpud1, Hey1, Hgf, Hpse, Id4, Igf1, Il15, Il2rg, Il7, Itgb2, Itgb3, Itgb8, Jag1, Klf4, Lbh, Lmo4, Lrrtm4, Lyn, Map3k5, Mmd, Mmp9, Mst1, Neurl1a, Nfkbid, Nkx6…
GO:0035239	tube morphogenesis	4.67395e-20	6.85201e-17	1.93358e-20	9.86124e-19	[3, 4, 5]	Group46	7.95678	81	[Adam12, Adamts12, Adamts9, Adtrp, Ahr, Angpt2, Apoe, Areg, Bmp4, Bmper, C3, Ccl2, Ccn1, Cd34, Chd7, Col3a1, Col4a1, Col4a2, Cxcl12, Dcn, Ecscr, Edn1, Emilin1, Epha4, Foxf1, Gdnf, Grem1, Hdac9, Herpud1, Hey1, Hgf, Hpse, Hs6st1, Igf1, Ism1, Itgb2, Itgb3, Itgb8, Jag1, Kif26b, Klf4, Lepr, Lmo4, Meis1, Mmp9, Mst1, Mylk, Nrp2, Osr1, Pax2, Pde3b, Pdgfb, Pdgfra, Pdgfrb, Pdpn, Plxnd1, Prdm1, Prl2c2, Prrx…
GO:0045595	regulation of cell differentiation	6.20227e-20	9.08012e-17	1.93358e-20	9.86124e-19	[3, 4]	Group46	5.9322	126	[Adamts12, Adamts7, Adamts9, Ahr, Apobec3, Apoe, Areg, Aspa, Avil, BC080695, Bambi, Bhlhb9, Bmp4, Bmpr1b, Brinp3, Ccl9, Ccn1, Cd34, Chd5, Chd7, Clec2d, Clu, Col3a1, Cotl1, Crip2, Csf3, Cxcl12, Dcn, Dlk2, Edn1, Epha4, Fas, Foxf1, Fstl3, Gdnf, Gdpd2, Gm7942, Grem1, Hdac9, Herpud1, Hey1, Hgf, Id4, Igf1, Il15, Il2rg, Il7, Inpp4b, Itgb3, Jag1, Klf4, Lbh, Lmo4, Lyn, Maf, Mafb, Map3k5, Megf10, Meis1, Mk…
GO:0001944	vasculature development	1.18354e-19	1.73151e-16	2.94015e-20	1.44068e-18	[4, 5, 6, 7]	Group61	8.57143	72	[Adam12, Adamts9, Adtrp, Ahr, Angpt2, Apoe, Bmp4, Bmper, C3, Ccl2, Ccn1, Cd34, Chd7, Col3a1, Col4a1, Col4a2, Cxcl12, Dcn, Ecscr, Edn1, Emilin1, Foxf1, Grem1, Hdac9, Herpud1, Hey1, Hgf, Hpse, Hs6st1, Igf1, Ism1, Itgb2, Itgb3, Itgb8, Jag1, Klf4, Lepr, Meis1, Mmp9, Mst1, Mylk, Nrp2, Osr1, Pde2a, Pde3b, Pdgfb, Pdgfra, Pdgfrb, Pdpn, Plpp3, Plxnd1, Prdm1, Prl2c2, Prrx1, Prrx2, Ptgs2, Ptk2b, Robo1, Robo…
GO:0048514	blood vessel morphogenesis	1.20461e-19	1.76114e-16	2.94015e-20	1.44068e-18	[4, 5, 6, 7, 8, 9]	Group61	9.31232	65	[Adam12, Adamts9, Adtrp, Ahr, Angpt2, Apoe, Bmp4, Bmper, C3, Ccl2, Ccn1, Cd34, Chd7, Col3a1, Col4a1, Col4a2, Cxcl12, Dcn, Ecscr, Edn1, Emilin1, Foxf1, Grem1, Hdac9, Herpud1, Hey1, Hgf, Hpse, Hs6st1, Ism1, Itgb2, Itgb3, Itgb8, Jag1, Klf4, Lepr, Meis1, Mmp9, Mst1, Mylk, Nrp2, Pde3b, Pdgfb, Pdgfra, Pdgfrb, Plxnd1, Prdm1, Prl2c2, Prrx1, Prrx2, Ptgs2, Ptk2b, Robo1, Serpine1, Serpinf1, Sp100, Stab1, Tb…
GO:0051241	negative regulation of multicellular organismal process	2.75741e-19	4.02858e-16	1.34387e-20	6.9881e-19	[2, 3, 4]	Group42	6.78201	98	[Abcd2, Adamts12, Adamts7, Adamts9, Adra1d, Adtrp, Ahr, Angpt2, Apobec3, Apoe, Areg, Arhgdib, Aspn, Bmp4, Cbln1, Ccl2, Cd34, Clec2d, Col3a1, Col4a2, Dcn, Ecscr, Emilin1, Epha4, Fas, Fstl3, Gbp4, Gpnmb, Gpr149, Grem1, Hdac9, Herpud1, Hey1, Hgf, Hpse, Id4, Igf1, Il15, Il1rl1, Inpp4b, Ism1, Jag1, Kcnk2, Klf4, Lyn, Mafb, Mcc, Meis1, Mmp9, Mst1, Nav3, Nfkbid, Nkx6-1, Nlrc3, Nlrp3, Npr3, Nr1d1, Nr1h4, …
GO:0072358	cardiovascular system development	3.1793e-19	4.64177e-16	2.94015e-20	1.44068e-18	[4, 5, 6]	Group61	8.42105	72	[Adam12, Adamts9, Adtrp, Ahr, Angpt2, Apoe, Bmp4, Bmper, C3, Ccl2, Ccn1, Cd34, Chd7, Col3a1, Col4a1, Col4a2, Cxcl12, Dcn, Ecscr, Edn1, Emilin1, Foxf1, Grem1, Hdac9, Herpud1, Hey1, Hgf, Hpse, Hs6st1, Igf1, Ism1, Itgb2, Itgb3, Itgb8, Jag1, Klf4, Lepr, Meis1, Mmp9, Mst1, Mylk, Nrp2, Osr1, Pde2a, Pde3b, Pdgfb, Pdgfra, Pdgfrb, Pdpn, Plpp3, Plxnd1, Prdm1, Prl2c2, Prrx1, Prrx2, Ptgs2, Ptk2b, Robo1, Robo…
GO:0001568	blood vessel development	8.47844e-19	1.237e-15	2.94015e-20	1.44068e-18	[3, 5, 6, 7, 8]	Group61	8.55019	69	[Adam12, Adamts9, Adtrp, Ahr, Angpt2, Apoe, Bmp4, Bmper, C3, Ccl2, Ccn1, Cd34, Chd7, Col3a1, Col4a1, Col4a2, Cxcl12, Dcn, Ecscr, Edn1, Emilin1, Foxf1, Grem1, Hdac9, Herpud1, Hey1, Hgf, Hpse, Hs6st1, Ism1, Itgb2, Itgb3, Itgb8, Jag1, Klf4, Lepr, Meis1, Mmp9, Mst1, Mylk, Nrp2, Osr1, Pde2a, Pde3b, Pdgfb, Pdgfra, Pdgfrb, Plpp3, Plxnd1, Prdm1, Prl2c2, Prrx1, Prrx2, Ptgs2, Ptk2b, Robo1, Robo2, Serpine1,…
GO:0030154	cell differentiation	5.20001e-18	7.58162e-15	1.93358e-20	9.86124e-19	[3]	Group46	4.43635	207	[Adamts12, Adamts7, Adamts9, Adgrl3, Adra1d, Ahr, Angpt2, Ank2, Apobec3, Apoe, Areg, Aspa, Avil, BC080695, Bambi, Bhlhb9, Bhlhe22, Bmp4, Bmpr1b, Brinp3, C3, Cadm1, Cavin4, Cbln1, Ccl2, Ccl9, Ccn1, Cd34, Cdh11, Ces1g, Cfap54, Chac1, Chd5, Chd7, Cldn1, Clec2d, Cln5, Clu, Col11a1, Col12a1, Col27a1, Col2a1, Col3a1, Col4a1, Col4a2, Cotl1, Crip2, Csf3, Cxcl12, Dact2, Dcn, Dlk2, Ecscr, Edn1, En1, En2, E…
GO:0007399	nervous system development	6.83294e-18	9.95559e-15	2.94015e-20	1.44068e-18	[4, 5]	Group61	5.29478	141	[Abcd2, Adgrl2, Adgrl3, Ak4, Aldh3a1, Amigo2, Ank2, Apobec3, Apoe, Areg, Arnt2, Aspa, Avil, Bhlhb9, Bhlhe22, Bmp4, Bmpr1b, Brinp3, C3, Cadm1, Cbln1, Ccl2, Cdh11, Cdh22, Chac1, Chd5, Chd7, Cldn1, Cln5, Clu, Col2a1, Col3a1, Col4a1, Crip2, Cxcl12, Dcn, En1, En2, Epha4, Ephb6, Etv1, Faah, Fas, Gas1, Gdnf, Gfra2, Gnao1, Gpm6b, Hapln4, Hdac9, Herpud1, Hey1, Hgf, Hs6st1, Id4, Igf1, Igsf9, Irs2, Jag1, Kc…
GO:0016477	cell migration	9.13311e-18	1.32978e-14	8.56643e-26	5.31119e-24	[3, 4]	Group44	6.32832	101	[Adamts12, Adamts9, Adgrl3, Adtrp, Angpt2, Aoc3, Apobec3, Apoe, Arhgdib, Bambi, Bdkrb1, Bmp4, Bmper, Ccl2, Ccl20, Ccl7, Ccl9, Ccn1, Cd248, Cd34, Cemip, Cenpv, Col3a1, Cxcl12, Cyp7b1, Dcn, Edn1, Emilin1, Epha4, Fas, Fat2, Fcgr3, Fgf7, Foxf1, Gdnf, Gpc6, Gpnmb, Grem1, Hdac9, Hgf, Igf1, Irs2, Itgb2, Itgb3, Itgb8, Jag1, Klf4, Lamc2, Lmo4, Lyn, Mcc, Megf10, Mmp10, Mmp3, Mmp9, Mst1, Mtus1, Mylk, Nav3, …
GO:0048646	anatomical structure formation involved in morphogenesis	1.77749e-17	2.58624e-14	2.94015e-20	1.44068e-18	[2, 3, 4]	Group61	6.77321	89	[Adam12, Adamts9, Adtrp, Ahr, Angpt2, Ank2, Bmp4, Bmper, C3, Cavin4, Cbln1, Ccl2, Ccn1, Cd34, Col11a1, Col12a1, Col2a1, Col4a1, Col4a2, Cotl1, Cxcl12, Dcn, Ecscr, Edn1, Emilin1, Fam20a, Foxf1, Gdnf, Grem1, Hdac9, Herpud1, Hey1, Hgf, Hpse, Hs6st1, Ism1, Itgb2, Itgb3, Itgb8, Jag1, Kif26b, Klf4, Lepr, Lmo4, Mafb, Meis1, Meox1, Mkx, Mmp9, Mst1, Nrp2, Odaph, Olfm1, Osr1, Otx2, Pax2, Pde3b, Pdgfra, Pdg…
GO:0009887	animal organ morphogenesis	2.96329e-17	4.30862e-14	1.67179e-15	6.85432e-14	[3, 4, 5, 6]	Group57	7.02794	83	[Ahr, Ankrd6, Aqp5, Areg, Aspn, Bcar3, Bhlhe22, Bmp4, Bmpr1b, Ccn1, Cd34, Chd7, Col11a1, Col12a1, Col27a1, Col2a1, Col3a1, Cyp7b1, Edn1, Fam20a, Fgf7, Foxf1, Foxf2, Gas1, Gdnf, Gnao1, Grem1, Herpud1, Hey1, Hgf, Id4, Igf1, Jag1, Kif26b, Mafb, Meis1, Mmp13, Mst1, Mylk, Myo3b, Nrg1, Nrp2, Odaph, Olfm1, Osr1, Otx1, Otx2, P2rx7, Pappa2, Pax2, Pdgfb, Pdgfra, Pdgfrb, Plxnd1, Postn, Ppargc1a, Ppargc1b, P…
GO:0070887	cellular response to chemical stimulus	6.57261e-17	9.55001e-14	3.58053e-13	1.21738e-11	[3]	Group33	4.86685	159	[9930111J21Rik2, Adamts12, Adamts7, Adh7, Adtrp, Ahr, Aim2, Akr1c18, Angpt2, Apobec3, Apoe, Aspn, Atp6v0a4, Bambi, Bmp4, Bmper, Bmpr1b, Brinp3, C3, Ccl2, Ccl20, Ccl7, Ccl9, Ccn1, Cd34, Cldn1, Clu, Col2a1, Col3a1, Col4a1, Col4a2, Col4a6, Cpeb2, Crip2, Cryz, Csf3, Cxcl12, Cyp2c23, Cyp7b1, Dcn, Edn1, Emilin1, Epha4, Fas, Fcgr3, Fgf7, Foxf1, Fstl3, Gas1, Gbp2, Gbp4, Gbp9, Gdnf, Gfra2, Gjb3, Gldc, Gre…
GO:0030334	regulation of cell migration	1.01863e-16	1.47904e-13	1.7142e-17	7.71391e-16	[4, 5, 6]	Group43	7.42972	74	[Adamts9, Adtrp, Angpt2, Aoc3, Apobec3, Apoe, Arhgdib, Bdkrb1, Bmp4, Bmper, Ccl2, Ccl20, Ccl7, Ccn1, Cemip, Col3a1, Cxcl12, Dcn, Edn1, Emilin1, Fas, Fgf7, Foxf1, Gpnmb, Grem1, Hdac9, Hgf, Igf1, Irs2, Itgb3, Jag1, Klf4, Lamc2, Lmo4, Lyn, Mcc, Mmp10, Mmp3, Mmp9, Mst1, Mtus1, Mylk, Nav3, Nkx6-1, Nrg1, Onecut2, Osr1, P2ry2, Pawr, Pdgfb, Pdgfra, Pdgfrb, Pdpn, Pla2g7, Plcb1, Plpp3, Plxnd1, Postn, Pparg…
GO:0051270	regulation of cellular component movement	1.25269e-16	1.81766e-13	1.7142e-17	7.71391e-16	[3, 4]	Group43	7.02371	80	[Adamts9, Adtrp, Angpt2, Ank2, Aoc3, Apobec3, Apoe, Arhgdib, Bdkrb1, Bmp4, Bmper, Cacna1c, Ccl2, Ccl20, Ccl7, Ccn1, Cemip, Col3a1, Cxcl12, Dcn, Edn1, Emilin1, Fas, Fgf7, Foxf1, Gpnmb, Grem1, Hdac9, Hgf, Igf1, Irs2, Itgb3, Jag1, Klf4, Lamc2, Lmo4, Lyn, Mcc, Mmp10, Mmp3, Mmp9, Mst1, Mtus1, Mylk, Nav3, Nkx6-1, Nrg1, Onecut2, Osr1, P2ry2, Pawr, Pdgfb, Pdgfra, Pdgfrb, Pdpn, Pkn2, Pla2g7, Plcb1, Plpp3,…
GO:0051093	negative regulation of developmental process	1.42651e-16	2.06845e-13	1.93358e-20	9.86124e-19	[2, 3, 4]	Group46	6.84254	83	[Adamts12, Adamts7, Adamts9, Ahr, Angpt2, Apobec3, Apoe, Areg, Arhgdib, Aspn, BC080695, Bmp4, Ccl2, Ccl9, Clec2d, Col3a1, Col4a2, Cotl1, Crip2, Dcn, Ecscr, Emilin1, Epha4, Fas, Fstl3, Gm7942, Grem1, Hdac9, Herpud1, Hey1, Hpse, Id4, Igf1, Inpp4b, Ism1, Itgb3, Jag1, Kcnk2, Klf4, Lbh, Lyn, Mafb, Meis1, Mkx, Mmp9, Mst1, Nfkbid, Nkx6-1, Nrg1, Osr1, Pawr, Pax2, Pde3b, Pdgfb, Plpp7, Postn, Ppargc1a, Prl…
GO:0048870	cell motility	3.01706e-16	4.37172e-13	8.56643e-26	5.31119e-24	[2, 3]	Group44	5.9293	104	[Adamts12, Adamts9, Adgrl3, Adtrp, Angpt2, Aoc3, Apobec3, Apoe, Arhgdib, Bambi, Bdkrb1, Bmp4, Bmper, Ccl2, Ccl20, Ccl7, Ccl9, Ccn1, Cd248, Cd34, Cemip, Cenpv, Cfap54, Col3a1, Cxcl12, Cyp7b1, Dcn, Edn1, Emilin1, Epha4, Fas, Fat2, Fcgr3, Fgf7, Foxf1, Gdnf, Gpc6, Gpnmb, Grem1, Hdac9, Hgf, Igf1, Irs2, Itgb2, Itgb3, Itgb8, Jag1, Klf4, Lamc2, Lmo4, Lyn, Mcc, Megf10, Mmp10, Mmp3, Mmp9, Mst1, Mtus1, Mylk…
GO:2000145	regulation of cell motility	4.24284e-16	6.14364e-13	1.7142e-17	7.71391e-16	[3, 4, 5]	Group43	7.17017	75	[Adamts9, Adtrp, Angpt2, Aoc3, Apobec3, Apoe, Arhgdib, Bdkrb1, Bmp4, Bmper, Ccl2, Ccl20, Ccl7, Ccn1, Cemip, Col3a1, Cxcl12, Dcn, Edn1, Emilin1, Fas, Fgf7, Foxf1, Gpnmb, Grem1, Hdac9, Hgf, Igf1, Irs2, Itgb3, Jag1, Klf4, Lamc2, Lmo4, Lyn, Mcc, Mmp10, Mmp3, Mmp9, Mst1, Mtus1, Mylk, Nav3, Nkx6-1, Nrg1, Onecut2, Osr1, P2ry2, Pawr, Pdgfb, Pdgfra, Pdgfrb, Pdpn, Pkn2, Pla2g7, Plcb1, Plpp3, Plxnd1, Postn,…
GO:0001525	angiogenesis	9.25405e-16	1.33906e-12	2.94015e-20	1.44068e-18	[3, 4, 5, 6, 7, 8, 9, 10]	Group61	9.10653	53	[Adam12, Adamts9, Adtrp, Ahr, Angpt2, Bmp4, Bmper, C3, Ccl2, Ccn1, Cd34, Col4a1, Col4a2, Cxcl12, Dcn, Ecscr, Edn1, Emilin1, Grem1, Hdac9, Hey1, Hgf, Hpse, Hs6st1, Ism1, Itgb2, Itgb3, Itgb8, Klf4, Lepr, Meis1, Mmp9, Mst1, Nrp2, Pde3b, Pdgfra, Pdgfrb, Plxnd1, Prl2c2, Ptgs2, Ptk2b, Robo1, Serpine1, Serpinf1, Sp100, Stab1, Tbx20, Thbs1, Thbs2, Tnfrsf1b, Tspan12, Vegfc, Wnt5a]
GO:0048519	negative regulation of biological process	1.1358e-15	1.64237e-12	1.34387e-20	6.9881e-19	[1, 2, 3]	Group42	4.05501	230	[Abcd2, Adamts12, Adamts7, Adamts9, Adra1d, Adtrp, Ahr, Aim2, Akr1c18, Amigo2, Angpt2, Ank2, Ankrd6, Aoc3, Apobec3, Apoe, Areg, Arhgdib, Arnt2, Aspn, Avil, BC080695, Bambi, Bdkrb1, Bhlhb9, Bhlhe22, Bmf, Bmp4, Bmper, Bmpr1b, Brinp3, C3, Cacna1c, Cbln1, Ccl2, Ccl9, Ccn1, Ccn5, Cd34, Cdyl2, Cemip, Chac1, Chd5, Chd7, Clec2d, Clu, Col2a1, Col3a1, Col4a2, Cotl1, Cpeb2, Crip2, Csf3, Ctla2b, Cxcl12, Cyp7…
GO:0022603	regulation of anatomical structure morphogenesis	1.34197e-15	1.93915e-12	1.68333e-23	1.01e-21	[3, 4]	Group38	6.73401	80	[Adam12, Adamts12, Adamts9, Angpt2, Ankrd6, Apobec3, Apoe, Aspn, Bambi, Bhlhb9, Bmp4, Bmper, C3, Ccl2, Ccl7, Cd34, Col4a2, Cxcl12, Dcn, Ecscr, Edn1, Emilin1, Epha4, Fgf7, Gdnf, Grem1, Hdac9, Herpud1, Hey1, Hgf, Ism1, Itgb2, Itgb3, Itgb8, Jag1, Klf4, Mmp9, Nkx6-1, Odaph, Olfm1, Osr1, Otx2, Palm2, Pax2, Pde3b, Pdgfra, Pdlim5, Pdpn, Plxnd1, Postn, Ppargc1a, Ppp1r9a, Prl2c2, Ptgs2, Ptk2b, Rac3, Robo1…
GO:0010646	regulation of cell communication	1.69773e-15	2.45153e-12	1.34387e-20	6.9881e-19	[3, 4]	Group42	4.56744	170	[Adamts12, Adh7, Adra1d, Afap1l2, Akr1c18, Ank2, Ankrd6, Apoe, Areg, Arhgap26, Arhgdib, Arhgef33, Aspn, Bambi, Blnk, Bmf, Bmp4, Bmper, Bmpr1b, C3, Cacna1b, Cacnb2, Cavin4, Cbln1, Ccl2, Ccl20, Ccl7, Ccl9, Ccn1, Ccn5, Cdh11, Chac1, Chd5, Chd7, Clu, Cntnap4, Col2a1, Col3a1, Csf3, Cxcl12, Cyp7b1, Dact2, Dcn, Dlk2, Dusp4, Edn1, Emilin1, Epha4, Fas, Fgf7, Fstl3, Gas1, Gdnf, Gpc6, Gpnmb, Grem1, Gucy1a2,…
GO:0048583	regulation of response to stimulus	2.02977e-15	2.92896e-12	1.34387e-20	6.9881e-19	[2, 3]	Group42	4.33992	191	[Abcd2, Adamts12, Adh7, Adra1d, Adtrp, Afap1l2, Aim2, Akr1c18, Angpt2, Ankrd6, Aoc3, Apobec3, Apoe, Areg, Arhgap26, Arhgdib, Arhgef33, Aspn, Bambi, Blnk, Bmf, Bmp4, Bmper, Bmpr1b, C1s1, C3, Cadm1, Cavin4, Cbln1, Ccl2, Ccl20, Ccl7, Ccl9, Ccn1, Ccn5, Cd34, Chac1, Chd5, Clec2d, Clu, Col2a1, Col3a1, Crip2, Csf3, Cxcl12, Cyp7b1, Dact2, Dcn, Dlk2, Dusp4, Edn1, Emilin1, Epha4, Fas, Fcgr3, Fcrlb, Fgf7, F…
GO:0023051	regulation of signaling	3.02057e-15	4.35566e-12	1.34387e-20	6.9881e-19	[2, 3]	Group42	4.54667	170	[Adamts12, Adh7, Adra1d, Afap1l2, Akr1c18, Ank2, Ankrd6, Apoe, Areg, Arhgap26, Arhgdib, Arhgef33, Aspn, Bambi, Blnk, Bmf, Bmp4, Bmper, Bmpr1b, C3, Cacna1b, Cacnb2, Cavin4, Cbln1, Ccl2, Ccl20, Ccl7, Ccl9, Ccn1, Ccn5, Cdh11, Chac1, Chd5, Chd7, Clu, Cntnap4, Col2a1, Col3a1, Csf3, Cxcl12, Cyp7b1, Dact2, Dcn, Dlk2, Dusp4, Edn1, Emilin1, Epha4, Fas, Fgf7, Fstl3, Gas1, Gdnf, Gpc6, Gpnmb, Grem1, Gucy1a2,…
GO:0040012	regulation of locomotion	3.32465e-15	4.79082e-12	1.7142e-17	7.71391e-16	[2, 3]	Group43	6.78414	77	[Adamts9, Adtrp, Angpt2, Aoc3, Apobec3, Apoe, Arhgdib, Bdkrb1, Bmp4, Bmper, Ccl2, Ccl20, Ccl7, Ccn1, Cemip, Col3a1, Cxcl12, Dcn, Edn1, Emilin1, Fas, Fgf7, Foxf1, Gpnmb, Grem1, Hdac9, Hgf, Igf1, Irs2, Itgb3, Jag1, Klf4, Lamc2, Lmo4, Lyn, Mcc, Mmp10, Mmp3, Mmp9, Mst1, Mtus1, Mylk, Nav3, Nkx6-1, Nrg1, Onecut2, Osr1, P2ry2, Pawr, Pdgfb, Pdgfra, Pdgfrb, Pdpn, Pkn2, Pla2g7, Plcb1, Plpp3, Plxnd1, Postn,…
GO:0032879	regulation of localization	6.17395e-15	8.89049e-12	8.56643e-26	5.31119e-24	[2, 3]	Group44	4.7914	147	[Adamts9, Adra1d, Adtrp, Ahr, Aim2, Angpt2, Ank2, Aoc3, Apobec3, Apoe, Arhgdib, Bdkrb1, Bmp4, Bmper, C3, Cacna1b, Cacna1c, Cacnb2, Cadm1, Ccl2, Ccl20, Ccl7, Ccn1, Cd34, Cemip, Chd7, Clu, Col3a1, Crip2, Cxcl12, Dcn, Edn1, Emilin1, Fas, Fcgr3, Fgf7, Foxf1, Gas1, Gbp4, Gdnf, Gem, Gnao1, Gpc6, Gpm6b, Gpnmb, Grem1, Hcar2, Hdac9, Hgf, Igf1, Il13ra2, Il15, Il1rl1, Il2rg, Inpp4b, Irs2, Itgb2, Itgb3, Jag1…
GO:1901342	regulation of vasculature development	2.79929e-14	4.02818e-11	2.94015e-20	1.44068e-18	[4, 5, 6, 7, 8]	Group61	10.582	40	[Adam12, Adamts9, Angpt2, Bmp4, Bmper, C3, Ccl2, Cd34, Col4a2, Dcn, Ecscr, Emilin1, Grem1, Hdac9, Herpud1, Hey1, Hgf, Ism1, Itgb2, Itgb3, Itgb8, Klf4, Mmp9, Pde3b, Pdgfb, Plxnd1, Prl2c2, Ptgs2, Ptk2b, Serpine1, Serpinf1, Sp100, Stab1, Thbs1, Thbs2, Tnfrsf1b, Tspan12, Vegfc, Wnt5a, Xdh]
GO:0022008	neurogenesis	4.89482e-14	7.03875e-11	2.94015e-20	1.44068e-18	[4, 5, 6]	Group61	5.43423	107	[Adgrl3, Apobec3, Apoe, Areg, Aspa, Avil, Bhlhb9, Bhlhe22, Bmp4, Bmpr1b, Brinp3, C3, Cbln1, Ccl2, Cdh11, Chac1, Chd5, Chd7, Cln5, Clu, Col3a1, Crip2, Cxcl12, Dcn, En1, En2, Epha4, Ephb6, Etv1, Faah, Fas, Gas1, Gdnf, Gnao1, Gpm6b, Herpud1, Hey1, Hgf, Hs6st1, Id4, Igf1, Igsf9, Jag1, Kif5c, Klf4, Lepr, Lmo4, Lyn, Meis1, Mmd, Mycl, Myo3b, Nav3, Ndrg1, Neurl1a, Nkx6-1, Nrep, Nrg1, Nrp2, Ntng2, Olfm1, …
GO:0071310	cellular response to organic substance	7.19902e-14	1.0345e-10	3.58053e-13	1.21738e-11	[4]	Group33	4.93119	129	[9930111J21Rik2, Adamts12, Adamts7, Adtrp, Ahr, Aim2, Akr1c18, Angpt2, Apobec3, Aspn, Bambi, Bmp4, Bmper, Bmpr1b, Brinp3, C3, Ccl2, Ccl20, Ccl7, Ccl9, Ccn1, Cldn1, Clu, Col2a1, Col3a1, Col4a1, Col4a2, Col4a6, Cpeb2, Csf3, Cxcl12, Cyp7b1, Dcn, Edn1, Emilin1, Epha4, Fas, Fgf7, Foxf1, Fstl3, Gas1, Gbp2, Gbp4, Gbp9, Gdnf, Gfra2, Gjb3, Gldc, Grem1, Hdac9, Herpud1, Hgf, Hist2h2be, Htra3, Ifi202b, Ifi20…
GO:0007507	heart development	1.31055e-13	1.88194e-10	4.01514e-20	1.92727e-18	[4, 5, 6]	Group48	7.75623	56	[Adamts9, Adra1d, Ahr, Ank2, Bmp4, Cacna1c, Cavin4, Ccn1, Chd7, Col11a1, Col2a1, Col3a1, Cotl1, Edn1, Emilin1, Epha4, Foxf1, Grem1, Hdac9, Herpud1, Hey1, Igf1, Jag1, Kcnab1, Kcnk2, Lmo4, Meis1, Mmp13, Mmp9, Mst1, Nrg1, Nrp2, Olfm1, Osr1, Pde2a, Pdgfb, Pdgfra, Pdgfrb, Pdlim5, Pdpn, Plxnd1, Prdm1, Rgs2, Robo1, Robo2, Sall1, Sox11, Tbx18, Tbx20, Tenm4, Thbs1, Tnfrsf1b, Tnnt2, Ttn, Vcam1, Wnt5a]
GO:0042127	regulation of cell population proliferation	1.57582e-13	2.2613e-10	5.08362e-12	1.37258e-10	[2, 3, 4]	Group32	5.41103	104	[Ahr, Akr1c18, Aldh3a1, Apoe, Areg, Arnt2, BC080695, Bambi, Bmp4, Bmpr1b, Ccl2, Ccn1, Ccn5, Cd248, Chd5, Clu, Crip2, Csf3, Cxcl12, Cyp7b1, Dppa2, Edn1, Faah, Fas, Fgf7, Foxf1, Gas1, Gdnf, Gm7942, Gpnmb, Grem1, Herpud1, Hey1, Hist1h2ag, Hpse, Id4, Igf1, Il12rb1, Il15, Il1rl1, Il7, Irs2, Itgb3, Jag1, Kcnk2, Klf4, Lamc2, Lbh, Lyn, Map3k5, Mcc, Meis1, Mmp9, Mst1, Ndrg1, Neurl1a, Nlrc3, Npr3, Nr1d1, N…
GO:0043062	extracellular structure organization	2.11851e-13	3.03795e-10	2.11851e-13	7.62664e-12	[3]	Group06	10.6628	37	[Adamts9, Adtrp, Apoe, Ccn1, Cd34, Ces1g, Col11a1, Col12a1, Col27a1, Col2a1, Col3a1, Col4a1, Col4a2, Col4a6, Col6a4, Emilin1, Foxf1, Foxf2, Gpm6b, Grem1, Itgb3, Lamc2, Lipg, Mkx, Mmp10, Mmp13, Mmp3, Mmp9, Olfml2b, Pdgfra, Pdpn, Pla2g7, Postn, Smoc1, Soat2, Tnfrsf11b, Tnfrsf1b]
GO:0006935	chemotaxis	5.06622e-13	7.25989e-10	2.94015e-20	1.44068e-18	[3, 4]	Group61	7.90274	52	[Angpt2, Bmp4, Bmpr1b, Ccl2, Ccl20, Ccl7, Ccl9, Ccn1, Cxcl12, Cyp7b1, Ecscr, Edn1, Epha4, Ephb6, Etv1, Fcgr3, Fgf7, Gas1, Gdnf, Grem1, Hgf, Itgb2, Itgb3, Kif5c, Lyn, Mst1, Mtus1, Nrg1, Nrp2, Osr1, Otx2, Pdgfb, Pdgfra, Pdgfrb, Pip5k1b, Pla2g7, Plxnd1, Ppbp, Ptk2b, Robo1, Robo2, Sema6d, Serpine1, Slamf8, Slc12a2, Stk39, Thbs1, Tubb2b, Tubb3, Vcam1, Vegfc, Wnt5a]
GO:0042330	taxis	6.04056e-13	8.65008e-10	2.94015e-20	1.44068e-18	[2, 3]	Group61	7.86687	52	[Angpt2, Bmp4, Bmpr1b, Ccl2, Ccl20, Ccl7, Ccl9, Ccn1, Cxcl12, Cyp7b1, Ecscr, Edn1, Epha4, Ephb6, Etv1, Fcgr3, Fgf7, Gas1, Gdnf, Grem1, Hgf, Itgb2, Itgb3, Kif5c, Lyn, Mst1, Mtus1, Nrg1, Nrp2, Osr1, Otx2, Pdgfb, Pdgfra, Pdgfrb, Pip5k1b, Pla2g7, Plxnd1, Ppbp, Ptk2b, Robo1, Robo2, Sema6d, Serpine1, Slamf8, Slc12a2, Stk39, Thbs1, Tubb2b, Tubb3, Vcam1, Vegfc, Wnt5a]
GO:0048468	cell development	7.33234e-13	1.04926e-09	1.68333e-23	1.01e-21	[3, 4]	Group38	4.78132	129	[Adra1d, Angpt2, Ank2, Apobec3, Apoe, Areg, Aspa, Avil, Bhlhb9, Bhlhe22, Bmp4, Bmpr1b, Brinp3, C3, Cavin4, Cdh11, Chd5, Chd7, Cldn1, Clu, Col11a1, Col12a1, Col27a1, Col3a1, Cotl1, Crip2, Cxcl12, Dact2, Dcn, Edn1, En1, En2, Epha4, Ephb6, Etv1, Faah, Fas, Gas1, Gdnf, Gm773, Gnao1, Gpm6b, Gpr149, Hdac9, Herpud1, Hey1, Hgf, Hs6st1, Id4, Igf1, Igsf9, Il15, Itgb3, Jag1, Kif5c, Klf4, Lyn, Maf, Megf10, M…
GO:0060429	epithelium development	8.38084e-13	1.19846e-09	5.19847e-23	3.0671e-21	[4]	Group19	6.0241	80	[Adamts12, Ahr, Ankrd6, Areg, Bmp4, Bmper, Ccn1, Cd34, Ces1g, Chd7, Cldn1, Col2a1, Col4a1, Cxcl12, Cyp7b1, Dact2, Edn1, En1, Epha4, Faah, Fgf7, Foxf1, Foxf2, Foxq1, Gas1, Gdnf, Grem1, Herpud1, Hey1, Hgf, Hpse, Id4, Igf1, Jag1, Kif26b, Klf4, Lbh, Lmo4, Maf, Meox1, Mmp9, Mst1, Mycl, Myo3b, Nkx6-1, Nrg1, Onecut2, Osr1, Otx2, Pax2, Pde2a, Pdgfb, Pdgfra, Pdpn, Plxnd1, Prdm1, Ptgs1, Ptgs2, Ptprq, Rac3,…
GO:0007423	sensory organ development	1.27157e-12	1.81707e-09	1.67179e-15	6.85432e-14	[4, 5, 6]	Group57	7.61494	53	[Ahr, Aqp5, Bcar3, Bhlhe22, Bmp4, Bmper, Bmpr1b, Cacna1c, Chd7, Col11a1, Col2a1, Col4a1, Dcn, Edn1, Foxf2, Gas1, Herpud1, Hey1, Igf1, Jag1, Kcnk2, Klf4, Lmo4, Maf, Mafb, Meis1, Mycl, Myo3b, Nhs, Osr1, Otx1, Otx2, Pax2, Pdgfb, Pdgfra, Pdgfrb, Prdm1, Prrx1, Prrx2, Ptprq, Rdh10, Ror1, Sall1, Serpinf1, Slc7a11, Smoc1, Sox11, Tbx18, Tenm3, Thrb, Tspan12, Whrn, Wnt5a]
GO:0048699	generation of neurons	1.59251e-12	2.2741e-09	1.68333e-23	1.01e-21	[5, 6, 7]	Group38	5.36105	98	[Adgrl3, Apobec3, Apoe, Areg, Aspa, Avil, Bhlhb9, Bhlhe22, Bmp4, Bmpr1b, Brinp3, C3, Cbln1, Cdh11, Chd5, Chd7, Clu, Col3a1, Crip2, Cxcl12, Dcn, En1, En2, Epha4, Ephb6, Etv1, Fas, Gas1, Gdnf, Gnao1, Gpm6b, Herpud1, Hey1, Hgf, Hs6st1, Id4, Igf1, Igsf9, Jag1, Kif5c, Klf4, Lmo4, Lyn, Meis1, Mmd, Mycl, Myo3b, Neurl1a, Nkx6-1, Nrep, Nrg1, Nrp2, Ntng2, Olfm1, Onecut2, Otx2, P2ry2, Pax2, Pdgfb, Pdlim5, P…
GO:0045765	regulation of angiogenesis	2.25416e-12	3.21669e-09	2.94015e-20	1.44068e-18	[4, 5, 6, 7, 8, 9, 10, 11]	Group61	10.355	35	[Adam12, Adamts9, Angpt2, Bmper, C3, Ccl2, Cd34, Col4a2, Dcn, Ecscr, Emilin1, Grem1, Hdac9, Hgf, Ism1, Itgb2, Itgb3, Itgb8, Klf4, Mmp9, Pde3b, Plxnd1, Prl2c2, Ptgs2, Ptk2b, Serpine1, Serpinf1, Sp100, Stab1, Thbs1, Thbs2, Tnfrsf1b, Tspan12, Vegfc, Wnt5a]
GO:0009612	response to mechanical stimulus	2.53325e-12	3.61241e-09	2.53325e-12	8.1064e-11	[3]	Group09	11.9048	30	[Angpt2, Bdkrb1, Ccl2, Col11a1, Col3a1, Cotl1, Cxcl12, Dcn, Edn1, Epha4, Etv1, Igf1, Itgb3, Kcnk2, Lrp11, P2rx7, Pawr, Pax2, Pde2a, Postn, Ptgs2, Ptk2b, Ptprq, Slc12a2, Slc6a4, Thbs1, Tlr7, Tnfrsf1b, Ttn, Whrn]
GO:0032101	regulation of response to external stimulus	3.21892e-12	4.58696e-09	6.03453e-16	2.5345e-14	[3, 4]	Group40	6.93302	59	[Abcd2, Adamts12, Adtrp, Aim2, Angpt2, Aoc3, Apobec3, Apoe, C3, Ccl2, Ccl7, Cd34, Cxcl12, Edn1, Epha4, Fcgr3, Foxf1, Gbp4, Ggt1, Grem1, Hgf, Hpse, Igf1, Il12rb1, Il15, Il1rl1, Klf4, Lyn, Mst1, Mtus1, Nlrc3, Nlrp3, Nr1h4, Nt5e, Osr1, Pde2a, Pdgfb, Pdgfra, Pdgfrb, Pdpn, Pla2g7, Prkcg, Ptgs2, Ptk2b, Robo1, Robo2, Rpl3, Sema6d, Serpine1, Serpinf1, Slamf8, Stk39, Thbs1, Tnfrsf1b, Tubb2b, Usp17le, Vegf…
GO:0045597	positive regulation of cell differentiation	4.23048e-12	6.0242e-09	2.94015e-20	1.44068e-18	[3, 4, 5]	Group61	6.04082	74	[Adamts9, Apobec3, Apoe, Aspa, Avil, Bambi, Bhlhb9, Bmp4, Bmpr1b, Brinp3, Ccn1, Cd34, Clu, Cotl1, Crip2, Csf3, Cxcl12, Dcn, Edn1, Epha4, Gdnf, Gdpd2, Grem1, Hey1, Hgf, Id4, Igf1, Il15, Il2rg, Il7, Itgb3, Jag1, Lmo4, Lyn, Map3k5, Mmd, Mst1, Neurl1a, Nfkbid, Nkx6-1, Nlrp3, Nrg1, Olfm1, P2ry2, Pax2, Pdpn, Plcb1, Plxnd1, Postn, Ppargc1a, Ppargc1b, Ppp1r9a, Prl2c2, Ptgs2, Ptk2b, Rac3, Rgs16, Rgs2, Rob…
GO:0009966	regulation of signal transduction	4.34329e-12	6.1805e-09	1.34387e-20	6.9881e-19	[3, 4, 5]	Group42	4.43707	147	[Adamts12, Adh7, Adra1d, Afap1l2, Akr1c18, Ankrd6, Apoe, Areg, Arhgap26, Arhgdib, Arhgef33, Aspn, Bambi, Blnk, Bmf, Bmp4, Bmper, Bmpr1b, C3, Cavin4, Cbln1, Ccl2, Ccl20, Ccl7, Ccl9, Ccn1, Ccn5, Chac1, Chd5, Clu, Col2a1, Col3a1, Csf3, Cxcl12, Cyp7b1, Dact2, Dcn, Dlk2, Dusp4, Edn1, Emilin1, Epha4, Fas, Fgf7, Fstl3, Gas1, Gdnf, Gpc6, Gpnmb, Grem1, Gucy1a2, Herpud1, Hey1, Hgf, Hist2h2be, Hpse, Htra3, …
GO:0048729	tissue morphogenesis	4.78198e-12	6.79997e-09	4.62455e-17	2.0348e-15	[3, 4]	Group45	7.18016	55	[Adamts12, Ahr, Ankrd6, Areg, Bmp4, Ccn1, Chd7, Col11a1, Col12a1, Col3a1, Col4a1, Cxcl12, Cyp7b1, Edn1, Epha4, Fgf7, Foxf1, Foxf2, Foxq1, Gdnf, Grem1, Herpud1, Hey1, Hgf, Id4, Igf1, Jag1, Kif26b, Klf4, Lmo4, Mst1, Mylk, Nrg1, Nrp2, Osr1, Pax2, Pdgfb, Pdgfra, Pdpn, Plxnd1, Rac3, Rdh10, Robo1, Robo2, Sall1, Slc12a2, Slc6a4, Sox11, Tbx18, Tbx20, Tnnt2, Ttn, Vdr, Vegfc, Wnt5a]
GO:0006954	inflammatory response	4.78198e-12	6.79997e-09	6.87808e-22	3.85173e-20	[4]	Group51	7.18016	55	[Abcd2, Adamts12, Afap1l2, Aim2, Aoc3, Apoe, Bdkrb1, Bmpr1b, C3, Ccl2, Ccl20, Ccl7, Ccl9, Chst1, Chst2, Clu, Crip2, Ephb6, Fcgr3, Foxf1, Ggt1, Hdac9, Hgf, Ifi202b, Igf1, Igfbp4, Il15, Il18rap, Il1rl1, Itgb2, Lyn, Naip2, Nfkbid, Nlrc3, Nlrp3, Nr1h4, Nt5e, P2rx7, Pde2a, Pla2g7, Ppbp, Pstpip1, Ptgs1, Ptgs2, Rpl3, Serpine1, Serpinf1, Slamf8, Stab1, Stk39, Thbs1, Tlr7, Tnfrsf1b, Vcam1, Wnt5a]
GO:0048585	negative regulation of response to stimulus	5.03297e-12	7.15185e-09	1.34387e-20	6.9881e-19	[2, 3, 4]	Group42	5.36642	93	[Abcd2, Adamts12, Adra1d, Adtrp, Angpt2, Ankrd6, Apoe, Aspn, Bambi, Bmf, Bmp4, Bmper, Cbln1, Cd34, Chac1, Clec2d, Clu, Col2a1, Col3a1, Cxcl12, Cyp7b1, Dact2, Dcn, Dlk2, Dusp4, Emilin1, Epha4, Fcrlb, Foxf1, Fstl3, Gas1, Gdnf, Grem1, Herpud1, Hey1, Hgf, Hist2h2be, Hpse, Htra3, Ifi202b, Igf1, Il13ra2, Il1rl1, Il7, Klf4, Lbh, Lepr, Lyn, Mcc, Mmp3, Mmp9, Mst1, Ndrg1, Neurl1a, Nfkbid, Nlrc3, Nlrp3, Nr1…
GO:0002682	regulation of immune system process	5.3275e-12	7.56505e-09	6.87808e-22	3.85173e-20	[2, 3]	Group51	5.50402	89	[Adtrp, Ahr, Aim2, Aoc3, Apobec3, Apoe, Bdkrb1, Bmp4, C1s1, C3, Cadm1, Ccl2, Ccl20, Ccl7, Clec2d, Col3a1, Crip2, Csf3, Cxcl12, Edn1, Emilin1, Ephb6, Fas, Fcgr3, Fcrlb, Foxf1, Fstl3, Fyb2, Gbp4, Ggt1, Gpnmb, Grem1, Hcar2, Hpse, Ifi202b, Ifi207, Igf1, Il12rb1, Il13ra2, Il15, Il18rap, Il1rl1, Il2rg, Il7, Inpp4b, Irs2, Itgb2, Itgb3, Jag1, Kcnn4, Lyn, Mafb, Meis1, Mmp9, Mst1, Mtus1, Nfkbid, Nlrc3, Nlr…
GO:0010033	response to organic substance	5.54492e-12	7.86824e-09	3.58053e-13	1.21738e-11	[3]	Group33	4.32949	154	[9930111J21Rik2, Adamts12, Adamts7, Adgrl3, Adh7, Adra1d, Adtrp, Ahr, Aim2, Akr1c18, Aldh3a1, Angpt2, Ank2, Apobec3, Apoe, Areg, Arnt2, Aspn, Bambi, Bdkrb1, Bmp4, Bmper, Bmpr1b, Brinp3, C3, Cacna1b, Ccl2, Ccl20, Ccl7, Ccl9, Ccn1, Chac1, Cldn1, Clu, Col2a1, Col3a1, Col4a1, Col4a2, Col4a6, Cpeb2, Csf3, Cxcl12, Cyp7b1, Dcn, Edn1, Emilin1, Epha4, Fas, Fgf7, Foxf1, Fstl3, Gas1, Gbp2, Gbp4, Gbp9, Gdnf,…
GO:0051049	regulation of transport	6.6164e-12	9.38206e-09	8.56643e-26	5.31119e-24	[3, 4]	Group44	5.02583	107	[Adra1d, Adtrp, Ahr, Aim2, Ank2, Aoc3, Apobec3, Apoe, Bdkrb1, Bmp4, C3, Cacna1b, Cacna1c, Cacnb2, Cadm1, Ccl2, Cd34, Cemip, Chd7, Clu, Crip2, Cxcl12, Dcn, Edn1, Fcgr3, Foxf1, Gas1, Gbp4, Gdnf, Gem, Gnao1, Gpm6b, Grem1, Hcar2, Hdac9, Igf1, Il13ra2, Il15, Il1rl1, Il2rg, Inpp4b, Irs2, Itgb2, Itgb3, Kcnab1, Kcnn4, Lepr, Lipg, Lyn, Mmp13, Mmp9, Mylk, Nell2, Neto2, Nkx6-1, Nlrp2, Nlrp3, Nr1d1, Nr1h4, N…
GO:0007417	central nervous system development	9.01939e-12	1.27805e-08	2.94015e-20	1.44068e-18	[4, 5, 6]	Group61	6.1674	70	[Adgrl2, Adgrl3, Ak4, Aldh3a1, Amigo2, Apobec3, Arnt2, Aspa, Bhlhe22, Bmp4, C3, Cbln1, Cdh11, Cdh22, Chd5, Chd7, Cln5, Clu, Col2a1, Col3a1, Col4a1, Cxcl12, Dcn, En1, En2, Epha4, Faah, Gas1, Gdnf, Gnao1, Hapln4, Id4, Igf1, Irs2, Kcnab1, Lmo4, Lyn, Macrod2, Mafb, Mst1, Neurl1a, Nkx6-1, Nrg1, Nrp2, Otx1, Otx2, Pax2, Pcdh18, Plcb1, Plpp3, Ppargc1a, Rac3, Rgs2, Robo1, Robo2, Ror1, Rpl3, Sall1, Sema6d,…
GO:0043583	ear development	1.28838e-11	1.82435e-08	1.67179e-15	6.85432e-14	[5, 6, 7]	Group57	10.8392	31	[Bmp4, Bmper, Chd7, Col11a1, Col2a1, Edn1, Gas1, Herpud1, Hey1, Igf1, Jag1, Kcnk2, Lmo4, Maf, Mafb, Mycl, Myo3b, Osr1, Otx1, Otx2, Pax2, Pdgfrb, Prrx1, Prrx2, Ptprq, Rdh10, Ror1, Sall1, Tbx18, Whrn, Wnt5a]
GO:0030182	neuron differentiation	1.66673e-11	2.35842e-08	1.68333e-23	1.01e-21	[4, 6, 7, 8]	Group38	5.38415	89	[Apobec3, Apoe, Areg, Avil, Bhlhb9, Bhlhe22, Bmp4, Bmpr1b, Brinp3, C3, Cbln1, Cdh11, Chd5, Clu, Crip2, Cxcl12, Dcn, En1, En2, Epha4, Ephb6, Etv1, Fas, Gas1, Gdnf, Gnao1, Gpm6b, Herpud1, Hey1, Hgf, Hs6st1, Id4, Igsf9, Jag1, Kif5c, Klf4, Lmo4, Lyn, Meis1, Mmd, Mycl, Myo3b, Neurl1a, Nkx6-1, Nrep, Nrg1, Nrp2, Ntng2, Olfm1, Onecut2, Otx2, P2ry2, Pax2, Pdgfb, Pdlim5, Plxnd1, Postn, Ppp1r9a, Prdm1, Prex…
GO:0050900	leukocyte migration	2.29288e-11	3.24213e-08	6.87808e-22	3.85173e-20	[2, 4, 5]	Group51	9.32642	36	[Adtrp, Aoc3, Bdkrb1, Ccl2, Ccl20, Ccl7, Ccl9, Cd34, Cxcl12, Cyp7b1, Edn1, Emilin1, Fcgr3, Grem1, Itgb2, Itgb3, Lyn, Mmp9, Mst1, Mtus1, Osr1, Pawr, Pdgfb, Pla2g7, Plcb1, Ppbp, Ptk2b, Serpine1, Slamf8, Slc12a2, Spns2, Stk39, Thbs1, Vcam1, Vegfc, Wnt5a]
GO:0007166	cell surface receptor signaling pathway	2.29907e-11	3.24859e-08	2.72286e-13	9.53002e-12	[3, 4, 5]	Group41	4.52817	131	[Adamts12, Adgrl2, Adgrl3, Afap1l2, Aim2, Angpt2, Ankrd6, Apoe, Areg, Aspn, Bambi, Blnk, Bmp4, Bmper, Bmpr1b, C3, Cbln1, Ccl2, Ccl20, Ccl7, Ccl9, Ccn1, Chac1, Col2a1, Col3a1, Col4a1, Col4a2, Col4a6, Cxcl12, Dact2, Dcn, Dlk2, Edn1, Emilin1, Epha4, Ephb6, Fas, Fcgr3, Fgf7, Foxf1, Fstl3, Fyb2, Gas1, Gdnf, Gfra2, Grem1, Hcar2, Herpud1, Hey1, Hgf, Hist2h2be, Htra3, Igf1, Igfbp4, Il12rb1, Il13ra2, Il15…
GO:0071345	cellular response to cytokine stimulus	2.4996e-11	3.52943e-08	3.9141e-12	1.13509e-10	[5]	Group21	6.59218	59	[9930111J21Rik2, Adamts12, Adamts7, Aim2, Apobec3, Ccl2, Ccl20, Ccl7, Ccl9, Cldn1, Csf3, Cxcl12, Edn1, Fas, Foxf1, Gbp2, Gbp4, Gbp9, Gfra2, Gldc, Hist2h2be, Ifi202b, Ifi207, Ifi47, Il12rb1, Il13ra2, Il15, Il18rap, Il1rl1, Il2rg, Il7, Klf4, Lepr, Map3k5, Nkx6-1, Nr1h4, Nrp2, Osr1, Otx2, Pde1b, Pde2a, Pdgfb, Plcb1, Postn, Ppargc1a, Ppbp, Ptk2b, Ptprn, Robo1, Rpl3, Serpine1, Slc12a2, Stk39, Thbs1, T…
GO:0030198	extracellular matrix organization	3.1295e-11	4.41573e-08	2.11851e-13	7.62664e-12	[4]	Group06	10.473	31	[Adamts9, Adtrp, Ccn1, Col11a1, Col12a1, Col27a1, Col2a1, Col3a1, Col4a1, Col4a2, Col4a6, Col6a4, Emilin1, Foxf1, Foxf2, Gpm6b, Grem1, Itgb3, Lamc2, Mkx, Mmp10, Mmp13, Mmp3, Mmp9, Olfml2b, Pdgfra, Pdpn, Postn, Smoc1, Tnfrsf11b, Tnfrsf1b]
GO:0034097	response to cytokine	3.53057e-11	4.97811e-08	3.9141e-12	1.13509e-10	[4]	Group21	6.2439	64	[9930111J21Rik2, Adamts12, Adamts7, Aim2, Apobec3, Ccl2, Ccl20, Ccl7, Ccl9, Cldn1, Col3a1, Csf3, Cxcl12, Edn1, Fas, Foxf1, Gbp2, Gbp4, Gbp9, Gfra2, Ggt1, Gldc, Gnao1, Hist2h2be, Ifi202b, Ifi207, Ifi47, Il12rb1, Il13ra2, Il15, Il18rap, Il1rl1, Il2rg, Il7, Klf4, Lepr, Map3k5, Nkx6-1, Nr1h4, Nrp2, Osr1, Otx2, Pde1b, Pde2a, Pdgfb, Plcb1, Postn, Ppargc1a, Ppbp, Ptgs2, Ptk2b, Ptprn, Robo1, Rpl3, Serpin…
GO:0048584	positive regulation of response to stimulus	3.62158e-11	5.10281e-08	4.45191e-22	2.53759e-20	[2, 3, 4]	Group47	4.65116	120	[Adra1d, Afap1l2, Aim2, Akr1c18, Ankrd6, Aoc3, Apoe, Bambi, Blnk, Bmf, Bmp4, Bmper, Bmpr1b, C1s1, C3, Cadm1, Ccl2, Ccl20, Ccl7, Ccl9, Ccn1, Chd5, Clu, Col3a1, Crip2, Csf3, Cxcl12, Dcn, Edn1, Epha4, Fas, Fcgr3, Fyb2, Gas1, Gpnmb, Grem1, Gucy1a2, Herpud1, Hgf, Hpse, Htra3, Ifi202b, Ifi207, Igf1, Igfbp4, Il12rb1, Il15, Il18rap, Il1rl1, Il7, Itgb2, Itgb3, Jag1, Kcnk2, Kcnn4, Lepr, Lurap1l, Lyn, Map3k…
GO:0001667	ameboidal-type cell migration	1.28066e-10	1.80317e-07	1.7142e-17	7.71391e-16	[4, 5]	Group43	8.26271	39	[Adamts9, Adtrp, Angpt2, Apobec3, Apoe, Arhgdib, Bmp4, Bmper, Cenpv, Cxcl12, Dcn, Fat2, Fgf7, Gdnf, Grem1, Hdac9, Igf1, Itgb2, Itgb3, Klf4, Mcc, Mmp9, Nrp2, Pdgfb, Pip5k1b, Pkn2, Plpp3, Plxnd1, Prl2c2, Ptgs2, Ptk2b, Robo1, Sema6d, Serpine1, Serpinf1, Sp100, Thbs1, Vegfc, Wnt5a]
GO:0061448	connective tissue development	2.63216e-10	3.70344e-07	1.1735e-14	4.69399e-13	[4]	Group30	9.62733	31	[Adamts12, Adamts7, Bmp4, Bmpr1b, Ccn1, Cd34, Col11a1, Col12a1, Col27a1, Col2a1, Edn1, Grem1, Id4, Igf1, Itgb3, Itgb8, Maf, Mkx, Mmp13, Nr1h4, Osr1, Pdgfb, Pdgfrb, Postn, Ppargc1a, Prrx1, Prrx2, Rorc, Thbs1, Thrb, Wnt5a]
GO:0002685	regulation of leukocyte migration	2.84913e-10	4.00588e-07	6.87808e-22	3.85173e-20	[3, 4, 5, 6, 7]	Group51	11.2069	26	[Adtrp, Aoc3, Bdkrb1, Ccl2, Ccl20, Ccl7, Cxcl12, Edn1, Emilin1, Grem1, Itgb3, Lyn, Mmp9, Mst1, Mtus1, Osr1, Pawr, Pla2g7, Plcb1, Ptk2b, Serpine1, Slamf8, Stk39, Thbs1, Vegfc, Wnt5a]
GO:0010631	epithelial cell migration	3.31479e-10	4.65728e-07	1.7142e-17	7.71391e-16	[4, 5, 6]	Group43	9.53846	31	[Adamts9, Adtrp, Angpt2, Apoe, Bmp4, Bmper, Dcn, Fat2, Fgf7, Grem1, Hdac9, Igf1, Itgb2, Itgb3, Klf4, Mcc, Mmp9, Pdgfb, Pkn2, Plpp3, Plxnd1, Prl2c2, Ptgs2, Ptk2b, Robo1, Serpine1, Serpinf1, Sp100, Thbs1, Vegfc, Wnt5a]
GO:0098609	cell-cell adhesion	3.41462e-10	4.79413e-07	1.82826e-14	7.13022e-13	[3]	Group24	6.40732	56	[Adgrl3, Adtrp, Amigo2, Bmp4, Cadm1, Cbln1, Ccl2, Ccn1, Cd34, Cdh11, Cdh22, Cdh26, Cldn1, Cxcl12, Ephb6, Fat2, Foxf1, Fstl3, Gpnmb, Igf1, Igsf9, Il12rb1, Il15, Il2rg, Il7, Itgb2, Itgb3, Jag1, Kif26b, Klf4, Lyn, Megf10, Nfkbid, Nlrp3, Nt5e, Ntng2, Pawr, Pcdh1, Pcdh18, Pcdhb14, Pcdhb16, Pcdhb17, Pcdhb5, Pdgfra, Pdpn, Plpp3, Robo1, Robo2, Serpinb8, Slc7a11, Tbx18, Tenm3, Tenm4, Tnfrsf21, Vcam1, Wnt5…
GO:1901701	cellular response to oxygen-containing compound	3.5045e-10	4.91682e-07	7.01656e-09	1.12265e-07	[4]	Group26	5.53869	73	[Adh7, Ahr, Akr1c18, Angpt2, Bmp4, Brinp3, C3, Ccl2, Ccl7, Cldn1, Clu, Col3a1, Col4a1, Col4a6, Cpeb2, Edn1, Epha4, Gbp2, Gdnf, Gjb3, Hdac9, Hgf, Htra3, Igf1, Il15, Il18rap, Irs2, Itgb3, Klf4, Lepr, Lyn, Map3k5, Mgst1, Mmp3, Mmp9, Neurl1a, Nkx6-1, Nlrp3, Nr1d1, Nr1h4, Osr1, Pawr, Pax2, Pde2a, Pde3b, Pdgfb, Pdgfra, Pdgfrb, Piwil4, Plcb1, Plscr2, Plscr4, Ppargc1a, Ppargc1b, Ppbp, Ptgs2, Ptk2b, Ptprn…
GO:0001501	skeletal system development	4.33332e-10	6.07531e-07	1.67179e-15	6.85432e-14	[4, 5]	Group57	7.41379	43	[Adamts12, Adamts7, Bmp4, Bmpr1b, Cadm1, Ccn1, Chd7, Col11a1, Col12a1, Col27a1, Col2a1, Col3a1, Edn1, Etl4, Gas1, Grem1, Hapln4, Igf1, Itgb8, Maf, Meis1, Mmp13, Mmp9, Npr3, Osr1, P2rx7, Pappa2, Pdgfra, Pdgfrb, Postn, Ppargc1a, Ppargc1b, Prrx1, Prrx2, Rdh10, Sox11, Spns2, Thbs1, Thrb, Tmem119, Vdr, Wnt5a, Xylt1]
GO:0090132	epithelium migration	4.48765e-10	6.2872e-07	1.7142e-17	7.71391e-16	[3]	Group43	9.42249	31	[Adamts9, Adtrp, Angpt2, Apoe, Bmp4, Bmper, Dcn, Fat2, Fgf7, Grem1, Hdac9, Igf1, Itgb2, Itgb3, Klf4, Mcc, Mmp9, Pdgfb, Pkn2, Plpp3, Plxnd1, Prl2c2, Ptgs2, Ptk2b, Robo1, Serpine1, Serpinf1, Sp100, Thbs1, Vegfc, Wnt5a]
GO:0090596	sensory organ morphogenesis	4.48765e-10	6.2872e-07	1.67179e-15	6.85432e-14	[4, 5, 6, 7]	Group57	9.42249	31	[Aqp5, Bcar3, Bhlhe22, Bmp4, Chd7, Col11a1, Col2a1, Edn1, Foxf2, Gas1, Jag1, Mafb, Meis1, Myo3b, Osr1, Otx1, Otx2, Pax2, Pdgfb, Prdm1, Prrx1, Prrx2, Ptprq, Sall1, Sox11, Tbx18, Tenm3, Thrb, Tspan12, Whrn, Wnt5a]
GO:0051960	regulation of nervous system development	4.54112e-10	6.35757e-07	2.94015e-20	1.44068e-18	[4, 5, 6]	Group61	5.72873	68	[Adgrl2, Adgrl3, Amigo2, Apobec3, Apoe, Aspa, Avil, Bhlhb9, Bmp4, Brinp3, Cbln1, Chd7, Col3a1, Crip2, Cxcl12, Dcn, Epha4, Fas, Herpud1, Hey1, Hgf, Id4, Igf1, Jag1, Klf4, Lrrtm4, Lyn, Meis1, Mmd, Mycl, Neurl1a, Nkx6-1, Nrep, Nrg1, Ntng2, Olfm1, P2ry2, Pax2, Pdlim5, Plxnd1, Ppp1r9a, Prl2c2, Prrx1, Ptk2b, Rac3, Rap1gap2, Rgs16, Rgs2, Robo1, Robo2, Rpl3, Sall1, Sema6d, Serpinf1, Slc6a4, Sox11, Syt1, …
GO:0051272	positive regulation of cellular component movement	5.23584e-10	7.32494e-07	2.613e-12	8.1003e-11	[3, 4, 5]	Group56	7.05521	46	[Aoc3, Apobec3, Bdkrb1, Bmp4, Ccl2, Ccl20, Ccl7, Ccn1, Cemip, Cxcl12, Edn1, Fgf7, Foxf1, Gpnmb, Hdac9, Hgf, Igf1, Irs2, Itgb3, Lamc2, Lyn, Mmp3, Mmp9, Mylk, Onecut2, Osr1, P2ry2, Pawr, Pdgfb, Pdgfra, Pdgfrb, Pdpn, Pla2g7, Plpp3, Postn, Prl2c2, Ptgs2, Ptk2b, Rnf207, Sema6d, Serpine1, Stk39, Thbs1, Tubb2b, Vegfc, Wnt5a]
GO:0010604	positive regulation of macromolecule metabolic process	5.3e-10	7.40939e-07	2.71744e-20	1.35872e-18	[3, 4, 5]	Group53	4.14234	149	[Adra1d, Adtrp, Afap1l2, Ahr, Aim2, Ank2, Ankrd6, Apobec3, Apoe, Areg, Arnt2, Bambi, Bcar3, Bmp4, Bmper, Bmpr1b, C3, Cavin4, Ccl2, Ccl20, Ccl7, Ccl9, Ccn1, Cd34, Cemip, Chd7, Clu, Cotl1, Crip2, Csf3, Dcn, Ebf1, Ebf4, Ecscr, Edn1, Emilin1, En1, En2, Epha4, Etv1, Fam20a, Fas, Fcgr3, Fgf7, Foxf1, Foxf2, Fstl3, Gdnf, Gpnmb, Grem1, Herpud1, Hey1, Hgf, Hlf, Hmga1b, Hpse, Id4, Igf1, Igfbp4, Il15, Il2rg,…
GO:0010647	positive regulation of cell communication	5.70604e-10	7.97133e-07	1.56772e-24	9.56306e-23	[3, 4, 5]	Group52	4.8768	95	[Adra1d, Afap1l2, Akr1c18, Ankrd6, Apoe, Bambi, Blnk, Bmf, Bmp4, Bmper, Bmpr1b, C3, Cacna1b, Cacnb2, Ccl2, Ccl20, Ccl7, Ccl9, Ccn1, Chd5, Clu, Col3a1, Csf3, Dcn, Edn1, Epha4, Fas, Gas1, Gpnmb, Grem1, Gucy1a2, Hcar2, Hgf, Hpse, Htra3, Igf1, Igfbp4, Il15, Il7, Irs2, Itgb3, Jag1, Kcnn4, Lepr, Lurap1l, Lyn, Map3k5, Map3k9, Mmp9, Mst1, Nell2, Neurl1a, Nkx6-1, Nr1h4, Nrg1, P2rx7, P2ry10b, Pawr, Pdgfb, …
GO:0030335	positive regulation of cell migration	6.37565e-10	8.9004e-07	2.613e-12	8.1003e-11	[4, 5, 6, 7]	Group56	7.21311	44	[Aoc3, Apobec3, Bdkrb1, Bmp4, Ccl2, Ccl20, Ccl7, Ccn1, Cemip, Cxcl12, Edn1, Fgf7, Foxf1, Gpnmb, Hdac9, Hgf, Igf1, Irs2, Itgb3, Lamc2, Lyn, Mmp3, Mmp9, Mylk, Onecut2, Osr1, P2ry2, Pawr, Pdgfb, Pdgfra, Pdgfrb, Pdpn, Pla2g7, Plpp3, Postn, Prl2c2, Ptgs2, Ptk2b, Sema6d, Serpine1, Stk39, Thbs1, Vegfc, Wnt5a]
GO:0003170	heart valve development	7.67461e-10	1.07061e-06	1.6292e-18	7.4943e-17	[3, 5, 6, 7]	Group55	21.5385	14	[Adamts9, Bmp4, Ccn1, Emilin1, Herpud1, Hey1, Jag1, Olfm1, Pde2a, Prdm1, Robo1, Robo2, Tbx20, Tnfrsf1b]
GO:0003231	cardiac ventricle development	9.3885e-10	1.30876e-06	1.6292e-18	7.4943e-17	[4, 6, 7, 8]	Group55	13.0435	21	[Ahr, Bmp4, Ccn1, Chd7, Col11a1, Foxf1, Herpud1, Hey1, Jag1, Kcnk2, Lmo4, Nrg1, Pde2a, Prdm1, Robo1, Robo2, Sall1, Sox11, Tbx20, Tnnt2, Wnt5a]
GO:0023056	positive regulation of signaling	9.46691e-10	1.31874e-06	1.56772e-24	9.56306e-23	[2, 3, 4]	Group52	4.85933	95	[Adra1d, Afap1l2, Akr1c18, Ankrd6, Apoe, Bambi, Blnk, Bmf, Bmp4, Bmper, Bmpr1b, C3, Cacna1b, Cacnb2, Ccl2, Ccl20, Ccl7, Ccl9, Ccn1, Chd5, Clu, Col3a1, Csf3, Dcn, Edn1, Epha4, Fas, Gas1, Gpnmb, Grem1, Gucy1a2, Hcar2, Hgf, Hpse, Htra3, Igf1, Igfbp4, Il15, Il7, Irs2, Itgb3, Jag1, Kcnn4, Lepr, Lurap1l, Lyn, Map3k5, Map3k9, Mmp9, Mst1, Nell2, Neurl1a, Nkx6-1, Nr1h4, Nrg1, P2rx7, P2ry10b, Pawr, Pdgfb, …
GO:0060840	artery development	1.00567e-09	1.39989e-06	2.3129e-12	7.63258e-11	[4, 6, 7, 8, 9]	Group27	15.3846	18	[Adamts9, Apoe, Bmp4, Chd7, Col3a1, Foxf1, Herpud1, Hey1, Jag1, Mylk, Pde2a, Pdgfrb, Plxnd1, Prdm1, Prrx1, Prrx2, Robo1, Robo2]
GO:0002009	morphogenesis of an epithelium	1.05698e-09	1.47026e-06	4.62455e-17	2.0348e-15	[4, 5]	Group45	7.09677	44	[Adamts12, Ahr, Ankrd6, Areg, Bmp4, Ccn1, Col4a1, Cxcl12, Cyp7b1, Edn1, Epha4, Fgf7, Foxf1, Foxf2, Foxq1, Gdnf, Grem1, Hey1, Hgf, Id4, Igf1, Jag1, Kif26b, Klf4, Lmo4, Mst1, Osr1, Pax2, Pdgfb, Pdgfra, Pdpn, Plxnd1, Rac3, Rdh10, Robo1, Sall1, Slc12a2, Slc6a4, Sox11, Tbx18, Tbx20, Vdr, Vegfc, Wnt5a]
GO:0048666	neuron development	1.08812e-09	1.51249e-06	1.68333e-23	1.01e-21	[4, 5, 7, 8, 9]	Group38	5.39941	73	[Apobec3, Apoe, Areg, Avil, Bhlhb9, Bhlhe22, Bmp4, Bmpr1b, C3, Cdh11, Clu, Crip2, Cxcl12, Dcn, En1, En2, Epha4, Ephb6, Etv1, Fas, Gas1, Gdnf, Gnao1, Gpm6b, Hey1, Hgf, Hs6st1, Igsf9, Kif5c, Klf4, Lyn, Myo3b, Neurl1a, Nkx6-1, Nrep, Nrp2, Ntng2, Olfm1, Onecut2, Otx2, P2ry2, Pdgfb, Pdlim5, Plxnd1, Postn, Ppp1r9a, Prdm1, Prex2, Prickle2, Prrx1, Ptk2b, Ptprq, Rac3, Rap1gap2, Rgs2, Robo1, Robo2, Sema6d,…
GO:0003205	cardiac chamber development	1.12957e-09	1.56898e-06	1.6292e-18	7.4943e-17	[3, 5, 6, 7]	Group55	11.3208	24	[Ahr, Ank2, Bmp4, Ccn1, Chd7, Col11a1, Foxf1, Herpud1, Hey1, Jag1, Kcnk2, Lmo4, Nrg1, Nrp2, Pde2a, Plxnd1, Prdm1, Robo1, Robo2, Sall1, Sox11, Tbx20, Tnnt2, Wnt5a]
GO:1902531	regulation of intracellular signal transduction	1.22974e-09	1.70688e-06	1.56772e-24	9.56306e-23	[4, 5, 6]	Group52	4.96334	88	[Adra1d, Akr1c18, Ankrd6, Apoe, Arhgap26, Arhgdib, Arhgef33, Bmp4, Bmper, C3, Cavin4, Ccl2, Ccl20, Ccl7, Ccl9, Ccn1, Chd5, Clu, Col3a1, Csf3, Cxcl12, Dcn, Dusp4, Edn1, Emilin1, Epha4, Fas, Gpnmb, Grem1, Gucy1a2, Herpud1, Hgf, Hpse, Igf1, Igfbp4, Inpp4b, Itgb3, Klf4, Lbh, Lepr, Lurap1l, Lyn, Map3k5, Map3k9, Mmp3, Mmp9, Mob3b, Mst1, Ndrg1, Nfkbid, Nlrc3, Nlrp3, Nr1h4, Nrg1, P2rx7, P2ry10b, Pde2a, P…
GO:0043542	endothelial cell migration	1.56961e-09	2.17705e-06	1.7142e-17	7.71391e-16	[5, 6, 7]	Group43	10.7296	25	[Adamts9, Adtrp, Angpt2, Apoe, Bmp4, Bmper, Dcn, Grem1, Hdac9, Igf1, Itgb2, Itgb3, Klf4, Pdgfb, Plpp3, Plxnd1, Prl2c2, Ptgs2, Ptk2b, Robo1, Serpinf1, Sp100, Thbs1, Vegfc, Wnt5a]
GO:0010628	positive regulation of gene expression	1.86421e-09	2.5838e-06	4.45191e-22	2.53759e-20	[4, 5, 6]	Group47	4.64269	102	[Adtrp, Afap1l2, Ahr, Ank2, Apobec3, Apoe, Arnt2, Bambi, Bmp4, Bmpr1b, C3, Cavin4, Ccn1, Cd34, Chd7, Clu, Cotl1, Crip2, Csf3, Dcn, Ebf1, Ebf4, Edn1, Emilin1, En1, En2, Etv1, Fgf7, Foxf1, Foxf2, Fstl3, Gdnf, Grem1, Herpud1, Hey1, Hlf, Hpse, Id4, Igf1, Il2rg, Il7, Itgb3, Itgb8, Jag1, Khdrbs3, Klf4, Lbh, Lmo4, Maf, Mafb, Maml3, Map3k5, Meis1, Meox1, Mkx, Mst1, Nkx6-1, Nlrp3, Nr1d1, Nr1h4, Nrg1, Olfm…
GO:2000147	positive regulation of cell motility	2.10113e-09	2.91007e-06	2.613e-12	8.1003e-11	[3, 4, 5, 6]	Group56	6.94006	44	[Aoc3, Apobec3, Bdkrb1, Bmp4, Ccl2, Ccl20, Ccl7, Ccn1, Cemip, Cxcl12, Edn1, Fgf7, Foxf1, Gpnmb, Hdac9, Hgf, Igf1, Irs2, Itgb3, Lamc2, Lyn, Mmp3, Mmp9, Mylk, Onecut2, Osr1, P2ry2, Pawr, Pdgfb, Pdgfra, Pdgfrb, Pdpn, Pla2g7, Plpp3, Postn, Prl2c2, Ptgs2, Ptk2b, Sema6d, Serpine1, Stk39, Thbs1, Vegfc, Wnt5a]
GO:0048839	inner ear development	2.20964e-09	3.05814e-06	1.67179e-15	6.85432e-14	[3, 6, 7, 8]	Group57	10.1961	26	[Bmp4, Bmper, Chd7, Col11a1, Col2a1, Herpud1, Hey1, Igf1, Jag1, Kcnk2, Lmo4, Maf, Mafb, Mycl, Myo3b, Otx1, Otx2, Pax2, Pdgfrb, Prrx1, Prrx2, Ptprq, Ror1, Tbx18, Whrn, Wnt5a]
GO:0061061	muscle structure development	2.29347e-09	3.17187e-06	4.01514e-20	1.92727e-18	[3]	Group48	6.49007	49	[Adra1d, Ank2, Bmp4, Cavin4, Ccl9, Chd7, Col11a1, Col3a1, Cotl1, Cxcl12, Dcn, Edn1, Epha4, Etv1, Foxf1, Grem1, Hdac9, Herpud1, Hey1, Hlf, Igf1, Jag1, Jph1, Kcnab1, Kcnk2, Map3k5, Mapk12, Megf10, Meis1, Mkx, Mylk, Neurl1a, Nrg1, Pdgfb, Pdgfra, Pdgfrb, Pdlim5, Plcb1, Plpp7, Prl2c2, Rgs2, Smarca2, Smyd3, Sox11, Tbx18, Tbx20, Tnnt2, Ttn, Wnt5a]
GO:0033993	response to lipid	3.115e-09	4.30493e-06	2.03063e-13	7.51334e-12	[4]	Group22	5.6042	64	[Adtrp, Ahr, Akr1c18, Aldh3a1, Areg, Arnt2, Bdkrb1, Bmp4, Brinp3, Cacna1b, Ccl2, Cldn1, Clu, Cyp7b1, Dcn, Edn1, Fas, Gbp2, Gdnf, Ggt1, Gjb3, Gldc, Htra3, Igf1, Il15, Klf4, Lbh, Lyn, Mgst1, Nlrc3, Nlrp3, Nr1d1, Nr1h4, Osr1, P2rx7, Pax2, Pde2a, Pdgfrb, Plcb1, Plscr2, Plscr4, Postn, Ppargc1a, Ppargc1b, Ppbp, Ptgs2, Ptk2b, Rac3, Rorc, Serpine1, Serpinf1, Slc6a4, Slpi, Smyd3, Spon2, Stc2, Thbs1, Thrb,…
GO:0060537	muscle tissue development	3.26985e-09	4.51566e-06	4.01514e-20	1.92727e-18	[4]	Group48	7.50988	38	[Adamts9, Adra1d, Ahr, Bmp4, Cavin4, Chd7, Col11a1, Col3a1, Cotl1, Dcn, Edn1, Epha4, Grem1, Hdac9, Herpud1, Hey1, Hlf, Igf1, Kcnab1, Kcnk2, Megf10, Meis1, Mylk, Neurl1a, Nrg1, Osr1, Pdgfra, Pdgfrb, Pdlim5, Ppargc1a, Rgs2, Sox11, Tbx18, Tbx20, Tenm4, Tnnt2, Ttn, Wnt5a]
GO:0048568	embryonic organ development	3.46536e-09	4.7822e-06	4.08667e-12	1.14427e-10	[4, 5, 6]	Group25	7.24638	40	[Ahr, Bmp4, Ccn1, Chd7, Col11a1, Col2a1, Edn1, En1, En2, Foxf1, Foxf2, Gas1, Gdnf, Herpud1, Hey1, Hs6st1, Mafb, Mst1, Myo3b, Osr1, Otx1, Otx2, Pax2, Pdgfb, Pdgfra, Pdgfrb, Postn, Prdm1, Prrx1, Prrx2, Ptprq, Rac3, Rdh10, Sall1, Sox11, Tbx18, Tbx20, Vcam1, Whrn, Wnt5a]
GO:0010959	regulation of metal ion transport	3.64712e-09	5.02938e-06	4.2659e-22	2.47422e-20	[5, 6, 7]	Group50	7.75862	36	[Ahr, Ank2, Bdkrb1, Bmp4, C3, Cacna1b, Cacna1c, Cacnb2, Cemip, Chd7, Cxcl12, Gem, Gnao1, Igf1, Itgb3, Kcnab1, Lyn, Mylk, Neto2, Osr1, P2rx7, Pawr, Pdgfb, Pdgfrb, Plcb1, Plcb4, Ptgs2, Ptk2b, Rnf207, Rpl3, Serpine1, Slc6a4, Stc2, Stk39, Trpv3, Vdr]
GO:0035265	organ growth	3.7485e-09	5.16543e-06	5.25321e-12	1.36583e-10	[2, 3]	Group15	10.2881	25	[Adra1d, Ahr, Cacna1c, Col12a1, Col27a1, Edn1, Epha4, Fgf7, Herpud1, Igf1, Il7, Kcnk2, Lepr, Meis1, Mmp13, Mst1, Pdgfra, Pdgfrb, Pdlim5, Rgs2, Slc6a4, Tbx20, Tenm4, Thbs1, Ttn]
GO:0040017	positive regulation of locomotion	3.77347e-09	5.19607e-06	3.17699e-21	1.74734e-19	[2, 3, 4]	Group60	6.71642	45	[Aoc3, Apobec3, Bdkrb1, Bmp4, Ccl2, Ccl20, Ccl7, Ccn1, Cemip, Cxcl12, Edn1, Fgf7, Foxf1, Gpnmb, Hdac9, Hgf, Igf1, Irs2, Itgb3, Lamc2, Lyn, Mmp3, Mmp9, Mylk, Onecut2, Osr1, P2ry2, Pawr, Pdgfb, Pdgfra, Pdgfrb, Pdpn, Pla2g7, Plpp3, Postn, Prl2c2, Ptgs2, Ptk2b, Sema6d, Serpine1, Stk39, Thbs1, Tubb2b, Vegfc, Wnt5a]
GO:0060284	regulation of cell development	4.78919e-09	6.58993e-06	1.93358e-20	9.86124e-19	[4, 5]	Group46	5.46358	66	[Apobec3, Apoe, Aspa, Avil, Bhlhb9, Bmp4, Brinp3, Chd7, Col3a1, Crip2, Cxcl12, Dcn, Edn1, Epha4, Fas, Hdac9, Herpud1, Hey1, Hgf, Id4, Igf1, Itgb3, Jag1, Klf4, Lyn, Meis1, Mmd, Mycl, Neurl1a, Nkx6-1, Nrep, Nrg1, Olfm1, P2ry2, Pdlim5, Pdpn, Plxnd1, Postn, Ppp1r9a, Prl2c2, Prrx1, Ptk2b, Rac3, Rap1gap2, Rgs16, Rgs2, Robo1, Robo2, Rpl3, Sall1, Sema6d, Serpinf1, Slamf8, Slc6a4, Sox11, Syt1, Tenm3, Tenm…
GO:0030595	leukocyte chemotaxis	4.82187e-09	6.63007e-06	2.94015e-20	1.44068e-18	[3, 5, 6]	Group61	10.1626	25	[Ccl2, Ccl20, Ccl7, Ccl9, Cxcl12, Cyp7b1, Edn1, Fcgr3, Grem1, Itgb2, Lyn, Mst1, Mtus1, Osr1, Pdgfb, Pla2g7, Ppbp, Ptk2b, Serpine1, Slamf8, Slc12a2, Stk39, Thbs1, Vegfc, Wnt5a]
GO:0051924	regulation of calcium ion transport	4.8763e-09	6.70004e-06	2.613e-12	8.1003e-11	[6, 7, 8, 9]	Group56	9.24092	28	[Ahr, Ank2, Bdkrb1, Bmp4, Cacna1b, Cacna1c, Cacnb2, Cemip, Chd7, Cxcl12, Gem, Gnao1, Igf1, Itgb3, Lyn, Mylk, P2rx7, Pawr, Pdgfb, Pdgfrb, Ptgs2, Ptk2b, Rpl3, Serpine1, Slc6a4, Stc2, Trpv3, Vdr]
GO:0008284	positive regulation of cell population proliferation	4.89749e-09	6.72426e-06	5.08362e-12	1.37258e-10	[2, 3, 4, 5]	Group32	5.52721	65	[Akr1c18, Aldh3a1, Areg, Arnt2, BC080695, Bambi, Bmp4, Ccl2, Ccn1, Cd248, Clu, Crip2, Csf3, Cxcl12, Cyp7b1, Dppa2, Edn1, Fgf7, Foxf1, Gas1, Gdnf, Gm7942, Grem1, Herpud1, Hpse, Id4, Igf1, Il12rb1, Il15, Il7, Irs2, Itgb3, Lamc2, Lbh, Lyn, Map3k5, Mmp9, Mst1, Nrg1, Osr1, Pax2, Pdgfb, Pdgfra, Pdgfrb, Postn, Ppargc1a, Prl2c2, Prl2c3, Prl2c5, Prrx1, Prrx2, Ptgs2, Ptk2b, Ptprn, Rpl3, Serpine1, Sox11, Tb…
GO:0071363	cellular response to growth factor stimulus	5.13938e-09	7.05123e-06	2.02359e-14	7.68965e-13	[5]	Group34	6.48276	47	[Adamts12, Adamts7, Akr1c18, Angpt2, Apobec3, Aspn, Bambi, Bmp4, Bmper, Bmpr1b, Ccl2, Ccn1, Cldn1, Col2a1, Col3a1, Col4a2, Dcn, Edn1, Emilin1, Fgf7, Fstl3, Gas1, Gdnf, Grem1, Hgf, Htra3, Itgb3, Klf4, Nrep, Nrp2, Onecut2, Pax2, Pdgfb, Pdgfra, Pdgfrb, Postn, Ppargc1a, Robo1, Serpine1, Sox11, Thbs1, Tnfrsf1b, Vcam1, Vegfc, Wnt5a, Xdh, Zfp423]
GO:0050920	regulation of chemotaxis	5.23924e-09	7.183e-06	3.17699e-21	1.74734e-19	[3, 4, 5]	Group60	10.1215	25	[Angpt2, Ccl2, Ccl7, Cxcl12, Edn1, Grem1, Lyn, Mst1, Mtus1, Osr1, Pdgfb, Pdgfra, Pdgfrb, Pla2g7, Ptk2b, Robo1, Robo2, Sema6d, Serpine1, Slamf8, Stk39, Thbs1, Tubb2b, Vegfc, Wnt5a]
GO:0042325	regulation of phosphorylation	6.17345e-09	8.45763e-06	3.52736e-21	1.90477e-19	[6, 7]	Group58	4.89631	85	[Adra1d, Adtrp, Afap1l2, Ankrd6, Apoe, Areg, Bcar3, Bdkrb1, Bmp4, Bmper, C3, Ccl2, Ccl20, Ccl7, Ccl9, Ccn1, Cemip, Clu, Csf3, Dusp4, Edn1, Emilin1, Epha4, Fam20a, Fas, Fgf7, Gbp4, Gdnf, Gfra2, Gpnmb, Grem1, Hgf, Igf1, Igfbp4, Il15, Il7, Irs2, Itgb2, Itgb3, Klf4, Lbh, Lepr, Lmo4, Lyn, Map3k5, Map3k9, Mmd, Mmp9, Mst1, Ndrg1, Neurl1a, Nrg1, Osr1, P2rx7, Pard6g, Pdgfb, Pdgfra, Pdgfrb, Plcb1, Plpp3, P…
GO:0045778	positive regulation of ossification	6.28453e-09	8.60353e-06	1.1735e-14	4.69399e-13	[3, 4, 5]	Group30	14.6552	17	[Bmp4, Bmpr1b, Ccn1, Gdpd2, Gpm6b, Hey1, Id4, Igf1, Jag1, Lmo4, Osr1, P2rx7, Postn, Sox11, Thrb, Tmem119, Wnt5a]
GO:0034612	response to tumor necrosis factor	6.9071e-09	9.44891e-06	3.58053e-13	1.21738e-11	[5]	Group33	10.3448	24	[Adamts12, Adamts7, Aim2, Apobec3, Ccl2, Ccl20, Ccl7, Ccl9, Cldn1, Edn1, Fas, Ggt1, Hist2h2be, Map3k5, Nr1h4, Postn, Ppargc1a, Ptgs2, Ptk2b, Thbs1, Tnfrsf1b, Tnfrsf21, Ubd, Vcam1]
GO:1901700	response to oxygen-containing compound	7.35972e-09	1.00607e-05	7.01656e-09	1.12265e-07	[3]	Group26	4.69627	92	[Adgrl3, Adh7, Ahr, Akr1c18, Aldh3a1, Angpt2, Areg, Arnt2, Bdkrb1, Bmp4, Brinp3, C3, Cacna1b, Ccl2, Ccl7, Cldn1, Clu, Col3a1, Col4a1, Col4a6, Cpeb2, Cxcl12, Dcn, Edn1, Epha4, Gbp2, Gdnf, Ggt1, Gjb3, Gldc, Gnao1, Hdac9, Hgf, Htra3, Igf1, Il15, Il18rap, Irs2, Itgb3, Jag1, Klf4, Lepr, Lrp11, Lyn, Map3k5, Mgst1, Mmp3, Mmp9, Neurl1a, Nkx6-1, Nlrc3, Nlrp3, Nr1d1, Nr1h4, Osr1, P2rx7, Pawr, Pax2, Pde2a, …
GO:0001932	regulation of protein phosphorylation	7.41606e-09	1.01303e-05	3.52736e-21	1.90477e-19	[6, 7, 8]	Group58	4.98753	80	[Adra1d, Adtrp, Afap1l2, Ankrd6, Apoe, Areg, Bcar3, Bdkrb1, Bmp4, Bmper, C3, Ccl2, Ccl20, Ccl7, Ccl9, Ccn1, Cemip, Clu, Csf3, Dusp4, Edn1, Emilin1, Epha4, Fam20a, Fas, Fgf7, Gbp4, Gdnf, Gfra2, Gpnmb, Grem1, Hgf, Igf1, Igfbp4, Il15, Il7, Itgb2, Itgb3, Klf4, Lbh, Lepr, Lyn, Map3k5, Map3k9, Mmd, Mmp9, Mst1, Ndrg1, Neurl1a, Nrg1, Osr1, P2rx7, Pard6g, Pdgfb, Pdgfra, Pdgfrb, Plcb1, Plpp3, Ppargc1a, Ppp…
GO:0060326	cell chemotaxis	8.47809e-09	1.15726e-05	2.94015e-20	1.44068e-18	[4, 5]	Group61	8.54701	30	[Ccl2, Ccl20, Ccl7, Ccl9, Cxcl12, Cyp7b1, Edn1, Fcgr3, Grem1, Hgf, Itgb2, Lyn, Mst1, Mtus1, Osr1, Pdgfb, Pdgfra, Pdgfrb, Pip5k1b, Pla2g7, Ppbp, Ptk2b, Serpine1, Slamf8, Slc12a2, Stk39, Thbs1, Vcam1, Vegfc, Wnt5a]
GO:0071229	cellular response to acid chemical	9.67649e-09	1.31987e-05	7.01656e-09	1.12265e-07	[4]	Group26	10.1695	24	[Akr1c18, Brinp3, Ccl2, Cldn1, Col3a1, Col4a1, Col4a6, Edn1, Gjb3, Htra3, Klf4, Lyn, Mmp3, Neurl1a, Nr1h4, Osr1, Pax2, Pdgfb, Pdgfra, Plcb1, Ppargc1a, Ptk2b, Serpinf1, Slc6a4]
GO:0045596	negative regulation of cell differentiation	1.1584e-08	1.5789e-05	1.93358e-20	9.86124e-19	[3, 4, 5]	Group46	5.87595	54	[Adamts12, Adamts7, Ahr, Apobec3, Apoe, Areg, BC080695, Bmp4, Ccl9, Clec2d, Col3a1, Cotl1, Crip2, Epha4, Fas, Fstl3, Gm7942, Grem1, Hey1, Id4, Igf1, Inpp4b, Itgb3, Jag1, Lbh, Lyn, Mafb, Meis1, Mkx, Mmp9, Nfkbid, Nkx6-1, Nrg1, Osr1, Pawr, Pdgfb, Plpp7, Postn, Prl2c2, Ptk2b, Rac3, Rap1gap2, Rgs2, Rpl3, Sall1, Sema6d, Slc6a4, Sox11, Thrb, Trib2, Trib3, Wnt5a, Xdh, Xylt1]
GO:0044093	positive regulation of molecular function	1.2664e-08	1.72484e-05	1.11497e-16	4.79436e-15	[3]	Group49	4.72864	88	[Adra1d, Afap1l2, Aim2, Ank2, Apobec3, Apoe, Arhgap26, Arhgap9, Arhgdib, Bambi, Bmp4, Cacna1c, Cacnb2, Cavin4, Ccl2, Ccl20, Ccl7, Ccl9, Ccn1, Cemip, Cln5, Clu, Cotl1, Csf3, Edn1, Epha4, Ephb6, Fam20a, Fas, Gdnf, Gnao1, Grem1, Herpud1, Hgf, Igf1, Il18rap, Itgb2, Itgb3, Klf4, Lmo4, Lyn, Map3k5, Map3k9, Mmd, Mmp9, Mst1, Neurl1a, Nlrp2, Nlrp3, Npr3, Nrg1, Osr1, P2rx7, Pawr, Pdgfb, Pdgfra, Pdgfrb, Pip…
GO:0030336	negative regulation of cell migration	1.30306e-08	1.77346e-05	1.7142e-17	7.71391e-16	[4, 5, 6, 7]	Group43	9.09091	27	[Adamts9, Adtrp, Angpt2, Apoe, Arhgdib, Col3a1, Cxcl12, Dcn, Emilin1, Fas, Grem1, Jag1, Klf4, Mcc, Nav3, Nrg1, Pdgfb, Plcb1, Ppargc1a, Robo1, Sema6d, Serpine1, Serpinf1, Slamf8, Sp100, Srgap3, Thbs1]
GO:0003279	cardiac septum development	1.49045e-08	2.02701e-05	4.62455e-17	2.0348e-15	[3, 4, 6, 7, 8]	Group45	13.0435	18	[Ank2, Bmp4, Ccn1, Chd7, Herpud1, Hey1, Jag1, Lmo4, Nrp2, Pde2a, Plxnd1, Prdm1, Robo1, Robo2, Sall1, Sox11, Tbx20, Wnt5a]
GO:0009967	positive regulation of signal transduction	1.55296e-08	2.11048e-05	2.72286e-13	9.53002e-12	[3, 4, 5, 6]	Group41	4.81718	83	[Adra1d, Afap1l2, Akr1c18, Ankrd6, Apoe, Bambi, Blnk, Bmf, Bmp4, Bmper, Bmpr1b, C3, Ccl2, Ccl20, Ccl7, Ccl9, Ccn1, Chd5, Clu, Col3a1, Csf3, Dcn, Edn1, Epha4, Fas, Gas1, Gpnmb, Grem1, Gucy1a2, Hgf, Hpse, Htra3, Igf1, Igfbp4, Il15, Il7, Itgb3, Jag1, Kcnn4, Lepr, Lurap1l, Lyn, Map3k5, Map3k9, Mmp9, Mst1, Neurl1a, Nr1h4, Nrg1, P2rx7, P2ry10b, Pdgfb, Pdgfra, Pdgfrb, Plcb1, Prl2c2, Prl2c3, Prl2c5, Prrx…
GO:0001655	urogenital system development	1.62513e-08	2.20692e-05	4.08667e-12	1.14427e-10	[4, 5]	Group25	7.76471	33	[Ahr, Angpt2, Bmp4, Bmper, Cd34, Col4a1, Cyp7b1, Dact2, Dcn, Epha4, Foxf1, Fstl3, Gdnf, Grem1, Hey1, Id4, Igf1, Itgb3, Jag1, Kif26b, Mmp9, Osr1, Pax2, Pdgfb, Pdgfra, Pdgfrb, Rdh10, Robo2, Sall1, Serpinf1, Sox11, Tbx18, Wnt5a]
GO:0042327	positive regulation of phosphorylation	1.91617e-08	2.60025e-05	2.72286e-13	9.53002e-12	[6, 7, 8]	Group41	5.39629	64	[Adra1d, Adtrp, Afap1l2, Ankrd6, Apoe, Areg, Bcar3, Bmp4, Bmper, C3, Ccl2, Ccl20, Ccl7, Ccl9, Ccn1, Cemip, Clu, Csf3, Edn1, Epha4, Fam20a, Fas, Fgf7, Gdnf, Gpnmb, Grem1, Hgf, Igf1, Igfbp4, Il15, Itgb3, Lepr, Lmo4, Lyn, Map3k5, Map3k9, Mmd, Mmp9, Mst1, Neurl1a, Nrg1, Osr1, P2rx7, Pdgfb, Pdgfra, Pdgfrb, Plcb1, Plpp3, Ppargc1a, Ppargc1b, Ppp1r9a, Ptgs2, Ptk2b, Robo1, Rpl3, Sh3rf3, Smyd3, Stk39, Thbs…
GO:0050767	regulation of neurogenesis	1.92469e-08	2.60987e-05	2.94015e-20	1.44068e-18	[5, 6, 7, 8]	Group61	5.55556	59	[Apobec3, Apoe, Aspa, Avil, Bhlhb9, Bmp4, Brinp3, Chd7, Col3a1, Crip2, Cxcl12, Dcn, Epha4, Fas, Herpud1, Hey1, Hgf, Id4, Igf1, Jag1, Klf4, Lyn, Meis1, Mmd, Mycl, Neurl1a, Nkx6-1, Nrep, Nrg1, Olfm1, P2ry2, Pdlim5, Plxnd1, Ppp1r9a, Prl2c2, Prrx1, Ptk2b, Rac3, Rap1gap2, Rgs16, Rgs2, Robo1, Robo2, Rpl3, Sall1, Sema6d, Serpinf1, Slc6a4, Sox11, Syt1, Tenm3, Tenm4, Thrb, Tnfrsf21, Tubb2b, Vegfc, Vldlr, …
GO:0072210	metanephric nephron development	2.02887e-08	2.74911e-05	1.52386e-11	3.50488e-10	[4, 6, 7, 8, 9]	Group39	23.4043	11	[Bmp4, Cd34, Gdnf, Grem1, Kif26b, Osr1, Pax2, Pdgfb, Pdgfra, Pdgfrb, Sall1]
GO:0070848	response to growth factor	2.04756e-08	2.7724e-05	2.02359e-14	7.68965e-13	[4]	Group34	6.22517	47	[Adamts12, Adamts7, Akr1c18, Angpt2, Apobec3, Aspn, Bambi, Bmp4, Bmper, Bmpr1b, Ccl2, Ccn1, Cldn1, Col2a1, Col3a1, Col4a2, Dcn, Edn1, Emilin1, Fgf7, Fstl3, Gas1, Gdnf, Grem1, Hgf, Htra3, Itgb3, Klf4, Nrep, Nrp2, Onecut2, Pax2, Pdgfb, Pdgfra, Pdgfrb, Postn, Ppargc1a, Robo1, Serpine1, Sox11, Thbs1, Tnfrsf1b, Vcam1, Vegfc, Wnt5a, Xdh, Zfp423]
GO:0009968	negative regulation of signal transduction	2.16162e-08	2.92467e-05	1.34387e-20	6.9881e-19	[3, 4, 5, 6]	Group42	5.23847	67	[Adamts12, Adra1d, Ankrd6, Apoe, Aspn, Bambi, Bmf, Bmp4, Bmper, Cbln1, Chac1, Clu, Col2a1, Cxcl12, Cyp7b1, Dact2, Dcn, Dlk2, Dusp4, Emilin1, Fstl3, Gas1, Gdnf, Grem1, Herpud1, Hey1, Hgf, Hist2h2be, Htra3, Igf1, Il7, Klf4, Lbh, Lepr, Lyn, Mcc, Mmp3, Mmp9, Mst1, Ndrg1, Neurl1a, Nfkbid, Nlrc3, Nlrp3, Nr1d1, Nr1h4, Onecut2, P2rx7, Pawr, Pde2a, Pde3b, Postn, Ptgs2, Rgs16, Rgs17, Rgs2, Rgs20, Robo1, Sa…
GO:0048844	artery morphogenesis	2.1852e-08	2.95438e-05	2.3129e-12	7.63258e-11	[5, 6, 7, 8, 9, 10]	Group27	16.8675	14	[Adamts9, Apoe, Bmp4, Chd7, Col3a1, Foxf1, Herpud1, Hey1, Jag1, Mylk, Pdgfrb, Prdm1, Prrx1, Prrx2]
GO:0019220	regulation of phosphate metabolic process	2.24392e-08	3.03153e-05	3.52736e-21	1.90477e-19	[5, 6]	Group58	4.64636	90	[Adra1d, Adtrp, Afap1l2, Ahr, Ankrd6, Apoe, Areg, Bcar3, Bdkrb1, Bmp4, Bmper, C3, Ccl2, Ccl20, Ccl7, Ccl9, Ccn1, Cemip, Clu, Csf3, Dusp4, Edn1, Emilin1, Epha4, Fam20a, Fas, Fgf7, Gbp4, Gdnf, Gfra2, Gpnmb, Grem1, Hgf, Igf1, Igfbp4, Il15, Il7, Irs2, Itgb2, Itgb3, Klf4, Lbh, Lepr, Lmo4, Lyn, Map3k5, Map3k9, Mmd, Mmp9, Mst1, Ndrg1, Neurl1a, Nr1h4, Nrg1, Osr1, P2rx7, Pard6g, Pawr, Pdgfb, Pdgfra, Pdgfr…
GO:0051174	regulation of phosphorus metabolic process	2.26704e-08	3.0605e-05	3.52736e-21	1.90477e-19	[4, 5]	Group58	4.64396	90	[Adra1d, Adtrp, Afap1l2, Ahr, Ankrd6, Apoe, Areg, Bcar3, Bdkrb1, Bmp4, Bmper, C3, Ccl2, Ccl20, Ccl7, Ccl9, Ccn1, Cemip, Clu, Csf3, Dusp4, Edn1, Emilin1, Epha4, Fam20a, Fas, Fgf7, Gbp4, Gdnf, Gfra2, Gpnmb, Grem1, Hgf, Igf1, Igfbp4, Il15, Il7, Irs2, Itgb2, Itgb3, Klf4, Lbh, Lepr, Lmo4, Lyn, Map3k5, Map3k9, Mmd, Mmp9, Mst1, Ndrg1, Neurl1a, Nr1h4, Nrg1, Osr1, P2rx7, Pard6g, Pawr, Pdgfb, Pdgfra, Pdgfr…
GO:1901343	negative regulation of vasculature development	2.34735e-08	3.16657e-05	2.94015e-20	1.44068e-18	[3, 4, 5, 6, 7, 8, 9]	Group61	12.6761	18	[Adamts9, Angpt2, Bmp4, Ccl2, Col4a2, Dcn, Ecscr, Emilin1, Ism1, Klf4, Pde3b, Pdgfb, Serpine1, Serpinf1, Stab1, Thbs1, Thbs2, Xdh]
GO:0035904	aorta development	2.50595e-08	3.37802e-05	2.3129e-12	7.63258e-11	[5, 7, 8, 9, 10]	Group27	18.3099	13	[Adamts9, Chd7, Col3a1, Herpud1, Hey1, Jag1, Mylk, Pde2a, Pdgfrb, Plxnd1, Prdm1, Robo1, Robo2]
GO:0007169	transmembrane receptor protein tyrosine kinase signaling pathway	2.58215e-08	3.47816e-05	2.02359e-14	7.68965e-13	[5, 6, 7]	Group34	6.55226	42	[Adamts12, Afap1l2, Angpt2, Areg, Blnk, Bmp4, Ccl2, Col4a1, Col4a2, Col4a6, Dcn, Emilin1, Epha4, Ephb6, Fgf7, Gdnf, Gfra2, Grem1, Hgf, Igf1, Igfbp4, Irs2, Itgb3, Lepr, Lyn, Mmp9, Neurl1a, Nr1h4, Nrg1, Nrp2, Pdgfb, Pdgfra, Pdgfrb, Plcb1, Postn, Ptk2b, Rgs16, Robo1, Thbs1, Vegfc, Wnt5a, Xdh]
GO:0001934	positive regulation of protein phosphorylation	2.77622e-08	3.73402e-05	2.72286e-13	9.53002e-12	[6, 7, 8, 9]	Group41	5.41741	61	[Adra1d, Adtrp, Afap1l2, Ankrd6, Apoe, Areg, Bcar3, Bmp4, Bmper, C3, Ccl2, Ccl20, Ccl7, Ccl9, Ccn1, Cemip, Clu, Csf3, Edn1, Epha4, Fam20a, Fas, Fgf7, Gdnf, Gpnmb, Grem1, Hgf, Igf1, Igfbp4, Il15, Itgb3, Lepr, Lyn, Map3k5, Map3k9, Mmd, Mmp9, Mst1, Neurl1a, Nrg1, Osr1, P2rx7, Pdgfb, Pdgfra, Pdgfrb, Plcb1, Plpp3, Ppp1r9a, Ptgs2, Ptk2b, Robo1, Rpl3, Sh3rf3, Smyd3, Stk39, Thbs1, Tnfrsf1b, Vegfc, Vldlr,…
GO:0001817	regulation of cytokine production	2.77497e-08	3.73511e-05	4.2659e-22	2.47422e-20	[3, 4]	Group50	6.24152	46	[Abcd2, Afap1l2, Aim2, C3, Cadm1, Ccl2, Ccl20, Cd34, Clu, Crip2, Fcgr3, Gbp4, Gpnmb, Hdac9, Hgf, Hpse, Igf1, Il12rb1, Il15, Il1rl1, Il7, Itgb8, Klf4, Lyn, Nav3, Nlrc3, Nlrp2, Nlrp3, Nr1h4, P2rx7, P2ry2, Plcb1, Postn, Ptgs2, Rpl3, Serpine1, Spon2, Thbs1, Tlr7, Tnfrsf1b, Tnfrsf21, Tnfrsf9, Trib2, Ulbp1, Usp17le, Wnt5a]
GO:0042471	ear morphogenesis	2.92779e-08	3.93495e-05	1.67179e-15	6.85432e-14	[5, 6, 7, 8]	Group57	12.5	18	[Chd7, Col11a1, Col2a1, Edn1, Gas1, Mafb, Myo3b, Osr1, Otx1, Otx2, Pax2, Prrx1, Prrx2, Ptprq, Sall1, Tbx18, Whrn, Wnt5a]
GO:0072001	renal system development	2.98546e-08	4.00947e-05	4.62455e-17	2.0348e-15	[4, 5, 6]	Group45	8.08625	30	[Ahr, Angpt2, Bmp4, Bmper, Cd34, Col4a1, Dact2, Dcn, Epha4, Foxf1, Fstl3, Gdnf, Grem1, Hey1, Itgb3, Jag1, Kif26b, Mmp9, Osr1, Pax2, Pdgfb, Pdgfra, Pdgfrb, Rdh10, Robo2, Sall1, Serpinf1, Sox11, Tbx18, Wnt5a]
GO:2000146	negative regulation of cell motility	3.2087e-08	4.30608e-05	1.7142e-17	7.71391e-16	[3, 4, 5, 6]	Group43	8.70968	27	[Adamts9, Adtrp, Angpt2, Apoe, Arhgdib, Col3a1, Cxcl12, Dcn, Emilin1, Fas, Grem1, Jag1, Klf4, Mcc, Nav3, Nrg1, Pdgfb, Plcb1, Ppargc1a, Robo1, Sema6d, Serpine1, Serpinf1, Slamf8, Sp100, Srgap3, Thbs1]
GO:0046903	secretion	3.42531e-08	4.59335e-05	8.56643e-26	5.31119e-24	[4]	Group44	5.09601	69	[Adra1d, Adtrp, Aim2, Apoe, Aqp5, Cacna1b, Cacna1c, Cacnb2, Cadm1, Cbln1, Cd34, Chd7, Crip2, Cxcl12, Edn1, Ephb6, Fcgr3, Fgf7, Foxf1, Hcar2, Hdac9, Igf1, Il13ra2, Il1rl1, Irs2, Itgb2, Kcnn4, Lepr, Lyn, Mmp13, Nell2, Neurl1a, Nkx6-1, Nlrp2, Nlrp3, Npr3, Nr1d1, Nr1h4, Nrg1, P2rx7, P2ry2, Pard6g, Pde3b, Piwil4, Postn, Ppp1r9a, Prkcg, Prl2c2, Prl2c3, Prl2c5, Ptgs1, Ptgs2, Ptprn, Scrn1, Slc1a7, Slc6a4…
GO:0010562	positive regulation of phosphorus metabolic process	3.59209e-08	4.8134e-05	2.72286e-13	9.53002e-12	[4, 5, 6]	Group41	5.19276	66	[Adra1d, Adtrp, Afap1l2, Ankrd6, Apoe, Areg, Bcar3, Bmp4, Bmper, C3, Ccl2, Ccl20, Ccl7, Ccl9, Ccn1, Cemip, Clu, Csf3, Edn1, Epha4, Fam20a, Fas, Fgf7, Gdnf, Gpnmb, Grem1, Hgf, Igf1, Igfbp4, Il15, Itgb3, Lepr, Lmo4, Lyn, Map3k5, Map3k9, Mmd, Mmp9, Mst1, Neurl1a, Nr1h4, Nrg1, Osr1, P2rx7, Pawr, Pdgfb, Pdgfra, Pdgfrb, Plcb1, Plpp3, Ppargc1a, Ppargc1b, Ppp1r9a, Ptgs2, Ptk2b, Robo1, Rpl3, Sh3rf3, Smyd3…
GO:0045937	positive regulation of phosphate metabolic process	3.59209e-08	4.8134e-05	2.72286e-13	9.53002e-12	[5, 6, 7]	Group41	5.19276	66	[Adra1d, Adtrp, Afap1l2, Ankrd6, Apoe, Areg, Bcar3, Bmp4, Bmper, C3, Ccl2, Ccl20, Ccl7, Ccl9, Ccn1, Cemip, Clu, Csf3, Edn1, Epha4, Fam20a, Fas, Fgf7, Gdnf, Gpnmb, Grem1, Hgf, Igf1, Igfbp4, Il15, Itgb3, Lepr, Lmo4, Lyn, Map3k5, Map3k9, Mmd, Mmp9, Mst1, Neurl1a, Nr1h4, Nrg1, Osr1, P2rx7, Pawr, Pdgfb, Pdgfra, Pdgfrb, Plcb1, Plpp3, Ppargc1a, Ppargc1b, Ppp1r9a, Ptgs2, Ptk2b, Robo1, Rpl3, Sh3rf3, Smyd3…
GO:0061138	morphogenesis of a branching epithelium	3.73567e-08	5.00207e-05	1.60804e-10	3.37688e-09	[3, 4, 5, 6]	Group23	9.48617	24	[Ahr, Areg, Bmp4, Col4a1, Cxcl12, Edn1, Fgf7, Foxf1, Gdnf, Grem1, Hgf, Igf1, Mst1, Pax2, Pdgfb, Pdgfra, Plxnd1, Rac3, Rdh10, Sall1, Slc12a2, Tbx20, Vdr, Wnt5a]
GO:0007167	enzyme linked receptor protein signaling pathway	3.78045e-08	5.05824e-05	2.02359e-14	7.68965e-13	[4, 5, 6]	Group34	5.64516	56	[Adamts12, Afap1l2, Angpt2, Areg, Aspn, Bambi, Blnk, Bmp4, Bmper, Bmpr1b, Ccl2, Ccn1, Col3a1, Col4a1, Col4a2, Col4a6, Dact2, Dcn, Emilin1, Epha4, Ephb6, Fgf7, Fstl3, Gdnf, Gfra2, Grem1, Hgf, Htra3, Igf1, Igfbp4, Irs2, Itgb3, Lepr, Lyn, Mmp9, Neurl1a, Nr1h4, Nrep, Nrg1, Nrp2, Onecut2, Pdgfb, Pdgfra, Pdgfrb, Plcb1, Postn, Ptk2b, Rgs16, Robo1, Sox11, Tbx20, Thbs1, Vegfc, Wnt5a, Xdh, Zfp423]
GO:0032989	cellular component morphogenesis	3.80721e-08	5.09025e-05	1.68333e-23	1.01e-21	[3, 4]	Group38	5.13208	68	[Ahr, Ank2, Apobec3, Apoe, Bambi, Bhlhb9, Bhlhe22, Bmpr1b, Cadm1, Cavin4, Ccl2, Ccl7, Cdh11, Cdh22, Cdh26, Clu, Col12a1, Cotl1, Cxcl12, Dact2, Dcn, Edn1, Epha4, Ephb6, Etv1, Gas1, Gdnf, Grem1, Hgf, Itgb3, Jag1, Kif5c, Mst1, Myo3b, Nkx6-1, Nrg1, Nrp2, Ntng2, Olfm1, Otx2, P2rx7, Palm2, Pdgfra, Pdgfrb, Pdlim5, Pdpn, Plxnd1, Postn, Ppp1r9a, Prex2, Ptk2b, Ptprq, Rac3, Robo1, Robo2, Rpl3, Sema6d, Sh3d1…
GO:0080134	regulation of response to stress	3.82844e-08	5.11479e-05	1.34387e-20	6.9881e-19	[3, 4]	Group42	4.97954	73	[Abcd2, Adamts12, Adtrp, Aim2, Ankrd6, Aoc3, Apobec3, Apoe, C3, Cadm1, Ccl2, Cd34, Clec2d, Clu, Cxcl12, Edn1, Epha4, Fas, Fcgr3, Foxf1, Gbp4, Ggt1, Herpud1, Hgf, Hpse, Ifi202b, Ifi207, Igf1, Il12rb1, Il15, Il18rap, Il1rl1, Kcnk2, Klf4, Lyn, Map3k5, Map3k9, Mmp3, Mylk, Nlrc3, Nlrp3, Nr1d1, Nr1h4, Nt5e, Pawr, Pde2a, Pdgfb, Pdgfra, Pdpn, Plcb1, Plpp3, Prkcg, Prrx1, Ptgs2, Ptk2b, Raet1e, Rnf183, Rpl3…
GO:0001763	morphogenesis of a branching structure	4.20035e-08	5.60746e-05	1.52386e-11	3.50488e-10	[2, 3, 4]	Group39	9.12409	25	[Ahr, Areg, Bmp4, Col4a1, Cxcl12, Edn1, Fgf7, Foxf1, Gdnf, Grem1, Hgf, Igf1, Mst1, Pax2, Pdgfb, Pdgfra, Plxnd1, Prdm1, Rac3, Rdh10, Sall1, Slc12a2, Tbx20, Vdr, Wnt5a]
GO:0002688	regulation of leukocyte chemotaxis	4.53595e-08	6.05096e-05	2.94015e-20	1.44068e-18	[4, 5, 6, 7, 8]	Group61	12.8788	17	[Ccl2, Ccl7, Cxcl12, Edn1, Grem1, Lyn, Mst1, Mtus1, Osr1, Pla2g7, Ptk2b, Serpine1, Slamf8, Stk39, Thbs1, Vegfc, Wnt5a]
GO:0045766	positive regulation of angiogenesis	4.67954e-08	6.23782e-05	2.94015e-20	1.44068e-18	[4, 5, 6, 7, 8, 9, 10, 11, 12]	Group61	10.5	21	[Adam12, Angpt2, Bmper, C3, Cd34, Grem1, Hdac9, Hgf, Itgb2, Itgb3, Itgb8, Klf4, Mmp9, Prl2c2, Ptgs2, Ptk2b, Serpine1, Thbs1, Tnfrsf1b, Vegfc, Wnt5a]
GO:0007267	cell-cell signaling	4.82857e-08	6.43166e-05	7.42643e-12	1.85661e-10	[2, 3]	Group16	4.84582	77	[Adra1d, Ank2, Ankrd6, Anks1b, Apoe, Bambi, Bmp4, C3, Cacna1b, Cacna1c, Cacnb2, Cadm1, Cbln1, Ccl2, Cd34, Cdh11, Chd7, Cntnap4, Dact2, Edn1, Epha4, Fgf7, Gdnf, Gjb4, Gpnmb, Grem1, Hcar2, Hgf, Irs2, Klf4, Lepr, Lyn, Mcc, Mmp9, Mst1, Nell2, Neurl1a, Nkx6-1, Nr1d1, Nr1h4, Nrg1, Ntng2, P2rx7, P2ry2, Pcdhb16, Pcdhb17, Pde3b, Pdgfb, Piwil4, Plcb1, Plcb4, Plpp3, Ppp1r9a, Prkcg, Ptgs1, Ptgs2, Ptk2b, Ptpr…
GO:0048738	cardiac muscle tissue development	4.87102e-08	6.48332e-05	4.01514e-20	1.92727e-18	[5, 6, 7]	Group48	8.78378	26	[Adamts9, Adra1d, Bmp4, Cavin4, Chd7, Col11a1, Cotl1, Edn1, Epha4, Grem1, Herpud1, Hey1, Igf1, Kcnk2, Meis1, Nrg1, Pdgfra, Pdgfrb, Pdlim5, Rgs2, Tbx18, Tbx20, Tenm4, Tnnt2, Ttn, Wnt5a]
GO:0003179	heart valve morphogenesis	5.05897e-08	6.72843e-05	2.3129e-12	7.63258e-11	[3, 4, 6, 7, 8]	Group27	21.5686	11	[Adamts9, Bmp4, Ccn1, Emilin1, Herpud1, Hey1, Jag1, Olfm1, Robo1, Robo2, Tbx20]
GO:0060485	mesenchyme development	5.10049e-08	6.77855e-05	2.01841e-09	3.43129e-08	[4, 5, 6]	Group31	8.51735	27	[Bambi, Bmp4, Dppa2, Edn1, Foxf1, Gdnf, Grem1, Herpud1, Hey1, Jag1, Meox1, Nrp2, Olfm1, Osr1, Pawr, Pax2, Pdgfrb, Pdpn, Rdh10, Robo1, Robo2, Sema6d, Slc6a4, Sox11, Tbx20, Thbs1, Wnt5a]
GO:0009891	positive regulation of biosynthetic process	5.14379e-08	6.83096e-05	4.45191e-22	2.53759e-20	[3, 4, 5]	Group47	4.42162	99	[Abcd2, Afap1l2, Ahr, Apobec3, Apoe, Arnt2, Bambi, Bmp4, Bmpr1b, Cavin4, Ccl2, Ccl20, Ccn1, Chd7, Clu, Cotl1, Crip2, Csf3, Dcn, Ebf1, Ebf4, Edn1, En1, En2, Epha4, Etv1, Fcgr3, Fgf7, Foxf1, Foxf2, Fstl3, Gdnf, Grem1, Herpud1, Hey1, Hgf, Hlf, Hmga1b, Hpse, Id4, Igf1, Il15, Irs2, Itgb2, Jag1, Klf4, Lbh, Lmo4, Maf, Mafb, Maml3, Map3k5, Med12l, Meis1, Meox1, Mkx, Nkx6-1, Nlrp3, Nr1d1, Nr1h4, Onecut2, …
GO:0030155	regulation of cell adhesion	5.33371e-08	7.07784e-05	3.03009e-10	6.06018e-09	[2, 3]	Group13	6.08466	46	[Adtrp, Angpt2, Apbb1ip, Bmp4, Ccl2, Ccn1, Col2a1, Cxcl12, Dact2, Emilin1, Ephb6, Foxf1, Fstl3, Gpm6b, Gpnmb, Grem1, Igf1, Il12rb1, Il15, Il2rg, Il7, Itgb3, Jag1, Jam2, Kif26b, Klf4, Lyn, Nfkbid, Nlrp3, Onecut2, Pawr, Pde3b, Pdpn, Plpp3, Plxnd1, Postn, Ptk2b, Rac3, Serpine1, Smoc1, Tbx18, Tenm3, Thbs1, Tnfrsf21, Vcam1, Wnt5a]
GO:0035556	intracellular signal transduction	5.93515e-08	7.86408e-05	1.56772e-24	9.56306e-23	[3, 4, 5]	Group52	4.17574	115	[Adgrl2, Adgrl3, Adra1d, Adtrp, Ahr, Akr1c18, Ank2, Ankrd6, Apoe, Arhgap26, Arhgdib, Arhgef33, Bcar3, Blnk, Bmp4, Bmper, C3, Cacna1c, Cavin4, Ccl2, Ccl20, Ccl7, Ccl9, Ccn1, Chac1, Chd5, Clu, Col3a1, Csf3, Cxcl12, Dcdc2c, Dcn, Dock3, Dusp4, Edn1, Emilin1, Epha4, Fas, Gpnmb, Grem1, Gucy1a2, Herpud1, Hgf, Hpse, Igf1, Igfbp4, Inpp4b, Itgb3, Jag1, Jph1, Klf4, Lbh, Lepr, Lurap1l, Lyn, Map3k5, Map3k9, M…
GO:0072087	renal vesicle development	5.9328e-08	7.86689e-05	1.00773e-09	1.81391e-08	[5, 6, 7, 8, 9, 10]	Group35	34.7826	8	[Bmp4, Gdnf, Grem1, Hey1, Kif26b, Osr1, Pax2, Sall1]
GO:0097529	myeloid leukocyte migration	5.95496e-08	7.88437e-05	2.94015e-20	1.44068e-18	[3, 5, 6]	Group61	9.58333	23	[Ccl2, Ccl20, Ccl7, Ccl9, Cxcl12, Edn1, Emilin1, Fcgr3, Grem1, Itgb2, Lyn, Mst1, Mtus1, Pawr, Pdgfb, Pla2g7, Plcb1, Ppbp, Ptk2b, Serpine1, Slamf8, Thbs1, Vegfc]
GO:0010632	regulation of epithelial cell migration	6.28708e-08	8.31781e-05	1.7142e-17	7.71391e-16	[3, 4, 5, 6, 7]	Group43	9.23077	24	[Adamts9, Angpt2, Apoe, Bmp4, Bmper, Dcn, Fgf7, Hdac9, Igf1, Itgb3, Klf4, Mcc, Mmp9, Pdgfb, Plpp3, Prl2c2, Ptgs2, Ptk2b, Serpine1, Serpinf1, Sp100, Thbs1, Vegfc, Wnt5a]
GO:0010594	regulation of endothelial cell migration	6.57506e-08	8.69223e-05	2.94015e-20	1.44068e-18	[4, 5, 6, 7, 8]	Group61	10.7527	20	[Adamts9, Angpt2, Apoe, Bmp4, Bmper, Dcn, Hdac9, Igf1, Itgb3, Klf4, Pdgfb, Plpp3, Prl2c2, Ptgs2, Ptk2b, Serpinf1, Sp100, Thbs1, Vegfc, Wnt5a]
GO:1904018	positive regulation of vasculature development	6.89854e-08	9.11297e-05	2.94015e-20	1.44068e-18	[3, 4, 5, 6, 7, 8, 9]	Group61	9.86547	22	[Adam12, Angpt2, Bmper, C3, Cd34, Grem1, Hdac9, Hgf, Itgb2, Itgb3, Itgb8, Klf4, Mmp9, Pdgfb, Prl2c2, Ptgs2, Ptk2b, Serpine1, Thbs1, Tnfrsf1b, Vegfc, Wnt5a]
GO:0040013	negative regulation of locomotion	7.43771e-08	9.81777e-05	6.03453e-16	2.5345e-14	[2, 3, 4]	Group40	7.94521	29	[Adamts9, Adtrp, Angpt2, Apoe, Arhgdib, Col3a1, Cxcl12, Dcn, Emilin1, Fas, Grem1, Jag1, Klf4, Mcc, Nav3, Nrg1, Pdgfb, Plcb1, Ppargc1a, Robo1, Robo2, Sema6d, Serpine1, Serpinf1, Slamf8, Sp100, Srgap3, Thbs1, Wnt5a]
GO:0010648	negative regulation of cell communication	7.59946e-08	0.000100237	1.34387e-20	6.9881e-19	[3, 4, 5]	Group42	4.95119	71	[Adamts12, Adra1d, Ankrd6, Apoe, Aspn, Bambi, Bmf, Bmp4, Bmper, Cbln1, Chac1, Clu, Col2a1, Cxcl12, Cyp7b1, Dact2, Dcn, Dlk2, Dusp4, Edn1, Emilin1, Fstl3, Gas1, Gdnf, Grem1, Herpud1, Hey1, Hgf, Hist2h2be, Htra3, Igf1, Il7, Klf4, Lbh, Lepr, Lyn, Mcc, Mmp3, Mmp9, Mst1, Ndrg1, Neurl1a, Nfkbid, Nlrc3, Nlrp3, Nr1d1, Nr1h4, Onecut2, P2rx7, Pawr, Pde2a, Pde3b, Postn, Ppp1r9a, Ptgs1, Ptgs2, Ptk2b, Rgs16, …
GO:0023057	negative regulation of signaling	8.08642e-08	0.000106579	1.34387e-20	6.9881e-19	[2, 3, 4]	Group42	4.93741	71	[Adamts12, Adra1d, Ankrd6, Apoe, Aspn, Bambi, Bmf, Bmp4, Bmper, Cbln1, Chac1, Clu, Col2a1, Cxcl12, Cyp7b1, Dact2, Dcn, Dlk2, Dusp4, Edn1, Emilin1, Fstl3, Gas1, Gdnf, Grem1, Herpud1, Hey1, Hgf, Hist2h2be, Htra3, Igf1, Il7, Klf4, Lbh, Lepr, Lyn, Mcc, Mmp3, Mmp9, Mst1, Ndrg1, Neurl1a, Nfkbid, Nlrc3, Nlrp3, Nr1d1, Nr1h4, Onecut2, P2rx7, Pawr, Pde2a, Pde3b, Postn, Ppp1r9a, Ptgs1, Ptgs2, Ptk2b, Rgs16, …
GO:0003177	pulmonary valve development	8.70117e-08	0.000114594	1.00773e-09	1.81391e-08	[5, 7, 8, 9]	Group35	33.3333	8	[Bmp4, Herpud1, Hey1, Jag1, Robo1, Robo2, Tbx20, Tnfrsf1b]
GO:0043269	regulation of ion transport	8.99472e-08	0.000118371	9.41796e-12	2.26031e-10	[4, 5]	Group36	5.95691	47	[Ahr, Ank2, Apoe, Bdkrb1, Bmp4, C3, Cacna1b, Cacna1c, Cacnb2, Cemip, Chd7, Cxcl12, Edn1, Gdnf, Gem, Gnao1, Gpm6b, Igf1, Irs2, Itgb3, Kcnab1, Lyn, Mmp9, Mylk, Neto2, Osr1, P2rx7, P2ry2, Pawr, Pdgfb, Pdgfrb, Plcb1, Plcb4, Ppargc1a, Ptgs2, Ptk2b, Rgs2, Rnf207, Rpl3, Serpine1, Slc6a4, Stc2, Stk39, Syt1, Thbs1, Trpv3, Vdr]
GO:0048754	branching morphogenesis of an epithelial tube	9.21787e-08	0.000121215	2.2686e-08	3.17604e-07	[4, 5, 6, 7]	Group17	10.0962	21	[Ahr, Areg, Bmp4, Col4a1, Cxcl12, Edn1, Foxf1, Gdnf, Grem1, Igf1, Mst1, Pax2, Pdgfra, Plxnd1, Rac3, Rdh10, Sall1, Slc12a2, Tbx20, Vdr, Wnt5a]
GO:0051271	negative regulation of cellular component movement	9.61235e-08	0.000126306	6.03453e-16	2.5345e-14	[3, 4, 5]	Group40	8.04598	28	[Adamts9, Adtrp, Angpt2, Apoe, Arhgdib, Col3a1, Cxcl12, Dcn, Emilin1, Fas, Grem1, Jag1, Klf4, Mcc, Nav3, Nrg1, Pdgfb, Plcb1, Ppargc1a, Robo1, Sema6d, Serpine1, Serpinf1, Slamf8, Sp100, Srgap3, Thbs1, Wnt5a]
GO:0030278	regulation of ossification	1.00915e-07	0.000132501	1.1735e-14	4.69399e-13	[3, 4]	Group30	9.31174	23	[Ahr, Areg, Bmp4, Bmpr1b, Ccn1, Gdpd2, Gpm6b, Grem1, Hey1, Id4, Igf1, Jag1, Lmo4, Osr1, P2rx7, P2ry2, Postn, Ptk2b, Smoc1, Sox11, Thrb, Tmem119, Wnt5a]
GO:0071396	cellular response to lipid	1.06002e-07	0.000139075	7.01656e-09	1.12265e-07	[5]	Group26	6.08575	44	[Adtrp, Ahr, Akr1c18, Bmp4, Brinp3, Ccl2, Cldn1, Clu, Cyp7b1, Edn1, Gbp2, Gdnf, Gjb3, Htra3, Igf1, Il15, Klf4, Lbh, Lyn, Nlrp3, Nr1d1, Nr1h4, Osr1, Pax2, Pde2a, Plcb1, Plscr2, Plscr4, Ppargc1a, Ppargc1b, Ppbp, Ptk2b, Rac3, Rorc, Serpine1, Serpinf1, Slc6a4, Smyd3, Spon2, Thrb, Tnfrsf1b, Tnip3, Vdr, Wnt5a]
GO:0006468	protein phosphorylation	1.07837e-07	0.000141375	3.52736e-21	1.90477e-19	[6, 7]	Group58	4.43914	93	[Adra1d, Adtrp, Afap1l2, Ankrd6, Apoe, Areg, Bcar3, Bdkrb1, Bmp4, Bmper, Bmpr1b, C3, Ccl2, Ccl20, Ccl7, Ccl9, Ccn1, Cemip, Clu, Csf3, Dusp4, E030030I06Rik, Edn1, Emilin1, Epha4, Ephb6, Fam20a, Fas, Fgf7, Gbp4, Gdnf, Gfra2, Gpnmb, Grem1, Hgf, Igf1, Igfbp4, Il12rb1, Il15, Il7, Itgb2, Itgb3, Klf4, Lbh, Lepr, Lyn, Map3k5, Map3k9, Mapk12, Mmd, Mmp9, Mst1, Mylk, Myo3b, Ndrg1, Neurl1a, Nrg1, Nrp2, Osr1,…
GO:0031399	regulation of protein modification process	1.11093e-07	0.000145532	3.52736e-21	1.90477e-19	[5, 6, 7]	Group58	4.46955	91	[Adra1d, Adtrp, Afap1l2, Ankrd6, Apoe, Areg, Bcar3, Bdkrb1, Bmp4, Bmper, C3, Ccl2, Ccl20, Ccl7, Ccl9, Ccn1, Cemip, Clu, Csf3, Dppa2, Dusp4, Edn1, Emilin1, Epha4, Fam20a, Fas, Fgf7, Foxf2, Gbp4, Gdnf, Gfra2, Gpnmb, Grem1, Herpud1, Hgf, Igf1, Igfbp4, Il15, Il7, Itgb2, Itgb3, Klf4, Lbh, Lepr, Lyn, Map3k5, Map3k9, Mmd, Mmp9, Mst1, Ndrg1, Neurl1a, Nlrc3, Nrg1, Osr1, P2rx7, Pard6g, Pawr, Pdgfb, Pdgfra,…
GO:0031175	neuron projection development	1.18182e-07	0.000154701	1.68333e-23	1.01e-21	[5, 6, 8, 9, 10]	Group38	5.18828	62	[Apobec3, Apoe, Areg, Avil, Bhlhb9, Bhlhe22, Bmp4, Bmpr1b, C3, Cdh11, Clu, Crip2, Cxcl12, Dcn, Epha4, Ephb6, Etv1, Fas, Gas1, Gdnf, Gnao1, Gpm6b, Hey1, Hgf, Igsf9, Kif5c, Klf4, Lyn, Myo3b, Neurl1a, Nkx6-1, Nrep, Nrp2, Ntng2, Olfm1, Otx2, P2ry2, Pdlim5, Plxnd1, Postn, Ppp1r9a, Prex2, Prickle2, Prrx1, Ptk2b, Rac3, Rap1gap2, Rgs2, Robo1, Robo2, Sema6d, Serpinf1, Slc12a5, Syt1, Tenm3, Tnfrsf21, Tubb2…
GO:0048598	embryonic morphogenesis	1.22333e-07	0.000160012	2.01841e-09	3.43129e-08	[3, 4, 5]	Group31	6.05227	44	[Bmp4, Cacna1c, Ccn1, Chd7, Col11a1, Col12a1, Col2a1, Col4a2, Edn1, En1, Foxf1, Foxf2, Gas1, Gdnf, Grem1, Klf4, Lmo4, Mafb, Mmp9, Mst1, Myo3b, Osr1, Otx1, Otx2, Pax2, Pdgfra, Plpp3, Postn, Prrx1, Prrx2, Ptprq, Rac3, Rdh10, Sall1, Slc6a4, Sox11, Sp8, Tbx18, Tbx20, Tenm4, Vcam1, Vegfc, Whrn, Wnt5a]
GO:0009892	negative regulation of metabolic process	1.22588e-07	0.000160222	1.93358e-20	9.86124e-19	[2, 3, 4]	Group46	4.00252	127	[Abcd2, Adra1d, Ahr, Akr1c18, Aoc3, Apoe, BC080695, Bdkrb1, Bhlhe22, Bmf, Bmp4, C3, Cd34, Cdyl2, Chac1, Clu, Cpeb2, Crip2, Ctla2b, Dusp4, Edn1, Emilin1, En1, Epha4, Foxf1, Foxf2, Foxq1, Gas1, Gbp4, Gdnf, Gfra2, Glrp1, Gm7942, Grem1, Hcar2, Hdac9, Herpud1, Hey1, Hgf, Hist1h3c, Hpse, Htra3, Id4, Ifi202b, Ifi207, Igf1, Il15, Irs2, Itgb3, Itgb8, Kcnk2, Klf4, Lbh, Lepr, Lmo4, Lyn, Maf, Mkx, Mmp3, Mmp9…
GO:1905314	semi-lunar valve development	1.26558e-07	0.000165285	1.00773e-09	1.81391e-08	[4, 6, 7, 8]	Group35	26.4706	9	[Bmp4, Emilin1, Herpud1, Hey1, Jag1, Robo1, Robo2, Tbx20, Tnfrsf1b]
GO:0071356	cellular response to tumor necrosis factor	1.27695e-07	0.000166642	3.58053e-13	1.21738e-11	[6]	Group33	9.90566	21	[Adamts12, Adamts7, Aim2, Apobec3, Ccl2, Ccl20, Ccl7, Ccl9, Cldn1, Edn1, Fas, Hist2h2be, Map3k5, Nr1h4, Postn, Ppargc1a, Ptk2b, Thbs1, Tnfrsf1b, Tnfrsf21, Vcam1]
GO:0031328	positive regulation of cellular biosynthetic process	1.30555e-07	0.000170244	2.71744e-20	1.35872e-18	[4, 5, 6]	Group53	4.37956	96	[Abcd2, Afap1l2, Ahr, Apobec3, Apoe, Arnt2, Bambi, Bmp4, Bmpr1b, Cavin4, Ccl20, Ccn1, Chd7, Clu, Cotl1, Crip2, Csf3, Dcn, Ebf1, Ebf4, Edn1, En1, En2, Epha4, Etv1, Fcgr3, Fgf7, Foxf1, Foxf2, Fstl3, Gdnf, Grem1, Herpud1, Hey1, Hgf, Hlf, Hmga1b, Hpse, Id4, Igf1, Il15, Irs2, Itgb2, Jag1, Klf4, Lbh, Lmo4, Maf, Mafb, Maml3, Map3k5, Med12l, Meis1, Meox1, Mkx, Nkx6-1, Nlrp3, Nr1d1, Nr1h4, Onecut2, Osr1, …
GO:0042493	response to drug	1.31763e-07	0.000171688	3.55948e-12	1.06785e-10	[3]	Group29	5.04658	65	[Adgrl3, Adh7, Adra1d, Ahr, Aim2, Ak4, Akr1c18, Aldh3a1, Aqp5, Areg, Bmp4, C3, Ccl2, Ccl7, Cldn1, Cxcl12, Cyp2c23, Edn1, Gdnf, Gnao1, Hgf, Igf1, Il18rap, Itgb3, Jag1, Klf4, Lyn, Map3k5, Mgst1, Mmp9, Mylk, Nkx6-1, Osr1, P2rx7, Pawr, Pax2, Pde1b, Pde2a, Pdgfb, Pdgfrb, Pdpn, Plcb1, Ppargc1a, Prkcg, Ptgs2, Ptk2b, Rgs17, Rgs2, Serpine1, Serpinf1, Slamf8, Slc12a5, Slc1a7, Slc25a29, Slc6a2, Slc6a4, Slc6…
GO:0050790	regulation of catalytic activity	1.3791e-07	0.000179558	1.11497e-16	4.79436e-15	[3]	Group49	4.27741	103	[Adra1d, Afap1l2, Ahr, Aim2, Aoc3, Apoe, Arhgap26, Arhgap9, Arhgdib, Bmp4, C3, Cacna1c, Cavin4, Ccl2, Ccl20, Ccl7, Ccl9, Ccn1, Cemip, Clu, Cpeb2, Ctla2b, Dusp4, Edn1, Epha4, Fam20a, Fas, Gdnf, Gnao1, Grem1, Hdac9, Herpud1, Hgf, Ifi202b, Igf1, Il7, Irs2, Itgb3, Klf4, Lepr, Lmo4, Lyn, Map3k5, Map3k9, Mmd, Mmp9, Mst1, Naip2, Ndrg1, Neurl1a, Nlrp2, Nlrp3, Npr3, Nrg1, Osr1, P2rx7, Pawr, Pax2, Pcna-ps2…
GO:0006952	defense response	1.48713e-07	0.000193475	2.03063e-13	7.51334e-12	[3]	Group22	4.61452	82	[9930111J21Rik2, Abcd2, Adamts12, Afap1l2, Aim2, Aoc3, Apobec3, Apoe, Bdkrb1, Bmpr1b, C1s1, C3, Cadm1, Ccl2, Ccl20, Ccl7, Ccl9, Chst1, Chst2, Cldn1, Clec2d, Clu, Cotl1, Crip2, Cxcl12, Edn1, Ephb6, Fcgr3, Foxf1, Gbp2, Gbp4, Gbp9, Ggt1, Hdac9, Hgf, Hist2h2be, Ifi202b, Ifi207, Ifi47, Igf1, Igfbp4, Il12rb1, Il15, Il18rap, Il1rl1, Itgb2, Lyn, Map3k5, Naip2, Nfkbid, Nlrc3, Nlrp3, Nr1d1, Nr1h4, Nt5e, P2…
GO:2000181	negative regulation of blood vessel morphogenesis	1.53814e-07	0.000199958	2.94015e-20	1.44068e-18	[4, 5, 6, 7, 8, 9, 10]	Group61	12.5984	16	[Adamts9, Angpt2, Ccl2, Col4a2, Dcn, Ecscr, Emilin1, Ism1, Klf4, Pde3b, Serpine1, Serpinf1, Stab1, Thbs1, Thbs2, Xdh]
GO:0071495	cellular response to endogenous stimulus	1.58312e-07	0.000205647	2.02359e-14	7.68965e-13	[3]	Group34	4.86635	71	[Adamts12, Adamts7, Adtrp, Ahr, Akr1c18, Apobec3, Aspn, Bambi, Bmp4, Bmper, Bmpr1b, C3, Ccl2, Ccn1, Cldn1, Col2a1, Col3a1, Col4a1, Col4a2, Col4a6, Cpeb2, Cyp7b1, Edn1, Emilin1, Epha4, Fgf7, Fstl3, Gdnf, Grem1, Hdac9, Htra3, Igf1, Irs2, Itgb3, Klf4, Lbh, Lepr, Mmp3, Neurl1a, Nkx6-1, Nlrp3, Nr1d1, Nr1h4, Nrep, Onecut2, Pax2, Pde2a, Pde3b, Pdgfb, Pdgfra, Pdgfrb, Plcb1, Postn, Ppargc1a, Ppargc1b, Ptg…
GO:0006816	calcium ion transport	1.91214e-07	0.000248196	2.613e-12	8.1003e-11	[8]	Group56	6.86869	34	[Adra1d, Ahr, Ank2, Areg, Bdkrb1, Bmp4, Cacna1b, Cacna1c, Cacnb2, Cemip, Chd7, Cxcl12, Gem, Gnao1, Igf1, Itgb3, Jph1, Kcnn4, Lyn, Mylk, P2rx7, Pawr, Pdgfb, Pdgfrb, Plcb1, Ptgs2, Ptk2b, Rpl3, Serpine1, Slc24a3, Slc6a4, Stc2, Trpv3, Vdr]
GO:0051050	positive regulation of transport	2.23778e-07	0.00029024	8.56643e-26	5.31119e-24	[2, 3, 4, 5]	Group44	5.1046	61	[Aim2, Ank2, Aoc3, Apobec3, Apoe, Bdkrb1, Bmp4, C3, Cacna1b, Cacna1c, Cacnb2, Cadm1, Ccl2, Cd34, Cemip, Clu, Cxcl12, Dcn, Edn1, Fcgr3, Grem1, Hcar2, Igf1, Il15, Il1rl1, Il2rg, Irs2, Itgb2, Kcnn4, Lepr, Lipg, Mmp13, Mylk, Nell2, Nkx6-1, Nlrp2, Nlrp3, Nr1h4, P2rx7, P2ry2, Pard6g, Pdgfb, Pdgfrb, Plcb1, Postn, Prl2c2, Prl2c3, Prl2c5, Ptgs2, Rnf207, Rpl3, Serpine1, Slc6a4, Sox11, Stk39, Syt1, Tenm3, T…
GO:0055082	cellular chemical homeostasis	2.44329e-07	0.00031665	2.613e-12	8.1003e-11	[3, 5]	Group56	5.46793	52	[Adra1d, Angpt2, Ank2, Apoe, Areg, Atp6v0a4, Bdkrb1, Bmp4, Cacna1b, Cacna1c, Cacnb2, Ccl2, Cemip, Chd7, Cln5, Cotl1, Cp, Edn1, Ftl1, Herpud1, Igf1, Inpp4b, Irs2, Itgb3, Jph1, Lepr, Lyn, Nr1d1, Nr1h4, P2rx7, P2ry10b, P2ry2, Pawr, Pax2, Pde3b, Pdgfra, Piwil4, Plcb1, Ppargc1a, Ptk2b, Ptprn, Rpl3, Serpinf1, Slamf8, Slc12a5, Slc24a3, Slc6a12, Slc6a4, Stc2, Vcam1, Vdr, Wnt5a]
GO:0043085	positive regulation of catalytic activity	2.46951e-07	0.000319802	1.11497e-16	4.79436e-15	[4]	Group49	4.82426	70	[Adra1d, Afap1l2, Aim2, Apoe, Arhgap26, Arhgap9, Arhgdib, Bmp4, Cacna1c, Cavin4, Ccl2, Ccl20, Ccl7, Ccl9, Ccn1, Cemip, Clu, Edn1, Epha4, Fam20a, Fas, Gdnf, Gnao1, Grem1, Hgf, Igf1, Itgb3, Klf4, Lmo4, Lyn, Map3k5, Map3k9, Mmd, Mst1, Neurl1a, Nlrp2, Nlrp3, Npr3, Nrg1, Osr1, P2rx7, Pawr, Pdgfb, Pdgfra, Pdgfrb, Pip5k1b, Plcb1, Ppargc1a, Ppargc1b, Ppp1r9a, Prex2, Ptk2b, Rap1gap2, Rgs16, Rgs17, Rgs2, R…
GO:0030855	epithelial cell differentiation	2.67466e-07	0.000346101	5.19847e-23	3.0671e-21	[4, 5]	Group19	5.94595	44	[Bmp4, Cd34, Ces1g, Cldn1, Col4a1, Dact2, Faah, Foxf1, Gdnf, Grem1, Herpud1, Hey1, Igf1, Jag1, Klf4, Lbh, Maf, Mmp9, Mst1, Mycl, Myo3b, Nkx6-1, Nrg1, Onecut2, Osr1, Pax2, Pde2a, Pdgfb, Pdpn, Prdm1, Ptgs1, Ptgs2, Ptprq, Rac3, Sall1, Serpine1, Slc7a11, Sox11, Thrb, Tnfrsf1b, Vdr, Whrn, Wnt5a, Xdh]
GO:0150063	visual system development	2.73337e-07	0.000353425	2.94015e-20	1.44068e-18	[5, 6]	Group61	7.01754	32	[Ahr, Aqp5, Bcar3, Bhlhe22, Bmp4, Bmpr1b, C3, Cacna1c, Chd7, Col4a1, Dcn, Foxf2, Gas1, Jag1, Klf4, Maf, Meis1, Nhs, Otx2, Pax2, Pdgfb, Pdgfra, Pdgfrb, Prdm1, Rdh10, Serpinf1, Slc7a11, Smoc1, Sox11, Tenm3, Thrb, Tspan12]
GO:0002687	positive regulation of leukocyte migration	2.87478e-07	0.000371422	6.87808e-22	3.85173e-20	[3, 4, 5, 6, 7, 8]	Group51	10.7784	18	[Aoc3, Bdkrb1, Ccl2, Ccl20, Ccl7, Cxcl12, Edn1, Itgb3, Mmp9, Osr1, Pawr, Pla2g7, Ptk2b, Serpine1, Stk39, Thbs1, Vegfc, Wnt5a]
GO:0048608	reproductive structure development	3.05011e-07	0.00039377	4.08667e-12	1.14427e-10	[3, 4, 5, 6]	Group25	6.41248	37	[Ahr, Bmp4, Bmpr1b, Ccn1, Chd7, Cyp7b1, Dcn, Fgf7, Foxf2, Fstl3, Gjb3, Gpr149, Herpud1, Hey1, Hs6st1, Id4, Igf1, Mst1, Osr1, Pdgfb, Pdgfra, Pdgfrb, Prdm1, Ptgs2, Ptprn, Rac3, Rbp2, Rdh10, Robo2, Sall1, Serpinb6b, Serpine1, Serpinf1, Stc2, Vcam1, Vdr, Wnt5a]
GO:0048880	sensory system development	3.32028e-07	0.000428316	2.94015e-20	1.44068e-18	[4, 5]	Group61	6.95652	32	[Ahr, Aqp5, Bcar3, Bhlhe22, Bmp4, Bmpr1b, C3, Cacna1c, Chd7, Col4a1, Dcn, Foxf2, Gas1, Jag1, Klf4, Maf, Meis1, Nhs, Otx2, Pax2, Pdgfb, Pdgfra, Pdgfrb, Prdm1, Rdh10, Serpinf1, Slc7a11, Smoc1, Sox11, Tenm3, Thrb, Tspan12]
GO:0031589	cell-substrate adhesion	3.59012e-07	0.000462766	3.03009e-10	6.06018e-09	[3]	Group13	7.54717	28	[Adamts12, Adamts9, Angpt2, Ccn1, Cd34, Col2a1, Col3a1, Emilin1, Fat2, Foxf1, Gpm6b, Grem1, Hpse, Itgb2, Itgb3, Itgb8, Jag1, Onecut2, Pdpn, Pip5k1b, Postn, Ptk2b, Rac3, Rpl29, Serpine1, Smoc1, Thbs1, Vcam1]
GO:0014706	striated muscle tissue development	3.59431e-07	0.000462947	4.01514e-20	1.92727e-18	[5]	Group48	6.80412	33	[Adamts9, Adra1d, Bmp4, Cavin4, Chd7, Col11a1, Cotl1, Dcn, Edn1, Epha4, Grem1, Hdac9, Herpud1, Hey1, Hlf, Igf1, Kcnab1, Kcnk2, Megf10, Meis1, Neurl1a, Nrg1, Pdgfra, Pdgfrb, Pdlim5, Rgs2, Sox11, Tbx18, Tbx20, Tenm4, Tnnt2, Ttn, Wnt5a]
GO:0050878	regulation of body fluid levels	3.64016e-07	0.000468488	3.54016e-10	6.7263e-09	[3]	Group12	7.21154	30	[Adtrp, Apoe, Aqp5, C3, Cd34, Cldn1, Edn1, Faah, Hpse, Itgb3, Kcnn4, Lyn, Mmp13, Neurl1a, Npr3, P2ry2, Pdgfb, Pdgfra, Pdpn, Prl2c2, Prl2c3, Prl2c5, Ptgs2, Rpl3, Serpine1, Slc7a11, Stk39, Thbs1, Vdr, Xdh]
GO:1902533	positive regulation of intracellular signal transduction	3.75667e-07	0.000483107	3.17699e-21	1.74734e-19	[4, 5, 6, 7]	Group60	5.24345	56	[Adra1d, Akr1c18, Ankrd6, Apoe, Bmp4, Bmper, C3, Ccl2, Ccl20, Ccl7, Ccl9, Chd5, Clu, Col3a1, Csf3, Dcn, Edn1, Epha4, Gpnmb, Grem1, Gucy1a2, Hgf, Hpse, Igf1, Igfbp4, Itgb3, Lepr, Lurap1l, Lyn, Map3k5, Map3k9, Nrg1, P2rx7, P2ry10b, Pdgfb, Pdgfra, Pdgfrb, Plcb1, Ptk2b, Rasgef1a, Rnf183, Robo1, Ror1, Rpl3, S100a4, Sh3rf3, Slc6a4, Sox11, Stk39, Thbs1, Tlr7, Tnfrsf1b, Ubd, Usp17le, Wnt5a, Xdh]
GO:0003184	pulmonary valve morphogenesis	3.91413e-07	0.000502966	1.6292e-18	7.4943e-17	[4, 5, 6, 7, 8, 9, 10]	Group55	35	7	[Bmp4, Herpud1, Hey1, Jag1, Robo1, Robo2, Tbx20]
GO:0035924	cellular response to vascular endothelial growth factor stimulus	4.19058e-07	0.000538071	9.50611e-09	1.42592e-07	[6]	Group20	17.7419	11	[Adamts12, Dcn, Gas1, Nrp2, Pdgfb, Pdgfra, Pdgfrb, Robo1, Vcam1, Vegfc, Xdh]
GO:0051962	positive regulation of nervous system development	4.85545e-07	0.000622954	2.94015e-20	1.44068e-18	[3, 4, 5, 6, 7]	Group61	5.85831	43	[Adgrl2, Adgrl3, Amigo2, Apobec3, Apoe, Aspa, Avil, Bhlhb9, Bmp4, Brinp3, Cbln1, Crip2, Cxcl12, Dcn, Epha4, Hgf, Igf1, Lrrtm4, Lyn, Mmd, Neurl1a, Nkx6-1, P2ry2, Pax2, Plxnd1, Ppp1r9a, Prl2c2, Ptk2b, Rgs16, Rgs2, Robo1, Robo2, Sall1, Serpinf1, Sox11, Syt1, Tenm3, Tenm4, Thbs2, Tubb2b, Vegfc, Vldlr, Wnt5a]
GO:0051046	regulation of secretion	4.86952e-07	0.000624272	8.56643e-26	5.31119e-24	[4, 5]	Group44	5.30531	53	[Adra1d, Adtrp, Aim2, Apoe, Cacna1b, Cacnb2, Cadm1, Cd34, Chd7, Crip2, Cxcl12, Edn1, Foxf1, Hcar2, Hdac9, Igf1, Il13ra2, Il1rl1, Irs2, Itgb2, Kcnn4, Lepr, Lyn, Mmp13, Nell2, Nkx6-1, Nlrp2, Nlrp3, Nr1d1, Nr1h4, Nrg1, P2rx7, P2ry2, Pard6g, Pde3b, Piwil4, Postn, Ppp1r9a, Prkcg, Prl2c2, Prl2c3, Prl2c5, Ptgs1, Slc6a4, Sox11, Stk39, Syt1, Tnfrsf1b, Tnfrsf21, Tnfrsf9, Ttn, Vegfc, Wnt5a]
GO:2000027	regulation of animal organ morphogenesis	5.02029e-07	0.000643099	1.52386e-11	3.50488e-10	[4, 5, 6, 7]	Group39	9.13043	21	[Ankrd6, Aspn, Bmp4, Cd34, Edn1, Fgf7, Gdnf, Grem1, Hgf, Jag1, Odaph, Pax2, Pdgfra, Postn, Robo1, Robo2, Sall1, Thrb, Tnfrsf11b, Vdr, Wnt5a]
GO:0110110	positive regulation of animal organ morphogenesis	5.10754e-07	0.000653765	1.52386e-11	3.50488e-10	[3, 4, 5, 6, 7, 8]	Group39	13.2075	14	[Bmp4, Cd34, Edn1, Fgf7, Gdnf, Grem1, Jag1, Odaph, Pax2, Pdgfra, Robo1, Robo2, Sall1, Vdr]
GO:0031324	negative regulation of cellular metabolic process	5.39438e-07	0.000689941	1.93358e-20	9.86124e-19	[3, 4, 5]	Group46	4.02239	115	[Abcd2, Adra1d, Ahr, Akr1c18, Apoe, BC080695, Bdkrb1, Bhlhe22, Bmf, Bmp4, C3, Cd34, Cdyl2, Chac1, Clu, Cpeb2, Crip2, Ctla2b, Dusp4, Edn1, Emilin1, En1, Epha4, Foxf1, Foxf2, Foxq1, Gas1, Gbp4, Gdnf, Gfra2, Glrp1, Gm7942, Grem1, Hdac9, Herpud1, Hey1, Hgf, Hist1h3c, Hpse, Htra3, Id4, Ifi202b, Ifi207, Igf1, Irs2, Itgb3, Kcnk2, Klf4, Lbh, Lepr, Lmo4, Lyn, Maf, Mkx, Mmp3, Mmp9, Mst1, Naip2, Ndrg1, Nkx6…
GO:0048732	gland development	5.62084e-07	0.000718343	1.60804e-10	3.37688e-09	[4, 5, 6]	Group23	6.21931	38	[Ahr, Ak4, Areg, Bmp4, Cadm1, Cldn1, Cyp7b1, Faah, Fgf7, Foxf1, Fstl3, Hgf, Id4, Igf1, Irs2, Lbh, Lmo4, Mafb, Mst1, Neurl1a, Onecut2, Pdgfb, Pdgfra, Pdgfrb, Plxnd1, Prl2c2, Prl2c3, Prl2c5, Ptgs2, Rac3, Robo1, Sall1, Serpinf1, Slc12a2, Thrb, Vdr, Wnt5a, Xdh]
GO:0042063	gliogenesis	5.82038e-07	0.000743262	5.82038e-07	6.98445e-06	[5, 6, 7]	Group28	7.36842	28	[Apobec3, Areg, Aspa, Bmp4, C3, Ccl2, Clu, Dcn, Epha4, Faah, Fas, Id4, Igf1, Lepr, Lyn, Ndrg1, Nkx6-1, Nrg1, Otx2, Pax2, Pdgfb, Plpp3, Ptk2b, Ror1, Rpl3, Sox11, Tenm4, Tnfrsf21]
GO:0030030	cell projection organization	5.90686e-07	0.000753715	1.68333e-23	1.01e-21	[3]	Group38	4.52962	78	[Abcd2, Apobec3, Apoe, Areg, Avil, Bhlhb9, Bhlhe22, Bmp4, Bmpr1b, C3, Cdh11, Cep126, Cfap54, Clu, Crip2, Cxcl12, Dcn, Dnah7b, Epha4, Ephb6, Etv1, Fas, Gas1, Gdnf, Gnao1, Gpm6b, Hey1, Hgf, Igsf9, Itgb3, Kif5c, Klf4, Lyn, Mylk, Myo3b, Nav3, Neurl1a, Nkx6-1, Nrep, Nrp2, Ntng2, Olfm1, Onecut2, Otx2, P2rx7, P2ry2, Pdgfb, Pdlim5, Pdpn, Pip5k1b, Pkn2, Plxnd1, Postn, Ppp1r9a, Prex2, Prickle2, Prl2c2, Prr…
GO:0072202	cell differentiation involved in metanephros development	6.05064e-07	0.000771456	1.00773e-09	1.81391e-08	[5, 6, 7, 8, 9]	Group35	26.6667	8	[Bmp4, Cd34, Gdnf, Grem1, Osr1, Pax2, Pdgfb, Sall1]
GO:0061458	reproductive system development	6.16683e-07	0.000785654	4.08667e-12	1.14427e-10	[4, 5]	Group25	6.35739	37	[Ahr, Bmp4, Bmpr1b, Ccn1, Chd7, Cyp7b1, Dcn, Fgf7, Foxf2, Fstl3, Gjb3, Gpr149, Herpud1, Hey1, Hs6st1, Id4, Igf1, Mst1, Osr1, Pdgfb, Pdgfra, Pdgfrb, Prdm1, Ptgs2, Ptprn, Rac3, Rbp2, Rdh10, Robo2, Sall1, Serpinb6b, Serpine1, Serpinf1, Stc2, Vcam1, Vdr, Wnt5a]
GO:0032102	negative regulation of response to external stimulus	6.21817e-07	0.000791573	6.03453e-16	2.5345e-14	[3, 4, 5]	Group40	7.52089	27	[Abcd2, Adtrp, Angpt2, Apoe, Cd34, Epha4, Foxf1, Grem1, Hgf, Igf1, Nlrc3, Nlrp3, Nr1h4, Nt5e, Pdgfb, Pdgfra, Robo1, Robo2, Rpl3, Sema6d, Serpine1, Serpinf1, Slamf8, Thbs1, Tnfrsf1b, Wnt5a, Xylt1]
GO:0016525	negative regulation of angiogenesis	6.39146e-07	0.000812993	2.94015e-20	1.44068e-18	[4, 5, 6, 7, 8, 9, 10, 11, 12]	Group61	12.0968	15	[Adamts9, Angpt2, Ccl2, Col4a2, Dcn, Ecscr, Emilin1, Ism1, Klf4, Pde3b, Serpine1, Serpinf1, Stab1, Thbs1, Thbs2]
GO:0001654	eye development	6.56702e-07	0.000834668	2.94015e-20	1.44068e-18	[5, 6, 7]	Group61	6.87361	31	[Ahr, Aqp5, Bcar3, Bhlhe22, Bmp4, Bmpr1b, Cacna1c, Chd7, Col4a1, Dcn, Foxf2, Gas1, Jag1, Klf4, Maf, Meis1, Nhs, Otx2, Pax2, Pdgfb, Pdgfra, Pdgfrb, Prdm1, Rdh10, Serpinf1, Slc7a11, Smoc1, Sox11, Tenm3, Thrb, Tspan12]
GO:0010941	regulation of cell death	7.14445e-07	0.000907346	5.08362e-12	1.37258e-10	[3, 4]	Group32	4.38144	85	[Ahr, Akr1c18, Amigo2, Ank2, Apoe, Arnt2, BC080695, Bhlhb9, Bmf, Bmp4, Bmpr1b, Ccn1, Ccn5, Cd248, Cd34, Clu, Col2a1, Csf3, Cxcl12, Ecscr, Edn1, En1, En2, Epha4, Fas, Foxq1, Gas1, Gdnf, Gm7942, Gpnmb, Grem1, Hcar2, Herpud1, Hgf, Hpse, Ifi202b, Igf1, Il7, Irs2, Itgb3, Kcnk2, Klf4, Lyn, Map3k5, Map3k9, Mmp3, Mmp9, Mst1, Naip2, Neurl1a, Nfkbid, Nlrp2, Nlrp3, Nr1h4, Olfm1, Osr1, P2rx7, Pawr, Pax2, Pde…
GO:0045669	positive regulation of osteoblast differentiation	8.31832e-07	0.00105559	8.19891e-11	1.80376e-09	[4, 5, 6]	Group37	15	12	[Bmp4, Bmpr1b, Ccn1, Gdpd2, Hey1, Id4, Igf1, Jag1, Lmo4, Postn, Sox11, Tmem119]
GO:0031347	regulation of defense response	8.96518e-07	0.00113589	6.87808e-22	3.85173e-20	[4, 5]	Group51	5.88235	41	[Abcd2, Adamts12, Aim2, Aoc3, Apobec3, Apoe, C3, Cadm1, Clec2d, Fcgr3, Foxf1, Gbp4, Ggt1, Hgf, Ifi202b, Ifi207, Igf1, Il12rb1, Il15, Il18rap, Il1rl1, Lyn, Nlrc3, Nlrp3, Nr1d1, Nr1h4, Nt5e, Pde2a, Ptgs2, Raet1e, Rpl3, Serpine1, Serpinf1, Slamf8, Stk39, Tlr7, Tnfrsf1b, Tnip3, Ulbp1, Usp17le, Wnt5a]
GO:0003206	cardiac chamber morphogenesis	8.96168e-07	0.00113634	4.62455e-17	2.0348e-15	[3, 4, 5, 6, 7, 8]	Group45	10.4938	17	[Ahr, Bmp4, Ccn1, Chd7, Col11a1, Foxf1, Herpud1, Hey1, Jag1, Nrg1, Nrp2, Robo1, Robo2, Sox11, Tbx20, Tnnt2, Wnt5a]
GO:0002684	positive regulation of immune system process	1.00045e-06	0.00126657	6.87808e-22	3.85173e-20	[2, 3, 4]	Group51	4.95382	59	[Aim2, Aoc3, Bdkrb1, C1s1, C3, Cadm1, Ccl2, Ccl20, Ccl7, Crip2, Csf3, Cxcl12, Edn1, Ephb6, Fcgr3, Foxf1, Fyb2, Hcar2, Ifi202b, Ifi207, Igf1, Il12rb1, Il13ra2, Il15, Il18rap, Il1rl1, Il2rg, Il7, Irs2, Itgb2, Itgb3, Jag1, Kcnn4, Lyn, Mmp9, Nfkbid, Nlrp3, Nr1d1, Nr1h4, Osr1, P2rx7, Pawr, Pla2g7, Ppargc1a, Ppargc1b, Ptk2b, Raet1e, Serpine1, Spon2, Stk39, Thbs1, Tlr7, Tnfrsf21, Tnip3, Ulbp1, Usp17le, …
GO:0009790	embryo development	1.02219e-06	0.00129307	2.01841e-09	3.43129e-08	[3, 4]	Group31	4.84988	63	[Ahr, Arnt2, Bmp4, Cacna1c, Ccn1, Chd7, Col11a1, Col12a1, Col2a1, Col4a2, Edn1, En1, En2, Etl4, Foxf1, Foxf2, Gas1, Gdnf, Gjb3, Grem1, Herpud1, Hey1, Hs6st1, Igf1, Klf4, Lmo4, Mafb, Meox1, Mmp9, Mst1, Myo3b, Nrp2, Osr1, Otx1, Otx2, Pax2, Pdgfb, Pdgfra, Pdgfrb, Plcb1, Plpp3, Postn, Ppp4r4, Prdm1, Prrx1, Prrx2, Ptprq, Rac3, Rdh10, Sall1, Slc6a4, Sox11, Sp8, Tbx18, Tbx20, Tenm4, Tm4sf1, Ttn, Vcam1, …
GO:0043010	camera-type eye development	1.02682e-06	0.0012979	2.94015e-20	1.44068e-18	[6, 7, 8]	Group61	7.16113	28	[Ahr, Aqp5, Bcar3, Bhlhe22, Bmp4, Bmpr1b, Cacna1c, Chd7, Col4a1, Dcn, Foxf2, Gas1, Jag1, Klf4, Maf, Meis1, Nhs, Pax2, Pdgfb, Pdgfra, Pdgfrb, Rdh10, Serpinf1, Slc7a11, Sox11, Tenm3, Thrb, Tspan12]
GO:0072012	glomerulus vasculature development	1.0396e-06	0.00131302	4.92161e-21	2.60845e-19	[4, 5, 6, 7, 8, 9, 10]	Group59	25	8	[Angpt2, Bmp4, Cd34, Itgb3, Osr1, Pdgfb, Pdgfra, Pdgfrb]
GO:0010557	positive regulation of macromolecule biosynthetic process	1.05187e-06	0.00132746	2.71744e-20	1.35872e-18	[4, 5, 6]	Group53	4.28503	89	[Afap1l2, Ahr, Apobec3, Apoe, Arnt2, Bambi, Bmp4, Bmpr1b, Cavin4, Ccl2, Ccl20, Ccn1, Chd7, Cotl1, Csf3, Dcn, Ebf1, Ebf4, Edn1, En1, En2, Epha4, Etv1, Fcgr3, Fgf7, Foxf1, Foxf2, Fstl3, Gdnf, Grem1, Herpud1, Hey1, Hgf, Hlf, Hmga1b, Hpse, Id4, Igf1, Il15, Irs2, Jag1, Klf4, Lbh, Lmo4, Maf, Mafb, Maml3, Map3k5, Med12l, Meis1, Meox1, Mkx, Nkx6-1, Nlrp3, Nr1d1, Nr1h4, Onecut2, Osr1, Otx1, Otx2, Pawr, Pa…
GO:0051216	cartilage development	1.07964e-06	0.00136142	1.1735e-14	4.69399e-13	[4, 5, 6]	Group30	8.71369	21	[Adamts12, Adamts7, Bmp4, Bmpr1b, Ccn1, Col11a1, Col12a1, Col27a1, Col2a1, Edn1, Grem1, Itgb8, Maf, Mmp13, Osr1, Postn, Prrx1, Prrx2, Thbs1, Thrb, Wnt5a]
GO:0001505	regulation of neurotransmitter levels	1.08314e-06	0.00136476	7.42643e-12	1.85661e-10	[3]	Group16	6.98795	29	[Adra1d, Cacna1b, Cacnb2, Cd34, Clu, Crip2, Gdnf, Gldc, Gpm6b, Igf1, Itgb2, Klf4, P2rx7, P2ry2, Pde1b, Ppp1r9a, Prkcg, Ptgs2, Ptk2b, Rgs2, Slc1a7, Slc6a2, Slc6a4, Slc6a9, Slc7a11, Syn1, Syt1, Tph2, Ulbp1]
GO:0032940	secretion by cell	1.09676e-06	0.00138082	7.42643e-12	1.85661e-10	[2, 5]	Group16	5.00431	58	[Adra1d, Adtrp, Aim2, Apoe, Cacna1b, Cacna1c, Cacnb2, Cadm1, Cbln1, Cd34, Chd7, Crip2, Cxcl12, Edn1, Ephb6, Fcgr3, Fgf7, Foxf1, Hcar2, Hdac9, Igf1, Il13ra2, Il1rl1, Irs2, Itgb2, Kcnn4, Lepr, Lyn, Mmp13, Nell2, Nkx6-1, Nlrp2, Nlrp3, Nr1d1, Nr1h4, P2rx7, P2ry2, Pard6g, Pde3b, Piwil4, Postn, Ppp1r9a, Prkcg, Ptgs1, Ptprn, Scrn1, Slc1a7, Slc6a4, Slc6a9, Sox11, Syn1, Syt1, Tnfrsf1b, Tnfrsf21, Tnfrsf9, …
GO:0050731	positive regulation of peptidyl-tyrosine phosphorylation	1.15577e-06	0.00145395	3.17699e-21	1.74734e-19	[7, 8, 9, 10, 11]	Group60	9.00901	20	[Adra1d, Afap1l2, Areg, Csf3, Epha4, Fgf7, Gdnf, Grem1, Hgf, Igf1, Il15, Itgb3, Lyn, Neurl1a, Nrg1, Pdgfb, Pdgfra, Plpp3, Ptk2b, Tnfrsf1b]
GO:0016310	phosphorylation	1.18037e-06	0.00148372	3.52736e-21	1.90477e-19	[5]	Group58	4.09903	101	[Adra1d, Adtrp, Afap1l2, Ak4, Ak5, Ankrd6, Apoe, Areg, Bcar3, Bdkrb1, Bmp4, Bmper, Bmpr1b, C3, Ccl2, Ccl20, Ccl7, Ccl9, Ccn1, Cemip, Clu, Csf3, Dusp4, E030030I06Rik, Edn1, Emilin1, Epha4, Ephb6, Fam20a, Fas, Fgf7, Gbp4, Gdnf, Gfra2, Gpnmb, Grem1, Hgf, Igf1, Igfbp4, Il12rb1, Il15, Il7, Irs2, Itgb2, Itgb3, Klf4, Lbh, Lepr, Lmo4, Lyn, Map3k5, Map3k9, Mapk12, Mmd, Mmp9, Mst1, Mylk, Myo3b, Ndrg1, Neur…
GO:0051336	regulation of hydrolase activity	1.24924e-06	0.00156904	1.11497e-16	4.79436e-15	[4]	Group49	4.74799	65	[Adra1d, Ahr, Aim2, Arhgap26, Arhgap9, Arhgdib, C3, Cavin4, Ccl2, Ccl20, Ccl7, Ccl9, Ccn1, Cpeb2, Ctla2b, Epha4, Fas, Gnao1, Hdac9, Herpud1, Hgf, Ifi202b, Igf1, Klf4, Lepr, Lyn, Map3k5, Mmp9, Naip2, Nlrp2, Nlrp3, Pawr, Pax2, Pdgfra, Pdgfrb, Pip5k1b, Plcb1, Plxnd1, Ppargc1a, Ppargc1b, Ppp1r14c, Ppp4r4, Prex2, Ptgs2, Ptk2b, Rap1gap2, Rbp2, Renbp, Rgs16, Rgs17, Rgs2, Rgs20, Robo1, Serpinb6b, Serpinb…
GO:0007420	brain development	1.27505e-06	0.00160019	2.94015e-20	1.44068e-18	[4, 5, 6, 7]	Group61	5.43353	47	[Adgrl2, Adgrl3, Ak4, Amigo2, Arnt2, Bhlhe22, Bmp4, Cbln1, Cdh22, Chd5, Chd7, Cln5, Col3a1, Col4a1, Cxcl12, Dcn, En1, En2, Gas1, Gnao1, Id4, Igf1, Irs2, Kcnab1, Macrod2, Mafb, Neurl1a, Nrg1, Nrp2, Otx1, Otx2, Pax2, Pcdh18, Plcb1, Ppargc1a, Rac3, Rgs2, Robo1, Robo2, Sall1, Sema6d, Slc6a4, Slc7a11, Syt1, Ttn, Whrn, Wnt5a]
GO:0035850	epithelial cell differentiation involved in kidney development	1.32582e-06	0.00166258	1.00773e-09	1.81391e-08	[5, 6, 7, 8, 9]	Group35	17.8571	10	[Bmp4, Cd34, Gdnf, Grem1, Jag1, Mmp9, Osr1, Pax2, Pdgfb, Sall1]
GO:0048562	embryonic organ morphogenesis	1.33382e-06	0.00167127	2.01841e-09	3.43129e-08	[4, 5, 6, 7]	Group31	7.40741	26	[Bmp4, Chd7, Col11a1, Col2a1, Edn1, Foxf1, Foxf2, Gas1, Mafb, Myo3b, Osr1, Otx1, Otx2, Pax2, Pdgfra, Postn, Prrx1, Prrx2, Ptprq, Rdh10, Sall1, Sox11, Tbx18, Tbx20, Whrn, Wnt5a]
GO:0001822	kidney development	1.33382e-06	0.00167127	4.92161e-21	2.60845e-19	[4, 5, 6, 7]	Group59	7.40741	26	[Ahr, Angpt2, Bmp4, Bmper, Cd34, Dact2, Dcn, Epha4, Fstl3, Gdnf, Grem1, Hey1, Itgb3, Jag1, Kif26b, Mmp9, Osr1, Pax2, Pdgfb, Pdgfra, Pdgfrb, Rdh10, Robo2, Sall1, Serpinf1, Sox11]
GO:0019725	cellular homeostasis	1.36918e-06	0.00171421	2.613e-12	8.1003e-11	[2, 4]	Group56	5.06912	55	[Adra1d, Angpt2, Ank2, Apoe, Areg, Atp6v0a4, Bdkrb1, Bmp4, Cacna1b, Cacna1c, Cacnb2, Ccl2, Cemip, Chd7, Cln5, Cotl1, Cp, Edn1, Ftl1, Herpud1, Igf1, Inpp4b, Irs2, Itgb3, Jph1, Kcnn4, Lepr, Lyn, Nell2, Nr1d1, Nr1h4, P2rx7, P2ry10b, P2ry2, Pawr, Pax2, Pde3b, Pdgfra, Piwil4, Plcb1, Ppargc1a, Ptk2b, Ptprn, Rpl3, Serpinf1, Slamf8, Slc12a2, Slc12a5, Slc24a3, Slc6a12, Slc6a4, Stc2, Vcam1, Vdr, Wnt5a]
GO:0045667	regulation of osteoblast differentiation	1.3768e-06	0.00172238	8.19891e-11	1.80376e-09	[4, 5]	Group37	10.7383	16	[Ahr, Areg, Bmp4, Bmpr1b, Ccn1, Gdpd2, Grem1, Hey1, Id4, Igf1, Jag1, Lmo4, Postn, Smoc1, Sox11, Tmem119]
GO:0071674	mononuclear cell migration	1.39192e-06	0.0017399	2.94015e-20	1.44068e-18	[3, 5, 6]	Group61	13.1313	13	[Ccl2, Ccl20, Ccl7, Ccl9, Cxcl12, Grem1, Lyn, Pdgfb, Pla2g7, Plcb1, Serpine1, Slamf8, Thbs1]
GO:0031401	positive regulation of protein modification process	1.41415e-06	0.00176627	2.72286e-13	9.53002e-12	[5, 6, 7, 8]	Group41	4.72041	65	[Adra1d, Adtrp, Afap1l2, Ankrd6, Apoe, Areg, Bcar3, Bmp4, Bmper, C3, Ccl2, Ccl20, Ccl7, Ccl9, Ccn1, Cemip, Clu, Csf3, Edn1, Epha4, Fam20a, Fas, Fgf7, Gdnf, Gpnmb, Grem1, Hgf, Igf1, Igfbp4, Il15, Itgb3, Lepr, Lyn, Map3k5, Map3k9, Mmd, Mmp9, Mst1, Neurl1a, Nrg1, Osr1, P2rx7, Pawr, Pdgfb, Pdgfra, Pdgfrb, Plcb1, Plpp3, Ppp1r9a, Ptgs2, Ptk2b, Rchy1, Robo1, Rpl3, Sh3rf3, Smyd3, Stk39, Thbs1, Tnfrsf1b, …
GO:0045664	regulation of neuron differentiation	1.43934e-06	0.0017963	2.94015e-20	1.44068e-18	[5, 6, 7, 8, 9]	Group61	5.3961	47	[Apobec3, Apoe, Avil, Bhlhb9, Bmp4, Brinp3, Crip2, Cxcl12, Dcn, Epha4, Herpud1, Hey1, Hgf, Id4, Jag1, Klf4, Lyn, Meis1, Mmd, Mycl, Neurl1a, Nkx6-1, Nrep, Olfm1, P2ry2, Pdlim5, Plxnd1, Ppp1r9a, Prrx1, Ptk2b, Rac3, Rap1gap2, Rgs2, Robo1, Robo2, Sall1, Sema6d, Serpinf1, Slc6a4, Sox11, Syt1, Tenm3, Thrb, Tubb2b, Vldlr, Wnt5a, Xylt1]
GO:0003006	developmental process involved in reproduction	1.51208e-06	0.00188556	4.08667e-12	1.14427e-10	[2, 3]	Group25	5.17928	52	[Ahr, Angpt2, Areg, Bmp4, Bmpr1b, Ccn1, Chd5, Chd7, Cxcl12, Cyp7b1, Dcn, Fgf7, Foxf2, Fstl3, Gjb3, Gm773, Gpr149, Herpud1, Hey1, Hs6st1, Id4, Igf1, Mst1, Nell2, Neurl1a, Osr1, Pax2, Pdgfb, Pdgfra, Pdgfrb, Plcb1, Prdm1, Ptgs2, Ptk2b, Ptprn, Rac3, Rbp2, Rdh10, Rhox5, Robo2, Sall1, Serpinb6b, Serpine1, Serpinf1, Smarca2, Stc2, Sycp1, Tmem119, Vcam1, Vdr, Wnt5a, Xlr]
GO:0006812	cation transport	1.51394e-06	0.00188637	9.41796e-12	2.26031e-10	[5]	Group36	4.769	64	[Adra1d, Ahr, Ank2, Areg, Atp6v0a4, Bdkrb1, Bmp4, C3, Cacna1b, Cacna1c, Cacnb2, Cemip, Chd7, Cp, Cxcl12, Edn1, Fcgr3, Ftl1, Gdnf, Gem, Gnao1, Gpm6b, Igf1, Itgb3, Jph1, Kcnab1, Kcnk2, Kcnn4, Lyn, Mmp9, Mylk, Myo1b, Neto2, Osr1, P2rx7, Pawr, Pdgfb, Pdgfrb, Plcb1, Plcb4, Ppargc1a, Ptgs2, Ptk2b, Rgs2, Rnf207, Rpl3, Serpine1, Slc12a2, Slc12a5, Slc1a7, Slc22a4, Slc24a3, Slc25a29, Slc25a45, Slc2a6, Slc6…
GO:0048878	chemical homeostasis	1.52938e-06	0.00190255	2.613e-12	8.1003e-11	[4]	Group56	4.76545	64	[Adra1d, Angpt2, Ank2, Apoe, Areg, Atp6v0a4, Bdkrb1, Bmp4, Cacna1b, Cacna1c, Cacnb2, Ccl2, Cemip, Chd7, Cldn1, Cln5, Cotl1, Cp, Cyp7b1, Dcn, Edn1, Faah, Fam20a, Fgf7, Ftl1, Hdac9, Herpud1, Igf1, Inpp4b, Irs2, Itgb3, Jph1, Lepr, Lipg, Lyn, Nr1d1, Nr1h4, P2rx7, P2ry10b, P2ry2, Pawr, Pax2, Pde3b, Pdgfra, Piwil4, Plcb1, Ppargc1a, Ptk2b, Ptprn, Rpl3, Serpinf1, Slamf8, Slc12a2, Slc12a5, Slc24a3, Slc6a1…
GO:0031214	biomineral tissue development	1.52844e-06	0.0019029	8.19891e-11	1.80376e-09	[4, 5, 6]	Group37	9.62567	18	[Aspn, Bmp4, Bmpr1b, Ccn1, Fam20a, Gpm6b, Gpnmb, Grem1, Herpud1, Hey1, Igf1, Mmp13, Odaph, Osr1, P2rx7, Ptgs2, Ptk2b, Tmem119]
GO:0072676	lymphocyte migration	1.54956e-06	0.0019261	3.9141e-12	1.13509e-10	[3, 5, 6]	Group21	12.069	14	[Adtrp, Ccl2, Ccl20, Ccl7, Ccl9, Cxcl12, Cyp7b1, Itgb3, Osr1, Ptk2b, Slc12a2, Spns2, Stk39, Wnt5a]
GO:0002548	monocyte chemotaxis	1.71639e-06	0.00213176	2.94015e-20	1.44068e-18	[4, 6, 7]	Group61	15.493	11	[Ccl2, Ccl20, Ccl7, Ccl9, Cxcl12, Grem1, Lyn, Pdgfb, Pla2g7, Serpine1, Slamf8]
GO:0072283	metanephric renal vesicle morphogenesis	1.721e-06	0.00213576	4.92161e-21	2.60845e-19	[5, 6, 7, 8, 9, 10, 11, 12]	Group59	37.5	6	[Bmp4, Gdnf, Grem1, Kif26b, Pax2, Sall1]
GO:0030162	regulation of proteolysis	1.72415e-06	0.00213795	5.08362e-12	1.37258e-10	[5, 6]	Group32	5.43735	46	[Aim2, Apoe, C3, Ccn1, Chac1, Clu, Ctla2b, Ecscr, Epha4, Fas, Foxf2, Gas1, Gm10696, Herpud1, Hgf, Ifi202b, Igf1, Klf4, Lyn, Map3k5, Mmp9, Naip2, Nlrp2, Nlrp3, Pawr, Pax2, Prkcg, Ptgs2, Ptk2b, Rchy1, Renbp, Robo1, Rpl3, Serpinb6b, Serpinb8, Serpine1, Serpinf1, Sh3d19, Slc6a4, Slpi, Thbs1, Tnfrsf1b, Trib2, Trib3, Usp17le, Xdh]
GO:0060322	head development	1.73443e-06	0.00214896	2.94015e-20	1.44068e-18	[3]	Group61	5.28017	49	[Adgrl2, Adgrl3, Ak4, Amigo2, Arnt2, Bhlhe22, Bmp4, Cbln1, Cdh22, Chd5, Chd7, Cln5, Col2a1, Col3a1, Col4a1, Cxcl12, Dcn, En1, En2, Gas1, Gnao1, Id4, Igf1, Irs2, Kcnab1, Macrod2, Mafb, Neurl1a, Nrg1, Nrp2, Otx1, Otx2, Pax2, Pcdh18, Pdgfra, Plcb1, Ppargc1a, Rac3, Rgs2, Robo1, Robo2, Sall1, Sema6d, Slc6a4, Slc7a11, Syt1, Ttn, Whrn, Wnt5a]
GO:0060562	epithelial tube morphogenesis	1.74618e-06	0.00216178	2.2686e-08	3.17604e-07	[4, 5, 6]	Group17	6.82353	29	[Adamts12, Ahr, Areg, Bmp4, Col4a1, Cxcl12, Edn1, Epha4, Foxf1, Gdnf, Grem1, Hey1, Igf1, Kif26b, Lmo4, Mst1, Osr1, Pax2, Pdgfra, Plxnd1, Rac3, Rdh10, Robo1, Sall1, Slc12a2, Sox11, Tbx20, Vdr, Wnt5a]
GO:0042472	inner ear morphogenesis	2.11075e-06	0.002611	1.67179e-15	6.85432e-14	[4, 5, 6, 7, 8, 9]	Group57	11.7647	14	[Chd7, Col11a1, Col2a1, Mafb, Myo3b, Otx1, Otx2, Pax2, Prrx1, Prrx2, Ptprq, Tbx18, Whrn, Wnt5a]
GO:0035051	cardiocyte differentiation	2.14879e-06	0.00265591	4.01514e-20	1.92727e-18	[4, 5, 6, 7]	Group48	9.00474	19	[Adra1d, Bmp4, Cavin4, Cotl1, Edn1, Epha4, Grem1, Herpud1, Igf1, Jag1, Nrg1, Pdgfb, Pdgfra, Pdgfrb, Pdlim5, Rgs2, Tenm4, Ttn, Vcam1]
GO:0061437	renal system vasculature development	2.17476e-06	0.00268582	4.92161e-21	2.60845e-19	[5, 6, 7, 8]	Group59	22.8571	8	[Angpt2, Bmp4, Cd34, Itgb3, Osr1, Pdgfb, Pdgfra, Pdgfrb]
GO:0061440	kidney vasculature development	2.17476e-06	0.00268582	4.92161e-21	2.60845e-19	[5, 6, 7, 8, 9]	Group59	22.8571	8	[Angpt2, Bmp4, Cd34, Itgb3, Osr1, Pdgfb, Pdgfra, Pdgfrb]
GO:0051051	negative regulation of transport	2.23893e-06	0.00276285	4.2659e-22	2.47422e-20	[2, 3, 4, 5]	Group50	6	36	[Adtrp, Ahr, Apoe, Cd34, Edn1, Foxf1, Gbp4, Gem, Gnao1, Gpm6b, Hdac9, Il13ra2, Irs2, Itgb3, Kcnab1, Mmp9, Nlrp3, Nr1h4, Nrg1, Osr1, Pawr, Pde3b, Pla1a, Plcb4, Ppp1r9a, Ptgs1, Ptgs2, Ptk2b, Rgs2, Sp100, Stk39, Thbs1, Tnfrsf1b, Tnfrsf21, Tnfrsf9, Usp17le]
GO:0120036	plasma membrane bounded cell projection organization	2.25356e-06	0.00277638	1.68333e-23	1.01e-21	[4]	Group38	4.46429	75	[Abcd2, Apobec3, Apoe, Areg, Avil, Bhlhb9, Bhlhe22, Bmp4, Bmpr1b, C3, Cdh11, Cep126, Cfap54, Clu, Crip2, Cxcl12, Dcn, Dnah7b, Epha4, Ephb6, Etv1, Fas, Gas1, Gdnf, Gnao1, Gpm6b, Hey1, Hgf, Igsf9, Kif5c, Klf4, Lyn, Mylk, Myo3b, Nav3, Neurl1a, Nkx6-1, Nrep, Nrp2, Ntng2, Olfm1, Onecut2, Otx2, P2rx7, P2ry2, Pdlim5, Pdpn, Pip5k1b, Plxnd1, Postn, Ppp1r9a, Prex2, Prickle2, Prl2c2, Prrx1, Ptk2b, Rac3, Rap…
GO:1903530	regulation of secretion by cell	2.25177e-06	0.00277644	4.2659e-22	2.47422e-20	[3, 4, 5, 6]	Group50	5.29801	48	[Adra1d, Adtrp, Aim2, Apoe, Cacna1b, Cacnb2, Cadm1, Cd34, Chd7, Crip2, Cxcl12, Edn1, Foxf1, Hcar2, Hdac9, Igf1, Il13ra2, Il1rl1, Irs2, Itgb2, Kcnn4, Lepr, Lyn, Mmp13, Nell2, Nkx6-1, Nlrp2, Nlrp3, Nr1d1, Nr1h4, P2rx7, P2ry2, Pard6g, Pde3b, Piwil4, Postn, Ppp1r9a, Prkcg, Ptgs1, Slc6a4, Sox11, Syt1, Tnfrsf1b, Tnfrsf21, Tnfrsf9, Ttn, Vegfc, Wnt5a]
GO:0098742	cell-cell adhesion via plasma-membrane adhesion molecules	2.29938e-06	0.00283054	1.82826e-14	7.13022e-13	[4]	Group24	7.79661	23	[Adgrl3, Amigo2, Cadm1, Cbln1, Cdh11, Cdh22, Cdh26, Cldn1, Fat2, Igsf9, Klf4, Ntng2, Pcdh1, Pcdh18, Pcdhb14, Pcdhb16, Pcdhb17, Pcdhb5, Robo1, Robo2, Tenm3, Tenm4, Vcam1]
GO:0007517	muscle organ development	2.33243e-06	0.00286889	4.01514e-20	1.92727e-18	[4, 5, 6]	Group48	6.59341	30	[Bmp4, Cavin4, Chd7, Col11a1, Col3a1, Cotl1, Dcn, Edn1, Etv1, Grem1, Hdac9, Herpud1, Hey1, Hlf, Igf1, Jph1, Kcnab1, Kcnk2, Megf10, Meis1, Mkx, Mylk, Neurl1a, Nrg1, Rgs2, Sox11, Tbx20, Tnnt2, Ttn, Wnt5a]
GO:0070838	divalent metal ion transport	2.35666e-06	0.00289634	2.613e-12	8.1003e-11	[7]	Group56	6.23853	34	[Adra1d, Ahr, Ank2, Areg, Bdkrb1, Bmp4, Cacna1b, Cacna1c, Cacnb2, Cemip, Chd7, Cxcl12, Gem, Gnao1, Igf1, Itgb3, Jph1, Kcnn4, Lyn, Mylk, P2rx7, Pawr, Pdgfb, Pdgfrb, Plcb1, Ptgs2, Ptk2b, Rpl3, Serpine1, Slc24a3, Slc6a4, Stc2, Trpv3, Vdr]
GO:0000902	cell morphogenesis	2.43145e-06	0.00298583	1.68333e-23	1.01e-21	[4, 5]	Group38	4.88215	58	[Ahr, Apobec3, Apoe, Bambi, Bhlhb9, Bhlhe22, Bmpr1b, Cadm1, Ccl2, Ccl7, Cdh11, Cdh22, Cdh26, Clu, Col12a1, Cxcl12, Dact2, Dcn, Epha4, Ephb6, Etv1, Gas1, Gdnf, Grem1, Hgf, Itgb3, Kif5c, Mst1, Myo3b, Nkx6-1, Nrg1, Nrp2, Ntng2, Olfm1, Otx2, P2rx7, Palm2, Pdlim5, Pdpn, Plxnd1, Postn, Ppp1r9a, Prex2, Ptk2b, Ptprq, Rac3, Robo1, Robo2, Rpl3, Sema6d, Sh3d19, Syt1, Tubb2b, Tubb3, Vdr, Vldlr, Whrn, Wnt5a]
GO:0043408	regulation of MAPK cascade	2.49976e-06	0.00306471	3.17699e-21	1.74734e-19	[5, 6, 7, 8, 9, 10]	Group60	5.41516	45	[Adra1d, Ankrd6, Apoe, Bmp4, Bmper, C3, Ccl2, Ccl20, Ccl7, Ccl9, Ccn1, Dusp4, Edn1, Emilin1, Epha4, Fas, Gpnmb, Hgf, Igf1, Igfbp4, Itgb3, Klf4, Lbh, Lepr, Lyn, Map3k5, Map3k9, Ndrg1, Nrg1, P2rx7, Pdgfb, Pdgfra, Pdgfrb, Plcb1, Ptk2b, Rgs16, Rgs2, Robo1, Sh3rf3, Stk39, Thbs1, Trib2, Trib3, Wnt5a, Xdh]
GO:0023014	signal transduction by protein phosphorylation	2.49965e-06	0.00306707	3.17699e-21	1.74734e-19	[3, 4, 5, 7, 8]	Group60	5.25739	48	[Adra1d, Ankrd6, Apoe, Bmp4, Bmper, C3, Ccl2, Ccl20, Ccl7, Ccl9, Ccn1, Dusp4, Edn1, Emilin1, Epha4, Fas, Gpnmb, Hgf, Igf1, Igfbp4, Itgb3, Klf4, Lbh, Lepr, Lyn, Map3k5, Map3k9, Mapk12, Mst1, Ndrg1, Nrg1, Osr1, P2rx7, Pdgfb, Pdgfra, Pdgfrb, Plcb1, Ptk2b, Rgs16, Rgs2, Robo1, Sh3rf3, Stk39, Thbs1, Trib2, Trib3, Wnt5a, Xdh]
GO:0071560	cellular response to transforming growth factor beta stimulus	2.51045e-06	0.0030753	2.02359e-14	7.68965e-13	[4, 6]	Group34	8.26772	21	[Akr1c18, Apobec3, Aspn, Bambi, Bmpr1b, Ccl2, Cldn1, Col3a1, Col4a2, Edn1, Emilin1, Gdnf, Htra3, Nrep, Onecut2, Postn, Ppargc1a, Serpine1, Sox11, Thbs1, Wnt5a]
GO:0072511	divalent inorganic cation transport	2.52905e-06	0.00309556	2.613e-12	8.1003e-11	[6]	Group56	6.20438	34	[Adra1d, Ahr, Ank2, Areg, Bdkrb1, Bmp4, Cacna1b, Cacna1c, Cacnb2, Cemip, Chd7, Cxcl12, Gem, Gnao1, Igf1, Itgb3, Jph1, Kcnn4, Lyn, Mylk, P2rx7, Pawr, Pdgfb, Pdgfrb, Plcb1, Ptgs2, Ptk2b, Rpl3, Serpine1, Slc24a3, Slc6a4, Stc2, Trpv3, Vdr]
GO:0001101	response to acid chemical	2.71455e-06	0.00331989	7.01656e-09	1.12265e-07	[3]	Group26	6.81265	28	[Akr1c18, Brinp3, Ccl2, Cldn1, Col3a1, Col4a1, Col4a6, Edn1, Gjb3, Gldc, Htra3, Klf4, Lrp11, Lyn, Mmp3, Neurl1a, Nr1h4, Osr1, Pax2, Pdgfb, Pdgfra, Pdgfrb, Plcb1, Ppargc1a, Ptgs2, Ptk2b, Serpinf1, Slc6a4]
GO:0001656	metanephros development	2.73336e-06	0.00334017	1.52386e-11	3.50488e-10	[5, 6, 7, 8]	Group39	12.381	13	[Bmp4, Cd34, Gdnf, Grem1, Kif26b, Osr1, Pax2, Pdgfb, Pdgfra, Pdgfrb, Rdh10, Robo2, Sall1]
GO:0050730	regulation of peptidyl-tyrosine phosphorylation	2.88632e-06	0.0035242	3.17699e-21	1.74734e-19	[7, 8, 9, 10]	Group60	7.69231	23	[Adra1d, Afap1l2, Areg, Csf3, Epha4, Fgf7, Gdnf, Grem1, Hgf, Igf1, Il15, Il7, Itgb2, Itgb3, Lyn, Neurl1a, Nrg1, Pdgfb, Pdgfra, Pdgfrb, Plpp3, Ptk2b, Tnfrsf1b]
GO:0072273	metanephric nephron morphogenesis	2.90786e-06	0.00354759	4.92161e-21	2.60845e-19	[4, 5, 6, 7, 8, 9, 10]	Group59	26.9231	7	[Bmp4, Gdnf, Grem1, Kif26b, Pax2, Pdgfrb, Sall1]
GO:0006915	apoptotic process	2.93902e-06	0.00358266	5.08362e-12	1.37258e-10	[4]	Group32	4.1784	89	[Aim2, Akr1c18, Amigo2, Ank2, Apoe, Arnt2, BC080695, Bhlhb9, Bmf, Bmp4, Bmpr1b, Cadm1, Ccn1, Cd248, Chac1, Clu, Col2a1, Cxcl12, Ecscr, Edn1, En1, En2, Epha4, Fas, Foxq1, Gas1, Gdnf, Gm7942, Grem1, Hcar2, Herpud1, Hgf, Hpse, Ifi202b, Igf1, Il7, Irs2, Klf4, Lyn, Map3k5, Map3k9, Megf10, Mmp9, Mst1, Naip2, Neurl1a, Nfkbid, Nlrp2, Nlrp3, Nr1h4, Olfm1, Osr1, P2rx7, Pawr, Pax2, Pdgfrb, Pdpn, Peg3, Pkn2,…
GO:0010001	glial cell differentiation	2.98684e-06	0.00363797	5.82038e-07	6.98445e-06	[4, 6, 7, 8]	Group28	7.91367	22	[Apobec3, Aspa, Bmp4, C3, Clu, Epha4, Faah, Id4, Igf1, Lyn, Ndrg1, Nkx6-1, Nrg1, Otx2, Pax2, Pdgfb, Plpp3, Ror1, Rpl3, Sox11, Tenm4, Tnfrsf21]
GO:0003002	regionalization	3.121e-06	0.00379826	2.01841e-09	3.43129e-08	[3, 4, 5]	Group31	6.76329	28	[Bhlhe22, Bmp4, Bmpr1b, C3, Edn1, En1, Foxf1, Gas1, Gdnf, Grem1, Herpud1, Hey1, Mafb, Meox1, Nkx6-1, Nrp2, Osr1, Otx1, Otx2, Pax2, Robo1, Robo2, Slc6a4, Sp8, Tbx18, Tbx20, Ttn, Wnt5a]
GO:0044092	negative regulation of molecular function	3.21747e-06	0.00391244	1.11497e-16	4.79436e-15	[3]	Group49	4.75059	60	[Adh7, Ahr, Aim2, Aoc3, Apoe, Bmp4, C3, Cpeb2, Ctla2b, Dusp4, Gem, Hdac9, Herpud1, Hey1, Hgf, Id4, Ifi202b, Igf1, Il7, Irs2, Kcnab1, Klf4, Lepr, Lyn, Mmp9, Mst1, Naip2, Ndrg1, Nfkbid, Nlrc3, Nlrp2, Nlrp3, Npr3, Nr1h4, Osr1, Pax2, Pdgfb, Ppargc1a, Ppp1r14c, Ppp4r4, Ptgs2, Rbp2, Renbp, Rgs16, Rgs2, Serpinb6b, Serpinb8, Serpine1, Serpinf1, Slc6a4, Slpi, Smyd3, Sox11, Stk39, Thbs1, Tnnt2, Trib2, Trib…
GO:0045944	positive regulation of transcription by RNA polymerase II	3.35406e-06	0.00407518	2.71744e-20	1.35872e-18	[6, 7, 8, 9, 10, 11, 12]	Group53	4.64104	64	[Ahr, Apobec3, Arnt2, Bmp4, Bmpr1b, Cavin4, Ccn1, Chd7, Cotl1, Csf3, Dcn, Ebf1, Ebf4, Edn1, En1, En2, Etv1, Foxf1, Foxf2, Fstl3, Gdnf, Grem1, Herpud1, Hey1, Hlf, Id4, Igf1, Jag1, Klf4, Lmo4, Maf, Mafb, Maml3, Meis1, Meox1, Mkx, Nkx6-1, Nlrp3, Nr1d1, Nr1h4, Onecut2, Osr1, Otx1, Otx2, Pax2, Pdgfb, Peg3, Postn, Ppargc1a, Ppargc1b, Prl2c2, Prrx1, Prrx2, Ptprn, Rac3, Sall1, Smarca2, Smyd3, Sox11, Tbx2…
GO:0003281	ventricular septum development	3.37874e-06	0.00410179	8.19891e-11	1.80376e-09	[4, 5, 7, 8, 9]	Group37	13.1868	12	[Bmp4, Ccn1, Herpud1, Hey1, Lmo4, Pde2a, Prdm1, Robo1, Robo2, Sall1, Sox11, Wnt5a]
GO:0009636	response to toxic substance	3.57062e-06	0.00433116	3.55948e-12	1.06785e-10	[3]	Group29	5.89172	37	[Adh7, Ahr, Apoe, Areg, Arnt2, Ccl2, Ccl7, Ces1g, Cldn1, Edn1, Fas, Gnao1, Gsto2, Hgf, Igf1, Il18rap, Klf4, Lyn, Map3k5, Mgst1, Nkx6-1, Pawr, Pax2, Pde1b, Pdgfb, Pdgfrb, Ppargc1a, Ppp1r9a, Ptgs1, Ptgs2, Ptk2b, Rgs17, Rgs2, Slc6a4, Slc7a11, Sod3, Vcam1]
GO:0071559	response to transforming growth factor beta	3.6307e-06	0.0044004	2.02359e-14	7.68965e-13	[3, 5]	Group34	8.07692	21	[Akr1c18, Apobec3, Aspn, Bambi, Bmpr1b, Ccl2, Cldn1, Col3a1, Col4a2, Edn1, Emilin1, Gdnf, Htra3, Nrep, Onecut2, Postn, Ppargc1a, Serpine1, Sox11, Thbs1, Wnt5a]
GO:0043549	regulation of kinase activity	3.66041e-06	0.00443276	3.17699e-21	1.74734e-19	[5, 7, 8]	Group60	5.22803	47	[Adra1d, Afap1l2, Apoe, Bmp4, Ccn1, Cemip, Clu, Dusp4, Edn1, Epha4, Fam20a, Grem1, Hgf, Igf1, Irs2, Itgb3, Klf4, Lmo4, Lyn, Map3k5, Map3k9, Mmd, Mst1, Ndrg1, Neurl1a, Nrg1, Osr1, P2rx7, Pdgfb, Pdgfra, Pdgfrb, Ppp1r9a, Ptk2b, Rgs16, Rgs2, Robo1, Rpl3, Slamf8, Slc6a4, Smyd3, Stk39, Thbs1, Trib2, Trib3, Ttn, Vldlr, Wnt5a]
GO:0012501	programmed cell death	3.74784e-06	0.00453489	5.08362e-12	1.37258e-10	[3]	Group32	4.13413	90	[Aim2, Akr1c18, Amigo2, Ank2, Apoe, Arnt2, BC080695, Bhlhb9, Bmf, Bmp4, Bmpr1b, Cadm1, Ccn1, Cd248, Chac1, Clu, Col2a1, Cxcl12, Ecscr, Edn1, En1, En2, Epha4, Fas, Foxq1, Gas1, Gdnf, Gm7942, Grem1, Hcar2, Herpud1, Hgf, Hpse, Ifi202b, Igf1, Il7, Irs2, Klf4, Lyn, Map3k5, Map3k9, Megf10, Mmp9, Mst1, Naip2, Neurl1a, Nfkbid, Nlrp2, Nlrp3, Nr1h4, Olfm1, Osr1, P2rx7, Pawr, Pax2, Pdgfrb, Pdpn, Peg3, Pkn2,…
GO:0045893	positive regulation of transcription, DNA-templated	4.11389e-06	0.00497369	2.71744e-20	1.35872e-18	[5, 6, 7, 8, 9, 10, 11]	Group53	4.3834	75	[Afap1l2, Ahr, Apobec3, Apoe, Arnt2, Bambi, Bmp4, Bmpr1b, Cavin4, Ccn1, Chd7, Cotl1, Csf3, Dcn, Ebf1, Ebf4, Edn1, En1, En2, Etv1, Fgf7, Foxf1, Foxf2, Fstl3, Gdnf, Grem1, Herpud1, Hey1, Hlf, Hpse, Id4, Igf1, Jag1, Klf4, Lbh, Lmo4, Maf, Mafb, Maml3, Map3k5, Meis1, Meox1, Mkx, Nkx6-1, Nlrp3, Nr1d1, Nr1h4, Onecut2, Osr1, Otx1, Otx2, Pax2, Pdgfb, Peg3, Plcb1, Postn, Ppargc1a, Ppargc1b, Prl2c2, Prrx1, …
GO:0035909	aorta morphogenesis	4.22479e-06	0.00510355	2.3129e-12	7.63258e-11	[6, 7, 8, 9, 10, 11]	Group27	21.0526	8	[Adamts9, Chd7, Col3a1, Herpud1, Hey1, Jag1, Mylk, Pdgfrb]
GO:0060411	cardiac septum morphogenesis	4.25995e-06	0.00514176	8.19891e-11	1.80376e-09	[3, 4, 5, 6, 7, 8, 9]	Group37	12.9032	12	[Bmp4, Ccn1, Chd7, Herpud1, Hey1, Jag1, Nrp2, Robo1, Robo2, Sox11, Tbx20, Wnt5a]
GO:0006357	regulation of transcription by RNA polymerase II	4.28834e-06	0.00517174	1.11497e-16	4.79436e-15	[6, 7, 8, 9, 10, 11]	Group49	4.11578	91	[Ahr, Apobec3, Arnt2, Bhlhe22, Bmp4, Bmper, Bmpr1b, Cavin4, Ccn1, Chd5, Chd7, Cotl1, Csf3, Dcn, Ebf1, Ebf4, Edn1, En1, En2, Etv1, Foxf1, Foxf2, Foxq1, Fstl3, Gbp4, Gdnf, Glrp1, Grem1, Hdac9, Herpud1, Hey1, Hist1h3c, Hlf, Htra3, Id4, Ifi207, Igf1, Jag1, Klf4, Lmo4, Maf, Mafb, Maml3, Med12l, Meis1, Meox1, Mkx, Nkx6-1, Nlrp3, Nr1d1, Nr1h4, Nrep, Onecut2, Osr1, Otx1, Otx2, Pawr, Pax2, Pde2a, Pdgfb, P…
GO:0072239	metanephric glomerulus vasculature development	4.30254e-06	0.00518456	9.50611e-09	1.42592e-07	[5, 6, 7, 8, 9, 10, 11]	Group20	45.4545	5	[Cd34, Osr1, Pdgfb, Pdgfra, Pdgfrb]
GO:0030001	metal ion transport	4.98189e-06	0.0059982	2.613e-12	8.1003e-11	[6]	Group56	5.01969	51	[Adra1d, Ahr, Ank2, Areg, Bdkrb1, Bmp4, C3, Cacna1b, Cacna1c, Cacnb2, Cemip, Chd7, Cp, Cxcl12, Ftl1, Gem, Gnao1, Igf1, Itgb3, Jph1, Kcnab1, Kcnk2, Kcnn4, Lyn, Mylk, Myo1b, Neto2, Osr1, P2rx7, Pawr, Pdgfb, Pdgfrb, Plcb1, Plcb4, Ptgs2, Ptk2b, Rnf207, Rpl3, Serpine1, Slc12a2, Slc12a5, Slc22a4, Slc24a3, Slc6a12, Slc6a2, Slc6a4, Slc6a9, Stc2, Stk39, Trpv3, Vdr]
GO:0033688	regulation of osteoblast proliferation	5.00755e-06	0.00601907	5.00755e-06	5.00755e-05	[3, 4, 5]	Group03	25	7	[Ahr, Ccn1, Grem1, Hpse, Itgb3, Npr3, Tmem119]
GO:0048705	skeletal system morphogenesis	5.00381e-06	0.00601959	1.67179e-15	6.85432e-14	[4, 5, 6, 7]	Group57	7.66551	22	[Bmp4, Bmpr1b, Col11a1, Col12a1, Col27a1, Col2a1, Gas1, Grem1, Mmp13, Osr1, P2rx7, Pappa2, Pdgfra, Pdgfrb, Postn, Ppargc1a, Ppargc1b, Prrx1, Prrx2, Rdh10, Sox11, Thbs1]
GO:0070167	regulation of biomineral tissue development	5.11631e-06	0.00614469	8.19891e-11	1.80376e-09	[4, 5, 6, 7]	Group37	11.7117	13	[Aspn, Bmp4, Bmpr1b, Ccn1, Gpm6b, Grem1, Herpud1, Hey1, Odaph, Osr1, P2rx7, Ptk2b, Tmem119]
GO:0006811	ion transport	5.16373e-06	0.00619648	9.41796e-12	2.26031e-10	[4]	Group36	4.29752	78	[Adra1d, Ahr, Ank2, Apoe, Areg, Atp6v0a4, Bdkrb1, Bmp4, C3, Cacna1b, Cacna1c, Cacnb2, Cemip, Chd7, Cp, Cxcl12, Edn1, Fcgr3, Ftl1, Gdnf, Gem, Gnao1, Gpm6b, Igf1, Irs2, Itgb3, Jph1, Kcnab1, Kcnk2, Kcnn4, Lyn, Mmp9, Mylk, Myo1b, Neto2, Osr1, P2rx7, P2ry2, Pawr, Pdgfb, Pdgfrb, Pdpn, Plcb1, Plcb4, Plscr2, Plscr4, Ppargc1a, Prelid2, Ptgs2, Ptk2b, Rgs2, Rnf207, Rpl3, Serpine1, Slc12a2, Slc12a5, Slc16a9,…
GO:0007416	synapse assembly	5.27908e-06	0.00632962	5.43255e-06	4.8893e-05	[4, 5, 6]	Group08	8.82353	18	[Adgrl2, Adgrl3, Amigo2, Apobec3, Bhlhb9, Cadm1, Cbln1, Lrrtm4, Nrg1, Ntng2, Pcdhb16, Pcdhb17, Pdgfb, Pdlim5, Plxnd1, Ppp1r9a, Thbs2, Wnt5a]
GO:0050808	synapse organization	5.43255e-06	0.0065082	5.43255e-06	4.8893e-05	[3]	Group08	6.18956	32	[Adgrl2, Adgrl3, Amigo2, Apobec3, Apoe, Bhlhb9, C3, Cacnb2, Cadm1, Cbln1, Cntnap4, Col4a1, Epha4, Gdnf, Igsf9, Lrrtm4, Ndrg1, Neurl1a, Nrg1, Nrp2, Ntng2, Pcdhb16, Pcdhb17, Pdgfb, Pdlim5, Plxnd1, Ppp1r9a, Rapsn, Slc7a11, Syn1, Thbs2, Wnt5a]
GO:0072077	renal vesicle morphogenesis	5.46262e-06	0.00653876	4.92161e-21	2.60845e-19	[5, 6, 7, 8, 9, 10, 11]	Group59	31.5789	6	[Bmp4, Gdnf, Grem1, Kif26b, Pax2, Sall1]
GO:0055006	cardiac cell development	5.51825e-06	0.00659982	4.01514e-20	1.92727e-18	[4, 5, 6, 7, 8]	Group48	10.8527	14	[Adra1d, Bmp4, Cavin4, Cotl1, Edn1, Epha4, Herpud1, Igf1, Jag1, Pdgfra, Pdgfrb, Pdlim5, Rgs2, Ttn]
GO:0042592	homeostatic process	5.62887e-06	0.0067265	2.613e-12	8.1003e-11	[3]	Group56	4.12909	87	[Adra1d, Ahr, Angpt2, Ank2, Apoe, Areg, Atp6v0a4, Bdkrb1, Bmp4, Cacna1b, Cacna1c, Cacnb2, Ccl2, Cd34, Cemip, Chd7, Cldn1, Cln5, Col2a1, Cotl1, Cp, Cyp7b1, Dcn, Edn1, Faah, Fam20a, Fas, Fgf7, Ftl1, Hcar2, Hdac9, Herpud1, Igf1, Il15, Il7, Inpp4b, Irs2, Itgb3, Jph1, Kcnn4, Lepr, Lipg, Lyn, Mafb, Nell2, Npr3, Nr1d1, Nr1h4, P2rx7, P2ry10b, P2ry2, Pawr, Pax2, Pde3b, Pdgfra, Pdgfrb, Piwil4, Plcb1, Pparg…
GO:0048736	appendage development	5.89454e-06	0.00703808	1.67179e-15	6.85432e-14	[3, 4]	Group57	8.40708	19	[Bmp4, Bmpr1b, Cacna1c, Chd7, Col2a1, En1, Gas1, Grem1, Osr1, Postn, Prrx1, Prrx2, Rdh10, Sall1, Slc7a11, Smoc1, Sox11, Sp8, Wnt5a]
GO:0060173	limb development	5.89454e-06	0.00703808	1.67179e-15	6.85432e-14	[4, 5]	Group57	8.40708	19	[Bmp4, Bmpr1b, Cacna1c, Chd7, Col2a1, En1, Gas1, Grem1, Osr1, Postn, Prrx1, Prrx2, Rdh10, Sall1, Slc7a11, Smoc1, Sox11, Sp8, Wnt5a]
GO:0009410	response to xenobiotic stimulus	6.0073e-06	0.0071667	6.0073e-06	4.80584e-05	[3]	Group01	7.16418	24	[Adgrl3, Ahr, Arnt2, Bmp4, Ccl2, Cldn1, Cryz, Cyp2c23, Edn1, Gdnf, Gnao1, Gsto2, Pde1b, Pde2a, Pdgfb, Ppargc1a, Prkcg, Ptk2b, Rgs17, Rgs2, Rorc, Serpinf1, Smyd3, Ugt1a6b]
GO:0048247	lymphocyte chemotaxis	6.25266e-06	0.00745317	3.9141e-12	1.13509e-10	[4, 6, 7]	Group21	15.1515	10	[Ccl2, Ccl20, Ccl7, Ccl9, Cyp7b1, Osr1, Ptk2b, Slc12a2, Stk39, Wnt5a]
GO:0090183	regulation of kidney development	6.25266e-06	0.00745317	1.00773e-09	1.81391e-08	[4, 5, 6, 7, 8]	Group35	15.1515	10	[Bmp4, Gdnf, Grem1, Itgb3, Mmp9, Osr1, Pax2, Pdgfb, Pdgfrb, Sall1]
GO:0007160	cell-matrix adhesion	6.28352e-06	0.00748367	3.03009e-10	6.06018e-09	[4]	Group13	8.37004	19	[Adamts12, Adamts9, Cd34, Col3a1, Emilin1, Gpm6b, Grem1, Hpse, Itgb2, Itgb3, Itgb8, Jag1, Onecut2, Pip5k1b, Postn, Ptk2b, Serpine1, Thbs1, Vcam1]
GO:0055001	muscle cell development	6.28352e-06	0.00748367	4.01514e-20	1.92727e-18	[4, 5]	Group48	8.37004	19	[Adra1d, Ank2, Bmp4, Cavin4, Cotl1, Edn1, Epha4, Hdac9, Herpud1, Igf1, Jag1, Megf10, Pdgfra, Pdgfrb, Pdlim5, Rgs2, Smyd3, Tnnt2, Ttn]
GO:0004707	MAP kinase activity	6.33713e-06	0.00754119	3.17699e-21	1.74734e-19	[5, 6, 7, 9, 10]	Group60	6.96379	25	[Apoe, Bmp4, Dusp4, Edn1, Epha4, Hgf, Igf1, Lyn, Map3k5, Map3k9, Mapk12, Ndrg1, Nrg1, P2rx7, Pdgfb, Pdgfrb, Ptk2b, Rgs16, Rgs2, Robo1, Stk39, Thbs1, Trib2, Trib3, Wnt5a]
GO:0051223	regulation of protein transport	6.36709e-06	0.00757047	4.2659e-22	2.47422e-20	[5, 6, 7, 8]	Group50	5.3021	43	[Adtrp, Aim2, Apobec3, Apoe, Bmp4, Cadm1, Ccl2, Cd34, Cemip, Crip2, Gbp4, Hcar2, Hdac9, Igf1, Il1rl1, Irs2, Itgb3, Kcnn4, Lepr, Lyn, Mmp13, Nkx6-1, Nlrp2, Nlrp3, Nr1d1, Nr1h4, P2rx7, Pard6g, Pde3b, Piwil4, Pla1a, Postn, Ptgs2, Slc7a11, Sp100, Tenm3, Tnfrsf1b, Tnfrsf21, Tnfrsf9, Ttn, Usp17le, Vegfc, Wnt5a]
GO:0032835	glomerulus development	6.45957e-06	0.00767397	4.92161e-21	2.60845e-19	[3, 4, 6, 7, 8, 9]	Group59	13.5802	11	[Ahr, Angpt2, Bmp4, Cd34, Itgb3, Jag1, Osr1, Pax2, Pdgfb, Pdgfra, Pdgfrb]
GO:1903508	positive regulation of nucleic acid-templated transcription	6.56647e-06	0.0077944	2.71744e-20	1.35872e-18	[6, 7, 8, 9, 10]	Group53	4.29927	77	[Afap1l2, Ahr, Apobec3, Apoe, Arnt2, Bambi, Bmp4, Bmpr1b, Cavin4, Ccn1, Chd7, Cotl1, Csf3, Dcn, Ebf1, Ebf4, Edn1, En1, En2, Etv1, Fgf7, Foxf1, Foxf2, Fstl3, Gdnf, Grem1, Herpud1, Hey1, Hlf, Hmga1b, Hpse, Id4, Igf1, Jag1, Klf4, Lbh, Lmo4, Maf, Mafb, Maml3, Map3k5, Med12l, Meis1, Meox1, Mkx, Nkx6-1, Nlrp3, Nr1d1, Nr1h4, Onecut2, Osr1, Otx1, Otx2, Pax2, Pdgfb, Peg3, Plcb1, Postn, Ppargc1a, Ppargc1b,…
GO:1902680	positive regulation of RNA biosynthetic process	6.60159e-06	0.00782949	2.71744e-20	1.35872e-18	[5, 6, 7, 8, 9]	Group53	4.29688	77	[Afap1l2, Ahr, Apobec3, Apoe, Arnt2, Bambi, Bmp4, Bmpr1b, Cavin4, Ccn1, Chd7, Cotl1, Csf3, Dcn, Ebf1, Ebf4, Edn1, En1, En2, Etv1, Fgf7, Foxf1, Foxf2, Fstl3, Gdnf, Grem1, Herpud1, Hey1, Hlf, Hmga1b, Hpse, Id4, Igf1, Jag1, Klf4, Lbh, Lmo4, Maf, Mafb, Maml3, Map3k5, Med12l, Meis1, Meox1, Mkx, Nkx6-1, Nlrp3, Nr1d1, Nr1h4, Onecut2, Osr1, Otx1, Otx2, Pax2, Pdgfb, Peg3, Plcb1, Postn, Ppargc1a, Ppargc1b,…
GO:0003151	outflow tract morphogenesis	6.64712e-06	0.00787684	4.62455e-17	2.0348e-15	[3, 4, 5, 6, 7, 8]	Group45	12.3711	12	[Bmp4, Herpud1, Hey1, Jag1, Nrp2, Plxnd1, Robo1, Robo2, Sox11, Tbx20, Thbs1, Wnt5a]
GO:0008285	negative regulation of cell population proliferation	6.79181e-06	0.0080415	4.45191e-22	2.53759e-20	[2, 3, 4, 5]	Group47	5.39153	42	[Ahr, Apoe, Bmp4, Bmpr1b, Ccn5, Chd5, Fas, Gas1, Gpnmb, Grem1, Hist1h2ag, Igf1, Il15, Il1rl1, Kcnk2, Klf4, Lyn, Mcc, Meis1, Mmp9, Mst1, Ndrg1, Neurl1a, Nlrc3, Npr3, P3h2, Pawr, Pdpn, Ppargc1a, Ptgs2, Ptk2b, Robo1, Serpinf1, Slc6a4, Smarca2, Sox11, Thbs1, Tnfrsf21, Tnfrsf9, Vdr, Wnt5a, Xdh]
GO:0006979	response to oxidative stress	6.89441e-06	0.00815609	3.55948e-12	1.06785e-10	[3]	Group29	6.08365	32	[Akr1c18, Aldh3a1, Apoe, Areg, Bmp4, Cpeb2, Edn1, Gnao1, Hao1, Hgf, Il18rap, Klf4, Map3k5, Mgst1, Mmp3, Mmp9, Osr1, Pawr, Pax2, Pdgfra, Pdgfrb, Ppargc1a, Ppargc1b, Ptgs1, Ptgs2, Ptk2b, Ptprn, Rgs16, Slc7a11, Sod3, Stc2, Thbs1]
GO:0030879	mammary gland development	6.92192e-06	0.00818171	3.54016e-10	6.7263e-09	[5, 6, 7]	Group12	8.65385	18	[Areg, Bmp4, Foxf1, Igf1, Irs2, Lbh, Mst1, Neurl1a, Prl2c2, Prl2c3, Prl2c5, Ptgs2, Rac3, Robo1, Slc12a2, Vdr, Wnt5a, Xdh]
GO:0000165	MAPK cascade	7.13146e-06	0.00842226	3.17699e-21	1.74734e-19	[4, 5, 6, 8, 9]	Group60	5.1168	46	[Adra1d, Ankrd6, Apoe, Bmp4, Bmper, C3, Ccl2, Ccl20, Ccl7, Ccl9, Ccn1, Dusp4, Edn1, Emilin1, Epha4, Fas, Gpnmb, Hgf, Igf1, Igfbp4, Itgb3, Klf4, Lbh, Lepr, Lyn, Map3k5, Map3k9, Mapk12, Ndrg1, Nrg1, P2rx7, Pdgfb, Pdgfra, Pdgfrb, Plcb1, Ptk2b, Rgs16, Rgs2, Robo1, Sh3rf3, Stk39, Thbs1, Trib2, Trib3, Wnt5a, Xdh]
GO:0003700	DNA-binding transcription factor activity	7.57872e-06	0.00894289	2.71744e-20	1.35872e-18	[6, 7, 8, 9, 10, 11]	Group53	4.48761	67	[Ahr, Aim2, Arnt2, Bhlhe22, Clu, Cotl1, Csf3, Ebf1, Ebf4, Edn1, En1, Etv1, Foxf1, Foxf2, Foxq1, Grem1, Herpud1, Hey1, Hlf, Id4, Ifi207, Il18rap, Itgb2, Klf4, Lmo4, Maf, Mafb, Meis1, Meox1, Mkx, Mycl, Nfkbid, Nkx6-1, Nlrc3, Nlrp2, Nlrp3, Nr1d1, Nr1h4, Onecut2, Otx1, Otx2, Pax2, Plpp3, Postn, Ppargc1a, Ppargc1b, Prdm1, Prrx1, Prrx2, Rac3, Rbp2, Ror1, Rorc, Sall1, Sox11, Sp8, Tbx18, Tbx20, Thrb, Tri…
GO:0019221	cytokine-mediated signaling pathway	7.60898e-06	0.00897098	3.9141e-12	1.13509e-10	[4, 5, 6]	Group21	6.45161	28	[Aim2, Ccl2, Ccl20, Ccl7, Ccl9, Cxcl12, Fas, Gfra2, Hist2h2be, Il12rb1, Il13ra2, Il15, Il18rap, Il1rl1, Il2rg, Il7, Lepr, Nr1h4, Osr1, Pdgfb, Plcb1, Ppbp, Ptk2b, Ptprn, Robo1, Stk39, Tnfrsf1b, Wnt5a]
GO:0072224	metanephric glomerulus development	7.636e-06	0.00899521	9.50611e-09	1.42592e-07	[4, 5, 7, 8, 9, 10]	Group20	30	6	[Cd34, Osr1, Pax2, Pdgfb, Pdgfra, Pdgfrb]
GO:0038084	vascular endothelial growth factor signaling pathway	7.71786e-06	0.00908392	9.50611e-09	1.42592e-07	[6, 7, 8]	Group20	19.5122	8	[Dcn, Nrp2, Pdgfb, Pdgfra, Pdgfrb, Robo1, Vegfc, Xdh]
GO:0008015	blood circulation	7.73371e-06	0.00909485	1.6303e-05	0.000114121	[4]	Group05	5.9246	33	[Adra1d, Ahr, Ank2, Aoc3, Apoe, Bdkrb1, Cacna1b, Cacna1c, Cacnb2, Cd34, Chd7, Cotl1, Crip2, Edn1, Gnao1, Herpud1, Ncald, Npr3, P2ry2, Pde2a, Pdgfb, Postn, Ptgs1, Ptgs2, Rgs2, Rnf207, Slc6a4, Stk39, Tbx20, Thrb, Tnnt2, Ttn, Vegfc]
GO:0090025	regulation of monocyte chemotaxis	8.23733e-06	0.00967063	2.94015e-20	1.44068e-18	[5, 6, 7, 8, 9]	Group61	23.3333	7	[Ccl2, Cxcl12, Grem1, Lyn, Pla2g7, Serpine1, Slamf8]
GO:0061005	cell differentiation involved in kidney development	8.23272e-06	0.00967345	1.00773e-09	1.81391e-08	[4, 5, 6, 7, 8]	Group35	14.7059	10	[Bmp4, Cd34, Gdnf, Grem1, Jag1, Mmp9, Osr1, Pax2, Pdgfb, Sall1]
GO:0042692	muscle cell differentiation	8.28845e-06	0.00972235	4.01514e-20	1.92727e-18	[4]	Group48	6.42202	28	[Adra1d, Ank2, Bmp4, Cavin4, Cotl1, Cxcl12, Edn1, Epha4, Foxf1, Grem1, Hdac9, Herpud1, Hey1, Igf1, Jag1, Megf10, Nrg1, Pdgfb, Pdgfra, Pdgfrb, Pdlim5, Plpp7, Rgs2, Smarca2, Smyd3, Tbx18, Tnnt2, Ttn]
GO:0019216	regulation of lipid metabolic process	8.69962e-06	0.010196	2.25859e-07	2.93616e-06	[4, 5]	Group18	6.53753	27	[Abcd2, Akr1c18, Apoe, C3, Ccn1, Ces1g, Hcar2, Igf1, Irs2, Klf4, Lyn, Mst1, Nr1d1, Nr1h4, Pde3b, Pdgfb, Pdgfra, Pdgfrb, Ppargc1a, Ptgs2, Ptk2b, Rdh10, Rorc, Rpl3, Thrb, Trib3, Vdr]
GO:0006082	organic acid metabolic process	8.89213e-06	0.0104127	2.25859e-07	2.93616e-06	[3]	Group18	4.85981	52	[Abcd2, Adh7, Adtrp, Akr1c18, Aldh3a1, Aspa, C3, Cemip, Ces1g, Chd7, Chst1, Chst7, Cmah, Cyp2c23, Cyp7b1, Dcn, Edn1, Faah, Ggt1, Gldc, Gsto2, Hal, Hao1, Hgf, Igf1, Il15, Irs2, Kyat3, Ldhb, Nmnat2, Nr1d1, Nr1h4, Ogdhl, P2rx7, Pdgfb, Pdpn, Pla1a, Ppargc1a, Prune2, Ptgs1, Ptgs2, Rdh10, Renbp, Slc16a9, Slc6a4, Slc7a11, St3gal1, Tnfrsf1b, Tph2, Trib3, Ugt1a6b, Xylt1]
GO:0035107	appendage morphogenesis	9.16544e-06	0.0107236	1.67179e-15	6.85432e-14	[3, 4, 5]	Group57	8.85417	17	[Bmp4, Bmpr1b, Cacna1c, Chd7, Col2a1, En1, Gas1, Grem1, Osr1, Postn, Prrx1, Prrx2, Rdh10, Sall1, Sox11, Sp8, Wnt5a]
GO:0035108	limb morphogenesis	9.16544e-06	0.0107236	1.67179e-15	6.85432e-14	[4, 5, 6]	Group57	8.85417	17	[Bmp4, Bmpr1b, Cacna1c, Chd7, Col2a1, En1, Gas1, Grem1, Osr1, Postn, Prrx1, Prrx2, Rdh10, Sall1, Sox11, Sp8, Wnt5a]
GO:0043534	blood vessel endothelial cell migration	9.38168e-06	0.0109672	2.94015e-20	1.44068e-18	[6, 7, 8]	Group61	10.3704	14	[Adtrp, Angpt2, Apoe, Grem1, Hdac9, Igf1, Klf4, Pdgfb, Prl2c2, Ptgs2, Ptk2b, Robo1, Thbs1, Vegfc]
GO:0090287	regulation of cellular response to growth factor stimulus	1.01228e-05	0.0118234	2.02359e-14	7.68965e-13	[3, 4, 6]	Group34	7.33333	22	[Adamts12, Aspn, Bambi, Bmp4, Bmper, Ccn1, Dcn, Emilin1, Fstl3, Grem1, Htra3, Nrep, Onecut2, Pdgfb, Postn, Robo1, Sox11, Thbs1, Vegfc, Wnt5a, Xdh, Zfp423]
GO:0030282	bone mineralization	1.02181e-05	0.0119245	8.19891e-11	1.80376e-09	[3, 5, 6, 7]	Group37	10.2941	14	[Aspn, Bmp4, Bmpr1b, Ccn1, Gpm6b, Gpnmb, Grem1, Igf1, Mmp13, Osr1, P2rx7, Ptgs2, Ptk2b, Tmem119]
GO:0001819	positive regulation of cytokine production	1.03395e-05	0.0120455	6.87808e-22	3.85173e-20	[3, 4, 5]	Group51	6.25	30	[Afap1l2, Aim2, C3, Cadm1, Ccl2, Ccl20, Cd34, Clu, Fcgr3, Hgf, Hpse, Il12rb1, Il15, Il1rl1, Il7, Nlrp2, Nlrp3, P2rx7, P2ry2, Plcb1, Postn, Ptgs2, Serpine1, Spon2, Thbs1, Tlr7, Tnfrsf1b, Ulbp1, Usp17le, Wnt5a]
GO:0043405	regulation of MAP kinase activity	1.03386e-05	0.0120548	3.17699e-21	1.74734e-19	[6, 7, 8, 9, 10, 11]	Group60	6.93642	24	[Apoe, Bmp4, Dusp4, Edn1, Epha4, Hgf, Igf1, Lyn, Map3k5, Map3k9, Ndrg1, Nrg1, P2rx7, Pdgfb, Pdgfrb, Ptk2b, Rgs16, Rgs2, Robo1, Stk39, Thbs1, Trib2, Trib3, Wnt5a]
GO:0043436	oxoacid metabolic process	1.04947e-05	0.0122159	2.25859e-07	2.93616e-06	[4]	Group18	4.90857	51	[Abcd2, Adh7, Adtrp, Akr1c18, Aldh3a1, Aspa, C3, Cemip, Ces1g, Chd7, Chst1, Chst7, Cmah, Cyp2c23, Cyp7b1, Dcn, Edn1, Faah, Ggt1, Gldc, Gsto2, Hal, Hao1, Hgf, Igf1, Il15, Irs2, Kyat3, Ldhb, Nmnat2, Nr1d1, Nr1h4, Ogdhl, P2rx7, Pdgfb, Pdpn, Pla1a, Ppargc1a, Prune2, Ptgs1, Ptgs2, Rdh10, Renbp, Slc6a4, Slc7a11, St3gal1, Tnfrsf1b, Tph2, Trib3, Ugt1a6b, Xylt1]
GO:0055013	cardiac muscle cell development	1.10548e-05	0.0128568	4.01514e-20	1.92727e-18	[5, 6, 7, 8, 9]	Group48	10.9244	13	[Adra1d, Bmp4, Cavin4, Cotl1, Edn1, Epha4, Herpud1, Igf1, Pdgfra, Pdgfrb, Pdlim5, Rgs2, Ttn]
GO:0018108	peptidyl-tyrosine phosphorylation	1.11266e-05	0.0129291	3.17699e-21	1.74734e-19	[7, 8, 9]	Group60	6.32054	28	[Adra1d, Afap1l2, Areg, Csf3, Epha4, Ephb6, Fgf7, Gdnf, Grem1, Hgf, Igf1, Il12rb1, Il15, Il7, Itgb2, Itgb3, Lyn, Neurl1a, Nrg1, Nrp2, Pdgfb, Pdgfra, Pdgfrb, Plpp3, Ptk2b, Ror1, Tnfrsf1b, Ttn]
GO:0050727	regulation of inflammatory response	1.11668e-05	0.0129646	6.03453e-16	2.5345e-14	[4, 5, 6]	Group40	6.73854	25	[Abcd2, Adamts12, Aoc3, Apoe, C3, Fcgr3, Foxf1, Ggt1, Hgf, Igf1, Il1rl1, Lyn, Nlrc3, Nlrp3, Nr1h4, Nt5e, Pde2a, Ptgs2, Rpl3, Serpine1, Serpinf1, Slamf8, Stk39, Tnfrsf1b, Wnt5a]
GO:0006366	transcription by RNA polymerase II	1.13606e-05	0.0131783	1.11497e-16	4.79436e-15	[6, 7, 8, 9, 10]	Group49	4.00705	91	[Ahr, Apobec3, Arnt2, Bhlhe22, Bmp4, Bmper, Bmpr1b, Cavin4, Ccn1, Chd5, Chd7, Cotl1, Csf3, Dcn, Ebf1, Ebf4, Edn1, En1, En2, Etv1, Foxf1, Foxf2, Foxq1, Fstl3, Gbp4, Gdnf, Glrp1, Grem1, Hdac9, Herpud1, Hey1, Hist1h3c, Hlf, Htra3, Id4, Ifi207, Igf1, Jag1, Klf4, Lmo4, Maf, Mafb, Maml3, Med12l, Meis1, Meox1, Mkx, Nkx6-1, Nlrp3, Nr1d1, Nr1h4, Nrep, Onecut2, Osr1, Otx1, Otx2, Pawr, Pax2, Pde2a, Pdgfb, P…
GO:0003337	mesenchymal to epithelial transition involved in metanephros morphogenesis	1.14881e-05	0.0133147	4.92161e-21	2.60845e-19	[6, 7, 8, 9, 10, 11, 12, 13]	Group59	38.4615	5	[Bmp4, Gdnf, Grem1, Pax2, Sall1]
GO:0090087	regulation of peptide transport	1.16725e-05	0.0135167	4.2659e-22	2.47422e-20	[4, 5, 6, 7]	Group50	5.12821	44	[Adtrp, Aim2, Apobec3, Apoe, Bmp4, Cadm1, Ccl2, Cd34, Cemip, Chd7, Crip2, Gbp4, Hcar2, Hdac9, Igf1, Il1rl1, Irs2, Itgb3, Kcnn4, Lepr, Lyn, Mmp13, Nkx6-1, Nlrp2, Nlrp3, Nr1d1, Nr1h4, P2rx7, Pard6g, Pde3b, Piwil4, Pla1a, Postn, Ptgs2, Slc7a11, Sp100, Tenm3, Tnfrsf1b, Tnfrsf21, Tnfrsf9, Ttn, Usp17le, Vegfc, Wnt5a]
GO:0050678	regulation of epithelial cell proliferation	1.17771e-05	0.0136261	2.94015e-20	1.44068e-18	[3, 4, 5]	Group61	6.42857	27	[Apoe, Bmp4, Ccl2, Cxcl12, Cyp7b1, Fgf7, Gas1, Hey1, Igf1, Itgb3, Mcc, Mst1, Nlrc3, Nr1d1, Osr1, Pax2, Pdgfb, Ptprn, Robo1, Serpinf1, Sox11, Tbx18, Thbs1, Vdr, Vegfc, Wnt5a, Xdh]
GO:0048709	oligodendrocyte differentiation	1.21143e-05	0.0140041	5.82038e-07	6.98445e-06	[5, 6, 7, 8, 9]	Group28	10.8333	13	[Aspa, Bmp4, C3, Clu, Faah, Id4, Lyn, Nkx6-1, Nrg1, Otx2, Sox11, Tenm4, Tnfrsf21]
GO:0002690	positive regulation of leukocyte chemotaxis	1.24168e-05	0.0143414	2.94015e-20	1.44068e-18	[4, 5, 6, 7, 8, 9]	Group61	11.6505	12	[Ccl2, Ccl7, Cxcl12, Edn1, Osr1, Pla2g7, Ptk2b, Serpine1, Stk39, Thbs1, Vegfc, Wnt5a]
GO:0018212	peptidyl-tyrosine modification	1.25944e-05	0.0145339	3.17699e-21	1.74734e-19	[7, 8]	Group60	6.27803	28	[Adra1d, Afap1l2, Areg, Csf3, Epha4, Ephb6, Fgf7, Gdnf, Grem1, Hgf, Igf1, Il12rb1, Il15, Il7, Itgb2, Itgb3, Lyn, Neurl1a, Nrg1, Nrp2, Pdgfb, Pdgfra, Pdgfrb, Plpp3, Ptk2b, Ror1, Tnfrsf1b, Ttn]
GO:0072006	nephron development	1.28906e-05	0.0148629	1.00773e-09	1.81391e-08	[3, 5, 6, 7, 8]	Group35	9.03955	16	[Ahr, Angpt2, Bmp4, Cd34, Gdnf, Grem1, Hey1, Itgb3, Jag1, Kif26b, Osr1, Pax2, Pdgfb, Pdgfra, Pdgfrb, Sall1]
GO:0030193	regulation of blood coagulation	1.30026e-05	0.014979	6.03453e-16	2.5345e-14	[3, 4, 5, 6, 7]	Group40	12.6437	11	[Adtrp, Apoe, Cd34, Hpse, Lyn, Pdgfb, Pdgfra, Pdpn, Rpl3, Serpine1, Thbs1]
GO:0003338	metanephros morphogenesis	1.30303e-05	0.0149978	4.92161e-21	2.60845e-19	[5, 6, 7, 8, 9]	Group59	21.875	7	[Bmp4, Gdnf, Grem1, Kif26b, Pax2, Pdgfrb, Sall1]
GO:0000981	DNA-binding transcription factor activity, RNA polymerase II-specific	1.3177e-05	0.0151536	2.71744e-20	1.35872e-18	[7, 8, 9, 10, 11, 12]	Group53	5.09259	44	[Ahr, Arnt2, Bhlhe22, Ebf1, Ebf4, En1, Etv1, Foxf1, Foxf2, Foxq1, Herpud1, Hey1, Hlf, Ifi207, Klf4, Lmo4, Maf, Mafb, Meis1, Meox1, Mkx, Nkx6-1, Nr1d1, Nr1h4, Onecut2, Otx1, Otx2, Pax2, Postn, Prdm1, Prrx1, Prrx2, Rac3, Rorc, Sall1, Sox11, Sp8, Tbx18, Tbx20, Thrb, Vdr, Zscan4c, Zscan4d, Zscan4f]
GO:0052548	regulation of endopeptidase activity	1.35234e-05	0.0155384	1.11497e-16	4.79436e-15	[6, 7, 8, 9]	Group49	6.09756	30	[Aim2, C3, Ccn1, Ctla2b, Epha4, Fas, Herpud1, Hgf, Ifi202b, Igf1, Klf4, Lyn, Map3k5, Mmp9, Naip2, Nlrp2, Nlrp3, Pawr, Pax2, Ptgs2, Renbp, Robo1, Serpinb6b, Serpinb8, Serpine1, Serpinf1, Slc6a4, Slpi, Thbs1, Xdh]
GO:1903034	regulation of response to wounding	1.37474e-05	0.015782	6.03453e-16	2.5345e-14	[4, 5]	Group40	8.58586	17	[Adtrp, Apoe, Ccl2, Cd34, Epha4, Hpse, Klf4, Lyn, Mylk, Pdgfb, Pdgfra, Pdpn, Plpp3, Rpl3, Serpine1, Thbs1, Xylt1]
GO:0003007	heart morphogenesis	1.38017e-05	0.0158306	4.62455e-17	2.0348e-15	[4, 5, 6, 7]	Group45	7.18954	22	[Ahr, Bmp4, Ccn1, Chd7, Col11a1, Col2a1, Foxf1, Herpud1, Hey1, Jag1, Nrg1, Nrp2, Olfm1, Plxnd1, Robo1, Robo2, Sox11, Tbx20, Thbs1, Tnnt2, Ttn, Wnt5a]
GO:0006629	lipid metabolic process	1.43864e-05	0.0164724	2.25859e-07	2.93616e-06	[3]	Group18	4.4808	63	[Abcd2, Adh7, Adtrp, Akr1c18, Aldh3a1, Apoe, Bmpr1b, C3, Ccn1, Ces1g, Chd7, Cyp2c23, Cyp7b1, Edn1, Faah, Fgf7, Gdpd2, Ggt1, Hao1, Hcar2, Igf1, Inpp4b, Irs2, Itgb8, Klf4, Lepr, Lipg, Lyn, Mst1, Neurl1a, Nr1d1, Nr1h4, P2rx7, Pde3b, Pdgfb, Pdgfra, Pdgfrb, Pdpn, Pip5k1b, Pla1a, Pla2g7, Plb1, Plcb1, Plcb4, Plcxd2, Plpp3, Ppargc1a, Ptgs1, Ptgs2, Ptk2b, Rbp2, Rdh10, Rdh5, Rorc, Rpl3, Slc22a4, Soat2, Spn…
GO:0051928	positive regulation of calcium ion transport	1.43771e-05	0.0164761	2.613e-12	8.1003e-11	[4, 5, 6, 7, 8, 9, 10]	Group56	9.43396	15	[Ank2, Bdkrb1, Bmp4, Cacna1c, Cacnb2, Cemip, Cxcl12, Mylk, P2rx7, Pdgfb, Pdgfrb, Rpl3, Serpine1, Slc6a4, Trpv3]
GO:1900046	regulation of hemostasis	1.45234e-05	0.0166148	6.03453e-16	2.5345e-14	[2, 3, 4, 5]	Group40	12.5	11	[Adtrp, Apoe, Cd34, Hpse, Lyn, Pdgfb, Pdgfra, Pdpn, Rpl3, Serpine1, Thbs1]
GO:0110111	negative regulation of animal organ morphogenesis	1.59201e-05	0.0181967	1.1735e-14	4.69399e-13	[3, 4, 5, 6, 7, 8]	Group30	17.7778	8	[Aspn, Bmp4, Grem1, Pax2, Sall1, Thrb, Tnfrsf11b, Wnt5a]
GO:0070201	regulation of establishment of protein localization	1.60989e-05	0.0183849	4.2659e-22	2.47422e-20	[4, 5]	Group50	5.11296	43	[Adtrp, Aim2, Apobec3, Apoe, Bmp4, Cadm1, Ccl2, Cd34, Cemip, Crip2, Gbp4, Hcar2, Hdac9, Igf1, Il1rl1, Irs2, Itgb3, Kcnn4, Lepr, Lyn, Mmp13, Nkx6-1, Nlrp2, Nlrp3, Nr1d1, Nr1h4, P2rx7, Pard6g, Pde3b, Piwil4, Pla1a, Postn, Ptgs2, Slc7a11, Sp100, Tenm3, Tnfrsf1b, Tnfrsf21, Tnfrsf9, Ttn, Usp17le, Vegfc, Wnt5a]
GO:0003013	circulatory system process	1.6303e-05	0.0186017	1.6303e-05	0.000114121	[3]	Group05	5.82011	33	[Adra1d, Ahr, Ank2, Aoc3, Apoe, Bdkrb1, Cacna1b, Cacna1c, Cacnb2, Cd34, Chd7, Cotl1, Crip2, Edn1, Gnao1, Herpud1, Ncald, Npr3, P2ry2, Pde2a, Pdgfb, Postn, Ptgs1, Ptgs2, Rgs2, Rnf207, Slc6a4, Stk39, Tbx20, Thrb, Tnnt2, Ttn, Vegfc]
GO:0042981	regulation of apoptotic process	1.6546e-05	0.0188624	5.08362e-12	1.37258e-10	[5, 6]	Group32	4.22374	74	[Akr1c18, Amigo2, Ank2, Apoe, Arnt2, BC080695, Bhlhb9, Bmf, Bmp4, Bmpr1b, Ccn1, Cd248, Clu, Col2a1, Cxcl12, Ecscr, Edn1, En1, En2, Epha4, Fas, Foxq1, Gas1, Gdnf, Gm7942, Grem1, Hcar2, Herpud1, Hgf, Hpse, Ifi202b, Igf1, Il7, Irs2, Klf4, Lyn, Map3k5, Map3k9, Mmp9, Mst1, Naip2, Neurl1a, Nfkbid, Nlrp2, Nlrp3, Nr1h4, Olfm1, Osr1, P2rx7, Pawr, Pax2, Pdgfrb, Pdpn, Ppargc1a, Prkcg, Ptgs2, Ptk2b, Rac3, Ra…
GO:0055074	calcium ion homeostasis	1.68067e-05	0.0191428	2.613e-12	8.1003e-11	[8]	Group56	5.79965	33	[Adra1d, Ank2, Apoe, Areg, Bdkrb1, Bmp4, Cacna1b, Cacna1c, Cacnb2, Ccl2, Cemip, Chd7, Cotl1, Edn1, Fam20a, Herpud1, Inpp4b, Itgb3, Jph1, Lyn, P2rx7, P2ry10b, P2ry2, Pawr, Pdgfra, Plcb1, Ptk2b, Rpl3, Slc24a3, Slc6a4, Stc2, Vdr, Wnt5a]
GO:0002683	negative regulation of immune system process	1.68356e-05	0.0191589	6.87808e-22	3.85173e-20	[2, 3, 4]	Group51	5.88235	31	[Adtrp, Bmp4, Clec2d, Col3a1, Cxcl12, Emilin1, Fas, Fcrlb, Foxf1, Fstl3, Gpnmb, Grem1, Hpse, Ifi202b, Igf1, Il13ra2, Il1rl1, Inpp4b, Lyn, Mafb, Meis1, Nfkbid, Nlrc3, Nr1d1, Pawr, Plcb1, Ptk2b, Slamf8, Sox11, Thbs1, Tnfrsf21]
GO:0033674	positive regulation of kinase activity	1.68861e-05	0.0191995	3.17699e-21	1.74734e-19	[6, 7, 8, 9]	Group60	5.64784	34	[Adra1d, Afap1l2, Bmp4, Ccn1, Cemip, Clu, Edn1, Epha4, Fam20a, Grem1, Hgf, Igf1, Itgb3, Lmo4, Lyn, Map3k5, Map3k9, Mmd, Mst1, Neurl1a, Nrg1, Osr1, P2rx7, Pdgfb, Pdgfra, Pdgfrb, Ppp1r9a, Ptk2b, Robo1, Rpl3, Stk39, Thbs1, Vldlr, Wnt5a]
GO:0007156	homophilic cell adhesion via plasma membrane adhesion molecules	1.7057e-05	0.0193767	1.82826e-14	7.13022e-13	[5]	Group24	8.83978	16	[Amigo2, Cadm1, Cdh11, Cdh22, Cdh26, Fat2, Igsf9, Pcdh1, Pcdh18, Pcdhb14, Pcdhb16, Pcdhb17, Pcdhb5, Robo1, Robo2, Tenm3]
GO:0051347	positive regulation of transferase activity	1.8337e-05	0.0208125	3.17699e-21	1.74734e-19	[5]	Group60	5.41728	37	[Adra1d, Afap1l2, Bmp4, Ccn1, Cemip, Clu, Edn1, Epha4, Fam20a, Grem1, Hgf, Igf1, Itgb3, Klf4, Lmo4, Lyn, Map3k5, Map3k9, Mmd, Mst1, Neurl1a, Nrg1, Osr1, P2rx7, Pdgfb, Pdgfra, Pdgfrb, Ppp1r9a, Ptk2b, Robo1, Rpl3, Stk39, Thbs1, Trib2, Trib3, Vldlr, Wnt5a]
GO:0045445	myoblast differentiation	1.83562e-05	0.0208159	1.83562e-05	0.000110137	[4]	Group04	11.215	12	[Bmp4, Ccl9, Cotl1, Grem1, Igf1, Kcnab1, Map3k5, Mapk12, Mkx, Nrg1, Plcb1, Prl2c2]
GO:0032496	response to lipopolysaccharide	1.86546e-05	0.0211356	2.03063e-13	7.51334e-12	[4, 5, 7]	Group22	6.2645	27	[Bdkrb1, Ccl2, Cldn1, Dcn, Edn1, Gbp2, Ggt1, Lyn, Mgst1, Nlrc3, Nlrp3, Nr1d1, Nr1h4, P2rx7, Pde2a, Plscr2, Plscr4, Ppargc1a, Ppbp, Ptgs2, Serpine1, Slpi, Spon2, Tnfrsf1b, Tnip3, Vcam1, Wnt5a]
GO:0010464	regulation of mesenchymal cell proliferation	1.88455e-05	0.0213331	2.83655e-06	3.12021e-05	[3, 4, 5]	Group14	17.3913	8	[Bmp4, Foxf1, Gas1, Irs2, Prrx1, Prrx2, Tbx18, Wnt5a]
GO:0009611	response to wounding	1.92898e-05	0.0218168	6.03453e-16	2.5345e-14	[3]	Group40	5.60132	34	[Adtrp, Apoe, C3, Ccl2, Ccn1, Cd34, Col3a1, Crip2, Dcn, Epha4, Fgf7, Foxf1, Gdnf, Hpse, Igf1, Itgb3, Kcnk2, Klf4, Lyn, Map3k5, Mylk, Nrep, Pdgfb, Pdgfra, Pdgfrb, Pdpn, Plpp3, Postn, Rpl3, Serpine1, Slc7a11, Thbs1, Wnt5a, Xylt1]
GO:0071675	regulation of mononuclear cell migration	1.9793e-05	0.0223661	2.94015e-20	1.44068e-18	[4, 5, 6, 7, 8]	Group61	15	9	[Ccl2, Cxcl12, Grem1, Lyn, Pla2g7, Plcb1, Serpine1, Slamf8, Thbs1]
GO:0051047	positive regulation of secretion	1.99434e-05	0.0224961	4.2659e-22	2.47422e-20	[3, 4, 5, 6]	Group50	5.70934	33	[Aim2, Cacna1b, Cacnb2, Cadm1, Cd34, Cxcl12, Edn1, Hcar2, Igf1, Il1rl1, Irs2, Itgb2, Kcnn4, Lepr, Mmp13, Nell2, Nkx6-1, Nlrp2, Nlrp3, Nr1h4, P2rx7, P2ry2, Pard6g, Postn, Prl2c2, Prl2c3, Prl2c5, Slc6a4, Sox11, Syt1, Ttn, Vegfc, Wnt5a]
GO:0042481	regulation of odontogenesis	1.99264e-05	0.0224969	1.52386e-11	3.50488e-10	[5, 6, 7, 8]	Group39	20.5882	7	[Aspn, Bmp4, Cd34, Edn1, Odaph, Postn, Tnfrsf11b]
GO:0071300	cellular response to retinoic acid	2.00121e-05	0.0225536	7.01656e-09	1.12265e-07	[5, 6]	Group26	13.3333	10	[Brinp3, Ccl2, Gjb3, Klf4, Lyn, Osr1, Pax2, Ptk2b, Serpinf1, Slc6a4]
GO:0003208	cardiac ventricle morphogenesis	2.00484e-05	0.0225744	2.3129e-12	7.63258e-11	[4, 5, 6, 7, 8, 9]	Group27	12.0879	11	[Ahr, Chd7, Col11a1, Foxf1, Herpud1, Hey1, Jag1, Nrg1, Sox11, Tbx20, Tnnt2]
GO:2000379	positive regulation of reactive oxygen species metabolic process	2.05546e-05	0.0231239	4.17786e-05	4.17786e-05	[4, 5, 6]	Group11	10.3175	13	[Akr1c18, Clu, Crip2, Itgb2, Klf4, Pdgfb, Pdgfrb, Ptgs2, Ptk2b, Rpl3, Thbs1, Ulbp1, Xdh]
GO:0060419	heart growth	2.05546e-05	0.0231239	4.01514e-20	1.92727e-18	[3, 4, 5, 6, 7]	Group48	10.3175	13	[Adra1d, Ahr, Edn1, Epha4, Herpud1, Igf1, Kcnk2, Meis1, Pdlim5, Rgs2, Tbx20, Tenm4, Ttn]
GO:0045935	positive regulation of nucleobase-containing compound metabolic process	2.06696e-05	0.0232326	2.71744e-20	1.35872e-18	[4, 5, 6]	Group53	4.04184	85	[Afap1l2, Ahr, Apobec3, Apoe, Arnt2, Bambi, Bmp4, Bmpr1b, Cavin4, Ccn1, Chd7, Cotl1, Csf3, Dcn, Ebf1, Ebf4, Edn1, En1, En2, Epha4, Etv1, Fgf7, Foxf1, Foxf2, Fstl3, Gdnf, Grem1, Herpud1, Hey1, Hgf, Hlf, Hmga1b, Hpse, Id4, Igf1, Jag1, Khdrbs3, Klf4, Lbh, Lmo4, Maf, Mafb, Maml3, Map3k5, Med12l, Meis1, Meox1, Mkx, Nkx6-1, Nlrp3, Nr1d1, Nr1h4, Onecut2, Osr1, Otx1, Otx2, P2rx7, Pax2, Pdgfb, Pdgfrb, Peg…
GO:0050921	positive regulation of chemotaxis	2.08024e-05	0.0233611	2.94015e-20	1.44068e-18	[3, 4, 5, 6]	Group61	9.14634	15	[Ccl2, Ccl7, Cxcl12, Edn1, Osr1, Pdgfb, Pdgfrb, Pla2g7, Ptk2b, Serpine1, Stk39, Thbs1, Tubb2b, Vegfc, Wnt5a]
GO:0007589	body fluid secretion	2.12572e-05	0.0238506	3.54016e-10	6.7263e-09	[4, 5]	Group12	9.65517	14	[Aqp5, Edn1, Kcnn4, Mmp13, Neurl1a, Npr3, P2ry2, Prl2c2, Prl2c3, Prl2c5, Ptgs2, Stk39, Vdr, Xdh]
GO:0060560	developmental growth involved in morphogenesis	2.14584e-05	0.0240548	5.25321e-12	1.36583e-10	[3, 4]	Group15	7.19178	21	[Ahr, Apobec3, Apoe, Areg, Bmp4, Cadm1, Cxcl12, Dcn, Kif26b, Mst1, Nkx6-1, Nrp2, Olfm1, Postn, Rdh10, Robo1, Sall1, Sema6d, Slc12a2, Syt1, Wnt5a]
GO:0010720	positive regulation of cell development	2.15419e-05	0.0241269	2.94015e-20	1.44068e-18	[4, 5, 6]	Group61	5.28455	39	[Apobec3, Apoe, Aspa, Avil, Bhlhb9, Bmp4, Brinp3, Crip2, Cxcl12, Dcn, Edn1, Epha4, Hgf, Igf1, Itgb3, Lyn, Mmd, Neurl1a, Nkx6-1, P2ry2, Plxnd1, Ppp1r9a, Prl2c2, Ptk2b, Rac3, Rgs16, Rgs2, Robo1, Robo2, Sall1, Serpinf1, Sox11, Syt1, Tenm3, Tenm4, Tubb2b, Vegfc, Vldlr, Wnt5a]
GO:0048762	mesenchymal cell differentiation	2.20426e-05	0.0246656	2.01841e-09	3.43129e-08	[4, 5, 6, 7]	Group31	7.66129	19	[Bambi, Bmp4, Edn1, Gdnf, Grem1, Herpud1, Hey1, Jag1, Nrp2, Olfm1, Osr1, Pawr, Pax2, Pdpn, Rdh10, Sema6d, Sox11, Tbx20, Wnt5a]
GO:0050769	positive regulation of neurogenesis	2.21042e-05	0.0247125	2.94015e-20	1.44068e-18	[4, 5, 6, 7, 8, 9]	Group61	5.46282	36	[Apobec3, Apoe, Aspa, Avil, Bhlhb9, Bmp4, Brinp3, Crip2, Cxcl12, Dcn, Epha4, Hgf, Igf1, Lyn, Mmd, Neurl1a, Nkx6-1, P2ry2, Plxnd1, Ppp1r9a, Prl2c2, Ptk2b, Rgs16, Rgs2, Robo1, Robo2, Sall1, Serpinf1, Sox11, Syt1, Tenm3, Tenm4, Tubb2b, Vegfc, Vldlr, Wnt5a]
GO:0090184	positive regulation of kidney development	2.2209e-05	0.0248075	4.92161e-21	2.60845e-19	[3, 4, 5, 6, 7, 8, 9]	Group59	17.0213	8	[Bmp4, Gdnf, Grem1, Itgb3, Pax2, Pdgfb, Pdgfrb, Sall1]
GO:0050818	regulation of coagulation	2.22553e-05	0.024837	6.03453e-16	2.5345e-14	[3, 4]	Group40	11.9565	11	[Adtrp, Apoe, Cd34, Hpse, Lyn, Pdgfb, Pdgfra, Pdpn, Rpl3, Serpine1, Thbs1]
GO:0045785	positive regulation of cell adhesion	2.3139e-05	0.0258	1.82826e-14	7.13022e-13	[2, 3, 4]	Group24	6.20843	28	[Apbb1ip, Ccl2, Ccn1, Col2a1, Cxcl12, Emilin1, Ephb6, Foxf1, Fstl3, Igf1, Il12rb1, Il15, Il2rg, Il7, Itgb3, Kif26b, Nfkbid, Nlrp3, Pawr, Pdpn, Plpp3, Ptk2b, Rac3, Smoc1, Tbx18, Thbs1, Vcam1, Wnt5a]
GO:0051254	positive regulation of RNA metabolic process	2.34374e-05	0.0260858	2.71744e-20	1.35872e-18	[4, 5, 6, 7, 8]	Group53	4.1161	78	[Afap1l2, Ahr, Apobec3, Apoe, Arnt2, Bambi, Bmp4, Bmpr1b, Cavin4, Ccn1, Chd7, Cotl1, Csf3, Dcn, Ebf1, Ebf4, Edn1, En1, En2, Etv1, Fgf7, Foxf1, Foxf2, Fstl3, Gdnf, Grem1, Herpud1, Hey1, Hlf, Hmga1b, Hpse, Id4, Igf1, Jag1, Khdrbs3, Klf4, Lbh, Lmo4, Maf, Mafb, Maml3, Map3k5, Med12l, Meis1, Meox1, Mkx, Nkx6-1, Nlrp3, Nr1d1, Nr1h4, Onecut2, Osr1, Otx1, Otx2, Pax2, Pdgfb, Peg3, Plcb1, Postn, Ppargc1a, …
GO:0009306	protein secretion	2.34202e-05	0.0260901	4.2659e-22	2.47422e-20	[3, 5, 6, 7, 8]	Group50	5.43807	36	[Adtrp, Aim2, Apoe, Cacna1c, Cadm1, Cbln1, Cd34, Crip2, Ephb6, Hcar2, Hdac9, Igf1, Il1rl1, Irs2, Kcnn4, Lepr, Lyn, Mmp13, Nkx6-1, Nlrp2, Nlrp3, Nr1d1, Nr1h4, P2rx7, Pard6g, Pde3b, Piwil4, Postn, Ptprn, Slc6a4, Tnfrsf1b, Tnfrsf21, Tnfrsf9, Ttn, Vegfc, Wnt5a]
GO:0035690	cellular response to drug	2.35727e-05	0.0262129	3.55948e-12	1.06785e-10	[4]	Group29	6.19469	28	[Ahr, Aim2, Akr1c18, Bmp4, C3, Ccl2, Ccl7, Edn1, Gdnf, Hgf, Il18rap, Itgb3, Klf4, Map3k5, Mylk, Pawr, Pax2, Pde2a, Pdgfb, Pdgfrb, Plcb1, Ppargc1a, Ptgs2, Serpine1, Serpinf1, Slamf8, Smyd3, Thbs1]
GO:0055007	cardiac muscle cell differentiation	2.40114e-05	0.0266767	4.01514e-20	1.92727e-18	[5, 6, 7, 8]	Group48	9.03614	15	[Adra1d, Bmp4, Cavin4, Cotl1, Edn1, Epha4, Grem1, Herpud1, Igf1, Nrg1, Pdgfra, Pdgfrb, Pdlim5, Rgs2, Ttn]
GO:0006874	cellular calcium ion homeostasis	2.42308e-05	0.0268962	2.613e-12	8.1003e-11	[7, 9]	Group56	5.78662	32	[Adra1d, Ank2, Apoe, Areg, Bdkrb1, Bmp4, Cacna1b, Cacna1c, Cacnb2, Ccl2, Cemip, Chd7, Cotl1, Edn1, Herpud1, Inpp4b, Itgb3, Jph1, Lyn, P2rx7, P2ry10b, P2ry2, Pawr, Pdgfra, Plcb1, Ptk2b, Rpl3, Slc24a3, Slc6a4, Stc2, Vdr, Wnt5a]
GO:0003176	aortic valve development	2.43113e-05	0.0269612	1.6292e-18	7.4943e-17	[5, 7, 8, 9]	Group55	25	6	[Bmp4, Emilin1, Robo1, Robo2, Tbx20, Tnfrsf1b]
GO:2000116	regulation of cysteine-type endopeptidase activity	2.57644e-05	0.028547	1.11497e-16	4.79436e-15	[7, 8, 9, 10]	Group49	7.32601	20	[Aim2, Ccn1, Fas, Herpud1, Hgf, Ifi202b, Igf1, Klf4, Map3k5, Mmp9, Naip2, Nlrp2, Nlrp3, Pawr, Pax2, Ptgs2, Robo1, Slc6a4, Thbs1, Xdh]
GO:0002790	peptide secretion	2.6734e-05	0.0295945	4.2659e-22	2.47422e-20	[5, 6, 7]	Group50	5.33708	38	[Adtrp, Aim2, Apoe, Cacna1c, Cadm1, Cbln1, Cd34, Chd7, Crip2, Edn1, Ephb6, Hcar2, Hdac9, Igf1, Il1rl1, Irs2, Kcnn4, Lepr, Lyn, Mmp13, Nkx6-1, Nlrp2, Nlrp3, Nr1d1, Nr1h4, P2rx7, Pard6g, Pde3b, Piwil4, Postn, Ptprn, Slc6a4, Tnfrsf1b, Tnfrsf21, Tnfrsf9, Ttn, Vegfc, Wnt5a]
GO:0015696	ammonium transport	2.67717e-05	0.0296095	2.67717e-05	0.000133859	[5, 6]	Group10	9.45946	14	[Cxcl12, Edn1, Fcgr3, Gdnf, Gpm6b, Lyn, Slc12a2, Slc12a5, Slc22a4, Slc25a29, Slc25a45, Slc6a2, Slc6a4, Syt1]
GO:0048706	embryonic skeletal system development	2.67717e-05	0.0296095	2.83655e-06	3.12021e-05	[5, 6, 7]	Group14	9.45946	14	[Bmp4, Col11a1, Col2a1, Etl4, Gas1, Osr1, Pdgfra, Postn, Prrx1, Prrx2, Rdh10, Sox11, Wnt5a, Xylt1]
GO:0043067	regulation of programmed cell death	2.71644e-05	0.0300167	5.08362e-12	1.37258e-10	[4, 5]	Group32	4.16198	74	[Akr1c18, Amigo2, Ank2, Apoe, Arnt2, BC080695, Bhlhb9, Bmf, Bmp4, Bmpr1b, Ccn1, Cd248, Clu, Col2a1, Cxcl12, Ecscr, Edn1, En1, En2, Epha4, Fas, Foxq1, Gas1, Gdnf, Gm7942, Grem1, Hcar2, Herpud1, Hgf, Hpse, Ifi202b, Igf1, Il7, Irs2, Klf4, Lyn, Map3k5, Map3k9, Mmp9, Mst1, Naip2, Neurl1a, Nfkbid, Nlrp2, Nlrp3, Nr1h4, Olfm1, Osr1, P2rx7, Pawr, Pax2, Pdgfrb, Pdpn, Ppargc1a, Prkcg, Ptgs2, Ptk2b, Rac3, Ra…
GO:0061035	regulation of cartilage development	2.83737e-05	0.0313246	1.1735e-14	4.69399e-13	[4, 5, 6, 7]	Group30	12.8205	10	[Adamts12, Adamts7, Bmp4, Bmpr1b, Ccn1, Grem1, Maf, Postn, Thrb, Wnt5a]
GO:0032092	positive regulation of protein binding	2.8711e-05	0.0316682	2.8711e-05	0.000114844	[5]	Group02	10	13	[Apobec3, Apoe, Bambi, Bmp4, Csf3, Epha4, Ephb6, Herpud1, Mmp9, Mst1, Plxnd1, Trib3, Wnt5a]
GO:2000377	regulation of reactive oxygen species metabolic process	2.88058e-05	0.031744	4.17786e-05	4.17786e-05	[4, 5]	Group11	7.79221	18	[Abcd2, Akr1c18, Cd34, Clu, Crip2, Igf1, Itgb2, Klf4, Mmp3, Pax2, Pdgfb, Pdgfrb, Ptgs2, Ptk2b, Rpl3, Thbs1, Ulbp1, Xdh]
GO:0010243	response to organonitrogen compound	2.92623e-05	0.0322178	9.41796e-12	2.26031e-10	[4]	Group36	4.61271	53	[Adgrl3, Adtrp, Ahr, Akr1c18, Aldh3a1, Apoe, Areg, C3, Cacna1b, Ccl2, Col3a1, Col4a1, Col4a6, Cpeb2, Cxcl12, Edn1, Epha4, Gldc, Gnao1, Hdac9, Herpud1, Igf1, Irs2, Itgb2, Itgb3, Jag1, Klf4, Lepr, Lyn, Mgst1, Mmp3, Neurl1a, Nkx6-1, Nlrp3, Nr1h4, P2rx7, Pde1b, Pde2a, Pde3b, Pdgfra, Plcb1, Ppargc1a, Ppargc1b, Prkcg, Ptgs2, Ptk2b, Ptprn, Rgs17, Rgs2, Slc6a4, Stc2, Trib3, Vcam1]
GO:0043410	positive regulation of MAPK cascade	2.97978e-05	0.0327776	3.17699e-21	1.74734e-19	[5, 6, 7, 8, 9, 10, 11]	Group60	5.55556	33	[Adra1d, Ankrd6, Apoe, Bmp4, Bmper, C3, Ccl2, Ccl20, Ccl7, Ccl9, Edn1, Epha4, Gpnmb, Hgf, Igf1, Igfbp4, Itgb3, Lepr, Map3k5, Map3k9, Nrg1, P2rx7, Pdgfb, Pdgfra, Pdgfrb, Plcb1, Ptk2b, Robo1, Sh3rf3, Stk39, Thbs1, Wnt5a, Xdh]
GO:0043086	negative regulation of catalytic activity	3.07342e-05	0.0337769	1.11497e-16	4.79436e-15	[4]	Group49	4.9217	44	[Ahr, Aoc3, Apoe, Bmp4, C3, Cpeb2, Ctla2b, Dusp4, Hdac9, Herpud1, Hgf, Ifi202b, Igf1, Il7, Irs2, Klf4, Lepr, Lyn, Mmp9, Mst1, Naip2, Ndrg1, Npr3, Pax2, Ppp1r14c, Ppp4r4, Ptgs2, Rbp2, Renbp, Rgs16, Rgs2, Serpinb6b, Serpinb8, Serpine1, Serpinf1, Slc6a4, Slpi, Smyd3, Thbs1, Tnnt2, Trib2, Trib3, Ugt1a6b, Usp17le]
GO:0055002	striated muscle cell development	3.12657e-05	0.0343297	4.01514e-20	1.92727e-18	[5, 6]	Group48	8.05687	17	[Adra1d, Bmp4, Cavin4, Cotl1, Edn1, Epha4, Hdac9, Herpud1, Igf1, Jag1, Pdgfra, Pdgfrb, Pdlim5, Rgs2, Smyd3, Tnnt2, Ttn]
GO:0072215	regulation of metanephros development	3.13025e-05	0.0343388	4.92161e-21	2.60845e-19	[5, 6, 7, 8, 9]	Group59	24	6	[Bmp4, Gdnf, Pax2, Pdgfb, Pdgfrb, Sall1]
GO:0010035	response to inorganic substance	3.13739e-05	0.0343858	3.55948e-12	1.06785e-10	[3]	Group29	5.33333	36	[Akr1c18, Areg, Cldn1, Cp, Crip2, Edn1, Fas, Fstl3, Gnao1, Hgf, Il18rap, Klf4, Lrp11, Map3k5, Mmp9, Mylk, P2rx7, Pawr, Pax2, Pdgfrb, Plcb1, Ppargc1a, Ptgs2, Ptk2b, Serpinf1, Slc6a4, Sod3, Syt1, Thbs1, Tnfrsf11b, Tnnt2, Tph2, Ttn, Vcam1, Wnt5a, Xdh]
GO:0006029	proteoglycan metabolic process	3.17553e-05	0.034772	3.17553e-05	9.52659e-05	[5, 6]	Group00	12.6582	10	[Adamts12, Bmpr1b, Chst7, Col11a1, Col2a1, Dcn, Hpse, Hs6st1, Igf1, Xylt1]
GO:0000302	response to reactive oxygen species	3.33677e-05	0.0365042	3.55948e-12	1.06785e-10	[4]	Group29	7.19424	20	[Akr1c18, Aldh3a1, Areg, Edn1, Gnao1, Hgf, Il18rap, Klf4, Map3k5, Mmp9, Pawr, Pax2, Pdgfra, Pdgfrb, Ppargc1a, Ppargc1b, Ptk2b, Ptprn, Sod3, Thbs1]
GO:0009617	response to bacterium	3.34597e-05	0.0365714	2.03063e-13	7.51334e-12	[3, 5]	Group22	4.82686	46	[Abcd2, Adamts9, Adgrl2, Adh7, Bdkrb1, C3, Ccl2, Ces1g, Chd7, Cldn1, Dcn, Edn1, Fam20a, Gbp2, Gbp4, Gbp9, Ggt1, Hist2h2be, Lyn, Macrod2, Mgst1, Naip2, Nlrc3, Nlrp3, Nr1d1, Nr1h4, P2rx7, Pde2a, Plscr2, Plscr4, Ppargc1a, Ppbp, Ptgs2, Rpl3, Serpine1, Slamf8, Slfn4, Slpi, Spon2, Stab1, Tnfrsf1b, Tnip3, Tnnt2, Vcam1, Wnt5a, Zfp983]
GO:0050982	detection of mechanical stimulus	3.36902e-05	0.0367897	2.53325e-12	8.1064e-11	[4]	Group09	14.0625	9	[Col11a1, Cotl1, Cxcl12, Igf1, Pawr, Ptprq, Slc12a2, Ttn, Whrn]
GO:0002062	chondrocyte differentiation	3.37592e-05	0.0368313	1.1735e-14	4.69399e-13	[4, 5, 6, 7]	Group30	9.84848	13	[Adamts12, Adamts7, Bmp4, Bmpr1b, Col11a1, Col12a1, Col27a1, Col2a1, Grem1, Maf, Osr1, Postn, Thrb]
GO:0048015	phosphatidylinositol-mediated signaling	3.40201e-05	0.0370819	4.16486e-05	8.32972e-05	[5, 6, 7]	Group07	8.77193	15	[Csf3, Dcn, Edn1, Hgf, Igf1, Klf4, Mst1, Nlrc3, Npr3, Pdgfb, Pdgfra, Pdgfrb, Plcb1, Prex2, Rpl3]
GO:0010634	positive regulation of epithelial cell migration	3.40201e-05	0.0370819	2.94015e-20	1.44068e-18	[3, 4, 5, 6, 7, 8]	Group61	8.77193	15	[Bmp4, Fgf7, Hdac9, Igf1, Itgb3, Mmp9, Pdgfb, Plpp3, Prl2c2, Ptgs2, Ptk2b, Serpine1, Thbs1, Vegfc, Wnt5a]
GO:0050801	ion homeostasis	3.46172e-05	0.0376982	2.613e-12	8.1003e-11	[5]	Group56	4.92341	45	[Adra1d, Ank2, Apoe, Areg, Atp6v0a4, Bdkrb1, Bmp4, Cacna1b, Cacna1c, Cacnb2, Ccl2, Cemip, Chd7, Cln5, Cotl1, Cp, Dcn, Edn1, Fam20a, Ftl1, Herpud1, Inpp4b, Itgb3, Jph1, Lipg, Lyn, Nr1h4, P2rx7, P2ry10b, P2ry2, Pawr, Pdgfra, Plcb1, Ptk2b, Rpl3, Slamf8, Slc12a2, Slc12a5, Slc24a3, Slc6a4, Slc7a11, Stc2, Stk39, Vdr, Wnt5a]
GO:1904062	regulation of cation transmembrane transport	3.52314e-05	0.0383318	2.613e-12	8.1003e-11	[6, 7]	Group56	6.43432	24	[Ahr, Ank2, Bdkrb1, Bmp4, C3, Cacna1c, Cacnb2, Cemip, Chd7, Gem, Itgb3, Kcnab1, Lyn, Mmp9, Neto2, Osr1, Plcb1, Ppargc1a, Ptk2b, Rgs2, Rnf207, Rpl3, Slc6a4, Stk39]
GO:0014003	oligodendrocyte development	3.54592e-05	0.0385442	5.82038e-07	6.98445e-06	[5, 6, 7, 8, 9, 10]	Group28	16	8	[Aspa, C3, Clu, Faah, Id4, Lyn, Sox11, Tenm4]
GO:2000403	positive regulation of lymphocyte migration	3.54592e-05	0.0385442	2.94015e-20	1.44068e-18	[4, 5, 6, 7, 8, 9]	Group61	16	8	[Ccl20, Ccl7, Cxcl12, Itgb3, Osr1, Ptk2b, Stk39, Wnt5a]
GO:0060548	negative regulation of cell death	3.57108e-05	0.038782	5.08362e-12	1.37258e-10	[3, 4, 5]	Group32	4.51977	56	[Ahr, Amigo2, Apoe, Arnt2, BC080695, Bhlhb9, Bmf, Bmp4, Ccn1, Ccn5, Cd34, Clu, Col2a1, Csf3, Cxcl12, Edn1, En1, En2, Epha4, Fas, Foxq1, Gas1, Gdnf, Gm7942, Gpnmb, Grem1, Herpud1, Hgf, Ifi202b, Igf1, Il7, Irs2, Itgb3, Klf4, Mmp9, Mst1, Naip2, Nr1h4, Osr1, Pax2, Pde2a, Pdgfrb, Pdpn, Ppargc1a, Prkcg, Ptgs2, Ptk2b, Rac3, Serpine1, Serpinf1, Slc6a4, Slc7a11, Sox11, Thbs1, Tnfrsf1b, Wnt5a]
GO:0050708	regulation of protein secretion	3.60157e-05	0.0390771	4.2659e-22	2.47422e-20	[4, 5, 6, 7, 8, 9]	Group50	5.75139	31	[Adtrp, Aim2, Apoe, Cadm1, Cd34, Crip2, Hcar2, Hdac9, Igf1, Il1rl1, Irs2, Kcnn4, Lepr, Lyn, Mmp13, Nkx6-1, Nlrp2, Nlrp3, Nr1d1, Nr1h4, P2rx7, Pard6g, Pde3b, Piwil4, Postn, Tnfrsf1b, Tnfrsf21, Tnfrsf9, Ttn, Vegfc, Wnt5a]
GO:0002040	sprouting angiogenesis	3.65618e-05	0.039633	2.94015e-20	1.44068e-18	[4, 5, 6, 7, 8, 9, 10, 11]	Group61	9.77444	13	[Adamts9, Adtrp, Bmp4, Bmper, Grem1, Hdac9, Klf4, Prl2c2, Ptgs2, Ptk2b, Robo1, Thbs1, Vegfc]
GO:0030003	cellular cation homeostasis	3.72435e-05	0.0403347	2.613e-12	8.1003e-11	[5, 7]	Group56	5.18417	38	[Adra1d, Ank2, Apoe, Areg, Atp6v0a4, Bdkrb1, Bmp4, Cacna1b, Cacna1c, Cacnb2, Ccl2, Cemip, Chd7, Cln5, Cotl1, Cp, Edn1, Ftl1, Herpud1, Inpp4b, Itgb3, Jph1, Lyn, P2rx7, P2ry10b, P2ry2, Pawr, Pdgfra, Plcb1, Ptk2b, Rpl3, Slamf8, Slc12a5, Slc24a3, Slc6a4, Stc2, Vdr, Wnt5a]
GO:0045859	regulation of protein kinase activity	3.85255e-05	0.0416846	3.17699e-21	1.74734e-19	[6, 7, 8, 9]	Group60	5.0061	41	[Adra1d, Afap1l2, Apoe, Bmp4, Ccn1, Cemip, Clu, Dusp4, Edn1, Epha4, Fam20a, Grem1, Hgf, Igf1, Itgb3, Lyn, Map3k5, Map3k9, Mmd, Mst1, Ndrg1, Neurl1a, Nrg1, Osr1, P2rx7, Pdgfb, Pdgfrb, Ppp1r9a, Ptk2b, Rgs16, Rgs2, Robo1, Slc6a4, Smyd3, Stk39, Thbs1, Trib2, Trib3, Ttn, Vldlr, Wnt5a]
GO:0032291	axon ensheathment in central nervous system	3.98208e-05	0.0430463	5.82038e-07	6.98445e-06	[4, 7, 8]	Group28	23.0769	6	[Aspa, C3, Clu, Faah, Id4, Tenm4]
GO:0022010	central nervous system myelination	3.98208e-05	0.0430463	5.82038e-07	6.98445e-06	[5, 6, 7, 8, 9, 10, 11]	Group28	23.0769	6	[Aspa, C3, Clu, Faah, Id4, Tenm4]
GO:0048592	eye morphogenesis	4.00464e-05	0.0432501	2.94015e-20	1.44068e-18	[5, 6, 7, 8]	Group61	8.24742	16	[Aqp5, Bcar3, Bhlhe22, Bmp4, Foxf2, Gas1, Jag1, Meis1, Otx2, Pax2, Pdgfb, Prdm1, Sox11, Tenm3, Thrb, Tspan12]
GO:0003197	endocardial cushion development	4.11274e-05	0.0443765	4.62455e-17	2.0348e-15	[5, 6, 7]	Group45	15.6863	8	[Bmp4, Foxf1, Hey1, Jag1, Robo1, Robo2, Tbx20, Thbs1]
GO:0072503	cellular divalent inorganic cation homeostasis	4.12158e-05	0.0444306	2.613e-12	8.1003e-11	[6, 8]	Group56	5.54593	32	[Adra1d, Ank2, Apoe, Areg, Bdkrb1, Bmp4, Cacna1b, Cacna1c, Cacnb2, Ccl2, Cemip, Chd7, Cotl1, Edn1, Herpud1, Inpp4b, Itgb3, Jph1, Lyn, P2rx7, P2ry10b, P2ry2, Pawr, Pdgfra, Plcb1, Ptk2b, Rpl3, Slc24a3, Slc6a4, Stc2, Vdr, Wnt5a]
GO:0048017	inositol lipid-mediated signaling	4.16486e-05	0.0448555	4.16486e-05	8.32972e-05	[4, 5, 6]	Group07	8.62069	15	[Csf3, Dcn, Edn1, Hgf, Igf1, Klf4, Mst1, Nlrc3, Npr3, Pdgfb, Pdgfra, Pdgfrb, Plcb1, Prex2, Rpl3]
GO:0030856	regulation of epithelial cell differentiation	4.16486e-05	0.0448555	5.19847e-23	3.0671e-21	[4, 5, 6]	Group19	8.62069	15	[Bmp4, Gdnf, Herpud1, Hey1, Jag1, Mmp9, Mycl, Osr1, Pax2, Rac3, Sall1, Serpine1, Tnfrsf1b, Vdr, Xdh]
GO:0072593	reactive oxygen species metabolic process	4.17786e-05	0.0449538	4.17786e-05	4.17786e-05	[3]	Group11	6.68693	22	[Abcd2, Akr1c18, Ccn1, Cd34, Clu, Crip2, Edn1, Igf1, Itgb2, Klf4, Mmp3, P2rx7, Pax2, Pdgfb, Pdgfrb, Ptgs2, Ptk2b, Rpl3, Sod3, Thbs1, Ulbp1, Xdh]
GO:0060402	calcium ion transport into cytosol	4.26204e-05	0.045817	2.613e-12	8.1003e-11	[4, 10, 12]	Group56	8.20513	16	[Adra1d, Ank2, Bdkrb1, Bmp4, Cacna1c, Cemip, Chd7, Itgb3, Jph1, Lyn, P2rx7, Pawr, Plcb1, Ptk2b, Rpl3, Slc6a4]
GO:0048638	regulation of developmental growth	4.26871e-05	0.0458459	5.25321e-12	1.36583e-10	[3, 4]	Group15	6.05381	27	[Ahr, Apobec3, Apoe, Bmp4, C3, Cacna1c, Chd7, Cxcl12, Dcn, Edn1, Herpud1, Igf1, Il7, Kcnk2, Meis1, Mst1, Nkx6-1, Olfm1, Plcb1, Rgs2, Sema6d, Serpine1, Slc6a4, Stc2, Syt1, Tbx20, Wnt5a]
GO:0002237	response to molecule of bacterial origin	4.26871e-05	0.0458459	2.03063e-13	7.51334e-12	[4, 6]	Group22	6.05381	27	[Bdkrb1, Ccl2, Cldn1, Dcn, Edn1, Gbp2, Ggt1, Lyn, Mgst1, Nlrc3, Nlrp3, Nr1d1, Nr1h4, P2rx7, Pde2a, Plscr2, Plscr4, Ppargc1a, Ppbp, Ptgs2, Serpine1, Slpi, Spon2, Tnfrsf1b, Tnip3, Vcam1, Wnt5a]
GO:0072488	ammonium transmembrane transport	4.27985e-05	0.0459228	2.67717e-05	0.000133859	[6, 7]	Group10	18.4211	7	[Slc12a2, Slc12a5, Slc22a4, Slc25a29, Slc25a45, Slc6a2, Slc6a4]
GO:0008519	ammonium transmembrane transporter activity	4.27985e-05	0.0459228	2.67717e-05	0.000133859	[7, 8]	Group10	18.4211	7	[Slc12a2, Slc12a5, Slc22a4, Slc25a29, Slc25a45, Slc6a2, Slc6a4]
GO:0002053	positive regulation of mesenchymal cell proliferation	4.27985e-05	0.0459228	2.83655e-06	3.12021e-05	[3, 4, 5, 6]	Group14	18.4211	7	[Foxf1, Gas1, Irs2, Prrx1, Prrx2, Tbx18, Wnt5a]
GO:0099536	synaptic signaling	4.36264e-05	0.0467675	7.42643e-12	1.85661e-10	[3, 4]	Group16	5.05051	40	[Adra1d, Anks1b, Apoe, Cacna1b, Cacna1c, Cacnb2, Cadm1, Cbln1, Ccl2, Cdh11, Cntnap4, Edn1, Epha4, Gdnf, Mmp9, Neurl1a, Nrg1, Ntng2, P2rx7, P2ry2, Pcdhb16, Pcdhb17, Plcb1, Plcb4, Ppp1r9a, Prkcg, Ptgs2, Ptk2b, Rac3, Rapsn, Rbp2, Rgs16, Slc12a5, Slc6a2, Slc6a4, Slc6a9, Slc7a11, Syn1, Syt1, Tubb2b]
GO:0001649	osteoblast differentiation	4.45995e-05	0.0477661	8.19891e-11	1.80376e-09	[3, 4]	Group37	7.8341	17	[Ahr, Areg, Bmp4, Bmpr1b, Ccn1, Gdpd2, Gpnmb, Grem1, Hey1, Id4, Igf1, Jag1, Lmo4, Postn, Smoc1, Sox11, Tmem119]
GO:0061041	regulation of wound healing	4.47698e-05	0.0479036	6.03453e-16	2.5345e-14	[5, 6]	Group40	9.03226	14	[Adtrp, Apoe, Ccl2, Cd34, Hpse, Lyn, Mylk, Pdgfb, Pdgfra, Pdpn, Plpp3, Rpl3, Serpine1, Thbs1]
GO:0032270	positive regulation of cellular protein metabolic process	4.62588e-05	0.0494506	1.11497e-16	4.79436e-15	[4, 5, 6, 7]	Group49	4.13081	72	[Adra1d, Adtrp, Afap1l2, Aim2, Ankrd6, Apoe, Areg, Bcar3, Bmp4, Bmper, C3, Ccl2, Ccl20, Ccl7, Ccl9, Ccn1, Cemip, Clu, Csf3, Ecscr, Edn1, Epha4, Fam20a, Fas, Fgf7, Gdnf, Gpnmb, Grem1, Herpud1, Hgf, Igf1, Igfbp4, Il15, Itgb3, Klf4, Lepr, Lyn, Map3k5, Map3k9, Mmd, Mmp9, Mst1, Neurl1a, Nlrp2, Nlrp3, Nrg1, Osr1, P2rx7, Pawr, Pdgfb, Pdgfra, Pdgfrb, Plcb1, Plpp3, Ppp1r9a, Ptgs2, Ptk2b, Rchy1, Robo1, Rpl…

## Sheet: b, WT_clusterProfiler
ID	Description	GeneCount	Total	BgCount	Total	Enrichment	pvalue	p.adjust	qvalue	GeneSymbol	Count
GO:0048514	blood vessel morphogenesis	96	1009	433	11176	2.45572	2.63066e-17	6.15179e-14	4.2852e-14	Jun/Nr2f2/Cx3cl1/Itga5/Sparc/Rbpj/Tiparp/Fzd4/Tgfb1/Plcg1/Sars/Emp2/Ctgf/Ddah1/Cav1/Id1/Vegfa/Nov/Sphk1/Tgfb2/Enpp2/Btg1/Vash2/F3/Rora/Ephb2/Ackr3/Aqp1/Eya1/Zc3h12a/Slit2/Apln/Dysf/Sema5a/Zfp36l1/Hhex/Vangl2/Plxnd1/Prrx2/Ptgs2/Cyr61/Nrp2/Ptk2b/Mylk/Wnt5a/Hgf/Itgb2/Col4a2/Thbs1/Hs6st1/Pdgfrb/Bmp4/Col4a1/Ccl2/C3/Emilin1/Itgb3/Apoe/Serpinf1/Pdgfra/Serpine1/Klf4/Vegfc/Cxcl12/Itgb8/Meis1/Col3a1/Bmper/…	96
GO:0001568	blood vessel development	106	1009	499	11176	2.35288	1.32111e-17	6.15179e-14	4.2852e-14	Col5a1/Jun/Nr2f2/Cx3cl1/Itga5/Dync2h1/Sparc/Rbpj/Tiparp/Fzd4/Tgfb1/Plcg1/Sars/Ltbp1/Emp2/Ctgf/Ddah1/Cav1/Id1/Vegfa/Nov/Tbx3/Sphk1/Tgfb2/Enpp2/Btg1/Vash2/F3/Tcf7l2/Rora/Ephb2/Ackr3/Aqp1/Eya1/Zc3h12a/Slit2/Apln/Dysf/Sema5a/Zfp36l1/Col1a1/Hhex/Ddit3/Vangl2/Plxnd1/Prrx2/Ptgs2/Cyr61/Nrp2/Pde2a/Ptk2b/Mylk/Wnt5a/Hgf/Itgb2/Col4a2/Thbs1/Hs6st1/Pdgfrb/Bmp4/Col4a1/Ccl2/C3/Emilin1/Itgb3/Apoe/Serpinf1/Pdgfra/…	106
GO:0006935	chemotaxis	77	1009	323	11176	2.64048	6.80744e-16	1.06128e-12	7.39264e-13	Usp33/Lpar1/Cx3cl1/Zswim6/Efna4/Tgfb1/Swap70/Enah/Dock4/Vegfa/Ncam1/Mycbp2/Nov/Plxnb1/Ext1/Klf7/Flrt2/Tgfb2/Csf1/Ccl25/Enpp2/Plxna2/Unc5c/Prkcd/Ephb2/Ackr3/Epha7/Slit2/Sema4d/Dysf/Sema5a/Vangl2/Cd74/Plxnd1/Gdnf/Stk39/Tubb3/Cyr61/Nrp2/Ptk2b/Tubb2b/Nrg1/Wnt5a/Hgf/Fgf7/Lyn/Itgb2/Slc12a2/Ccl20/Thbs1/Pdgfrb/Kif5c/Pla2g7/Ccl2/Itgb3/Ppbp/Pdgfra/Serpine1/Mtus1/Gas1/Vegfc/Cxcl12/Etv1/Pdgfb/Ccl7/Ccl9/Robo1…	77
GO:0042330	taxis	77	1009	325	11176	2.62423	9.81225e-16	1.1473e-12	7.99182e-13	Usp33/Lpar1/Cx3cl1/Zswim6/Efna4/Tgfb1/Swap70/Enah/Dock4/Vegfa/Ncam1/Mycbp2/Nov/Plxnb1/Ext1/Klf7/Flrt2/Tgfb2/Csf1/Ccl25/Enpp2/Plxna2/Unc5c/Prkcd/Ephb2/Ackr3/Epha7/Slit2/Sema4d/Dysf/Sema5a/Vangl2/Cd74/Plxnd1/Gdnf/Stk39/Tubb3/Cyr61/Nrp2/Ptk2b/Tubb2b/Nrg1/Wnt5a/Hgf/Fgf7/Lyn/Itgb2/Slc12a2/Ccl20/Thbs1/Pdgfrb/Kif5c/Pla2g7/Ccl2/Itgb3/Ppbp/Pdgfra/Serpine1/Mtus1/Gas1/Vegfc/Cxcl12/Etv1/Pdgfb/Ccl7/Ccl9/Robo1…	77
GO:0007423	sensory organ development	75	1009	337	11176	2.46505	7.96991e-14	6.21255e-11	4.32752e-11	Col5a1/Cc2d2a/Ifi204/Jun/Tsku/Rbpj/Fzd4/Bbs7/Tgfb1/Stau2/Tbc1d32/Eya4/Rcn1/Vegfa/Abr/Myo7a/Tgfb2/Myc/Mfn2/Inhba/Insig1/Fat4/Ephb2/Aqp1/Bnc2/Eya1/Vangl2/Tfap2a/Prrx2/Sox11/Wnt5a/Bcar3/Pdgfrb/Bmp4/Rdh10/Col4a1/Maf/Col11a1/Pdgfra/Klf4/Ror1/Gas1/Meis1/Smoc1/Whrn/Bmper/Otx1/Pdgfb/Tspan12/Osr1/Hey1/Prrx1/Tbx18/Ptprq/Ahr/Aqp5/Mafb/Bmpr1b/Mycl/Igf1/Edn1/Jag1/Col2a1/Nhs/Foxf2/Cacna1c/Prdm1/Chd7/Tenm3/Otx2…	75
GO:0001525	angiogenesis	78	1009	357	11176	2.42003	7.0225e-14	6.21255e-11	4.32752e-11	Jun/Cx3cl1/Itga5/Sparc/Rbpj/Plcg1/Sars/Emp2/Ctgf/Ddah1/Cav1/Id1/Vegfa/Nov/Sphk1/Tgfb2/Enpp2/Btg1/Vash2/F3/Rora/Ephb2/Ackr3/Aqp1/Zc3h12a/Slit2/Apln/Dysf/Sema5a/Hhex/Vangl2/Plxnd1/Ptgs2/Cyr61/Nrp2/Ptk2b/Wnt5a/Hgf/Itgb2/Col4a2/Thbs1/Hs6st1/Pdgfrb/Bmp4/Col4a1/Ccl2/C3/Emilin1/Itgb3/Serpinf1/Pdgfra/Serpine1/Klf4/Vegfc/Cxcl12/Itgb8/Meis1/Bmper/Tspan12/Ism1/Thbs2/Robo1/Ahr/Edn1/Ecscr/Dcn/Grem1/Adam12/Mmp…	78
GO:0098609	cell-cell adhesion	87	1009	423	11176	2.27811	9.52433e-14	6.36362e-11	4.43275e-11	Stxbp6/Dusp10/Kifap3/Cx3cl1/Itga5/Kirrel/Rap2b/Cd24a/Tgfb1/Swap70/Cav1/Vegfa/Ncam1/Nov/Bcl10/Tgfb2/Tnip1/Ccl25/Socs1/Gpam/Lmo7/Podxl/Prkcd/Mex3b/Dock8/Fat4/Myo10/Zfp608/Zc3h12a/Epha7/Slit2/Cebpb/Sema4d/Zfp36l1/Cd74/Tenm4/Cyr61/Il7/Wnt5a/Lyn/Itgb2/Nt5e/Tnfrsf21/Pdlim5/Ephb6/Bmp4/Ccl2/Itgb3/Pdgfra/Pawr/Klf4/Pcdhb14/Cxcl12/Nfkbid/Igsf9/Cldn1/Pcdh18/Il12rb1/Foxf1/Robo1/Cdh11/Serpinb8/Tbx18/Il15/Vcam1…	87
GO:1901342	regulation of vasculature development	55	1009	220	11176	2.76908	1.41392e-12	8.26615e-10	5.75802e-10	Cx3cl1/Itga5/Sparc/Plcg1/Sars/Emp2/Ddah1/Id1/Vegfa/Sphk1/Tgfb2/Enpp2/Btg1/Vash2/F3/Aqp1/Zc3h12a/Sema5a/Hhex/Plxnd1/Ptgs2/Ptk2b/Wnt5a/Hgf/Itgb2/Col4a2/Thbs1/Bmp4/Ccl2/C3/Emilin1/Itgb3/Serpinf1/Serpine1/Klf4/Vegfc/Itgb8/Bmper/Pdgfb/Tspan12/Ism1/Thbs2/Hey1/Ecscr/Xdh/Dcn/Grem1/Adam12/Mmp9/Adamts9/Pde3b/Prl2c2/Stab1/Cd34/Hdac9	55
GO:0045765	regulation of angiogenesis	51	1009	199	11176	2.83865	3.41208e-12	1.77314e-09	1.23513e-09	Cx3cl1/Itga5/Sparc/Plcg1/Sars/Emp2/Ddah1/Id1/Vegfa/Sphk1/Tgfb2/Enpp2/Btg1/Vash2/F3/Aqp1/Zc3h12a/Sema5a/Hhex/Plxnd1/Ptgs2/Ptk2b/Wnt5a/Hgf/Itgb2/Col4a2/Thbs1/Ccl2/C3/Emilin1/Itgb3/Serpinf1/Serpine1/Klf4/Vegfc/Itgb8/Bmper/Tspan12/Ism1/Thbs2/Ecscr/Dcn/Grem1/Adam12/Mmp9/Adamts9/Pde3b/Prl2c2/Stab1/Cd34/Hdac9	51
GO:0050900	leukocyte migration	48	1009	181	11176	2.93736	3.92408e-12	1.83529e-09	1.27842e-09	Cx3cl1/Mmp14/Cd24a/Tgfb1/Il1r1/Swap70/Vegfa/Nov/Abr/Csf1/Ccl25/Podxl/Dock8/Slit2/Dysf/Cd74/Stk39/Ptk2b/Wnt5a/Lyn/Itgb2/Slc12a2/Ccl20/Thbs1/Pla2g7/Ccl2/Emilin1/Itgb3/Ppbp/Pawr/Serpine1/Mtus1/Vegfc/Plcb1/Cxcl12/Pdgfb/Ccl7/Spns2/Ccl9/Bdkrb1/Vcam1/Edn1/Aoc3/Grem1/Cyp7b1/Mmp9/Slamf8/Cd34	48
GO:0006954	inflammatory response	72	1009	343	11176	2.32506	5.22541e-12	2.22175e-09	1.54762e-09	Dusp10/Jun/Cx3cl1/Mfhas1/Rbpj/Cd24a/Tgfb1/Il1r1/Pmp22/Tlr4/Plscr1/Nfkbia/Cd14/Nov/Abr/Sphk1/Csf1/Tnip1/Ccl25/F3/Rora/Zc3h12a/Slit2/Cebpb/Bdkrb2/Stk39/Tnfrsf1b/Ptgs2/Chst1/Nlrc3/Chst2/Pde2a/Wnt5a/Hgf/Lyn/Itgb2/Nt5e/Ccl20/Thbs1/Pstpip1/Ephb6/Pla2g7/Ccl2/Abcd2/C3/Ppbp/Apoe/Serpinf1/Ptgs1/Serpine1/Clu/P2rx7/Nfkbid/Ccl7/Ccl9/Foxf1/Bdkrb1/Bmpr1b/Aoc3/Afap1l2/Il18rap/Nr1h4/Nlrp3/Adamts12/Tlr7/Aim2/Naip2…	72
GO:0002685	regulation of leukocyte migration	36	1009	113	11176	3.52874	6.26463e-12	2.44164e-09	1.70079e-09	Cx3cl1/Mmp14/Tgfb1/Il1r1/Swap70/Vegfa/Nov/Abr/Csf1/Ccl25/Dock8/Slit2/Dysf/Cd74/Stk39/Ptk2b/Wnt5a/Lyn/Ccl20/Thbs1/Pla2g7/Ccl2/Emilin1/Itgb3/Pawr/Serpine1/Mtus1/Vegfc/Plcb1/Cxcl12/Bdkrb1/Edn1/Aoc3/Grem1/Mmp9/Slamf8	36
GO:0030155	regulation of cell adhesion	84	1009	437	11176	2.12909	1.1785e-11	4.23986e-09	2.9534e-09	Dusp10/Kifap3/Cx3cl1/Itga5/Mmp14/Rbpj/Itga3/Fzd4/Cd24a/Tgfb1/Swap70/Emp2/Cav1/Vegfa/Nedd9/Tnc/Bcl10/Plxnb1/Tgfb2/Csf1/Ccl25/Enpp2/Plxna2/Phldb2/Socs1/Gpam/Podxl/Prkcd/Mex3b/Dock8/Myo10/Zfp608/Zc3h12a/Epha7/Cebpb/Sema4d/Dysf/Sema5a/Col1a1/Col16a1/Cd74/Plxnd1/Cyr61/Il7/Ptk2b/Wnt5a/Lyn/Tnfrsf21/Thbs1/Ephb6/Bmp4/Rac3/Ccl2/Emilin1/Itgb3/Jam2/Pawr/Serpine1/Klf4/Vegfc/Cxcl12/Nfkbid/Smoc1/Il12rb1/Foxf1/T…	84
GO:0043583	ear development	40	1009	139	11176	3.18743	1.5738e-11	4.9071e-09	3.41818e-09	Ifi204/Rbpj/Eya4/Abr/Myo7a/Tgfb2/Myc/Insig1/Fat4/Ephb2/Eya1/Vangl2/Tfap2a/Prrx2/Wnt5a/Bmp4/Rdh10/Maf/Col11a1/Ror1/Gas1/Whrn/Bmper/Otx1/Osr1/Hey1/Prrx1/Tbx18/Ptprq/Mafb/Mycl/Igf1/Edn1/Jag1/Col2a1/Chd7/Otx2/Pax2/Sall1/Myo3b	40
GO:0090596	sensory organ morphogenesis	46	1009	175	11176	2.91149	1.54791e-11	4.9071e-09	3.41818e-09	Col5a1/Tsku/Stau2/Eya4/Vegfa/Abr/Myo7a/Myc/Mfn2/Insig1/Ephb2/Aqp1/Eya1/Vangl2/Tfap2a/Prrx2/Sox11/Wnt5a/Bcar3/Bmp4/Col11a1/Gas1/Meis1/Whrn/Otx1/Pdgfb/Tspan12/Osr1/Prrx1/Tbx18/Ptprq/Aqp5/Mafb/Edn1/Jag1/Col2a1/Foxf2/Prdm1/Chd7/Tenm3/Otx2/Pax2/Thrb/Sall1/Bhlhe22/Myo3b	46
GO:0043062	extracellular structure organization	48	1009	189	11176	2.81303	2.11636e-11	6.18638e-09	4.30929e-09	Col5a1/Tgfb1/Pmp22/Mttp/Ctgf/Flrt2/Tgfb2/Col4a5/Phldb2/Adamts14/Sema5a/Col1a1/Col16a1/Tfap2a/Tnfrsf1b/Cyr61/Mkx/Col12a1/Col4a2/Lipg/Pla2g7/Col4a1/Emilin1/Itgb3/Apoe/Col11a1/Pdgfra/Lamc2/Smoc1/Col3a1/Tnfrsf11b/Col6a4/Foxf1/Gpm6b/Pdpn/Col2a1/Soat2/Olfml2b/Foxf2/Grem1/Postn/Mmp9/Adamts9/Mmp13/Col4a6/Col27a1/Ces1g/Cd34	48
GO:0032101	regulation of response to external stimulus	81	1009	437	11176	2.05305	1.84246e-10	5.06894e-08	3.53091e-08	Dusp10/Lpar1/Cx3cl1/Gpatch3/Zswim6/Mfhas1/Cd24a/Tgfb1/Trib1/Il1r1/Pmp22/Tlr4/Swap70/Nfkbia/Cav1/Vegfa/Mycbp2/Nov/Abr/Csf1/Tnip1/Phldb2/Tfpi/Prkcd/Rora/Zc3h12a/Slit2/Sema4d/Dysf/Sema5a/Cd74/Apobec3/Stk39/Tnfrsf1b/Ptgs2/Nlrc3/Pde2a/Ptk2b/Tubb2b/Wnt5a/Hgf/Prkcg/Lyn/Nt5e/Thbs1/Pdgfrb/Pla2g7/Ccl2/Abcd2/C3/Apoe/Serpinf1/Pdgfra/Serpine1/Mtus1/Klf4/Xylt1/Vegfc/Cxcl12/Pdgfb/Il12rb1/Foxf1/Robo1/Il15/Pdpn/E…	81
GO:0051272	positive regulation of cellular component movement	77	1009	407	11176	2.09552	1.95764e-10	5.08659e-08	3.54321e-08	Jun/Lpar1/Cx3cl1/Itga5/Sparc/Map2/Arhgef2/Mmp14/Itga3/Snai1/Tgfb1/Plcg1/Il1r1/Swap70/Dock4/Cav1/Vegfa/Nedd9/Sphk1/Tgfb2/Csf1/Myc/Enpp2/Irs1/F3/Dock8/Ackr3/Aqp1/Fam110c/Zc3h12a/Sema4d/Dysf/Sema5a/Col1a1/Cd74/Tfap2a/Stk39/Ptgs2/Cyr61/Ptk2b/Mylk/Tubb2b/Wnt5a/Hgf/Cemip/Fgf7/Lyn/Ccl20/Thbs1/Irs2/Pdgfrb/Bmp4/Pla2g7/Ccl2/Itgb3/Pdgfra/Pawr/Serpine1/Lamc2/Rnf207/Vegfc/Cxcl12/Pdgfb/Foxf1/P2ry2/Bdkrb1/Pdpn/…	77
GO:0060326	cell chemotaxis	41	1009	157	11176	2.89254	2.47769e-10	6.09902e-08	4.24844e-08	Lpar1/Cx3cl1/Swap70/Dock4/Vegfa/Nov/Csf1/Ccl25/Enpp2/Prkcd/Ackr3/Slit2/Dysf/Sema5a/Cd74/Stk39/Ptk2b/Wnt5a/Hgf/Lyn/Itgb2/Slc12a2/Ccl20/Thbs1/Pdgfrb/Pla2g7/Ccl2/Ppbp/Pdgfra/Serpine1/Mtus1/Vegfc/Cxcl12/Pdgfb/Ccl7/Ccl9/Vcam1/Edn1/Grem1/Cyp7b1/Slamf8	41
GO:0030335	positive regulation of cell migration	74	1009	387	11176	2.11795	2.71009e-10	6.33756e-08	4.4146e-08	Jun/Lpar1/Cx3cl1/Itga5/Sparc/Arhgef2/Mmp14/Itga3/Snai1/Tgfb1/Plcg1/Il1r1/Swap70/Dock4/Cav1/Vegfa/Nedd9/Sphk1/Tgfb2/Csf1/Myc/Enpp2/Irs1/F3/Dock8/Ackr3/Aqp1/Fam110c/Zc3h12a/Sema4d/Dysf/Sema5a/Col1a1/Cd74/Tfap2a/Stk39/Ptgs2/Cyr61/Ptk2b/Mylk/Wnt5a/Hgf/Cemip/Fgf7/Lyn/Ccl20/Thbs1/Irs2/Pdgfrb/Bmp4/Pla2g7/Ccl2/Itgb3/Pdgfra/Pawr/Serpine1/Lamc2/Vegfc/Cxcl12/Pdgfb/Foxf1/P2ry2/Bdkrb1/Pdpn/Igf1/Edn1/Aoc3/Onec…	74
GO:0043269	regulation of ion transport	66	1009	330	11176	2.21526	3.70295e-10	8.24699e-08	5.74467e-08	Cx3cl1/Wwp2/Tgfb1/Plcg1/Atf4/Cav1/Tgfb2/Kcnd1/Sgk1/Per2/Kcnh2/Prkcd/Cacna1a/Ephb2/Gsto1/Gramd2/Slc31a2/Cebpb/Dysf/Fhl1/Gpr39/Wfs1/Catsper2/Kcnab2/Gdnf/Stk39/Ptgs2/Gem/Ptk2b/Mylk/Cemip/Lyn/Thbs1/Irs2/Pdgfrb/Neto2/Bmp4/Vdr/Rgs2/Itgb3/Apoe/Pawr/Serpine1/Rnf207/Gnao1/P2rx7/Plcb1/Ppargc1a/Cxcl12/Plcb4/Pdgfb/Osr1/P2ry2/Bdkrb1/Ank2/Gpm6b/Igf1/Edn1/Trpv3/Cacnb2/Kcnab1/Cacna1c/Mmp9/Stc2/Chd7/Cacna1b	66
GO:0071674	mononuclear cell migration	19	1009	41	11176	5.13293	4.34236e-10	9.23146e-08	6.43043e-08	Cx3cl1/Tgfb1/Nov/Csf1/Ccl25/Slit2/Lyn/Ccl20/Thbs1/Pla2g7/Ccl2/Serpine1/Plcb1/Cxcl12/Pdgfb/Ccl7/Ccl9/Grem1/Slamf8	19
GO:0030198	extracellular matrix organization	41	1009	160	11176	2.83831	4.64321e-10	9.44187e-08	6.577e-08	Col5a1/Tgfb1/Pmp22/Ctgf/Flrt2/Tgfb2/Col4a5/Phldb2/Adamts14/Sema5a/Col1a1/Col16a1/Tfap2a/Tnfrsf1b/Cyr61/Mkx/Col12a1/Col4a2/Col4a1/Emilin1/Itgb3/Col11a1/Pdgfra/Lamc2/Smoc1/Col3a1/Tnfrsf11b/Col6a4/Foxf1/Gpm6b/Pdpn/Col2a1/Olfml2b/Foxf2/Grem1/Postn/Mmp9/Adamts9/Mmp13/Col4a6/Col27a1	41
GO:0042471	ear morphogenesis	27	1009	80	11176	3.73826	6.44092e-10	1.11571e-07	7.77179e-08	Eya4/Abr/Myo7a/Myc/Insig1/Ephb2/Eya1/Vangl2/Tfap2a/Prrx2/Wnt5a/Col11a1/Gas1/Whrn/Otx1/Osr1/Prrx1/Tbx18/Ptprq/Mafb/Edn1/Col2a1/Chd7/Otx2/Pax2/Sall1/Myo3b	27
GO:0097529	myeloid leukocyte migration	32	1009	107	11176	3.31254	5.81033e-10	1.11571e-07	7.77179e-08	Cx3cl1/Mmp14/Il1r1/Swap70/Vegfa/Nov/Csf1/Ccl25/Slit2/Dysf/Cd74/Ptk2b/Lyn/Itgb2/Ccl20/Thbs1/Pla2g7/Ccl2/Emilin1/Ppbp/Pawr/Serpine1/Mtus1/Vegfc/Plcb1/Cxcl12/Pdgfb/Ccl7/Ccl9/Edn1/Grem1/Slamf8	32
GO:2000147	positive regulation of cell motility	74	1009	394	11176	2.08032	6.33239e-10	1.11571e-07	7.77179e-08	Jun/Lpar1/Cx3cl1/Itga5/Sparc/Arhgef2/Mmp14/Itga3/Snai1/Tgfb1/Plcg1/Il1r1/Swap70/Dock4/Cav1/Vegfa/Nedd9/Sphk1/Tgfb2/Csf1/Myc/Enpp2/Irs1/F3/Dock8/Ackr3/Aqp1/Fam110c/Zc3h12a/Sema4d/Dysf/Sema5a/Col1a1/Cd74/Tfap2a/Stk39/Ptgs2/Cyr61/Ptk2b/Mylk/Wnt5a/Hgf/Cemip/Fgf7/Lyn/Ccl20/Thbs1/Irs2/Pdgfrb/Bmp4/Pla2g7/Ccl2/Itgb3/Pdgfra/Pawr/Serpine1/Lamc2/Vegfc/Cxcl12/Pdgfb/Foxf1/P2ry2/Bdkrb1/Pdpn/Igf1/Edn1/Aoc3/Onec…	74
GO:0007507	heart development	77	1009	417	11176	2.04527	6.37816e-10	1.11571e-07	7.77179e-08	Col5a1/Cc2d2a/Jun/Prkdc/Dync2h1/Rbpj/Snai1/Bbs7/Tgfb1/Acadm/Tbc1d32/Fzd1/Ltbp1/Id1/Vegfa/Ncam1/Tbx3/Flrt2/Tgfb2/Gng5/Fbn1/Fhod3/Fat4/Eya1/Slit2/Apln/Zfp36l1/Hhex/Vangl2/Tfap2a/Plxnd1/Tnfrsf1b/Tenm4/Cyr61/Nrp2/Pde2a/Sox11/Nrg1/Wnt5a/Pdlim5/Thbs1/Pdgfrb/Bmp4/Rgs2/Emilin1/Col11a1/Kcnk2/Pdgfra/Lmo4/Meis1/Col3a1/Pdgfb/Osr1/Foxf1/Robo1/Hey1/Tbx18/Ahr/Tnnt2/Vcam1/Pdpn/Igf1/Edn1/Jag1/Col2a1/Grem1/Cacna1c…	77
GO:0002683	negative regulation of immune system process	60	1009	291	11176	2.28378	6.91677e-10	1.15535e-07	8.0479e-08	Dusp10/Prkdc/Cx3cl1/Gpatch3/Mfhas1/Cd24a/Tgfb1/Trib1/Nfkbia/Otud4/Hspa9/Nov/Abr/Bcl10/Tgfb2/Tsc22d3/Lrrc14/Myc/Ccl25/Zbtb46/Socs1/Gpam/Fbn1/Zfp608/Zc3h12a/Slit2/Cebpb/Zfp36l1/Hist1h4i/Cd74/Nlrc3/Clec2d/Ptk2b/Sox11/Lyn/Nr1d1/Tnfrsf21/Fas/Thbs1/Bmp4/Emilin1/Ptgs2os/Pawr/Plcb1/Cxcl12/Nfkbid/Meis1/Col3a1/Foxf1/Fcrlb/Mafb/Igf1/Fstl3/Gpnmb/Grem1/Prdm1/Inpp4b/Il13ra2/Il1rl1/Slamf8	60
GO:0009617	response to bacterium	63	1009	313	11176	2.22942	7.19195e-10	1.15989e-07	8.07952e-08	Dusp10/Ifi204/Jun/Cx3cl1/Rpl30/Rbpj/Car5b/Gas5/Cd24a/Tgfb1/Trib1/Pmp22/Tlr4/Plscr1/Nfkbia/Cd14/Arid5a/Cav1/Abr/Bcl10/Gbp3/Prkcd/Zc3h12a/Cebpb/Tfap2a/Tnfrsf1b/Ptgs2/Nlrc3/Hist2h2be/Plscr4/Pde2a/Fam20a/Wnt5a/Lyn/Nr1d1/Plscr2/Ccl2/Abcd2/C3/Ppbp/Macrod2/Serpine1/P2rx7/Tmem229b/Slpi/Gbp2/Gbp9/Mgst1/Bdkrb1/Tnnt2/Nr1h4/Nlrp3/Adh7/Tnip3/Prdm1/Adamts9/Chd7/Naip2/Ggt1/Ces1g/Stab1/Slamf8/Spon2	63
GO:0040017	positive regulation of locomotion	76	1009	415	11176	2.02843	1.22453e-09	1.86591e-07	1.29975e-07	Jun/Lpar1/Cx3cl1/Itga5/Sparc/Arhgef2/Mmp14/Itga3/Snai1/Tgfb1/Plcg1/Il1r1/Swap70/Dock4/Cav1/Vegfa/Nedd9/Sphk1/Tgfb2/Csf1/Myc/Enpp2/Irs1/F3/Dock8/Ackr3/Aqp1/Fam110c/Zc3h12a/Slit2/Sema4d/Dysf/Sema5a/Col1a1/Cd74/Tfap2a/Stk39/Ptgs2/Cyr61/Ptk2b/Mylk/Tubb2b/Wnt5a/Hgf/Cemip/Fgf7/Lyn/Ccl20/Thbs1/Irs2/Pdgfrb/Bmp4/Pla2g7/Ccl2/Itgb3/Pdgfra/Pawr/Serpine1/Lamc2/Vegfc/Cxcl12/Pdgfb/Foxf1/P2ry2/Bdkrb1/Pdpn/Igf1/E…	76
GO:0048729	tissue morphogenesis	81	1009	454	11176	1.97617	1.23676e-09	1.86591e-07	1.29975e-07	Col5a1/Cc2d2a/Mmp14/Rbpj/Snai1/Tgfb1/Fzd1/Enah/Vegfa/Tnc/Hs2st1/Tbx3/Bcl10/Tgfb2/Csf1/Myc/Ntn4/Phldb2/Inhba/Mtss1/Prkacb/Fat4/Eya1/Epha7/Slit2/Sema5a/Col6a3/Hhex/Vangl2/Tfap2a/Mllt3/Plxnd1/Gdnf/Cyr61/Nrp2/Mylk/Sox11/Wnt5a/Hgf/Fgf7/Col12a1/Slc12a2/Bmp4/Vdr/Rdh10/Col4a1/Col11a1/Pdgfra/Klf4/Vegfc/Cxcl12/Areg/Lmo4/Ankrd6/Col3a1/Foxq1/Pdgfb/Osr1/Foxf1/Robo1/Hey1/Tbx18/Ahr/Tnnt2/Id4/Pdpn/Igf1/Edn1/Jag1…	81
GO:0010959	regulation of metal ion transport	49	1009	218	11176	2.48963	1.28812e-09	1.88267e-07	1.31143e-07	Cx3cl1/Wwp2/Tgfb1/Plcg1/Atf4/Cav1/Tgfb2/Sgk1/Kcnh2/Cacna1a/Gsto1/Gramd2/Slc31a2/Dysf/Fhl1/Gpr39/Wfs1/Kcnab2/Stk39/Ptgs2/Gem/Ptk2b/Mylk/Cemip/Lyn/Pdgfrb/Neto2/Bmp4/Vdr/Itgb3/Pawr/Serpine1/Rnf207/Gnao1/P2rx7/Plcb1/Cxcl12/Plcb4/Pdgfb/Osr1/Bdkrb1/Ank2/Igf1/Trpv3/Cacnb2/Kcnab1/Stc2/Chd7/Cacna1b	49
GO:0033993	response to lipid	79	1009	440	11176	1.9887	1.47975e-09	2.09721e-07	1.46087e-07	Dusp10/Jun/Lpar1/Eif4ebp1/Cx3cl1/Tgfb1/Trib1/Zfp36l2/Grn/Pck2/Tlr4/Plscr1/Nfkbia/Ddit4/Prkaa2/Cd14/Arid5a/Cav1/Abr/Bcl10/Tgfb2/Sgk1/Inhba/Insig1/Acsbg1/Fam210b/Fosl2/Klf9/Rora/Aqp1/Zc3h12a/Cebpb/Zfp36l1/Tfap2a/Gdnf/Tnfrsf1b/Ptgs2/Nlrc3/Plscr4/Pde2a/Ptk2b/Aldh3a1/Lyn/Lbh/Nr1d1/Smyd3/Fas/Plscr2/Bmp4/Vdr/Ccl2/Ppbp/Serpine1/Klf4/Clu/P2rx7/Plcb1/Areg/Osr1/Ppargc1b/Slpi/Gbp2/Mgst1/Bdkrb1/Ahr/Igf1/Rorc/…	79
GO:0048839	inner ear development	33	1009	118	11176	3.09761	2.13456e-09	2.85238e-07	1.9869e-07	Ifi204/Rbpj/Abr/Myo7a/Tgfb2/Insig1/Fat4/Ephb2/Eya1/Vangl2/Tfap2a/Prrx2/Wnt5a/Bmp4/Maf/Col11a1/Ror1/Whrn/Bmper/Otx1/Hey1/Prrx1/Tbx18/Ptprq/Mafb/Mycl/Igf1/Jag1/Col2a1/Chd7/Otx2/Pax2/Myo3b	33
GO:0048568	embryonic organ development	63	1009	321	11176	2.17386	2.07462e-09	2.85238e-07	1.9869e-07	Cc2d2a/Nr2f2/Mmp14/Rbpj/Snai1/Xist/Tgfb1/Eya4/Vegfa/Tcf7/Tbx3/Abr/Myo7a/Tgfb2/Myc/Insig1/Vash2/Runx2/Tcf7l2/Ephb2/Eya1/Cebpb/Zfp36l1/Hhex/Vangl2/Tfap2a/Prrx2/Gdnf/En1/Cyr61/Sox11/Wnt5a/Hs6st1/Pdgfrb/Bmp4/Rdh10/Col11a1/Pdgfra/Gas1/Whrn/Otx1/Pdgfb/Osr1/Foxf1/Hey1/Prrx1/Tbx18/Ptprq/Ahr/Vcam1/Mafb/Edn1/Col2a1/Foxf2/Prdm1/Fendrr/Chd7/Tbx20/Otx2/En2/Pax2/Sall1/Myo3b	63
GO:0002687	positive regulation of leukocyte migration	26	1009	79	11176	3.64537	2.47447e-09	3.21474e-07	2.23932e-07	Cx3cl1/Mmp14/Tgfb1/Il1r1/Swap70/Vegfa/Csf1/Dock8/Dysf/Cd74/Stk39/Ptk2b/Wnt5a/Ccl20/Thbs1/Pla2g7/Ccl2/Itgb3/Pawr/Serpine1/Vegfc/Cxcl12/Bdkrb1/Edn1/Aoc3/Mmp9	26
GO:0050877	nervous system process	80	1009	454	11176	1.95177	2.85747e-09	3.612e-07	2.51604e-07	Jun/Cx3cl1/Itga5/Itga3/Fzd4/Ccnd2/Pmp22/Pgap1/Tlr4/Slc1a4/Eya4/Ncam1/Mycbp2/Nov/Abr/Myo7a/Myc/Sgk1/Fam173b/Rin1/Cacna1i/Cacna1a/Ephb2/Fabp5/Aqp1/Chst10/Sema5a/Col1a1/Wfs1/Kcnab2/Tfap2a/Kalrn/Prkar2b/Cln5/Ptgs2/En1/Tenm4/Adra1d/Ptk2b/Bhlhb9/Nrg1/Hgf/Cemip/Tnfrsf21/Slc12a2/Slc12a5/Rac3/Rdh10/Rdh5/Apoe/Col11a1/Gjb4/Serpinf1/Pawr/Ptgs1/Ror1/Pde1b/P2rx7/Plcb1/Cxcl12/Whrn/P2ry2/Tbx18/Bdkrb1/Ptprq/Igf1/…	80
GO:0050878	regulation of body fluid levels	41	1009	172	11176	2.64028	4.76209e-09	5.86113e-07	4.08273e-07	Cx3cl1/Rap2b/Tlr4/Emp2/Cav1/Vegfa/Anxa8/F3/Tfpi/Prkcd/Ephb2/Aqp1/Apln/Wfs1/Kalrn/Neurl1a/Npr3/Stk39/Kcnn4/Lyn/Thbs1/Vdr/C3/Itgb3/Apoe/Pdgfra/Serpine1/Cldn1/Pdgfb/P2ry2/Aqp5/Pdpn/Edn1/Xdh/Prl2c5/Slc7a11/Mmp13/Prl2c3/Prl2c2/Hpse/Cd34	41
GO:0007169	transmembrane receptor protein tyrosine kinase signaling pathway	70	1009	381	11176	2.03502	4.93014e-09	5.91237e-07	4.11843e-07	Rhbdf1/Eif4ebp1/Rbpj/Tiparp/Efna4/Fzd4/Tgfb1/Sh3glb1/Plcg1/Sh2b2/Ctgf/Ddit4/Vegfa/Flrt2/Csf1/Ptpre/Col4a5/Schip1/Irs1/Socs1/F3/Runx2/Prkcd/Fat4/Tcf7l2/Foxo3/Ephb2/Epha7/Apln/Col1a1/Hhex/Tfap2a/Neurl1a/Gdnf/Nrp2/Ptk2b/Nrg1/Wnt5a/Hgf/Fgf7/Lyn/Col4a2/Thbs1/Irs2/Pdgfrb/Ephb6/Bmp4/Col4a1/Ccl2/Emilin1/Itgb3/Pdgfra/Ror1/Vegfc/Plcb1/Areg/Igfbp4/Blnk/Pdgfb/Robo1/Gfra2/Igf1/Xdh/Afap1l2/Nr1h4/Dcn/Epha4/Adam…	70
GO:0007411	axon guidance	35	1009	135	11176	2.87164	6.27941e-09	6.99257e-07	4.87087e-07	Usp33/Zswim6/Efna4/Enah/Vegfa/Ncam1/Mycbp2/Plxnb1/Ext1/Klf7/Flrt2/Tgfb2/Plxna2/Unc5c/Ephb2/Epha7/Slit2/Sema4d/Sema5a/Vangl2/Plxnd1/Gdnf/Tubb3/Nrp2/Tubb2b/Wnt5a/Kif5c/Gas1/Cxcl12/Etv1/Robo1/Bmpr1b/Epha4/Robo2/Otx2	35
GO:0097485	neuron projection guidance	35	1009	135	11176	2.87164	6.27941e-09	6.99257e-07	4.87087e-07	Usp33/Zswim6/Efna4/Enah/Vegfa/Ncam1/Mycbp2/Plxnb1/Ext1/Klf7/Flrt2/Tgfb2/Plxna2/Unc5c/Ephb2/Epha7/Slit2/Sema4d/Sema5a/Vangl2/Plxnd1/Gdnf/Tubb3/Nrp2/Tubb2b/Wnt5a/Kif5c/Gas1/Cxcl12/Etv1/Robo1/Bmpr1b/Epha4/Robo2/Otx2	35
GO:0002009	morphogenesis of an epithelium	70	1009	383	11176	2.02439	6.18533e-09	6.99257e-07	4.87087e-07	Col5a1/Cc2d2a/Mmp14/Rbpj/Snai1/Tgfb1/Fzd1/Enah/Vegfa/Tnc/Hs2st1/Tbx3/Bcl10/Tgfb2/Csf1/Myc/Ntn4/Phldb2/Mtss1/Prkacb/Fat4/Eya1/Epha7/Slit2/Sema5a/Hhex/Vangl2/Tfap2a/Mllt3/Plxnd1/Gdnf/Cyr61/Sox11/Wnt5a/Hgf/Fgf7/Slc12a2/Bmp4/Vdr/Rdh10/Col4a1/Pdgfra/Klf4/Vegfc/Cxcl12/Areg/Lmo4/Ankrd6/Foxq1/Pdgfb/Osr1/Foxf1/Robo1/Hey1/Tbx18/Ahr/Id4/Pdpn/Igf1/Edn1/Jag1/Foxf2/Grem1/Epha4/Adamts12/Cyp7b1/Kif26b/Tbx20/Pax2…	70
GO:0030595	leukocyte chemotaxis	31	1009	111	11176	3.09338	6.79135e-09	7.38678e-07	5.14546e-07	Cx3cl1/Swap70/Vegfa/Nov/Csf1/Ccl25/Slit2/Dysf/Cd74/Stk39/Ptk2b/Wnt5a/Lyn/Itgb2/Slc12a2/Ccl20/Thbs1/Pla2g7/Ccl2/Ppbp/Serpine1/Mtus1/Vegfc/Cxcl12/Pdgfb/Ccl7/Ccl9/Edn1/Grem1/Cyp7b1/Slamf8	31
GO:0002548	monocyte chemotaxis	15	1009	30	11176	5.53816	8.25343e-09	8.39158e-07	5.84539e-07	Cx3cl1/Nov/Ccl25/Slit2/Lyn/Ccl20/Pla2g7/Ccl2/Serpine1/Cxcl12/Pdgfb/Ccl7/Ccl9/Grem1/Slamf8	15
GO:0050920	regulation of chemotaxis	34	1009	130	11176	2.89688	8.11306e-09	8.39158e-07	5.84539e-07	Lpar1/Cx3cl1/Zswim6/Tgfb1/Swap70/Vegfa/Mycbp2/Nov/Csf1/Slit2/Sema4d/Dysf/Sema5a/Cd74/Stk39/Ptk2b/Tubb2b/Wnt5a/Lyn/Thbs1/Pdgfrb/Pla2g7/Ccl2/Pdgfra/Serpine1/Mtus1/Vegfc/Cxcl12/Pdgfb/Robo1/Edn1/Grem1/Robo2/Slamf8	34
GO:0050673	epithelial cell proliferation	56	1009	280	11176	2.21526	8.24262e-09	8.39158e-07	5.84539e-07	Dusp10/Jun/Nr2f2/Sparc/Tgfb1/Ccnd2/Plcg1/Grn/Cav1/Id1/Vegfa/Nov/Tgfb2/Myc/Mtss1/Vash2/F3/Klf9/Tcf7l2/Eya1/Apln/Cebpb/Dysf/Sema5a/Zfp36l1/Nlrc3/Sox11/Wnt5a/Fgf7/Mcc/Nr1d1/Ptprn/Thbs1/Bmp4/Vdr/Ccl2/Itgb3/Apoe/Serpinf1/Gas1/Vegfc/Cxcl12/Areg/Igfbp4/Bmper/Pdgfb/Osr1/Robo1/Hey1/Tbx18/Igf1/Xdh/Cyp7b1/Nkx6-1/Cd34/Pax2	56
GO:0030336	negative regulation of cell migration	41	1009	177	11176	2.5657	1.16029e-08	1.15461e-06	8.04279e-07	Dusp10/Nr2f2/Cx3cl1/Erdr1/Rbpj/Rap2b/Tgfb1/Trib1/Nov/Ldlrad4/Abr/Ccl25/Phldb2/Miip/Dpysl3/Foxo3/Slit2/Pfn2/Nrg1/Mcc/Thbs1/Emilin1/Apoe/Serpinf1/Serpine1/Klf4/Srgap3/Plcb1/Ppargc1a/Cxcl12/Arhgdib/Col3a1/Pdgfb/Robo1/Olfm1/Jag1/Nav3/Dcn/Grem1/Adamts9/Slamf8	41
GO:0002688	regulation of leukocyte chemotaxis	22	1009	63	11176	3.86792	1.2106e-08	1.17958e-06	8.21671e-07	Cx3cl1/Swap70/Vegfa/Nov/Csf1/Slit2/Dysf/Cd74/Stk39/Ptk2b/Wnt5a/Lyn/Thbs1/Pla2g7/Ccl2/Serpine1/Mtus1/Vegfc/Cxcl12/Edn1/Grem1/Slamf8	22
GO:0001501	skeletal system development	64	1009	343	11176	2.06672	1.23677e-08	1.18049e-06	8.223e-07	Lrrk1/Sparc/Mmp14/Tiparp/Snai1/Tgfb1/Ctgf/Arid5a/Vegfa/Nov/Tbx3/Plxnb1/Ext1/Tgfb2/Myc/Schip1/Insig1/Fbn1/Runx2/Fat4/Eya1/Sema4d/Col6a3/Col1a1/Tfap2a/Prrx2/Npr3/Cyr61/Sox11/Wnt5a/Col12a1/Thbs1/Pdgfrb/Bmp4/Vdr/Rdh10/Maf/Col11a1/Pdgfra/Tmem119/Xylt1/Gas1/P2rx7/Itgb8/Meis1/Spns2/Osr1/Ppargc1b/Prrx1/Adamts7/Bmpr1b/Igf1/Edn1/Col2a1/Grem1/Adamts12/Mmp9/Chd7/Mmp13/Pappa2/Col27a1/Etl4/Cadm1/Thrb	64
GO:1990868	response to chemokine	16	1009	35	11176	5.06346	1.35195e-08	1.23982e-06	8.63633e-07	Cx3cl1/Ccl25/Dock8/Ackr3/Zc3h12a/Slit2/Stk39/Ptk2b/Slc12a2/Ccl20/Ccl2/Ppbp/Cxcl12/Ccl7/Ccl9/Robo1	16
GO:1990869	cellular response to chemokine	16	1009	35	11176	5.06346	1.35195e-08	1.23982e-06	8.63633e-07	Cx3cl1/Ccl25/Dock8/Ackr3/Zc3h12a/Slit2/Stk39/Ptk2b/Slc12a2/Ccl20/Ccl2/Ppbp/Cxcl12/Ccl7/Ccl9/Robo1	16
GO:0045766	positive regulation of angiogenesis	31	1009	115	11176	2.98579	1.7071e-08	1.5354e-06	1.06953e-06	Cx3cl1/Itga5/Plcg1/Ddah1/Vegfa/Sphk1/Btg1/Vash2/F3/Aqp1/Zc3h12a/Sema5a/Ptgs2/Ptk2b/Wnt5a/Hgf/Itgb2/Thbs1/C3/Itgb3/Serpine1/Klf4/Vegfc/Itgb8/Bmper/Grem1/Adam12/Mmp9/Prl2c2/Cd34/Hdac9	31
GO:0050678	regulation of epithelial cell proliferation	49	1009	235	11176	2.30953	1.77854e-08	1.56948e-06	1.09326e-06	Dusp10/Jun/Nr2f2/Sparc/Tgfb1/Ccnd2/Plcg1/Grn/Cav1/Id1/Vegfa/Tgfb2/Myc/Mtss1/Vash2/F3/Klf9/Tcf7l2/Eya1/Apln/Dysf/Sema5a/Zfp36l1/Nlrc3/Sox11/Wnt5a/Fgf7/Mcc/Nr1d1/Ptprn/Thbs1/Bmp4/Vdr/Ccl2/Itgb3/Apoe/Serpinf1/Gas1/Vegfc/Cxcl12/Pdgfb/Osr1/Robo1/Hey1/Tbx18/Igf1/Xdh/Cyp7b1/Pax2	49
GO:0051924	regulation of calcium ion transport	35	1009	141	11176	2.74944	2.11781e-08	1.83426e-06	1.27771e-06	Cx3cl1/Tgfb1/Plcg1/Cav1/Tgfb2/Cacna1a/Gsto1/Gramd2/Dysf/Gpr39/Wfs1/Ptgs2/Gem/Ptk2b/Mylk/Cemip/Lyn/Pdgfrb/Bmp4/Vdr/Itgb3/Pawr/Serpine1/Gnao1/P2rx7/Cxcl12/Pdgfb/Bdkrb1/Ank2/Igf1/Trpv3/Cacnb2/Stc2/Chd7/Cacna1b	35
GO:0060322	head development	76	1009	444	11176	1.89595	2.644e-08	2.24837e-06	1.56616e-06	Prkdc/Nr2f2/Stk36/Tsku/Dync2h1/Mmp14/Rbpj/Tiparp/Fzd4/Bbs7/Tgfb1/Pgap1/Nr2f1/Ddit4/Ncam1/Eml1/Tbx3/Abr/Ext1/Sphk1/Tgfb2/Plxna2/Schip1/Atf5/Inhba/Dclk2/Unc5c/Dclk1/Fat4/Tcf7l2/Foxo3/Cacna1a/Rora/Ephb2/Aqp1/Epha7/Slit2/Sema5a/Col1a1/Hhex/Tfap2a/Mfsd2a/En1/Nrp2/Nrg1/Wnt5a/Chd5/Arnt2/Irs2/Bmp4/Rac3/Col4a1/Macrod2/Pdgfra/Gas1/Plcb1/Cxcl12/Col3a1/Whrn/Otx1/Pcdh18/Robo1/Id4/Mafb/Igf1/Col2a1/Robo2/Slc7a1…	76
GO:0072006	nephron development	26	1009	88	11176	3.27255	3.14656e-08	2.62794e-06	1.83057e-06	Itga3/Basp1/Tgfb1/Vegfa/Hs2st1/Myc/Mtss1/Fat4/Aqp1/Eya1/Vangl2/Tfap2a/Gdnf/Pdgfrb/Bmp4/Itgb3/Pdgfra/Pdgfb/Osr1/Hey1/Ahr/Jag1/Grem1/Kif26b/Pax2/Sall1	26
GO:0007600	sensory perception	43	1009	197	11176	2.41767	3.3285e-08	2.73112e-06	1.90244e-06	Fzd4/Pgap1/Tlr4/Eya4/Ncam1/Nov/Myo7a/Myc/Fam173b/Cacna1a/Fabp5/Aqp1/Sema5a/Col1a1/Wfs1/Tfap2a/Cln5/Ptgs2/Cemip/Slc12a2/Rdh10/Rdh5/Col11a1/Gjb4/Pawr/Ptgs1/Ror1/P2rx7/Cxcl12/Whrn/P2ry2/Tbx18/Bdkrb1/Ptprq/Igf1/Edn1/Col2a1/Cacnb2/Car6/Chd7/Cacna1b/Thrb/Myo3b	43
GO:0001655	urogenital system development	48	1009	234	11176	2.27206	4.27095e-08	3.44401e-06	2.39902e-06	Tiparp/Itga3/Basp1/Tgfb1/Vegfa/Tnc/Hs2st1/Tgfb2/Myc/Schip1/Mtss1/Fbn1/Fat4/Ephb2/Aqp1/Eya1/Epha7/Slit2/Wfs1/Vangl2/Tfap2a/Gdnf/Wnt5a/Pdgfrb/Bmp4/Rdh10/Col4a1/Itgb3/Serpinf1/Pdgfra/Bmper/Pdgfb/Osr1/Foxf1/Hey1/Tbx18/Ahr/Id4/Igf1/Jag1/Grem1/Epha4/Cyp7b1/Dact2/Robo2/Kif26b/Pax2/Sall1	48
GO:1904018	positive regulation of vasculature development	32	1009	126	11176	2.81303	4.75642e-08	3.77047e-06	2.62643e-06	Cx3cl1/Itga5/Plcg1/Ddah1/Vegfa/Sphk1/Btg1/Vash2/F3/Aqp1/Zc3h12a/Sema5a/Ptgs2/Ptk2b/Wnt5a/Hgf/Itgb2/Thbs1/C3/Itgb3/Serpine1/Klf4/Vegfc/Itgb8/Bmper/Pdgfb/Grem1/Adam12/Mmp9/Prl2c2/Cd34/Hdac9	32
GO:0045785	positive regulation of cell adhesion	51	1009	257	11176	2.19802	5.02927e-08	3.92032e-06	2.73081e-06	Dusp10/Kifap3/Cx3cl1/Itga5/Itga3/Cd24a/Tgfb1/Emp2/Cav1/Vegfa/Nedd9/Bcl10/Tgfb2/Csf1/Ccl25/Enpp2/Socs1/Gpam/Mex3b/Dock8/Myo10/Dysf/Col16a1/Cd74/Cyr61/Il7/Ptk2b/Wnt5a/Thbs1/Ephb6/Rac3/Ccl2/Emilin1/Itgb3/Pawr/Vegfc/Cxcl12/Nfkbid/Smoc1/Il12rb1/Foxf1/Tbx18/Il15/Vcam1/Pdpn/Igf1/Fstl3/Nlrp3/Il2rg/Kif26b/Apbb1ip	51
GO:2000146	negative regulation of cell motility	41	1009	186	11176	2.44155	5.19088e-08	3.97996e-06	2.77235e-06	Dusp10/Nr2f2/Cx3cl1/Erdr1/Rbpj/Rap2b/Tgfb1/Trib1/Nov/Ldlrad4/Abr/Ccl25/Phldb2/Miip/Dpysl3/Foxo3/Slit2/Pfn2/Nrg1/Mcc/Thbs1/Emilin1/Apoe/Serpinf1/Serpine1/Klf4/Srgap3/Plcb1/Ppargc1a/Cxcl12/Arhgdib/Col3a1/Pdgfb/Robo1/Olfm1/Jag1/Nav3/Dcn/Grem1/Adamts9/Slamf8	41
GO:0002237	response to molecule of bacterial origin	39	1009	173	11176	2.49697	5.79396e-08	4.3707e-06	3.04453e-06	Dusp10/Jun/Cx3cl1/Cd24a/Tgfb1/Trib1/Tlr4/Plscr1/Nfkbia/Cd14/Arid5a/Abr/Bcl10/Zc3h12a/Cebpb/Tfap2a/Tnfrsf1b/Ptgs2/Nlrc3/Plscr4/Pde2a/Wnt5a/Lyn/Nr1d1/Plscr2/Ccl2/Ppbp/Serpine1/P2rx7/Slpi/Gbp2/Mgst1/Bdkrb1/Nr1h4/Nlrp3/Tnip3/Prdm1/Ggt1/Spon2	39
GO:0003177	pulmonary valve development	10	1009	15	11176	7.38421	6.79149e-08	5.04187e-06	3.51206e-06	Rbpj/Tgfb2/Slit2/Tnfrsf1b/Bmp4/Robo1/Hey1/Jag1/Robo2/Tbx20	10
GO:0050679	positive regulation of epithelial cell proliferation	32	1009	128	11176	2.76908	7.10125e-08	5.18946e-06	3.61486e-06	Jun/Tgfb1/Ccnd2/Plcg1/Grn/Cav1/Id1/Vegfa/Myc/Vash2/F3/Tcf7l2/Eya1/Apln/Dysf/Sema5a/Sox11/Wnt5a/Fgf7/Ptprn/Bmp4/Ccl2/Itgb3/Gas1/Vegfc/Cxcl12/Pdgfb/Osr1/Tbx18/Igf1/Cyp7b1/Pax2	32
GO:0001763	morphogenesis of a branching structure	38	1009	168	11176	2.50536	7.79418e-08	5.60821e-06	3.90656e-06	Mmp14/Tgfb1/Vegfa/Tnc/Tbx3/Csf1/Myc/Ntn4/Fat4/Eya1/Epha7/Slit2/Sema5a/Hhex/Vangl2/Plxnd1/Gdnf/Wnt5a/Hgf/Fgf7/Slc12a2/Bmp4/Vdr/Rdh10/Col4a1/Pdgfra/Cxcl12/Areg/Pdgfb/Foxf1/Ahr/Igf1/Edn1/Grem1/Prdm1/Tbx20/Pax2/Sall1	38
GO:0061448	connective tissue development	40	1009	182	11176	2.43435	8.21919e-08	5.82442e-06	4.05716e-06	Col5a1/Snai1/Tgfb1/Ctgf/Arid5a/Nov/Tgfb2/Csf1/Runx2/Col6a3/Col1a1/Prrx2/Cyr61/Mkx/Wnt5a/Col12a1/Thbs1/Pdgfrb/Bmp4/Maf/Itgb3/Col11a1/Ppargc1a/Itgb8/Pdgfb/Osr1/Prrx1/Adamts7/Id4/Bmpr1b/Igf1/Rorc/Edn1/Col2a1/Nr1h4/Grem1/Adamts12/Mmp13/Col27a1/Thrb	40
GO:0048754	branching morphogenesis of an epithelial tube	32	1009	129	11176	2.74761	8.64319e-08	6.03347e-06	4.20278e-06	Mmp14/Tgfb1/Vegfa/Tnc/Tbx3/Csf1/Myc/Fat4/Eya1/Slit2/Sema5a/Hhex/Vangl2/Plxnd1/Gdnf/Wnt5a/Slc12a2/Bmp4/Vdr/Rdh10/Col4a1/Pdgfra/Cxcl12/Areg/Foxf1/Ahr/Igf1/Edn1/Grem1/Tbx20/Pax2/Sall1	32
GO:0032496	response to lipopolysaccharide	37	1009	162	11176	2.52978	8.85104e-08	6.08769e-06	4.24055e-06	Dusp10/Jun/Cx3cl1/Tgfb1/Trib1/Tlr4/Plscr1/Nfkbia/Cd14/Arid5a/Abr/Bcl10/Zc3h12a/Cebpb/Tfap2a/Tnfrsf1b/Ptgs2/Nlrc3/Plscr4/Pde2a/Lyn/Nr1d1/Plscr2/Ccl2/Ppbp/Serpine1/P2rx7/Slpi/Gbp2/Mgst1/Bdkrb1/Nr1h4/Nlrp3/Tnip3/Prdm1/Ggt1/Spon2	37
GO:0042472	inner ear morphogenesis	21	1009	64	11176	3.63442	8.99165e-08	6.09478e-06	4.24549e-06	Abr/Myo7a/Insig1/Ephb2/Eya1/Vangl2/Tfap2a/Prrx2/Wnt5a/Col11a1/Whrn/Otx1/Prrx1/Tbx18/Ptprq/Mafb/Col2a1/Chd7/Otx2/Pax2/Myo3b	21
GO:0090130	tissue migration	45	1009	218	11176	2.28639	9.31442e-08	6.22336e-06	4.33506e-06	Dusp10/Jun/Nr2f2/Sparc/Itga3/Tgfb1/Plcg1/Emp2/Vegfa/Nov/Tgfb2/Enpp2/Aqp1/Zc3h12a/Slit2/Sema5a/Pfn2/Plxnd1/Ptgs2/Pkn2/Ptk2b/Wnt5a/Fgf7/Itgb2/Mcc/Thbs1/Bmp4/Itgb3/Apoe/Serpinf1/Serpine1/Klf4/Vegfc/Bmper/Pdgfb/Foxf1/Robo1/Igf1/Dcn/Grem1/Fat2/Mmp9/Adamts9/Prl2c2/Hdac9	45
GO:0061138	morphogenesis of a branching epithelium	36	1009	156	11176	2.55607	1.00023e-07	6.58882e-06	4.58962e-06	Mmp14/Tgfb1/Vegfa/Tnc/Tbx3/Csf1/Myc/Ntn4/Fat4/Eya1/Slit2/Sema5a/Hhex/Vangl2/Plxnd1/Gdnf/Wnt5a/Hgf/Fgf7/Slc12a2/Bmp4/Vdr/Rdh10/Col4a1/Pdgfra/Cxcl12/Areg/Pdgfb/Foxf1/Ahr/Igf1/Edn1/Grem1/Tbx20/Pax2/Sall1	36
GO:0048598	embryonic morphogenesis	72	1009	426	11176	1.87205	1.05267e-07	6.83798e-06	4.76319e-06	Col5a1/Cc2d2a/Itga5/Dync2h1/Mmp14/Rbpj/Snai1/Tgfb1/Tbc1d32/Fzd1/Eya4/Enah/Tcf7/Hs2st1/Tbx3/Abr/Bcl10/Myo7a/Ext1/Tgfb2/Myc/Phldb2/Inhba/Insig1/Prkacb/Mbnl1/Runx2/Tcf7l2/Ephb2/Eya1/Apln/Zfp36l1/Hhex/Vangl2/Tfap2a/Prrx2/Gdnf/En1/Tenm4/Cyr61/Sox11/Wnt5a/Col12a1/Bmp4/Rdh10/Col11a1/Pdgfra/Klf4/Gas1/Vegfc/Lmo4/Whrn/Otx1/Osr1/Foxf1/Prrx1/Tbx18/Ptprq/Vcam1/Mafb/Edn1/Col2a1/Foxf2/Grem1/Cacna1c/Chd7/Tbx20/O…	72
GO:2000027	regulation of animal organ morphogenesis	33	1009	137	11176	2.66802	1.15885e-07	7.4246e-06	5.17181e-06	Rbpj/Tgfb1/Fzd1/Vegfa/Tgfb2/Csf1/Gng5/Myc/Ntn4/Runx2/Eya1/Vangl2/Tfap2a/Mllt3/Gdnf/Wnt5a/Hgf/Fgf7/Bmp4/Vdr/Pdgfra/Ankrd6/Tnfrsf11b/Robo1/Edn1/Jag1/Grem1/Robo2/Aspn/Cd34/Pax2/Thrb/Sall1	33
GO:0071675	regulation of mononuclear cell migration	14	1009	31	11176	5.00221	1.33882e-07	8.44814e-06	5.88479e-06	Cx3cl1/Tgfb1/Nov/Csf1/Slit2/Lyn/Thbs1/Pla2g7/Ccl2/Serpine1/Plcb1/Cxcl12/Grem1/Slamf8	14
GO:0003151	outflow tract morphogenesis	20	1009	60	11176	3.6921	1.35474e-07	8.44814e-06	5.88479e-06	Jun/Rbpj/Fzd1/Vegfa/Tbx3/Tgfb2/Eya1/Vangl2/Tfap2a/Plxnd1/Nrp2/Sox11/Wnt5a/Thbs1/Bmp4/Robo1/Hey1/Jag1/Robo2/Tbx20	20
GO:0051271	negative regulation of cellular component movement	44	1009	214	11176	2.27737	1.45752e-07	8.9695e-06	6.24796e-06	Dusp10/Nr2f2/Cx3cl1/Erdr1/Rbpj/Rap2b/Tgfb1/Trib1/Nov/Ldlrad4/Abr/Ccl25/Phldb2/Miip/Dpysl3/Foxo3/Slit2/Sema4d/Sema5a/Pfn2/Nrg1/Wnt5a/Mcc/Thbs1/Emilin1/Apoe/Serpinf1/Serpine1/Klf4/Srgap3/Plcb1/Ppargc1a/Cxcl12/Arhgdib/Col3a1/Pdgfb/Robo1/Olfm1/Jag1/Nav3/Dcn/Grem1/Adamts9/Slamf8	44
GO:0034762	regulation of transmembrane transport	52	1009	273	11176	2.10977	1.49159e-07	9.05996e-06	6.31097e-06	Cx3cl1/Wwp2/Tgfb1/Plcg1/Sh2b2/Cav1/Tgfb2/Kcnd1/Myc/Per2/Irs1/Kcnh2/Prkcd/Cacna1a/Ephb2/Gsto1/Fabp5/Slc31a2/Dysf/Fhl1/Gpr39/Catsper2/Kcnab2/Stk39/Gem/Ptk2b/Cemip/Lyn/Thbs1/Irs2/Neto2/Bmp4/Rgs2/C3/Itgb3/Rnf207/P2rx7/Plcb1/Trib3/Ppargc1a/Osr1/Bdkrb1/Ank2/Igf1/Edn1/Aoc3/Cacnb2/Kcnab1/Cacna1c/Mmp9/Chd7/Cacna1b	52
GO:0021953	central nervous system neuron differentiation	28	1009	107	11176	2.89847	1.65786e-07	9.94076e-06	6.92451e-06	Tsku/Dync2h1/Map2/Mycbp2/Atf5/Inhba/Dclk2/Dclk1/Cacna1a/Rora/Ephb2/Slit2/Tfap2a/Nrp2/Wnt5a/Chd5/Rac3/Lmo4/Robo1/Cdh11/Id4/Epha4/Robo2/Nkx6-1/Tbx20/Cbln1/Sall1/Bhlhe22	28
GO:0010632	regulation of epithelial cell migration	37	1009	167	11176	2.45403	2.02169e-07	1.16839e-05	8.13875e-06	Dusp10/Jun/Nr2f2/Sparc/Itga3/Tgfb1/Plcg1/Emp2/Vegfa/Tgfb2/Enpp2/Aqp1/Zc3h12a/Slit2/Sema5a/Pfn2/Ptgs2/Ptk2b/Wnt5a/Fgf7/Mcc/Thbs1/Bmp4/Itgb3/Apoe/Serpinf1/Serpine1/Klf4/Vegfc/Bmper/Pdgfb/Igf1/Dcn/Mmp9/Adamts9/Prl2c2/Hdac9	37
GO:0072001	renal system development	42	1009	202	11176	2.303	2.02351e-07	1.16839e-05	8.13875e-06	Tiparp/Itga3/Basp1/Tgfb1/Vegfa/Hs2st1/Tgfb2/Myc/Schip1/Mtss1/Fbn1/Fat4/Aqp1/Eya1/Epha7/Slit2/Wfs1/Vangl2/Tfap2a/Gdnf/Wnt5a/Pdgfrb/Bmp4/Rdh10/Col4a1/Itgb3/Pdgfra/Bmper/Pdgfb/Osr1/Foxf1/Hey1/Tbx18/Ahr/Jag1/Grem1/Epha4/Dact2/Robo2/Kif26b/Pax2/Sall1	42
GO:0050865	regulation of cell activation	60	1009	337	11176	1.97204	2.01049e-07	1.16839e-05	8.13875e-06	Dusp10/Cx3cl1/Mfhas1/Mmp14/Cd24a/Tgfb1/Zfp36l2/Tlr4/Plscr1/Ctgf/Cav1/Abr/Bcl10/Ptpre/Socs1/Gpam/Prkcd/Dock8/Zfp608/Rora/Zc3h12a/Cebpb/Zfp36l1/Cd74/Il7/Sox11/Wnt5a/Lyn/Itgb2/Nr1d1/Tnfrsf21/Fas/Thbs1/Irs2/Pdgfrb/Ephb6/Bmp4/Ccl2/Emilin1/Apoe/Ulbp1/Pdgfra/Pawr/Lmo4/Nfkbid/Pdgfb/Il12rb1/Foxf1/Il15/Ahr/Vcam1/Pdpn/Igf1/Rorc/Gpnmb/Nlrp3/Il2rg/Prdm1/Il13ra2/Il1rl1	60
GO:0098742	cell-cell adhesion via plasma-membrane adhesion molecules	26	1009	96	11176	2.99983	2.18135e-07	1.23116e-05	8.57596e-06	Kifap3/Cx3cl1/Itga5/Cd24a/Tgfb2/Fat4/Tenm4/Klf4/Pcdhb14/Igsf9/Cldn1/Pcdh18/Robo1/Cdh11/Vcam1/Amigo2/Pcdhb16/Ntng2/Fat2/Robo2/Tenm3/Pcdh1/Cbln1/Cdh26/Cadm1/Cdh22	26
GO:0010631	epithelial cell migration	44	1009	217	11176	2.24589	2.21118e-07	1.23116e-05	8.57596e-06	Dusp10/Jun/Nr2f2/Sparc/Itga3/Tgfb1/Plcg1/Emp2/Vegfa/Nov/Tgfb2/Enpp2/Aqp1/Zc3h12a/Slit2/Sema5a/Pfn2/Plxnd1/Ptgs2/Pkn2/Ptk2b/Wnt5a/Fgf7/Itgb2/Mcc/Thbs1/Bmp4/Itgb3/Apoe/Serpinf1/Serpine1/Klf4/Vegfc/Bmper/Pdgfb/Robo1/Igf1/Dcn/Grem1/Fat2/Mmp9/Adamts9/Prl2c2/Hdac9	44
GO:0090132	epithelium migration	44	1009	217	11176	2.24589	2.21118e-07	1.23116e-05	8.57596e-06	Dusp10/Jun/Nr2f2/Sparc/Itga3/Tgfb1/Plcg1/Emp2/Vegfa/Nov/Tgfb2/Enpp2/Aqp1/Zc3h12a/Slit2/Sema5a/Pfn2/Plxnd1/Ptgs2/Pkn2/Ptk2b/Wnt5a/Fgf7/Itgb2/Mcc/Thbs1/Bmp4/Itgb3/Apoe/Serpinf1/Serpine1/Klf4/Vegfc/Bmper/Pdgfb/Robo1/Igf1/Dcn/Grem1/Fat2/Mmp9/Adamts9/Prl2c2/Hdac9	44
GO:0060562	epithelial tube morphogenesis	51	1009	269	11176	2.09997	2.28819e-07	1.25201e-05	8.72123e-06	Cc2d2a/Mmp14/Rbpj/Tgfb1/Fzd1/Enah/Vegfa/Tnc/Hs2st1/Tbx3/Bcl10/Tgfb2/Csf1/Myc/Mtss1/Prkacb/Fat4/Eya1/Epha7/Slit2/Sema5a/Hhex/Vangl2/Tfap2a/Plxnd1/Gdnf/Sox11/Wnt5a/Slc12a2/Bmp4/Vdr/Rdh10/Col4a1/Pdgfra/Cxcl12/Areg/Lmo4/Osr1/Foxf1/Robo1/Hey1/Ahr/Igf1/Edn1/Grem1/Epha4/Adamts12/Kif26b/Tbx20/Pax2/Sall1	51
GO:0007420	brain development	68	1009	402	11176	1.87361	2.32895e-07	1.25201e-05	8.72123e-06	Prkdc/Nr2f2/Stk36/Tsku/Dync2h1/Rbpj/Fzd4/Bbs7/Pgap1/Nr2f1/Ddit4/Ncam1/Eml1/Tbx3/Abr/Ext1/Sphk1/Plxna2/Atf5/Inhba/Dclk2/Unc5c/Dclk1/Fat4/Tcf7l2/Foxo3/Cacna1a/Rora/Ephb2/Aqp1/Epha7/Slit2/Sema5a/Hhex/Tfap2a/Mfsd2a/En1/Nrp2/Nrg1/Wnt5a/Chd5/Arnt2/Irs2/Bmp4/Rac3/Col4a1/Macrod2/Gas1/Plcb1/Cxcl12/Col3a1/Whrn/Otx1/Pcdh18/Robo1/Id4/Mafb/Igf1/Robo2/Slc7a11/Chd7/Cbln1/Ttn/Otx2/En2/Pax2/Sall1/Bhlhe22	68
GO:0071363	cellular response to growth factor stimulus	68	1009	402	11176	1.87361	2.32895e-07	1.25201e-05	8.72123e-06	Jun/Sparc/Rbpj/Itga3/Fzd4/Tgfb1/Sh3glb1/Zfp36l2/Plcg1/Fzd1/Ltbp1/Ctgf/Ddit4/Cav1/Id1/Vegfa/Ldlrad4/Flrt2/Tgfb2/Fbn1/Runx2/Fut8/Fat4/Tcf7l2/Mtss1l/Peg10/Vasn/Slit2/Apln/Zfp36l1/Hhex/Gdnf/Cyr61/Nrp2/Htra3/Sox11/Wnt5a/Hgf/Fgf7/Col4a2/Thbs1/Pdgfrb/Bmp4/Ccl2/Emilin1/Itgb3/Pdgfra/Serpine1/Klf4/Bambi/Vegfc/Ppargc1a/Col3a1/Bmper/Nrep/Pdgfb/Robo1/Adamts7/Bmpr1b/Onecut2/Col2a1/Fstl3/Xdh/Dcn/Grem1/Adamts12/…	68
GO:0001654	eye development	45	1009	225	11176	2.21526	2.44183e-07	1.26894e-05	8.83915e-06	Col5a1/Cc2d2a/Jun/Tsku/Fzd4/Bbs7/Tgfb1/Stau2/Tbc1d32/Rcn1/Vegfa/Tgfb2/Mfn2/Inhba/Ephb2/Aqp1/Tfap2a/Sox11/Bcar3/Pdgfrb/Bmp4/Rdh10/Col4a1/Maf/Pdgfra/Klf4/Gas1/Meis1/Smoc1/Pdgfb/Tspan12/Ahr/Aqp5/Bmpr1b/Jag1/Nhs/Foxf2/Cacna1c/Prdm1/Chd7/Tenm3/Otx2/Pax2/Thrb/Bhlhe22	45
GO:0048880	sensory system development	45	1009	225	11176	2.21526	2.44183e-07	1.26894e-05	8.83915e-06	Col5a1/Cc2d2a/Jun/Tsku/Fzd4/Bbs7/Tgfb1/Stau2/Tbc1d32/Rcn1/Vegfa/Tgfb2/Mfn2/Inhba/Ephb2/Aqp1/Tfap2a/Sox11/Bcar3/Pdgfrb/Bmp4/Rdh10/Col4a1/Maf/Pdgfra/Klf4/Gas1/Meis1/Smoc1/Pdgfb/Tspan12/Ahr/Aqp5/Bmpr1b/Jag1/Nhs/Foxf2/Cacna1c/Prdm1/Chd7/Tenm3/Otx2/Pax2/Thrb/Bhlhe22	45
GO:0150063	visual system development	45	1009	225	11176	2.21526	2.44183e-07	1.26894e-05	8.83915e-06	Col5a1/Cc2d2a/Jun/Tsku/Fzd4/Bbs7/Tgfb1/Stau2/Tbc1d32/Rcn1/Vegfa/Tgfb2/Mfn2/Inhba/Ephb2/Aqp1/Tfap2a/Sox11/Bcar3/Pdgfrb/Bmp4/Rdh10/Col4a1/Maf/Pdgfra/Klf4/Gas1/Meis1/Smoc1/Pdgfb/Tspan12/Ahr/Aqp5/Bmpr1b/Jag1/Nhs/Foxf2/Cacna1c/Prdm1/Chd7/Tenm3/Otx2/Pax2/Thrb/Bhlhe22	45
GO:0071384	cellular response to corticosteroid stimulus	13	1009	28	11176	5.14257	2.53399e-07	1.30236e-05	9.07197e-06	Eif4ebp1/Tgfb1/Zfp36l2/Pck2/Ddit4/Sgk1/Klf9/Aqp1/Zfp36l1/Gdnf/Smyd3/Bmp4/Akr1c18	13
GO:0003231	cardiac ventricle development	26	1009	97	11176	2.96891	2.72852e-07	1.3871e-05	9.66221e-06	Rbpj/Tgfb1/Fzd1/Ltbp1/Tbx3/Tgfb2/Slit2/Vangl2/Cyr61/Pde2a/Sox11/Wnt5a/Bmp4/Col11a1/Lmo4/Foxf1/Robo1/Hey1/Ahr/Tnnt2/Jag1/Prdm1/Robo2/Chd7/Tbx20/Sall1	26
GO:0060021	roof of mouth development	21	1009	68	11176	3.42063	2.89023e-07	1.45351e-05	1.01248e-05	Tiparp/Snai1/Bbs7/Fzd1/Tbx3/Tgfb2/Schip1/Inhba/Insig1/Ephb2/Bnc2/Tfap2a/Sox11/Wnt5a/Pdgfra/Gas1/Osr1/Prrx1/Col2a1/Foxf2/Chd7	21
GO:0006029	proteoglycan metabolic process	17	1009	47	11176	4.00633	3.09748e-07	1.53574e-05	1.06977e-05	Chpf/Hs2st1/Ext1/Ndst3/Hs6st2/Man1c1/Tcf7l2/Vangl2/Hs6st1/Col11a1/Xylt1/Chst7/Igf1/Col2a1/Dcn/Adamts12/Hpse	17
GO:0060840	artery development	22	1009	74	11176	3.29296	3.1851e-07	1.53574e-05	1.06977e-05	Rbpj/Ltbp1/Vegfa/Tgfb2/Eya1/Plxnd1/Prrx2/Pde2a/Mylk/Pdgfrb/Bmp4/Apoe/Col3a1/Foxf1/Robo1/Hey1/Prrx1/Jag1/Prdm1/Robo2/Adamts9/Chd7	22
GO:0048562	embryonic organ morphogenesis	41	1009	198	11176	2.29358	3.17012e-07	1.53574e-05	1.06977e-05	Mmp14/Rbpj/Eya4/Tcf7/Tbx3/Abr/Myo7a/Tgfb2/Myc/Insig1/Runx2/Tcf7l2/Ephb2/Eya1/Vangl2/Tfap2a/Prrx2/Sox11/Wnt5a/Bmp4/Rdh10/Col11a1/Pdgfra/Gas1/Whrn/Otx1/Osr1/Foxf1/Prrx1/Tbx18/Ptprq/Mafb/Edn1/Col2a1/Foxf2/Chd7/Tbx20/Otx2/Pax2/Sall1/Myo3b	41
GO:0040013	negative regulation of locomotion	45	1009	227	11176	2.19574	3.18357e-07	1.53574e-05	1.06977e-05	Dusp10/Nr2f2/Cx3cl1/Erdr1/Rbpj/Rap2b/Tgfb1/Trib1/Nov/Ldlrad4/Abr/Ccl25/Phldb2/Miip/Dpysl3/Foxo3/Slit2/Sema4d/Sema5a/Pfn2/Nrg1/Wnt5a/Mcc/Thbs1/Emilin1/Apoe/Serpinf1/Serpine1/Klf4/Srgap3/Plcb1/Ppargc1a/Cxcl12/Arhgdib/Col3a1/Pdgfb/Robo1/Olfm1/Jag1/Nav3/Dcn/Grem1/Robo2/Adamts9/Slamf8	45
GO:0050921	positive regulation of chemotaxis	23	1009	80	11176	3.18444	3.37607e-07	1.59494e-05	1.111e-05	Lpar1/Cx3cl1/Tgfb1/Swap70/Vegfa/Csf1/Slit2/Dysf/Sema5a/Cd74/Stk39/Ptk2b/Tubb2b/Wnt5a/Thbs1/Pdgfrb/Pla2g7/Ccl2/Serpine1/Vegfc/Cxcl12/Pdgfb/Edn1	23
GO:0045321	leukocyte activation	78	1009	488	11176	1.77039	3.34552e-07	1.59494e-05	1.111e-05	Dusp10/Jun/Prkdc/Cx3cl1/Mfhas1/Mmp14/Rbpj/Cd24a/Tgfb1/Irf2bp2/Zfp36l2/Tlr4/Swap70/Plscr1/Ctps/Cav1/Tcf7/Abr/Bcl10/Ptpre/Socs1/Gpam/Runx2/Prkcd/Dock8/Zfp608/Rora/Zc3h12a/Cebpb/Dysf/Zfp36l1/Hhex/Cd74/Nlrc3/Raet1e/Il7/Ptk2b/Sox11/Wnt5a/Lyn/Itgb2/Tnfrsf21/Fas/Thbs1/Irs2/Ephb6/Bmp4/Ccl2/Ndrg1/Ulbp1/Pawr/Clu/P2rx7/Cxcl12/Nfkbid/Blnk/Il12rb1/Foxf1/Il15/Ahr/Vcam1/Mafb/Igf1/Rorc/Il18rap/Gpnmb/Nlrp3/Tlr7/I…	78
GO:0006816	calcium ion transport	43	1009	214	11176	2.22561	3.94519e-07	1.84517e-05	1.2853e-05	Cx3cl1/Tgfb1/Plcg1/Cachd1/Ctgf/Cav1/Tgfb2/Cacna1i/Cacna1a/Gsto1/Gramd2/Dysf/Gpr39/Wfs1/Ddit3/Catsper2/Ptgs2/Gem/Ptk2b/Mylk/Kcnn4/Cemip/Lyn/Pdgfrb/Bmp4/Vdr/Itgb3/Pawr/Serpine1/Slc24a3/Gnao1/P2rx7/Cxcl12/Pdgfb/Bdkrb1/Ank2/Igf1/Trpv3/Cacnb2/Cacna1c/Stc2/Chd7/Cacna1b	43
GO:0070098	chemokine-mediated signaling pathway	13	1009	29	11176	4.96524	4.21473e-07	1.93541e-05	1.34816e-05	Cx3cl1/Ccl25/Ackr3/Slit2/Stk39/Ptk2b/Ccl20/Ccl2/Ppbp/Cxcl12/Ccl7/Ccl9/Robo1	13
GO:0001503	ossification	47	1009	244	11176	2.13355	4.2209e-07	1.93541e-05	1.34816e-05	Ifi204/Mmp14/Rbpj/Tgfb1/Fzd1/Ctgf/Id1/Vegfa/Plxnb1/Ext1/Csf1/Mtss1/Runx2/Fat4/Tcf7l2/Cebpb/Sema4d/Col1a1/Tfap2a/Ptgs2/Cyr61/Ptk2b/Sox11/Wnt5a/Bmp4/Tmem119/Xylt1/P2rx7/Areg/Smoc1/Osr1/Ppargc1b/P2ry2/Hey1/Gpm6b/Id4/Bmpr1b/Igf1/Jag1/Col2a1/Fstl3/Gdpd2/Grem1/Mmp9/Mmp13/Aspn/Thrb	47
GO:0110110	positive regulation of animal organ morphogenesis	20	1009	64	11176	3.46135	4.46681e-07	2.02828e-05	1.41285e-05	Rbpj/Tgfb1/Vegfa/Tgfb2/Csf1/Myc/Tfap2a/Gdnf/Fgf7/Bmp4/Vdr/Pdgfra/Robo1/Edn1/Jag1/Grem1/Robo2/Cd34/Pax2/Sall1	20
GO:0009611	response to wounding	53	1009	291	11176	2.01734	5.01572e-07	2.25563e-05	1.57122e-05	Col5a1/Dusp10/Jun/Cx3cl1/Pvt1/Rap2b/Cd24a/Tgfb1/Zfp36l2/Tlr4/Cav1/Tnc/Nov/Dancr/Tgfb2/Phldb2/Anxa8/F3/Neat1/Tfpi/Prkcd/Dpysl3/Aqp1/Dysf/Zfp36l1/Col1a1/Vangl2/Gdnf/Cyr61/Mylk/Wnt5a/Fgf7/Lyn/Thbs1/3300005D01Rik/Ccl2/C3/Itgb3/Apoe/Pdgfra/Serpine1/Klf4/Xylt1/Col3a1/Nrep/Pdgfb/Foxf1/Pdpn/Igf1/Epha4/Slc7a11/Hpse/Cd34	53
GO:0071396	cellular response to lipid	57	1009	323	11176	1.95464	5.50555e-07	2.45233e-05	1.70824e-05	Lpar1/Eif4ebp1/Cx3cl1/Tgfb1/Trib1/Zfp36l2/Pck2/Tlr4/Plscr1/Nfkbia/Ddit4/Prkaa2/Cd14/Arid5a/Bcl10/Sgk1/Inhba/Insig1/Fam210b/Klf9/Rora/Aqp1/Zc3h12a/Cebpb/Zfp36l1/Gdnf/Tnfrsf1b/Plscr4/Pde2a/Ptk2b/Lyn/Lbh/Nr1d1/Smyd3/Plscr2/Bmp4/Vdr/Ccl2/Ppbp/Serpine1/Clu/Plcb1/Osr1/Ppargc1b/Gbp2/Ahr/Igf1/Rorc/Nr1h4/Nlrp3/Cyp7b1/Tnip3/Prdm1/Akr1c18/Brinp3/Pax2/Spon2	57
GO:0008015	blood circulation	46	1009	239	11176	2.13184	5.73466e-07	2.53028e-05	1.76254e-05	Nr2f2/Cx3cl1/Tgfb1/Emp2/Dock4/Ctgf/Ddah1/Cav1/Vegfa/Abr/Tgfb2/Per2/Kcnh2/Zc3h12a/Slit2/Apln/Bdkrb2/Npr3/Stk39/Ptgs2/Adra1d/Pde2a/Rgs2/Apoe/Ptgs1/Rnf207/Vegfc/Gnao1/Pdgfb/Ncald/P2ry2/Bdkrb1/Ank2/Ahr/Tnnt2/Edn1/Aoc3/Cacnb2/Postn/Cacna1c/Chd7/Cacna1b/Tbx20/Cd34/Ttn/Thrb	46
GO:0060485	mesenchyme development	39	1009	188	11176	2.29775	5.84316e-07	2.55406e-05	1.7791e-05	Rbpj/Snai1/Tgfb1/Vegfa/Ldlrad4/Tgfb2/Myc/Phldb2/Vasn/Bnc2/Sema4d/Sema5a/Zfp36l1/Col1a1/Vangl2/Tfap2a/Gdnf/Nrp2/Sox11/Wnt5a/Thbs1/Bmp4/Rdh10/Pawr/Bambi/Osr1/Foxf1/Robo1/Hey1/Pdpn/Edn1/Jag1/Grem1/Robo2/Fendrr/Meox1/Tbx20/Pax2/Dppa2	39
GO:0048844	artery morphogenesis	17	1009	49	11176	3.8428	6.17093e-07	2.67236e-05	1.86151e-05	Rbpj/Vegfa/Tgfb2/Eya1/Prrx2/Mylk/Pdgfrb/Bmp4/Apoe/Col3a1/Foxf1/Hey1/Prrx1/Jag1/Prdm1/Adamts9/Chd7	17
GO:0030001	metal ion transport	68	1009	413	11176	1.8237	6.5118e-07	2.7941e-05	1.94631e-05	Cx3cl1/Wwp2/Tgfb1/Slc6a8/Plcg1/Atf4/Cachd1/Ctgf/Cav1/Tgfb2/Kcnd1/Sgk1/Steap3/Fth1/Cacna1i/Kcnh2/Cacna1a/Gsto1/Aqp1/Gramd2/Slc31a2/Dysf/Fhl1/Gpr39/Wfs1/Ddit3/Catsper2/Kcnab2/Stk39/Ptgs2/Gem/Ptk2b/Mylk/Kcnn4/Cemip/Lyn/Slc22a4/Slc12a2/Pdgfrb/Neto2/Bmp4/Slc12a5/Vdr/Itgb3/Kcnk2/Myo1b/Pawr/Serpine1/Slc24a3/Rnf207/Gnao1/P2rx7/Plcb1/Cxcl12/Plcb4/Pdgfb/Osr1/Bdkrb1/Ank2/Igf1/Cp/Trpv3/Cacnb2/Kcnab1/Cacna1c/…	68
GO:0001656	metanephros development	19	1009	60	11176	3.5075	6.87653e-07	2.92377e-05	2.03664e-05	Myc/Fbn1/Fat4/Aqp1/Eya1/Slit2/Tfap2a/Gdnf/Pdgfrb/Bmp4/Rdh10/Pdgfra/Pdgfb/Osr1/Grem1/Robo2/Kif26b/Pax2/Sall1	19
GO:0070848	response to growth factor	68	1009	414	11176	1.8193	7.12898e-07	2.98759e-05	2.08109e-05	Jun/Sparc/Rbpj/Itga3/Fzd4/Tgfb1/Sh3glb1/Zfp36l2/Plcg1/Fzd1/Ltbp1/Ctgf/Ddit4/Cav1/Id1/Vegfa/Ldlrad4/Flrt2/Tgfb2/Fbn1/Runx2/Fut8/Fat4/Tcf7l2/Mtss1l/Peg10/Vasn/Slit2/Apln/Zfp36l1/Hhex/Gdnf/Cyr61/Nrp2/Htra3/Sox11/Wnt5a/Hgf/Fgf7/Col4a2/Thbs1/Pdgfrb/Bmp4/Ccl2/Emilin1/Itgb3/Pdgfra/Serpine1/Klf4/Bambi/Vegfc/Ppargc1a/Col3a1/Bmper/Nrep/Pdgfb/Robo1/Adamts7/Bmpr1b/Onecut2/Col2a1/Fstl3/Xdh/Dcn/Grem1/Adamts12/…	68
GO:0008285	negative regulation of cell proliferation	72	1009	447	11176	1.7841	7.15438e-07	2.98759e-05	2.08109e-05	Dusp10/Kifap3/Jun/Nr2f2/Sparc/Erdr1/Rbpj/Cd24a/Tgfb1/Fktn/Trib1/Dnajb2/Pttg1/Pmp22/Ddah1/Cav1/Nov/Plxnb1/Tgfb2/Myc/Per2/Btg1/Mfn2/Btg3/Atf5/Inhba/Mtss1/Fth1/Klf9/Slit2/Apln/Cebpb/Tfap2a/Bdkrb2/Neurl1a/Npr3/Ptgs2/Nlrc3/Ptk2b/Sox11/Wnt5a/Chd5/Lyn/Mcc/Tnfrsf21/Thbs1/Bmp4/Vdr/Ndrg1/Apoe/Serpinf1/Kcnk2/Wisp2/Pawr/Klf4/Gas1/Vegfc/Tnfrsf9/Ppargc1a/Meis1/Smarca2/Robo1/Hist1h2ag/Il15/Pdpn/Igf1/Xdh/Gpnmb/G…	72
GO:0001816	cytokine production	71	1009	439	11176	1.79139	7.32849e-07	3.03322e-05	2.11287e-05	Cx3cl1/Gpatch3/Arhgef2/Rbpj/Cd24a/Tgfb1/Sars/Atf4/Il1r1/Tlr4/Ltbp1/Cd14/Arid5a/Zbtb20/Bcl10/Sphk1/Tgfb2/Socs1/Gpam/Prkcd/Rnf19b/Rora/Zc3h12a/Cebpb/Dysf/Ddit3/Cd74/Ptgs2/Nlrc3/Il7/Wnt5a/Hgf/Lyn/Tnfrsf21/Ccl20/Thbs1/Ephb6/Maf/Ccl2/Abcd2/C3/Ulbp1/Pawr/Serpine1/Klf4/Clu/P2rx7/Plcb1/Tnfrsf9/Itgb8/Il12rb1/Trib2/P2ry2/Il15/Rorc/Afap1l2/Il18rap/Nav3/Nr1h4/Gpnmb/Nlrp3/Postn/Tlr7/Aim2/Nlrp2/Il1rl1/Gbp4/Hps…	71
GO:0007186	G protein-coupled receptor signaling pathway	47	1009	249	11176	2.09071	7.77623e-07	3.1903e-05	2.22229e-05	Usp33/Lpar1/Cx3cl1/Dgkh/Fzd4/Gpr153/Atf4/Fzd1/Usp20/Cav1/Ccl25/Prkacb/Lpar4/Cacna1a/Grk5/Ackr3/Apln/Gpr85/Gpr39/Bdkrb2/Npr3/Adra1d/Pde2a/Wnt5a/Ccl20/Rgs16/Rgs2/Ccl2/C3/Itgb3/Apoe/Hcar2/Kcnk2/Gnao1/Plcb1/Areg/Ccl7/Spns2/Ccl9/Rgs20/Gpr149/P2ry2/Bdkrb1/Edn1/Rgs17/Prex2/Akr1c18	47
GO:0034765	regulation of ion transmembrane transport	42	1009	212	11176	2.19436	7.99488e-07	3.25148e-05	2.26491e-05	Cx3cl1/Wwp2/Tgfb1/Plcg1/Cav1/Tgfb2/Kcnd1/Per2/Kcnh2/Cacna1a/Ephb2/Gsto1/Slc31a2/Dysf/Fhl1/Gpr39/Catsper2/Kcnab2/Stk39/Gem/Ptk2b/Cemip/Lyn/Thbs1/Irs2/Neto2/Bmp4/Rgs2/Itgb3/Rnf207/P2rx7/Plcb1/Ppargc1a/Osr1/Bdkrb1/Ank2/Cacnb2/Kcnab1/Cacna1c/Mmp9/Chd7/Cacna1b	42
GO:1905314	semi-lunar valve development	11	1009	22	11176	5.53816	8.53667e-07	3.4419e-05	2.39755e-05	Rbpj/Tgfb2/Slit2/Tnfrsf1b/Bmp4/Emilin1/Robo1/Hey1/Jag1/Robo2/Tbx20	11
GO:0003170	heart valve development	16	1009	45	11176	3.93824	9.03207e-07	3.61051e-05	2.515e-05	Rbpj/Tgfb1/Tgfb2/Slit2/Tnfrsf1b/Cyr61/Pde2a/Bmp4/Emilin1/Robo1/Hey1/Jag1/Prdm1/Robo2/Adamts9/Tbx20	16
GO:0031347	regulation of defense response	60	1009	355	11176	1.87205	1.24485e-06	4.93402e-05	3.43693e-05	Dusp10/Prkdc/Cx3cl1/Gpatch3/Mfhas1/Cd24a/Il1r1/Pmp22/Tlr4/Plscr1/Nfkbia/Otud4/Cd14/Cav1/Nov/Abr/Bcl10/Lrrc14/Tnip1/Socs1/Rora/Zc3h12a/Slit2/Cd74/Apobec3/Stk39/Tnfrsf1b/Ptgs2/Nlrc3/Raet1e/Clec2d/Pde2a/Wnt5a/Hgf/Lyn/Nt5e/Nr1d1/Abcd2/C3/Apoe/Ptgs2os/Serpinf1/Ulbp1/Serpine1/Il12rb1/Foxf1/Il15/Aoc3/Il18rap/Nr1h4/Nlrp3/Adamts12/Tlr7/Tnip3/Aim2/Ggt1/Il1rl1/Gbp4/Slamf8/Cadm1	60
GO:0070228	regulation of lymphocyte apoptotic process	16	1009	46	11176	3.85263	1.26988e-06	4.99095e-05	3.47659e-05	Cd24a/Bcl10/Tgfb2/Tsc22d3/Myc/Gpam/Dock8/Cd74/Wnt5a/Lyn/Fas/Irs2/Bmp4/P2rx7/Nfkbid/Rorc	16
GO:0071385	cellular response to glucocorticoid stimulus	12	1009	27	11176	4.92281	1.3273e-06	5.13038e-05	3.57371e-05	Eif4ebp1/Tgfb1/Zfp36l2/Pck2/Ddit4/Sgk1/Klf9/Aqp1/Zfp36l1/Gdnf/Smyd3/Bmp4	12
GO:0045778	positive regulation of ossification	20	1009	68	11176	3.25774	1.31741e-06	5.13038e-05	3.57371e-05	Ifi204/Vegfa/Runx2/Cebpb/Tfap2a/Cyr61/Sox11/Wnt5a/Bmp4/Tmem119/P2rx7/Osr1/Hey1/Gpm6b/Id4/Bmpr1b/Igf1/Jag1/Gdpd2/Thrb	20
GO:0009612	response to mechanical stimulus	22	1009	80	11176	3.04599	1.39655e-06	5.31029e-05	3.69903e-05	Jun/Tlr4/Nfkbia/Cav1/Myc/Aqp1/Col1a1/Kalrn/Pde2a/Slc12a2/Thbs1/Col11a1/Pawr/P2rx7/Cxcl12/Lrp11/Etv1/Bdkrb1/Ptprq/Igf1/Ttn/Pax2	22
GO:0001822	kidney development	38	1009	187	11176	2.2508	1.39146e-06	5.31029e-05	3.69903e-05	Tiparp/Itga3/Basp1/Tgfb1/Vegfa/Hs2st1/Tgfb2/Myc/Schip1/Mtss1/Fbn1/Fat4/Aqp1/Eya1/Epha7/Slit2/Wfs1/Vangl2/Tfap2a/Gdnf/Pdgfrb/Bmp4/Rdh10/Itgb3/Pdgfra/Bmper/Pdgfb/Osr1/Hey1/Ahr/Jag1/Grem1/Epha4/Dact2/Robo2/Kif26b/Pax2/Sall1	38
GO:0022407	regulation of cell-cell adhesion	46	1009	247	11176	2.0628	1.50424e-06	5.67365e-05	3.95214e-05	Dusp10/Kifap3/Cx3cl1/Cd24a/Tgfb1/Swap70/Cav1/Vegfa/Bcl10/Ccl25/Socs1/Gpam/Podxl/Prkcd/Mex3b/Dock8/Myo10/Zfp608/Zc3h12a/Epha7/Cebpb/Cd74/Il7/Wnt5a/Lyn/Tnfrsf21/Ephb6/Bmp4/Ccl2/Pawr/Klf4/Cxcl12/Nfkbid/Il12rb1/Tbx18/Il15/Vcam1/Pdpn/Igf1/Jag1/Fstl3/Gpnmb/Nlrp3/Il2rg/Kif26b/Tenm3	46
GO:0003184	pulmonary valve morphogenesis	8	1009	12	11176	7.38421	1.52915e-06	5.72145e-05	3.98544e-05	Tgfb2/Slit2/Bmp4/Robo1/Hey1/Jag1/Robo2/Tbx20	8
GO:0031960	response to corticosteroid	17	1009	52	11176	3.6211	1.60527e-06	5.91169e-05	4.11795e-05	Eif4ebp1/Tgfb1/Zfp36l2/Pck2/Ddit4/Sgk1/Acsbg1/Klf9/Aqp1/Zfp36l1/Gdnf/Aldh3a1/Smyd3/Fas/Bmp4/Areg/Akr1c18	17
GO:0090287	regulation of cellular response to growth factor stimulus	38	1009	188	11176	2.23883	1.59594e-06	5.91169e-05	4.11795e-05	Rbpj/Itga3/Fzd4/Tgfb1/Sh3glb1/Fzd1/Ltbp1/Cav1/Vegfa/Ldlrad4/Fbn1/Runx2/Tcf7l2/Peg10/Vasn/Slit2/Apln/Hhex/Cyr61/Htra3/Sox11/Wnt5a/Thbs1/Bmp4/Emilin1/Bambi/Vegfc/Bmper/Nrep/Pdgfb/Robo1/Onecut2/Fstl3/Xdh/Dcn/Grem1/Adamts12/Aspn	38
GO:0003013	circulatory system process	46	1009	248	11176	2.05448	1.68978e-06	6.17429e-05	4.30088e-05	Nr2f2/Cx3cl1/Tgfb1/Emp2/Dock4/Ctgf/Ddah1/Cav1/Vegfa/Abr/Tgfb2/Per2/Kcnh2/Zc3h12a/Slit2/Apln/Bdkrb2/Npr3/Stk39/Ptgs2/Adra1d/Pde2a/Rgs2/Apoe/Ptgs1/Rnf207/Vegfc/Gnao1/Pdgfb/Ncald/P2ry2/Bdkrb1/Ank2/Ahr/Tnnt2/Edn1/Aoc3/Cacnb2/Postn/Cacna1c/Chd7/Cacna1b/Tbx20/Cd34/Ttn/Thrb	46
GO:0002690	positive regulation of leukocyte chemotaxis	16	1009	47	11176	3.77066	1.76543e-06	6.25525e-05	4.35727e-05	Cx3cl1/Swap70/Vegfa/Csf1/Dysf/Cd74/Stk39/Ptk2b/Wnt5a/Thbs1/Pla2g7/Ccl2/Serpine1/Vegfc/Cxcl12/Edn1	16
GO:0002274	myeloid leukocyte activation	26	1009	106	11176	2.71683	1.74756e-06	6.25525e-05	4.35727e-05	Jun/Cx3cl1/Mfhas1/Rbpj/Tgfb1/Tlr4/Plscr1/Abr/Bcl10/Ptpre/Prkcd/Rora/Dysf/Wnt5a/Lyn/Itgb2/Thbs1/Ndrg1/Ulbp1/Clu/Foxf1/Il18rap/Tlr7/Ubd/Il13ra2/Il1rl1	26
GO:0032102	negative regulation of response to external stimulus	39	1009	196	11176	2.20396	1.75818e-06	6.25525e-05	4.35727e-05	Dusp10/Cx3cl1/Gpatch3/Mfhas1/Cd24a/Trib1/Nov/Abr/Phldb2/Tfpi/Prkcd/Rora/Zc3h12a/Slit2/Sema4d/Sema5a/Tnfrsf1b/Nlrc3/Wnt5a/Hgf/Nt5e/Thbs1/Abcd2/Apoe/Serpinf1/Pdgfra/Serpine1/Xylt1/Pdgfb/Foxf1/Robo1/Nr1h4/Grem1/Epha4/Nlrp3/Prdm1/Robo2/Slamf8/Cd34	39
GO:0043010	camera-type eye development	39	1009	196	11176	2.20396	1.75818e-06	6.25525e-05	4.35727e-05	Cc2d2a/Jun/Tsku/Fzd4/Tgfb1/Tbc1d32/Rcn1/Vegfa/Tgfb2/Mfn2/Inhba/Ephb2/Aqp1/Tfap2a/Sox11/Bcar3/Pdgfrb/Bmp4/Rdh10/Col4a1/Maf/Pdgfra/Klf4/Gas1/Meis1/Pdgfb/Tspan12/Ahr/Aqp5/Bmpr1b/Jag1/Nhs/Foxf2/Cacna1c/Chd7/Tenm3/Pax2/Thrb/Bhlhe22	39
GO:0072210	metanephric nephron development	12	1009	28	11176	4.74699	2.13272e-06	7.44382e-05	5.1852e-05	Aqp1/Tfap2a/Gdnf/Pdgfrb/Bmp4/Pdgfra/Pdgfb/Osr1/Grem1/Kif26b/Pax2/Sall1	12
GO:0050954	sensory perception of mechanical stimulus	23	1009	88	11176	2.89495	2.12868e-06	7.44382e-05	5.1852e-05	Fzd4/Pgap1/Tlr4/Eya4/Myo7a/Myc/Col1a1/Wfs1/Tfap2a/Cemip/Slc12a2/Col11a1/Pawr/Ror1/Cxcl12/Whrn/Tbx18/Ptprq/Igf1/Col2a1/Chd7/Thrb/Myo3b	23
GO:0045444	fat cell differentiation	37	1009	183	11176	2.23947	2.16811e-06	7.51128e-05	5.23219e-05	Dusp10/Bbs7/Tgfb1/Zfp36l2/Sh2b2/Lamb3/Vegfa/Lpin1/Per2/Atf5/Insig1/Socs1/Ccdc85b/Tcf7l2/Grk5/Rora/Arxes2/Zc3h12a/Cebpb/Dysf/Zfp36l1/Ddit3/Ptgs2/Wnt5a/Nr1d1/Rgs2/Klf4/Plcb1/Trib3/Ppargc1a/Dlk2/Trib2/Ptprq/Id4/Igf1/Rorc/Jag1	37
GO:0048247	lymphocyte chemotaxis	11	1009	24	11176	5.07664	2.54899e-06	8.70775e-05	6.06563e-05	Cx3cl1/Ccl25/Stk39/Ptk2b/Wnt5a/Slc12a2/Ccl20/Ccl2/Ccl7/Ccl9/Cyp7b1	11
GO:0045087	innate immune response	62	1009	379	11176	1.81196	2.5507e-06	8.70775e-05	6.06563e-05	Dusp10/Prkdc/Cx3cl1/Gpatch3/Mfhas1/Arhgef2/Cd24a/Tgfb1/C1ra/Tlr4/Plscr1/Nfkbia/Otud4/Cd14/Arid5a/Cav1/Bcl10/Csf1/Masp1/Lrrc14/Tnip1/Ccl25/Gbp3/Socs1/Rnf19b/Cdc42ep2/Cd74/Apobec3/Nlrc3/Hist2h2be/Raet1e/Clec2d/Map3k5/Wnt5a/Lyn/Nr1d1/Ccl20/Pstpip1/Ccl2/C3/Ptgs2os/Ulbp1/Ccl7/Ccl9/Slpi/Il12rb1/C1s1/Gbp2/Gbp9/Il18rap/Nr1h4/Nlrp3/Tlr7/Tnip3/Prdm1/Ubd/Aim2/Naip2/Gbp4/Slamf8/Cadm1/Spon2	62
GO:0007204	positive regulation of cytosolic calcium ion concentration	30	1009	135	11176	2.4614	2.6601e-06	9.01543e-05	6.27995e-05	Lpar1/Cx3cl1/Cd24a/Tgfb1/Plcg1/Swap70/Cav1/Tgfb2/Cacna1i/Lpar4/Cacna1a/Ackr3/Gsto1/Gpr39/Ddit3/Bdkrb2/Ptk2b/Cemip/Lyn/Bmp4/Itgb3/Pdgfra/Pawr/P2rx7/P2ry2/Bdkrb1/Ank2/Edn1/Cacna1c/Chd7	30
GO:1904062	regulation of cation transmembrane transport	34	1009	163	11176	2.3104	2.68983e-06	9.05059e-05	6.30444e-05	Cx3cl1/Wwp2/Tgfb1/Plcg1/Cav1/Tgfb2/Kcnh2/Cacna1a/Ephb2/Gsto1/Slc31a2/Dysf/Fhl1/Gpr39/Kcnab2/Stk39/Gem/Ptk2b/Cemip/Lyn/Neto2/Bmp4/Rgs2/Itgb3/Rnf207/Plcb1/Ppargc1a/Osr1/Bdkrb1/Ank2/Cacnb2/Kcnab1/Mmp9/Chd7	34
GO:0001936	regulation of endothelial cell proliferation	22	1009	83	11176	2.93589	2.74057e-06	9.15546e-05	6.37749e-05	Jun/Nr2f2/Sparc/Plcg1/Cav1/Vegfa/Vash2/F3/Apln/Dysf/Sema5a/Wnt5a/Thbs1/Bmp4/Ccl2/Itgb3/Apoe/Vegfc/Cxcl12/Pdgfb/Igf1/Xdh	22
GO:0032963	collagen metabolic process	20	1009	71	11176	3.12009	2.78152e-06	9.21232e-05	6.4171e-05	Col5a1/Mmp14/Tgfb1/Ltbp1/Ctgf/Id1/Prkcd/Col1a1/Mkx/Pdgfrb/Bmp4/Ccl2/Emilin1/Serpine1/P2rx7/Pdgfb/Mmp9/Mmp13/Mmp3/Mmp10	20
GO:0006865	amino acid transport	21	1009	77	11176	3.02081	2.79699e-06	9.21232e-05	6.4171e-05	Slc38a6/Slc6a8/Slc6a6/Slc1a4/Nfkbie/Slc7a5/Slc3a2/Myc/Pqlc2/Per2/Slc7a1/Prkcd/Cacna1a/Stk39/Rgs2/Slc25a29/P2rx7/Slc6a9/Osr1/Slc1a7/Slc7a11	21
GO:0007162	negative regulation of cell adhesion	37	1009	185	11176	2.21526	2.84112e-06	9.24745e-05	6.44157e-05	Mmp14/Fzd4/Cd24a/Tgfb1/Swap70/Vegfa/Tnc/Plxnb1/Ccl25/Enpp2/Plxna2/Phldb2/Socs1/Podxl/Prkcd/Zfp608/Zc3h12a/Cebpb/Sema4d/Sema5a/Col1a1/Cd74/Plxnd1/Tnfrsf21/Thbs1/Bmp4/Jam2/Pawr/Serpine1/Klf4/Cxcl12/Nfkbid/Jag1/Gpnmb/Postn/Dact2/Pde3b	37
GO:0051962	positive regulation of nervous system development	65	1009	405	11176	1.77768	2.84719e-06	9.24745e-05	6.44157e-05	Lpar1/Cx3cl1/Arhgef2/Itga3/Fzd4/Cd24a/Tgfb1/Sh3glb1/Stau2/Grn/Il1r1/Fzd1/Vegfa/Plxnb1/Sphk1/Flrt2/Csf1/Myc/Enpp2/Sgk1/Plxna2/Tpbg/Enc1/Dpysl3/Ephb2/Sema4d/Sema5a/Jade2/Kalrn/Plxnd1/Neurl1a/Tenm4/Ptk2b/Bhlhb9/Tubb2b/Sox11/Nrg1/Wnt5a/Hgf/Lyn/Bmp4/Rgs2/Mmd/Apoe/Serpinf1/Vegfc/Cxcl12/Thbs2/Robo1/P2ry2/Igf1/Amigo2/Epha4/Avil/Robo2/Vldlr/Tenm3/Ppp1r9a/Nkx6-1/Aspa/Prl2c2/Cbln1/Brinp3/Pax2/Sall1	65
GO:0001935	endothelial cell proliferation	24	1009	96	11176	2.76908	3.02698e-06	9.76358e-05	6.80109e-05	Jun/Nr2f2/Sparc/Plcg1/Cav1/Vegfa/Vash2/F3/Apln/Dysf/Sema5a/Wnt5a/Thbs1/Bmp4/Ccl2/Itgb3/Apoe/Vegfc/Cxcl12/Bmper/Pdgfb/Igf1/Xdh/Cd34	24
GO:0071345	cellular response to cytokine stimulus	73	1009	473	11176	1.70945	3.05892e-06	9.79903e-05	6.82579e-05	Ifi204/Cx3cl1/Fzd4/Cd24a/Zfp36l2/Il1r1/Slc27a1/Sh2b2/Tlr4/Plscr1/Enah/Nfkbia/Otud4/Cav1/Sphk1/Csf1/Myc/Ccl25/Gbp3/Socs1/F3/Dock8/Foxo3/Rora/Ackr3/Ifi203/Zc3h12a/Slit2/Cebpb/Zfp36l1/Cdc42ep2/Cd74/Stk39/Nrp2/Hist2h2be/Il7/Pde2a/Ptk2b/Wnt5a/Ifi202b/Ptprn/Tnfrsf21/Slc12a2/Ccl20/Rpl3/Ccl2/Ppbp/Serpine1/Klf4/Pde1b/Vegfc/Plcb1/Cxcl12/Pdgfb/Ccl7/Ccl9/Il12rb1/Foxf1/Gbp2/Gbp9/Robo1/Il15/Adamts7/Gldc/Il18ra…	73
GO:0015849	organic acid transport	32	1009	150	11176	2.36295	3.17642e-06	0.000100379	6.99219e-05	Slc38a6/Slc6a8/Slc6a6/Slc27a1/Slc1a4/Nfkbie/Slc7a5/Slc3a2/Myc/Pqlc2/Per2/Slc7a1/Prkcd/Cacna1a/Plin2/Bdkrb2/Mfsd2a/Stk39/Thbs1/Irs2/Rgs2/Slc25a29/Apoe/P2rx7/Slc6a9/Osr1/P2ry2/Edn1/Slc1a7/Slco1a5/Slc7a11/Slc16a9	32
GO:0046942	carboxylic acid transport	32	1009	150	11176	2.36295	3.17642e-06	0.000100379	6.99219e-05	Slc38a6/Slc6a8/Slc6a6/Slc27a1/Slc1a4/Nfkbie/Slc7a5/Slc3a2/Myc/Pqlc2/Per2/Slc7a1/Prkcd/Cacna1a/Plin2/Bdkrb2/Mfsd2a/Stk39/Thbs1/Irs2/Rgs2/Slc25a29/Apoe/P2rx7/Slc6a9/Osr1/P2ry2/Edn1/Slc1a7/Slco1a5/Slc7a11/Slc16a9	32
GO:0007009	plasma membrane organization	18	1009	60	11176	3.32289	3.24005e-06	0.000101703	7.08439e-05	Col5a1/Sh3glb1/Plscr1/Cav1/Tgfb2/Mtss1/Prkcd/Fat4/Asap1/Mtss1l/Dysf/Plscr4/Plscr2/Abcd2/Ndrg1/Clu/P2rx7/Ank2	18
GO:0043207	response to external biotic stimulus	74	1009	483	11176	1.69699	3.43779e-06	0.00010648	7.41718e-05	Dusp10/Agbl5/Ifi204/Jun/Cx3cl1/Gpatch3/Rpl30/Rbpj/Car5b/Gas5/Cd24a/Tgfb1/Trib1/Pmp22/Tlr4/Plscr1/Nfkbia/Ddit4/Cd14/Arid5a/Cav1/Abr/Bcl10/Gbp3/Gpam/Prkcd/Zc3h12a/Cebpb/Tfap2a/Apobec3/Tnfrsf1b/Ptgs2/Nlrc3/Hist2h2be/Plscr4/Pde2a/Cotl1/Fam20a/Wnt5a/Lyn/Nr1d1/Plscr2/Ccl2/Abcd2/C3/Ppbp/Macrod2/Serpine1/P2rx7/Tmem229b/Slpi/Il12rb1/Gbp2/Gbp9/Mgst1/Bdkrb1/Il15/Tnnt2/Nr1h4/Nlrp3/Adh7/Tlr7/Tnip3/Prdm1/Adamt…	74
GO:0051707	response to other organism	74	1009	483	11176	1.69699	3.43779e-06	0.00010648	7.41718e-05	Dusp10/Agbl5/Ifi204/Jun/Cx3cl1/Gpatch3/Rpl30/Rbpj/Car5b/Gas5/Cd24a/Tgfb1/Trib1/Pmp22/Tlr4/Plscr1/Nfkbia/Ddit4/Cd14/Arid5a/Cav1/Abr/Bcl10/Gbp3/Gpam/Prkcd/Zc3h12a/Cebpb/Tfap2a/Apobec3/Tnfrsf1b/Ptgs2/Nlrc3/Hist2h2be/Plscr4/Pde2a/Cotl1/Fam20a/Wnt5a/Lyn/Nr1d1/Plscr2/Ccl2/Abcd2/C3/Ppbp/Macrod2/Serpine1/P2rx7/Tmem229b/Slpi/Il12rb1/Gbp2/Gbp9/Mgst1/Bdkrb1/Il15/Tnnt2/Nr1h4/Nlrp3/Adh7/Tlr7/Tnip3/Prdm1/Adamt…	74
GO:0050731	positive regulation of peptidyl-tyrosine phosphorylation	28	1009	123	11176	2.52144	3.46208e-06	0.000106527	7.42046e-05	Lrrk1/Itga5/Arhgef2/Cd24a/Tgfb1/Tlr4/Vegfa/Nedd9/Enpp2/Sema4d/Cd74/Neurl1a/Gdnf/Ptk2b/Nrg1/Hgf/Fgf7/Lyn/Itgb3/Pdgfra/Vegfc/Areg/Pdgfb/Il15/Igf1/Grem1/Epha4/Csf3	28
GO:0055074	calcium ion homeostasis	42	1009	224	11176	2.07681	3.57213e-06	0.000109195	7.6063e-05	Lpar1/Cx3cl1/Cd24a/Tgfb1/Plcg1/Atf4/Swap70/Cav1/Ccdc47/Tgfb2/Cacna1i/Lpar4/Cacna1a/Ackr3/Gsto1/Gpr39/Wfs1/Ddit3/Bdkrb2/Herpud1/Ptk2b/Fam20a/Wnt5a/Cemip/Lyn/Bmp4/Vdr/Ccl2/Itgb3/Apoe/Pdgfra/Pawr/Slc24a3/P2rx7/P2ry2/Bdkrb1/Ank2/Edn1/Cacna1c/Stc2/Chd7/Inpp4b	42
GO:0001667	ameboidal-type cell migration	52	1009	302	11176	1.90718	3.66854e-06	0.000111414	7.76086e-05	Dusp10/Jun/Nr2f2/Sparc/Itga3/Tgfb1/Plcg1/Pmp22/Emp2/Vegfa/Nov/Tgfb2/Enpp2/Schip1/Aqp1/Zc3h12a/Slit2/Sema4d/Sema5a/Pfn2/Plxnd1/Gdnf/Ptgs2/Pkn2/Nrp2/Ptk2b/Wnt5a/Fgf7/Itgb2/Mcc/Thbs1/Bmp4/Itgb3/Apoe/Cenpv/Serpinf1/Serpine1/Klf4/Vegfc/Cxcl12/Arhgdib/Bmper/Pdgfb/Robo1/Igf1/Dcn/Grem1/Fat2/Mmp9/Adamts9/Prl2c2/Hdac9	52
GO:0007589	body fluid secretion	17	1009	55	11176	3.42359	3.84695e-06	0.000116079	8.08578e-05	Cav1/Vegfa/Aqp1/Kalrn/Neurl1a/Npr3/Stk39/Kcnn4/Vdr/P2ry2/Aqp5/Edn1/Xdh/Prl2c5/Mmp13/Prl2c3/Prl2c2	17
GO:0033002	muscle cell proliferation	34	1009	166	11176	2.26864	4.12123e-06	0.000123558	8.60675e-05	Jun/Prkdc/Cx3cl1/Rbpj/Trib1/Cav1/Vegfa/Ncam1/Nov/Tgfb2/Myc/Mfn2/Tcf7l2/Apln/Kalrn/Npr3/Ptgs2/Tenm4/Map3k5/Thbs1/Pdgfrb/Bmp4/Itgb3/Kcnk2/Klf4/Ppargc1a/Meis1/Pdgfb/Il15/Igf1/Edn1/Megf10/Mmp9/Tbx20	34
GO:0035850	epithelial cell differentiation involved in kidney development	11	1009	25	11176	4.87358	4.18166e-06	0.000124571	8.67732e-05	Basp1/Mtss1/Fat4/Gdnf/Bmp4/Pdgfb/Osr1/Jag1/Grem1/Pax2/Sall1	11
GO:2000106	regulation of leukocyte apoptotic process	19	1009	67	11176	3.14104	4.40901e-06	0.000130512	9.09119e-05	Cd24a/Bcl10/Tgfb2/Tsc22d3/Myc/Gpam/Dock8/Cd74/Wnt5a/Lyn/Fas/Irs2/Bmp4/Hcar2/P2rx7/Cxcl12/Nfkbid/Rorc/Slc7a11	19
GO:0061564	axon development	54	1009	320	11176	1.86913	4.4544e-06	0.000131027	9.12702e-05	Usp33/Jun/Tsku/Zswim6/Map2/Efna4/Pmp22/Enah/Vegfa/Ncam1/Mycbp2/Tnc/Plxnb1/Ext1/Klf7/Flrt2/Tgfb2/Plxna2/Unc5c/Dclk1/Cacna1a/Ephb2/Epha7/Slit2/Sema4d/Sema5a/Vangl2/Kalrn/Plxnd1/Gdnf/Tubb3/Nrp2/Tubb2b/Nrg1/Wnt5a/Tnfrsf21/Kif5c/Apoe/Klf4/Xylt1/Gas1/Cxcl12/Nrep/Etv1/Robo1/Cdh11/Olfm1/Bmpr1b/Epha4/Ntng2/Robo2/Nkx6-1/Otx2/Bhlhe22	54
GO:0002523	leukocyte migration involved in inflammatory response	7	1009	10	11176	7.75342	4.50612e-06	0.00013172	9.17529e-05	Cx3cl1/Cd24a/Itgb2/Ccl2/Ppbp/Aoc3/Slamf8	7
GO:0050801	ion homeostasis	67	1009	428	11176	1.73391	4.81388e-06	0.000139842	9.74106e-05	Mt1/Lpar1/Cx3cl1/Cd24a/Tgfb1/Cox11/Plcg1/Atf4/Swap70/Prkaa2/Cav1/Ccdc47/Tgfb2/Myc/Pqlc2/Sgk1/Mtss1/Gpam/Steap3/Fth1/Cacna1i/Lpar4/Kcnh2/Cacna1a/Ackr3/Gsto1/Slc31a2/Fhl1/Gpr39/Steap1/Wfs1/Ddit3/Bdkrb2/Herpud1/Stk39/Cln5/Ptk2b/Fam20a/Wnt5a/Cemip/Lyn/Lipg/Slc12a2/Bmp4/Slc12a5/Vdr/Ccl2/Itgb3/Apoe/Pdgfra/Pawr/Slc24a3/P2rx7/P2ry2/Ftl1/Bdkrb1/Ank2/Edn1/Cp/Nr1h4/Dcn/Cacna1c/Slc7a11/Stc2/Chd7/Inpp4b/Slamf8	67
GO:0042493	response to drug	73	1009	479	11176	1.68804	4.86693e-06	0.00014051	9.78762e-05	Jun/Eif4ebp1/Arhgef2/Pam/Fzd4/Tgfb1/Slc6a8/Atf4/Pck2/Fzd1/Tlr4/Nfkbia/Nfkbie/Ddit4/Prkaa2/Cav1/Ncam1/Tgfb2/Nqo1/Myc/Per2/Inhba/Irs1/Slc7a1/Kcnh2/Klf9/Prkcd/Foxo3/Cacna1a/Aqp1/Zc3h12a/Slit2/Kalrn/Gdnf/Stk39/Map3k5/Pde2a/Ptk2b/Mylk/Aldh3a1/Hgf/Prkcg/Smyd3/Thbs1/Bmp4/Slc12a5/Rgs2/Slc25a29/Pawr/Serpine1/Pde1b/P2rx7/Plcb1/Cxcl12/Slc6a9/Cldn1/Pdgfb/Ccl7/Osr1/Mgst1/Slc6a2/Ahr/Aqp5/Igf1/Edn1/Jag1/Slc1a7/…	73
GO:0051216	cartilage development	29	1009	132	11176	2.43343	4.94671e-06	0.000141937	9.88702e-05	Snai1/Tgfb1/Ctgf/Arid5a/Nov/Tgfb2/Runx2/Col6a3/Col1a1/Prrx2/Cyr61/Wnt5a/Col12a1/Thbs1/Bmp4/Maf/Col11a1/Itgb8/Osr1/Prrx1/Adamts7/Bmpr1b/Edn1/Col2a1/Grem1/Adamts12/Mmp13/Col27a1/Thrb	29
GO:0071216	cellular response to biotic stimulus	30	1009	139	11176	2.39057	5.00113e-06	0.000142612	9.93407e-05	Bid/Cx3cl1/Tgfb1/Trib1/Tlr4/Plscr1/Nfkbia/Cd14/Arid5a/Bcl10/Ccdc47/Zc3h12a/Cebpb/Ddit3/Tnfrsf1b/Plscr4/Pde2a/Wnt5a/Lyn/Nr1d1/Plscr2/Ccl2/Ppbp/Serpine1/Gbp2/Nr1h4/Nlrp3/Tnip3/Prdm1/Spon2	30
GO:0050727	regulation of inflammatory response	36	1009	182	11176	2.19092	5.03123e-06	0.000142612	9.93407e-05	Dusp10/Cx3cl1/Mfhas1/Cd24a/Il1r1/Pmp22/Tlr4/Nfkbia/Nov/Abr/Tnip1/Rora/Zc3h12a/Slit2/Stk39/Tnfrsf1b/Ptgs2/Nlrc3/Pde2a/Wnt5a/Hgf/Lyn/Nt5e/Abcd2/C3/Apoe/Serpinf1/Serpine1/Foxf1/Aoc3/Nr1h4/Nlrp3/Adamts12/Ggt1/Il1rl1/Slamf8	36
GO:0051046	regulation of secretion	72	1009	471	11176	1.69319	5.06977e-06	0.000142839	9.94986e-05	Rhbdf1/Cx3cl1/Pam/Tgfb1/Rhbdd1/Pck2/Tlr4/Rab27b/Cd14/Arid5a/Ncam1/Nov/Abr/Sphk1/Tgfb2/Per2/Inhba/Irs1/Socs1/Gpam/Cacna1i/Tcf7l2/Cacna1a/Aqp1/Zc3h12a/Apln/Gpr39/Pfn2/Cd74/Kalrn/Stk39/Tnfrsf1b/Kcnn4/Sox11/Wnt5a/Prkcg/Lyn/Itgb2/Nr1d1/Tnfrsf21/Irs2/Hcar2/Ptgs1/Vegfc/P2rx7/Tnfrsf9/Cxcl12/Foxf1/P2ry2/Igf1/Edn1/Nr1h4/Prl2c5/Nlrp3/Postn/Chd7/Mmp13/Aim2/Prl2c3/Pde3b/Cacna1b/Ppp1r9a/Nkx6-1/Il13ra2/Prl2c2/N…	72
GO:0048667	cell morphogenesis involved in neuron differentiation	64	1009	404	11176	1.75466	5.28769e-06	0.000148087	0.000103154	Usp33/Tsku/Zswim6/Map2/2610301B20Rik/Efna4/Sh3glb1/Stau2/Pmp22/Enah/Id1/Vegfa/Ncam1/Mycbp2/Plxnb1/Myo7a/Ext1/Klf7/Flrt2/Tgfb2/Sgk1/Plxna2/Rabl2/Unc5c/Dclk1/Cacna1a/Ephb2/Arhgap44/Epha7/Slit2/Sema4d/Sema5a/Vangl2/Kalrn/Plxnd1/Gdnf/Tubb3/Nrp2/Bhlhb9/Tubb2b/Nrg1/Wnt5a/Pdlim5/Kif5c/Apoe/Gas1/Cxcl12/Whrn/Etv1/Robo1/Cdh11/Olfm1/Ptprq/Bmpr1b/Epha4/Ntng2/Robo2/Vldlr/Prex2/Ppp1r9a/Nkx6-1/Otx2/Bhlhe22/Myo3b	64
GO:0072073	kidney epithelium development	24	1009	99	11176	2.68517	5.40203e-06	0.000150025	0.000104504	Basp1/Tgfb1/Vegfa/Hs2st1/Myc/Mtss1/Fat4/Aqp1/Eya1/Epha7/Slit2/Gdnf/Bmp4/Bmper/Pdgfb/Osr1/Hey1/Jag1/Grem1/Epha4/Robo2/Kif26b/Pax2/Sall1	24
GO:0060537	muscle tissue development	50	1009	290	11176	1.90971	5.42103e-06	0.000150025	0.000104504	Nr2f2/Rbpj/Tiparp/Tgfb1/Acadm/Pmp22/Cav1/Vegfa/Ncam1/Tbx3/Tgfb2/Tsc22d3/Myc/Schip1/Svil/Mbnl1/Fhod3/Tcf7l2/Eya1/Dysf/Tenm4/Mylk/Sox11/Nrg1/Wnt5a/Pdlim5/Pdgfrb/Bmp4/Rgs2/Col11a1/Kcnk2/Pdgfra/Ppargc1a/Meis1/Col3a1/Osr1/Hey1/Tbx18/Ahr/Tnnt2/Hlf/Igf1/Edn1/Grem1/Megf10/Adamts9/Chd7/Tbx20/Ttn/Hdac9	50
GO:0032835	glomerulus development	13	1009	35	11176	4.11406	5.48051e-06	0.000150778	0.000105029	Basp1/Mtss1/Aqp1/Vangl2/Pdgfrb/Bmp4/Itgb3/Pdgfra/Pdgfb/Osr1/Ahr/Jag1/Pax2	13
GO:0070371	ERK1 and ERK2 cascade	40	1009	213	11176	2.08006	5.83337e-06	0.000159548	0.000111137	Dusp10/Jun/Cx3cl1/Mfhas1/Tgfb1/Zfp36l2/Tlr4/Ctgf/Cav1/Vegfa/Myc/Tnip1/Ccl25/Ephb2/Ackr3/Epha7/Zfp36l1/Cd74/Cyr61/Ptk2b/Lyn/Ccl20/Pdgfrb/Ephb6/Bmp4/Dusp4/Ccl2/C3/Emilin1/Itgb3/Pdgfra/Klf4/Ror1/Bmper/Pdgfb/Ccl7/Ccl9/Igf1/Gpnmb/Epha4	40
GO:0035904	aorta development	16	1009	51	11176	3.47492	5.95887e-06	0.000161096	0.000112216	Rbpj/Ltbp1/Tgfb2/Eya1/Plxnd1/Pde2a/Mylk/Pdgfrb/Col3a1/Robo1/Hey1/Jag1/Prdm1/Robo2/Adamts9/Chd7	16
GO:0051384	response to glucocorticoid	16	1009	51	11176	3.47492	5.95887e-06	0.000161096	0.000112216	Eif4ebp1/Tgfb1/Zfp36l2/Pck2/Ddit4/Sgk1/Acsbg1/Klf9/Aqp1/Zfp36l1/Gdnf/Aldh3a1/Smyd3/Fas/Bmp4/Areg	16
GO:0055065	metal ion homeostasis	56	1009	340	11176	1.82433	6.33617e-06	0.000170312	0.000118635	Mt1/Lpar1/Cx3cl1/Cd24a/Tgfb1/Cox11/Plcg1/Atf4/Swap70/Cav1/Ccdc47/Tgfb2/Myc/Sgk1/Mtss1/Steap3/Fth1/Cacna1i/Lpar4/Kcnh2/Cacna1a/Ackr3/Gsto1/Slc31a2/Gpr39/Steap1/Wfs1/Ddit3/Bdkrb2/Herpud1/Ptk2b/Fam20a/Wnt5a/Cemip/Lyn/Slc12a2/Bmp4/Slc12a5/Vdr/Ccl2/Itgb3/Apoe/Pdgfra/Pawr/Slc24a3/P2rx7/P2ry2/Ftl1/Bdkrb1/Ank2/Edn1/Cp/Cacna1c/Stc2/Chd7/Inpp4b	56
GO:0006874	cellular calcium ion homeostasis	40	1009	214	11176	2.07034	6.56542e-06	0.000175466	0.000122225	Lpar1/Cx3cl1/Cd24a/Tgfb1/Plcg1/Atf4/Swap70/Cav1/Tgfb2/Cacna1i/Lpar4/Cacna1a/Ackr3/Gsto1/Gpr39/Wfs1/Ddit3/Bdkrb2/Herpud1/Ptk2b/Wnt5a/Cemip/Lyn/Bmp4/Vdr/Ccl2/Itgb3/Apoe/Pdgfra/Pawr/Slc24a3/P2rx7/P2ry2/Bdkrb1/Ank2/Edn1/Cacna1c/Stc2/Chd7/Inpp4b	40
GO:0045445	myoblast differentiation	17	1009	57	11176	3.30346	6.61709e-06	0.000175842	0.000122487	Rbpj/Tgfb1/Tbx3/Btg1/Mbnl1/Tcf7l2/Zfp36l1/Ddit3/Map3k5/Mkx/Bmp4/Mapk12/Plcb1/Ccl9/Igf1/Grem1/Prl2c2	17
GO:0072676	lymphocyte migration	15	1009	46	11176	3.61184	6.81867e-06	0.000179606	0.00012511	Cx3cl1/Ccl25/Dock8/Stk39/Ptk2b/Wnt5a/Slc12a2/Ccl20/Ccl2/Itgb3/Cxcl12/Ccl7/Spns2/Ccl9/Cyp7b1	15
GO:0050730	regulation of peptidyl-tyrosine phosphorylation	35	1009	177	11176	2.19023	6.83555e-06	0.000179606	0.00012511	Lrrk1/Itga5/Arhgef2/Rap2b/Cd24a/Tgfb1/Tlr4/Cav1/Vegfa/Nedd9/Enpp2/Socs1/Prkcd/Epha7/Sema4d/Cd74/Neurl1a/Gdnf/Ptk2b/Nrg1/Hgf/Fgf7/Lyn/Itgb2/Pdgfrb/Itgb3/Pdgfra/Vegfc/Areg/Pdgfb/Il15/Igf1/Grem1/Epha4/Csf3	35
GO:0003281	ventricular septum development	18	1009	63	11176	3.16466	6.98433e-06	0.00018249	0.000127119	Rbpj/Fzd1/Ltbp1/Tbx3/Tgfb2/Slit2/Vangl2/Cyr61/Pde2a/Sox11/Wnt5a/Bmp4/Lmo4/Robo1/Hey1/Prdm1/Robo2/Sall1	18
GO:0072507	divalent inorganic cation homeostasis	44	1009	246	11176	1.98113	7.56511e-06	0.000196567	0.000136924	Mt1/Lpar1/Cx3cl1/Cd24a/Tgfb1/Plcg1/Atf4/Swap70/Cav1/Ccdc47/Tgfb2/Mtss1/Cacna1i/Lpar4/Cacna1a/Ackr3/Gsto1/Gpr39/Wfs1/Ddit3/Bdkrb2/Herpud1/Ptk2b/Fam20a/Wnt5a/Cemip/Lyn/Bmp4/Vdr/Ccl2/Itgb3/Apoe/Pdgfra/Pawr/Slc24a3/P2rx7/P2ry2/Bdkrb1/Ank2/Edn1/Cacna1c/Stc2/Chd7/Inpp4b	44
GO:0071219	cellular response to molecule of bacterial origin	27	1009	121	11176	2.47157	7.66723e-06	0.000198119	0.000138006	Cx3cl1/Tgfb1/Trib1/Tlr4/Plscr1/Nfkbia/Cd14/Arid5a/Bcl10/Zc3h12a/Cebpb/Tnfrsf1b/Plscr4/Pde2a/Wnt5a/Lyn/Nr1d1/Plscr2/Ccl2/Ppbp/Serpine1/Gbp2/Nr1h4/Nlrp3/Tnip3/Prdm1/Spon2	27
GO:0009410	response to xenobiotic stimulus	24	1009	101	11176	2.632	7.82159e-06	0.000198813	0.000138489	Eif4ebp1/Tgfb1/Pck2/Ddit4/Prkaa2/Ncam1/Irs1/Rora/Gsto1/Aqp1/Kalrn/Gdnf/Pde2a/Prkcg/Arnt2/Smyd3/Bmp4/Cryz/Pde1b/Pdgfb/Gsto2/Ahr/Rorc/Ugt1a6b	24
GO:0045598	regulation of fat cell differentiation	24	1009	101	11176	2.632	7.82159e-06	0.000198813	0.000138489	Dusp10/Tgfb1/Zfp36l2/Vegfa/Lpin1/Insig1/Ccdc85b/Tcf7l2/Rora/Zc3h12a/Cebpb/Zfp36l1/Ddit3/Ptgs2/Wnt5a/Nr1d1/Trib3/Dlk2/Trib2/Ptprq/Id4/Igf1/Rorc/Jag1	24
GO:0003007	heart morphogenesis	35	1009	178	11176	2.17793	7.78771e-06	0.000198813	0.000138489	Col5a1/Jun/Rbpj/Snai1/Tgfb1/Fzd1/Vegfa/Tbx3/Flrt2/Tgfb2/Gng5/Fat4/Eya1/Slit2/Vangl2/Tfap2a/Plxnd1/Cyr61/Nrp2/Sox11/Wnt5a/Thbs1/Bmp4/Col11a1/Foxf1/Robo1/Hey1/Ahr/Tnnt2/Jag1/Col2a1/Robo2/Chd7/Tbx20/Ttn	35
GO:0030278	regulation of ossification	30	1009	142	11176	2.34007	7.86562e-06	0.000198851	0.000138515	Ifi204/Rbpj/Tgfb1/Id1/Vegfa/Csf1/Runx2/Cebpb/Sema4d/Tfap2a/Cyr61/Ptk2b/Sox11/Wnt5a/Bmp4/Tmem119/P2rx7/Areg/Smoc1/Osr1/P2ry2/Hey1/Gpm6b/Id4/Bmpr1b/Igf1/Jag1/Gdpd2/Grem1/Thrb	30
GO:0002790	peptide secretion	58	1009	359	11176	1.78949	7.97005e-06	0.000200408	0.0001396	Rhbdf1/Cx3cl1/Rbpj/Pam/Tgfb1/Plcg1/Pck2/Mttp/Tlr4/Cd14/Arid5a/Nov/Tgfb2/Per2/Irs1/Socs1/Gpam/Steap3/Rnf19b/Tcf7l2/Aqp1/Zc3h12a/Apln/Dysf/Gpr39/Cd74/Kalrn/Kcnn4/Wnt5a/Lyn/Nr1d1/Ptprn/Tnfrsf21/Irs2/Ephb6/Hcar2/Vegfc/P2rx7/Tnfrsf9/Igf1/Rorc/Edn1/Nr1h4/Nlrp3/Postn/Cacna1c/Chd7/Mmp13/Aim2/Pde3b/Nkx6-1/Nlrp2/Cbln1/Lepr/Il1rl1/Cd34/Cadm1/Ttn	58
GO:0003279	cardiac septum development	23	1009	95	11176	2.68163	8.63945e-06	0.000216079	0.000150516	Rbpj/Fzd1/Ltbp1/Tbx3/Tgfb2/Slit2/Vangl2/Plxnd1/Cyr61/Nrp2/Pde2a/Sox11/Wnt5a/Bmp4/Lmo4/Robo1/Hey1/Jag1/Prdm1/Robo2/Chd7/Tbx20/Sall1	23
GO:0010594	regulation of endothelial cell migration	26	1009	115	11176	2.50421	8.75357e-06	0.000217768	0.000151693	Nr2f2/Sparc/Tgfb1/Plcg1/Emp2/Vegfa/Zc3h12a/Slit2/Sema5a/Ptgs2/Ptk2b/Wnt5a/Thbs1/Bmp4/Itgb3/Apoe/Serpinf1/Klf4/Vegfc/Bmper/Pdgfb/Igf1/Dcn/Adamts9/Prl2c2/Hdac9	26
GO:0090025	regulation of monocyte chemotaxis	9	1009	18	11176	5.53816	8.8272e-06	0.000218438	0.000152159	Nov/Slit2/Lyn/Pla2g7/Ccl2/Serpine1/Cxcl12/Grem1/Slamf8	9
GO:0072009	nephron epithelium development	19	1009	70	11176	3.00643	8.92291e-06	0.000219644	0.000152999	Basp1/Tgfb1/Vegfa/Hs2st1/Myc/Mtss1/Fat4/Aqp1/Eya1/Gdnf/Bmp4/Pdgfb/Osr1/Hey1/Jag1/Grem1/Kif26b/Pax2/Sall1	19
GO:0003205	cardiac chamber development	28	1009	129	11176	2.40416	9.15512e-06	0.000224181	0.000156159	Rbpj/Tgfb1/Fzd1/Ltbp1/Tbx3/Tgfb2/Slit2/Vangl2/Plxnd1/Cyr61/Nrp2/Pde2a/Sox11/Wnt5a/Bmp4/Col11a1/Lmo4/Foxf1/Robo1/Hey1/Ahr/Tnnt2/Jag1/Prdm1/Robo2/Chd7/Tbx20/Sall1	28
GO:0010463	mesenchymal cell proliferation	14	1009	42	11176	3.6921	1.03483e-05	0.000250772	0.000174682	Vegfa/Myc/Irs1/Fat4/Prrx2/Wnt5a/Fgf7/Irs2/Bmp4/Gas1/Osr1/Foxf1/Prrx1/Tbx18	14
GO:0071222	cellular response to lipopolysaccharide	26	1009	116	11176	2.48262	1.03322e-05	0.000250772	0.000174682	Cx3cl1/Tgfb1/Trib1/Tlr4/Plscr1/Nfkbia/Cd14/Arid5a/Bcl10/Zc3h12a/Cebpb/Tnfrsf1b/Plscr4/Pde2a/Lyn/Nr1d1/Plscr2/Ccl2/Ppbp/Serpine1/Gbp2/Nr1h4/Nlrp3/Tnip3/Prdm1/Spon2	26
GO:0043410	positive regulation of MAPK cascade	53	1009	321	11176	1.8288	1.04233e-05	0.000251287	0.000175041	Lrrk1/Jun/Lpar1/Cx3cl1/Mfhas1/Fzd4/Map3k6/Cd24a/Tgfb1/Tlr4/Ctgf/Vegfa/Tgfb2/Ccl25/Prkcd/Ephb2/Ackr3/Zc3h12a/Epha7/Gpr39/Vangl2/Cd74/Stk39/Map3k5/Ptk2b/Wnt5a/Hgf/Ccl20/Thbs1/Pdgfrb/Ephb6/Bmp4/Ccl2/C3/Itgb3/Pdgfra/Ror1/P2rx7/Plcb1/Sh3rf3/Igfbp4/Bmper/Pdgfb/Ccl7/Ccl9/Robo1/Igf1/Edn1/Xdh/Gpnmb/Epha4/Map3k9/Lepr	53
GO:0048659	smooth muscle cell proliferation	27	1009	123	11176	2.43139	1.05784e-05	0.000253719	0.000176735	Jun/Prkdc/Cx3cl1/Rbpj/Trib1/Cav1/Vegfa/Nov/Myc/Mfn2/Tcf7l2/Apln/Kalrn/Npr3/Ptgs2/Map3k5/Thbs1/Pdgfrb/Bmp4/Itgb3/Klf4/Ppargc1a/Pdgfb/Il15/Igf1/Edn1/Mmp9	27
GO:0001938	positive regulation of endothelial cell proliferation	17	1009	59	11176	3.19148	1.10555e-05	0.000262469	0.00018283	Jun/Plcg1/Cav1/Vegfa/Vash2/F3/Apln/Dysf/Sema5a/Wnt5a/Bmp4/Ccl2/Itgb3/Vegfc/Cxcl12/Pdgfb/Igf1	17
GO:0071466	cellular response to xenobiotic stimulus	17	1009	59	11176	3.19148	1.10555e-05	0.000262469	0.00018283	Eif4ebp1/Tgfb1/Pck2/Ddit4/Rora/Gsto1/Aqp1/Gdnf/Pde2a/Smyd3/Bmp4/Cryz/Pdgfb/Gsto2/Ahr/Rorc/Ugt1a6b	17
GO:0048592	eye morphogenesis	24	1009	103	11176	2.58089	1.11882e-05	0.000264279	0.000184091	Col5a1/Tsku/Stau2/Vegfa/Mfn2/Ephb2/Aqp1/Tfap2a/Sox11/Bcar3/Bmp4/Gas1/Meis1/Pdgfb/Tspan12/Aqp5/Jag1/Foxf2/Prdm1/Tenm3/Otx2/Pax2/Thrb/Bhlhe22	24
GO:0010634	positive regulation of epithelial cell migration	25	1009	110	11176	2.51734	1.17719e-05	0.000274834	0.000191443	Jun/Sparc/Itga3/Tgfb1/Plcg1/Vegfa/Tgfb2/Enpp2/Aqp1/Zc3h12a/Sema5a/Ptgs2/Ptk2b/Wnt5a/Fgf7/Thbs1/Bmp4/Itgb3/Serpine1/Vegfc/Pdgfb/Igf1/Mmp9/Prl2c2/Hdac9	25
GO:0043542	endothelial cell migration	31	1009	152	11176	2.25898	1.18701e-05	0.000274834	0.000191443	Nr2f2/Sparc/Tgfb1/Plcg1/Emp2/Vegfa/Nov/Zc3h12a/Slit2/Sema5a/Plxnd1/Ptgs2/Ptk2b/Wnt5a/Itgb2/Thbs1/Bmp4/Itgb3/Apoe/Serpinf1/Klf4/Vegfc/Bmper/Pdgfb/Robo1/Igf1/Dcn/Grem1/Adamts9/Prl2c2/Hdac9	31
GO:0051480	regulation of cytosolic calcium ion concentration	31	1009	152	11176	2.25898	1.18701e-05	0.000274834	0.000191443	Lpar1/Cx3cl1/Cd24a/Tgfb1/Plcg1/Swap70/Cav1/Tgfb2/Cacna1i/Lpar4/Cacna1a/Ackr3/Gsto1/Gpr39/Ddit3/Bdkrb2/Ptk2b/Wnt5a/Cemip/Lyn/Bmp4/Itgb3/Pdgfra/Pawr/P2rx7/P2ry2/Bdkrb1/Ank2/Edn1/Cacna1c/Chd7	31
GO:0001817	regulation of cytokine production	62	1009	397	11176	1.7298	1.17735e-05	0.000274834	0.000191443	Cx3cl1/Gpatch3/Arhgef2/Cd24a/Tgfb1/Sars/Atf4/Il1r1/Tlr4/Ltbp1/Cd14/Arid5a/Zbtb20/Bcl10/Sphk1/Tgfb2/Socs1/Gpam/Rora/Zc3h12a/Cebpb/Ddit3/Cd74/Ptgs2/Nlrc3/Il7/Wnt5a/Hgf/Lyn/Tnfrsf21/Ccl20/Thbs1/Ccl2/Abcd2/C3/Ulbp1/Serpine1/Klf4/Clu/P2rx7/Plcb1/Tnfrsf9/Itgb8/Il12rb1/Trib2/P2ry2/Il15/Afap1l2/Nav3/Nr1h4/Gpnmb/Nlrp3/Postn/Tlr7/Aim2/Nlrp2/Il1rl1/Gbp4/Hpse/Cd34/Cadm1/Spon2	62
GO:0043408	regulation of MAPK cascade	71	1009	474	11176	1.65911	1.20714e-05	0.000278119	0.000193731	Dusp10/Lrrk1/Jun/Lpar1/Cx3cl1/Mfhas1/Fzd4/Map3k6/Cd24a/Tgfb1/Fktn/Trib1/Tlr4/Ctgf/Cav1/Id1/Psmd10/Vegfa/Tgfb2/Tnip1/Ccl25/Inhba/Prkcd/Ephb2/Ackr3/Zc3h12a/Epha7/Gpr39/Vangl2/Cd74/Stk39/Cyr61/Map3k5/Ptk2b/Wnt5a/Hgf/Lyn/Fas/Ccl20/Thbs1/Pdgfrb/Ephb6/Bmp4/Dusp4/Rgs2/Ccl2/C3/Emilin1/Itgb3/Apoe/Pdgfra/Klf4/Ror1/P2rx7/Plcb1/Trib3/Sh3rf3/Igfbp4/Bmper/Pdgfb/Ccl7/Ccl9/Robo1/Trib2/Igf1/Edn1/Xdh/Gpnmb/Epha4/M…	71
GO:0045834	positive regulation of lipid metabolic process	23	1009	97	11176	2.62634	1.24976e-05	0.000286527	0.000199588	Tgfb1/Sh3glb1/Slc27a1/Mid1ip1/Zbtb20/Irs1/Gpam/Prkcd/Tcf7l2/Ptgs2/Cyr61/Ptk2b/Lyn/Nr1d1/Irs2/Pdgfrb/Abcd2/Apoe/Pdgfra/Ppargc1a/Pdgfb/Igf1/Nr1h4	23
GO:0030879	mammary gland development	24	1009	104	11176	2.55607	1.33227e-05	0.000302476	0.000210698	Tgfb1/Cav1/Vegfa/Tbx3/Csf1/Irs1/Slit2/Cebpb/Kalrn/Neurl1a/Wnt5a/Lbh/Slc12a2/Irs2/Bmp4/Vdr/Areg/Foxf1/Robo1/Igf1/Xdh/Prl2c5/Prl2c3/Prl2c2	24
GO:0090288	negative regulation of cellular response to growth factor stimulus	24	1009	104	11176	2.55607	1.33227e-05	0.000302476	0.000210698	Fzd1/Ltbp1/Cav1/Ldlrad4/Fbn1/Tcf7l2/Peg10/Vasn/Slit2/Apln/Hhex/Htra3/Wnt5a/Thbs1/Emilin1/Bambi/Bmper/Onecut2/Fstl3/Xdh/Dcn/Grem1/Adamts12/Aspn	24
GO:0043270	positive regulation of ion transport	31	1009	153	11176	2.24422	1.36281e-05	0.000307917	0.000214488	Cx3cl1/Plcg1/Atf4/Cav1/Sgk1/Kcnh2/Prkcd/Ephb2/Gsto1/Cebpb/Fhl1/Gpr39/Wfs1/Stk39/Mylk/Cemip/Pdgfrb/Bmp4/Apoe/Serpine1/Rnf207/P2rx7/Plcb1/Cxcl12/Pdgfb/P2ry2/Bdkrb1/Ank2/Edn1/Trpv3/Cacnb2	31
GO:0043271	negative regulation of ion transport	22	1009	91	11176	2.67779	1.38222e-05	0.0003108	0.000216496	Tgfb1/Atf4/Cav1/Tgfb2/Kcnh2/Ephb2/Gsto1/Dysf/Stk39/Ptgs2/Gem/Ptk2b/Thbs1/Irs2/Rgs2/Pawr/Gnao1/Plcb4/Osr1/Gpm6b/Kcnab1/Mmp9	22
GO:0021954	central nervous system neuron development	17	1009	60	11176	3.13829	1.41453e-05	0.000313543	0.000218407	Tsku/Map2/Mycbp2/Atf5/Dclk2/Dclk1/Ephb2/Slit2/Tfap2a/Nrp2/Wnt5a/Rac3/Robo1/Cdh11/Epha4/Robo2/Bhlhe22	17
GO:0060411	cardiac septum morphogenesis	17	1009	60	11176	3.13829	1.41453e-05	0.000313543	0.000218407	Rbpj/Fzd1/Tbx3/Tgfb2/Slit2/Vangl2/Cyr61/Nrp2/Sox11/Wnt5a/Bmp4/Robo1/Hey1/Jag1/Robo2/Chd7/Tbx20	17
GO:0070227	lymphocyte apoptotic process	17	1009	60	11176	3.13829	1.41453e-05	0.000313543	0.000218407	Cd24a/Bcl10/Tgfb2/Tsc22d3/Myc/Gpam/Dock8/Cd74/Wnt5a/Lyn/Tnfrsf21/Fas/Irs2/Bmp4/P2rx7/Nfkbid/Rorc	17
GO:0048736	appendage development	28	1009	132	11176	2.34952	1.44603e-05	0.000317515	0.000221174	Nr2f2/Dync2h1/Bbs7/Tbc1d32/Tbx3/Tgfb2/Plxna2/Mbnl1/Runx2/Tfap2a/Prrx2/En1/Sox11/Wnt5a/Bmp4/Rdh10/Gas1/Smoc1/Osr1/Prrx1/Bmpr1b/Col2a1/Grem1/Cacna1c/Slc7a11/Chd7/Sall1/Sp8	28
GO:0060173	limb development	28	1009	132	11176	2.34952	1.44603e-05	0.000317515	0.000221174	Nr2f2/Dync2h1/Bbs7/Tbc1d32/Tbx3/Tgfb2/Plxna2/Mbnl1/Runx2/Tfap2a/Prrx2/En1/Sox11/Wnt5a/Bmp4/Rdh10/Gas1/Smoc1/Osr1/Prrx1/Bmpr1b/Col2a1/Grem1/Cacna1c/Slc7a11/Chd7/Sall1/Sp8	28
GO:0008217	regulation of blood pressure	21	1009	85	11176	2.7365	1.51067e-05	0.00033016	0.000229982	Nr2f2/Emp2/Ddah1/Apln/Bdkrb2/Npr3/Stk39/Ptgs2/Adra1d/Ptgs1/Vegfc/Pdgfb/Ncald/Bdkrb1/Ahr/Edn1/Aoc3/Postn/Cacna1c/Cacna1b/Cd34	21
GO:0072087	renal vesicle development	8	1009	15	11176	5.90737	1.55168e-05	0.000333261	0.000232142	Gdnf/Bmp4/Osr1/Hey1/Grem1/Kif26b/Pax2/Sall1	8
GO:0042474	middle ear morphogenesis	9	1009	19	11176	5.24667	1.54304e-05	0.000333261	0.000232142	Eya4/Myc/Insig1/Eya1/Prrx2/Gas1/Osr1/Prrx1/Edn1	9
GO:0042481	regulation of odontogenesis	9	1009	19	11176	5.24667	1.54304e-05	0.000333261	0.000232142	Tgfb1/Csf1/Runx2/Tfap2a/Bmp4/Tnfrsf11b/Edn1/Aspn/Cd34	9
GO:0090183	regulation of kidney development	13	1009	38	11176	3.78927	1.55505e-05	0.000333261	0.000232142	Tgfb1/Vegfa/Myc/Fat4/Gdnf/Pdgfrb/Bmp4/Itgb3/Pdgfb/Osr1/Grem1/Pax2/Sall1	13
GO:0003006	developmental process involved in reproduction	65	1009	426	11176	1.69005	1.56049e-05	0.000333261	0.000232142	Prkdc/Nr2f2/Rbpj/Tiparp/Snai1/Fzd4/Xist/Tgfb1/Rhbdd1/Lhfpl2/Vegfa/Tnc/Tcf7/Tbx3/Tgfb2/Csf1/Schip1/Inhba/Vash2/Tcf7l2/Foxo3/Peg10/Cebpb/Zfp36l1/Pcyt1b/Catsper2/Neurl1a/Gjb3/Ptgs2/Cyr61/Ptk2b/Wnt5a/Chd5/Fgf7/Ptprn/Hs6st1/Bmp4/Vdr/Rdh10/Serpinf1/Pdgfra/Serpine1/Tmem119/Plcb1/Cxcl12/Areg/Pdgfb/Osr1/Gpr149/Hey1/Ahr/Vcam1/Id4/Bmpr1b/Igf1/Foxf2/Cyp7b1/Prdm1/Chd7/Serpinb6b/Sycp1/Nell2/Gm773/Rhox5/Pax2	65
GO:0015711	organic anion transport	39	1009	214	11176	2.01858	1.57877e-05	0.000335633	0.000233795	Slc38a6/Atp9b/Slc6a8/Slc6a6/Slc27a1/Mttp/Slc1a4/Nfkbie/Slc7a5/Slc3a2/Myc/Pqlc2/Per2/Pqlc1/Slc7a1/Prkcd/Cacna1a/Plin2/Bdkrb2/Mfsd2a/Slco4a1/Stk39/Kcnn4/Thbs1/Irs2/Prelid2/Rgs2/Slc25a29/Apoe/P2rx7/Slc6a9/Osr1/P2ry2/Edn1/Slco5a1/Slc1a7/Slco1a5/Slc7a11/Slc16a9	39
GO:0030166	proteoglycan biosynthetic process	12	1009	33	11176	4.02775	1.62451e-05	0.000343793	0.000239478	Chpf/Hs2st1/Ext1/Ndst3/Hs6st2/Man1c1/Tcf7l2/Vangl2/Hs6st1/Xylt1/Chst7/Igf1	12
GO:0022409	positive regulation of cell-cell adhesion	29	1009	140	11176	2.29438	1.65181e-05	0.000346436	0.000241319	Dusp10/Kifap3/Cx3cl1/Cd24a/Tgfb1/Cav1/Bcl10/Socs1/Gpam/Mex3b/Dock8/Myo10/Cd74/Il7/Wnt5a/Ephb6/Ccl2/Pawr/Nfkbid/Il12rb1/Tbx18/Il15/Vcam1/Pdpn/Igf1/Fstl3/Nlrp3/Il2rg/Kif26b	29
GO:0045165	cell fate commitment	29	1009	140	11176	2.29438	1.65181e-05	0.000346436	0.000241319	Prkdc/Nr2f2/Arhgef2/Rbpj/Tgfb1/Tbx3/Tgfb2/Runx2/Tcf7l2/Rora/Eya1/Cebpb/Tenm4/Prickle2/Il7/Nrg1/Wnt5a/Chd5/Bmp4/Gas1/Lmo4/Prrx1/Pdpn/Rorc/Onecut2/Prdm1/Nkx6-1/Otx2/Pax2	29
GO:0003206	cardiac chamber morphogenesis	22	1009	92	11176	2.64868	1.66442e-05	0.00034704	0.000241741	Rbpj/Tgfb1/Fzd1/Tbx3/Tgfb2/Slit2/Vangl2/Cyr61/Nrp2/Sox11/Wnt5a/Bmp4/Col11a1/Foxf1/Robo1/Hey1/Ahr/Tnnt2/Jag1/Robo2/Chd7/Tbx20	22
GO:0072503	cellular divalent inorganic cation homeostasis	41	1009	230	11176	1.97447	1.66953e-05	0.00034704	0.000241741	Mt1/Lpar1/Cx3cl1/Cd24a/Tgfb1/Plcg1/Atf4/Swap70/Cav1/Tgfb2/Cacna1i/Lpar4/Cacna1a/Ackr3/Gsto1/Gpr39/Wfs1/Ddit3/Bdkrb2/Herpud1/Ptk2b/Wnt5a/Cemip/Lyn/Bmp4/Vdr/Ccl2/Itgb3/Apoe/Pdgfra/Pawr/Slc24a3/P2rx7/P2ry2/Bdkrb1/Ank2/Edn1/Cacna1c/Stc2/Chd7/Inpp4b	41
GO:0007605	sensory perception of sound	19	1009	73	11176	2.88288	1.72302e-05	0.000356575	0.000248382	Fzd4/Pgap1/Eya4/Myo7a/Myc/Col1a1/Wfs1/Tfap2a/Cemip/Slc12a2/Col11a1/Ror1/Whrn/Tbx18/Ptprq/Col2a1/Chd7/Thrb/Myo3b	19
GO:0061326	renal tubule development	18	1009	67	11176	2.97573	1.78472e-05	0.000367715	0.000256142	Tgfb1/Vegfa/Hs2st1/Myc/Mtss1/Fat4/Aqp1/Eya1/Gdnf/Bmp4/Col4a1/Osr1/Hey1/Jag1/Grem1/Kif26b/Pax2/Sall1	18
GO:0031589	cell-substrate adhesion	40	1009	223	11176	1.98678	1.81603e-05	0.000372525	0.000259492	Micall2/Itga5/Mmp14/Itga3/Fzd4/Emp2/Ctgf/Vegfa/Nedd9/Csf1/Ccl25/Enpp2/Phldb2/Parvb/Col1a1/Col16a1/Cyr61/Ptk2b/Itgb2/Thbs1/Rac3/Emilin1/Itgb3/Serpine1/Vegfc/Smoc1/Col3a1/Foxf1/Vcam1/Gpm6b/Pdpn/Jag1/Onecut2/Grem1/Adamts12/Postn/Fat2/Rpl29/Adamts9/Hpse	40
GO:1901343	negative regulation of vasculature development	21	1009	86	11176	2.70468	1.83153e-05	0.000374065	0.000260565	Sparc/Sars/Tgfb2/Hhex/Col4a2/Thbs1/Bmp4/Ccl2/Emilin1/Serpinf1/Serpine1/Klf4/Pdgfb/Ism1/Thbs2/Ecscr/Xdh/Dcn/Adamts9/Pde3b/Stab1	21
GO:0071229	cellular response to acid chemical	27	1009	127	11176	2.35481	1.96059e-05	0.000398682	0.000277713	Lars/Rragb/Prkaa2/Vegfa/Socs1/Aqp1/Zc3h12a/Cebpb/Col1a1/Eno1/Col16a1/Sesn2/Neurl1a/Ptk2b/Lyn/Col4a1/Pdgfra/Plcb1/Col3a1/Pdgfb/Osr1/Nr1h4/Col4a6/Akr1c18/Mmp3/Brinp3/Pax2	27
GO:0071347	cellular response to interleukin-1	15	1009	50	11176	3.32289	2.12455e-05	0.000430152	0.000299635	Cx3cl1/Il1r1/Otud4/Ccl25/Rora/Zc3h12a/Cebpb/Ccl20/Ccl2/Serpine1/Plcb1/Ccl7/Ccl9/Adamts7/Adamts12	15
GO:0010810	regulation of cell-substrate adhesion	29	1009	142	11176	2.26206	2.19084e-05	0.000441488	0.00030753	Itga5/Mmp14/Itga3/Fzd4/Emp2/Vegfa/Nedd9/Csf1/Ccl25/Enpp2/Phldb2/Col1a1/Col16a1/Cyr61/Ptk2b/Thbs1/Rac3/Emilin1/Itgb3/Serpine1/Vegfc/Smoc1/Foxf1/Gpm6b/Pdpn/Jag1/Onecut2/Grem1/Postn	29
GO:0019216	regulation of lipid metabolic process	39	1009	217	11176	1.99067	2.19941e-05	0.000441488	0.00030753	Snai1/Tgfb1/Sh3glb1/Slc27a1/Mid1ip1/Prkaa2/Cav1/Zbtb20/Insig1/Irs1/Gpam/Prkcd/Tcf7l2/Rora/Fabp5/Gpr39/Ptgs2/Cyr61/Ptk2b/Lyn/Nr1d1/Irs2/Pdgfrb/Vdr/Abcd2/C3/Apoe/Hcar2/Pdgfra/Trib3/Ppargc1a/Pdgfb/Igf1/Rorc/Nr1h4/Pde3b/Ces1g/Akr1c18/Thrb	39
GO:0051928	positive regulation of calcium ion transport	18	1009	68	11176	2.93197	2.22534e-05	0.00044289	0.000308507	Cx3cl1/Plcg1/Cav1/Gsto1/Gpr39/Wfs1/Mylk/Cemip/Pdgfrb/Bmp4/Serpine1/P2rx7/Cxcl12/Pdgfb/Bdkrb1/Ank2/Trpv3/Cacnb2	18
GO:0032103	positive regulation of response to external stimulus	32	1009	164	11176	2.16123	2.22142e-05	0.00044289	0.000308507	Lpar1/Cx3cl1/Cd24a/Tgfb1/Tlr4/Swap70/Nfkbia/Vegfa/Csf1/Tnip1/Slit2/Dysf/Sema5a/Cd74/Stk39/Ptgs2/Pde2a/Ptk2b/Tubb2b/Wnt5a/Thbs1/Pdgfrb/Pla2g7/Ccl2/C3/Serpine1/Vegfc/Cxcl12/Pdgfb/Edn1/Aoc3/Il1rl1	32
GO:0061333	renal tubule morphogenesis	16	1009	56	11176	3.16466	2.24506e-05	0.000444922	0.000309923	Tgfb1/Vegfa/Hs2st1/Myc/Mtss1/Fat4/Eya1/Gdnf/Bmp4/Col4a1/Osr1/Hey1/Grem1/Kif26b/Pax2/Sall1	16
GO:0072080	nephron tubule development	17	1009	62	11176	3.03705	2.27202e-05	0.000448365	0.000312321	Tgfb1/Vegfa/Hs2st1/Myc/Mtss1/Fat4/Aqp1/Eya1/Gdnf/Bmp4/Osr1/Hey1/Jag1/Grem1/Kif26b/Pax2/Sall1	17
GO:0003197	endocardial cushion development	11	1009	29	11176	4.20136	2.31334e-05	0.000452698	0.00031534	Rbpj/Snai1/Tgfb2/Thbs1/Bmp4/Foxf1/Robo1/Hey1/Jag1/Robo2/Tbx20	11
GO:0070372	regulation of ERK1 and ERK2 cascade	37	1009	202	11176	2.02883	2.30663e-05	0.000452698	0.00031534	Dusp10/Jun/Cx3cl1/Mfhas1/Tgfb1/Tlr4/Ctgf/Cav1/Vegfa/Tnip1/Ccl25/Ephb2/Ackr3/Epha7/Cd74/Cyr61/Ptk2b/Lyn/Ccl20/Pdgfrb/Ephb6/Bmp4/Dusp4/Ccl2/C3/Emilin1/Itgb3/Pdgfra/Klf4/Ror1/Bmper/Pdgfb/Ccl7/Ccl9/Igf1/Gpnmb/Epha4	37
GO:0070838	divalent metal ion transport	43	1009	249	11176	1.91278	2.34317e-05	0.000456625	0.000318075	Cx3cl1/Tgfb1/Plcg1/Cachd1/Ctgf/Cav1/Tgfb2/Cacna1i/Cacna1a/Gsto1/Gramd2/Dysf/Gpr39/Wfs1/Ddit3/Catsper2/Ptgs2/Gem/Ptk2b/Mylk/Kcnn4/Cemip/Lyn/Pdgfrb/Bmp4/Vdr/Itgb3/Pawr/Serpine1/Slc24a3/Gnao1/P2rx7/Cxcl12/Pdgfb/Bdkrb1/Ank2/Igf1/Trpv3/Cacnb2/Cacna1c/Stc2/Chd7/Cacna1b	43
GO:0051051	negative regulation of transport	52	1009	322	11176	1.78872	2.36572e-05	0.000459106	0.000319803	Rhbdf1/Cx3cl1/Wwp2/Tgfb1/Atf4/Sh2b2/Cav1/Nov/Abr/Tgfb2/Myc/Insig1/Irs1/Kcnh2/Ephb2/Gsto1/Fabp5/Lyplal1/Zc3h12a/Dysf/Gpr39/Cd74/Kalrn/Stk39/Tnfrsf1b/Ptgs2/Gem/Pde2a/Ptk2b/Tnfrsf21/Thbs1/Irs2/Rgs2/Itgb3/Pawr/Ptgs1/Gnao1/Tnfrsf9/Plcb4/Osr1/Foxf1/Gpm6b/Edn1/Nr1h4/Nlrp3/Kcnab1/Mmp9/Pde3b/Ppp1r9a/Il13ra2/Gbp4/Cd34	52
GO:0090101	negative regulation of transmembrane receptor protein serine/threonine kinase signaling pathway	20	1009	81	11176	2.73489	2.42048e-05	0.000467602	0.000325721	Fzd1/Ltbp1/Cav1/Nov/Ldlrad4/Fbn1/Tcf7l2/Peg10/Vasn/Htra3/Wnt5a/Emilin1/Bambi/Bmper/Onecut2/Fstl3/Grem1/Dact2/Aspn/Tbx20	20
GO:0090092	regulation of transmembrane receptor protein serine/threonine kinase signaling pathway	30	1009	150	11176	2.21526	2.42949e-05	0.000467602	0.000325721	Rbpj/Itga3/Tgfb1/Fzd1/Ltbp1/Cav1/Nov/Ldlrad4/Tgfb2/Inhba/Fbn1/Tcf7l2/Peg10/Vasn/Cyr61/Htra3/Sox11/Wnt5a/Thbs1/Bmp4/Emilin1/Bambi/Bmper/Nrep/Onecut2/Fstl3/Grem1/Dact2/Aspn/Tbx20	30
GO:0048732	gland development	49	1009	298	11176	1.82127	2.49946e-05	0.000479097	0.000333728	Jun/Prkdc/Igsf3/Rbpj/Tgfb1/Acadm/Pck2/Cav1/Vegfa/Tnc/Tbx3/Csf1/Ntn4/Irs1/Tcf7l2/Slit2/Cebpb/Hhex/Kalrn/Plxnd1/Neurl1a/Wnt5a/Hgf/Fgf7/Lbh/Slc12a2/Irs2/Pdgfrb/Bmp4/Vdr/Serpinf1/Pdgfra/Areg/Lmo4/Pdgfb/Foxf1/Robo1/Ahr/Id4/Mafb/Igf1/Onecut2/Xdh/Prl2c5/Cyp7b1/Prl2c3/Prl2c2/Cadm1/Thrb	49
GO:0006875	cellular metal ion homeostasis	47	1009	282	11176	1.84605	2.56086e-05	0.000488864	0.000340532	Mt1/Lpar1/Cx3cl1/Cd24a/Tgfb1/Plcg1/Atf4/Swap70/Cav1/Tgfb2/Myc/Sgk1/Fth1/Cacna1i/Lpar4/Cacna1a/Ackr3/Gsto1/Slc31a2/Gpr39/Wfs1/Ddit3/Bdkrb2/Herpud1/Ptk2b/Wnt5a/Cemip/Lyn/Bmp4/Vdr/Ccl2/Itgb3/Apoe/Pdgfra/Pawr/Slc24a3/P2rx7/P2ry2/Ftl1/Bdkrb1/Ank2/Edn1/Cp/Cacna1c/Stc2/Chd7/Inpp4b	47
GO:1905521	regulation of macrophage migration	9	1009	20	11176	4.98434	2.58135e-05	0.000490362	0.000341575	Cx3cl1/Mmp14/Csf1/Ptk2b/Thbs1/Ccl2/Emilin1/Mtus1/Slamf8	9
GO:0072511	divalent inorganic cation transport	43	1009	250	11176	1.90513	2.58968e-05	0.000490362	0.000341575	Cx3cl1/Tgfb1/Plcg1/Cachd1/Ctgf/Cav1/Tgfb2/Cacna1i/Cacna1a/Gsto1/Gramd2/Dysf/Gpr39/Wfs1/Ddit3/Catsper2/Ptgs2/Gem/Ptk2b/Mylk/Kcnn4/Cemip/Lyn/Pdgfrb/Bmp4/Vdr/Itgb3/Pawr/Serpine1/Slc24a3/Gnao1/P2rx7/Cxcl12/Pdgfb/Bdkrb1/Ank2/Igf1/Trpv3/Cacnb2/Cacna1c/Stc2/Chd7/Cacna1b	43
GO:0061311	cell surface receptor signaling pathway involved in heart development	8	1009	16	11176	5.53816	2.85793e-05	0.000533468	0.000371602	Rbpj/Snai1/Tgfb1/Vangl2/Wnt5a/Bmp4/Hey1/Jag1	8
GO:0071549	cellular response to dexamethasone stimulus	8	1009	16	11176	5.53816	2.85793e-05	0.000533468	0.000371602	Eif4ebp1/Tgfb1/Pck2/Ddit4/Aqp1/Gdnf/Smyd3/Bmp4	8
GO:0010522	regulation of calcium ion transport into cytosol	16	1009	57	11176	3.10914	2.86296e-05	0.000533468	0.000371602	Cx3cl1/Tgfb1/Plcg1/Cav1/Tgfb2/Gsto1/Gpr39/Ptk2b/Cemip/Lyn/Bmp4/Itgb3/P2rx7/Bdkrb1/Ank2/Chd7	16
GO:0019233	sensory perception of pain	16	1009	57	11176	3.10914	2.86296e-05	0.000533468	0.000371602	Tlr4/Ncam1/Nov/Fam173b/Cacna1a/Fabp5/Aqp1/Ptgs2/Pawr/Ptgs1/P2rx7/Cxcl12/P2ry2/Bdkrb1/Edn1/Cacna1b	16
GO:0050769	positive regulation of neurogenesis	59	1009	383	11176	1.70627	2.89439e-05	0.000537185	0.000374191	Lpar1/Cx3cl1/Arhgef2/Itga3/Fzd4/Cd24a/Tgfb1/Sh3glb1/Stau2/Grn/Il1r1/Fzd1/Vegfa/Plxnb1/Sphk1/Csf1/Myc/Enpp2/Sgk1/Plxna2/Enc1/Dpysl3/Ephb2/Sema4d/Sema5a/Jade2/Kalrn/Plxnd1/Neurl1a/Tenm4/Ptk2b/Bhlhb9/Tubb2b/Sox11/Nrg1/Wnt5a/Hgf/Lyn/Bmp4/Rgs2/Mmd/Apoe/Serpinf1/Vegfc/Cxcl12/Robo1/P2ry2/Igf1/Epha4/Avil/Robo2/Vldlr/Tenm3/Ppp1r9a/Nkx6-1/Aspa/Prl2c2/Brinp3/Sall1	59
GO:0050728	negative regulation of inflammatory response	20	1009	82	11176	2.70154	2.93409e-05	0.000538623	0.000375193	Dusp10/Cx3cl1/Mfhas1/Cd24a/Nov/Abr/Rora/Zc3h12a/Slit2/Tnfrsf1b/Nlrc3/Hgf/Nt5e/Abcd2/Apoe/Serpinf1/Foxf1/Nr1h4/Nlrp3/Slamf8	20
GO:0071887	leukocyte apoptotic process	20	1009	82	11176	2.70154	2.93409e-05	0.000538623	0.000375193	Cd24a/Bcl10/Tgfb2/Tsc22d3/Myc/Gpam/Dock8/Cd74/Wnt5a/Lyn/Tnfrsf21/Fas/Irs2/Bmp4/Hcar2/P2rx7/Cxcl12/Nfkbid/Rorc/Slc7a11	20
GO:0002694	regulation of leukocyte activation	50	1009	308	11176	1.7981	2.93669e-05	0.000538623	0.000375193	Dusp10/Cx3cl1/Mfhas1/Mmp14/Cd24a/Tgfb1/Zfp36l2/Tlr4/Plscr1/Cav1/Abr/Bcl10/Ptpre/Socs1/Gpam/Dock8/Zfp608/Rora/Zc3h12a/Cebpb/Zfp36l1/Cd74/Il7/Sox11/Wnt5a/Lyn/Itgb2/Tnfrsf21/Fas/Thbs1/Irs2/Ephb6/Bmp4/Ccl2/Ulbp1/Pawr/Nfkbid/Il12rb1/Foxf1/Il15/Ahr/Vcam1/Igf1/Rorc/Gpnmb/Nlrp3/Il2rg/Prdm1/Il13ra2/Il1rl1	50
GO:0070374	positive regulation of ERK1 and ERK2 cascade	28	1009	137	11176	2.26377	2.97693e-05	0.000543872	0.000378849	Jun/Cx3cl1/Mfhas1/Tgfb1/Tlr4/Ctgf/Vegfa/Ccl25/Ephb2/Ackr3/Epha7/Cd74/Ptk2b/Ccl20/Pdgfrb/Ephb6/Bmp4/Ccl2/C3/Itgb3/Pdgfra/Ror1/Bmper/Pdgfb/Ccl7/Ccl9/Gpnmb/Epha4	28
GO:0007178	transmembrane receptor protein serine/threonine kinase signaling pathway	39	1009	220	11176	1.96353	3.03663e-05	0.000552619	0.000384942	Jun/Rbpj/Itga3/Tgfb1/Fzd1/Ltbp1/Cav1/Id1/Nov/Ldlrad4/Tgfb2/Inhba/Fbn1/Runx2/Fut8/Tcf7l2/Peg10/Vasn/Jade2/Gdnf/Cyr61/Htra3/Sox11/Wnt5a/Thbs1/Bmp4/Ccl2/Emilin1/Bambi/Col3a1/Bmper/Nrep/Bmpr1b/Onecut2/Fstl3/Grem1/Dact2/Aspn/Tbx20	39
GO:0035909	aorta morphogenesis	10	1009	25	11176	4.43053	3.18368e-05	0.000577135	0.000402019	Rbpj/Tgfb2/Eya1/Mylk/Pdgfrb/Col3a1/Hey1/Jag1/Adamts9/Chd7	10
GO:0007409	axonogenesis	48	1009	293	11176	1.81455	3.32649e-05	0.000600695	0.000418431	Usp33/Tsku/Zswim6/Map2/Efna4/Pmp22/Enah/Vegfa/Ncam1/Mycbp2/Plxnb1/Ext1/Klf7/Flrt2/Tgfb2/Plxna2/Unc5c/Dclk1/Cacna1a/Ephb2/Epha7/Slit2/Sema4d/Sema5a/Vangl2/Kalrn/Plxnd1/Gdnf/Tubb3/Nrp2/Tubb2b/Nrg1/Wnt5a/Kif5c/Apoe/Gas1/Cxcl12/Etv1/Robo1/Cdh11/Olfm1/Bmpr1b/Epha4/Ntng2/Robo2/Nkx6-1/Otx2/Bhlhe22	48
GO:0090184	positive regulation of kidney development	11	1009	30	11176	4.06131	3.35664e-05	0.000603808	0.000420599	Tgfb1/Vegfa/Myc/Gdnf/Pdgfrb/Bmp4/Itgb3/Pdgfb/Grem1/Pax2/Sall1	11
GO:0032787	monocarboxylic acid metabolic process	54	1009	343	11176	1.74379	3.42635e-05	0.000613986	0.000427689	Mecr/Pam/Acadm/Acad11/Slc27a1/Elovl7/Pck2/Mid1ip1/Ddit4/Prkaa2/Cav1/Pgd/Zbtb20/Lpin1/Sphk1/Acot2/Myc/Per2/Ptgr2/Insig1/Irs1/Gpam/Acsbg1/Dhrs9/Aig1/Fabp5/Bpgm/Asns/Sesn2/Cd74/Prkar2b/Ptgs2/Nr1d1/Irs2/Ldhb/Rdh10/Faah/Abcd2/C3/Ptgs1/P2rx7/Trib3/Ppargc1a/Hao1/Pdpn/Igf1/Ugt1a6b/Edn1/Nr1h4/Adh7/Cyp7b1/Ggt1/Aspa/Akr1c18	54
GO:1903706	regulation of hemopoiesis	45	1009	269	11176	1.85291	3.44887e-05	0.000615663	0.000428857	Dusp10/Jun/Mmp14/Cd24a/Tgfb1/Trib1/Zfp36l2/Nfkbia/Vegfa/Hspa9/Csf1/Myc/Zbtb46/Inhba/Fam213a/Socs1/Fbn1/Fam210b/Foxo3/Zfp608/Zc3h12a/Cebpb/Zfp36l1/Hist1h4i/Cd74/Clec2d/Il7/Ptk2b/Lyn/Fas/Bmp4/Itgb3/Nfkbid/Meis1/Ppargc1b/Il15/Mafb/Rorc/Jag1/Fstl3/Nlrp3/Csf3/Il2rg/Prdm1/Inpp4b	45
GO:0061061	muscle structure development	65	1009	439	11176	1.64	4.06924e-05	0.000723644	0.000504074	Nr2f2/Mmp14/Rbpj/Tgfb1/Acadm/Pmp22/Fzd1/Cav1/Vegfa/Ncam1/Nov/Tbx3/Tgfb2/Tsc22d3/Myc/Btg1/Svil/Mtss1/Mbnl1/Fhod3/Tcf7l2/Rora/Dysf/Zfp36l1/Ddit3/Vangl2/Map3k5/Mkx/Mylk/Sox11/Nrg1/Wnt5a/Smyd3/Pdlim5/Pdgfrb/Bmp4/Rgs2/Col11a1/Kcnk2/Pdgfra/Mapk12/Plcb1/Cxcl12/Meis1/Col3a1/Etv1/Pdgfb/Ccl9/Foxf1/Smarca2/Hey1/Tbx18/Ank2/Tnnt2/Hlf/Igf1/Edn1/Grem1/Megf10/Chd7/Jph1/Prl2c2/Tbx20/Ttn/Hdac9	65
GO:0007157	heterophilic cell-cell adhesion via plasma membrane cell adhesion molecules	9	1009	21	11176	4.74699	4.15676e-05	0.000729274	0.000507996	Itga5/Cd24a/Fat4/Tenm4/Vcam1/Amigo2/Tenm3/Cbln1/Cadm1	9
GO:0030201	heparan sulfate proteoglycan metabolic process	9	1009	21	11176	4.74699	4.15676e-05	0.000729274	0.000507996	Hs2st1/Ext1/Ndst3/Hs6st2/Tcf7l2/Vangl2/Hs6st1/Xylt1/Hpse	9
GO:0046456	icosanoid biosynthetic process	9	1009	21	11176	4.74699	4.15676e-05	0.000729274	0.000507996	Mgst3/Mgst2/Sphk1/Fabp5/Cd74/Ptgs2/Ptgs1/Edn1/Ggt1	9
GO:0048858	cell projection morphogenesis	66	1009	448	11176	1.63178	4.16327e-05	0.000729274	0.000507996	Usp33/Tsku/Zswim6/Map2/Efna4/Fzd4/Sh3glb1/Stau2/Pmp22/Enah/Id1/Vegfa/Ncam1/Mycbp2/Plxnb1/Ext1/Klf7/Flrt2/Tgfb2/Enpp2/Sgk1/Plxna2/Unc5c/Dclk1/Cacna1a/Ephb2/Arhgap44/Epha7/Slit2/Sema4d/Sema5a/Jade2/Gas7/Vangl2/Kalrn/Plxnd1/Gdnf/Tubb3/Nrp2/Bhlhb9/Tubb2b/Nrg1/Wnt5a/Pdlim5/Kif5c/Itgb3/Apoe/Clu/Gas1/Cxcl12/Etv1/Robo1/Cdh11/Olfm1/Bmpr1b/Pdpn/Epha4/Ntng2/Postn/Robo2/Vldlr/Prex2/Ppp1r9a/Nkx6-1/Otx2/Bhlhe22	66
GO:0097530	granulocyte migration	18	1009	71	11176	2.80808	4.18495e-05	0.000730335	0.000508735	Cx3cl1/Il1r1/Vegfa/Csf1/Ccl25/Slit2/Dysf/Cd74/Itgb2/Ccl20/Thbs1/Ccl2/Ppbp/Pawr/Ccl7/Ccl9/Edn1/Slamf8	18
GO:0030855	epithelial cell differentiation	55	1009	354	11176	1.7209	4.22921e-05	0.000735316	0.000512205	Jun/Nr2f2/Rbpj/Basp1/Tgfb1/Pck2/Fzd1/Cav1/Id1/Vegfa/Tbx3/Myo7a/Tgfb2/Btg1/Mtss1/Fosl2/Fat4/Eya1/Cebpb/Zfp36l1/Hhex/Tfap2a/Gdnf/Ptgs2/Pde2a/Sox11/Wnt5a/Lbh/Bmp4/Vdr/Maf/Ptgs1/Serpine1/Klf4/Cldn1/Whrn/Pdgfb/Osr1/Foxf1/Hey1/Ptprq/Pdpn/Mycl/Igf1/Jag1/Onecut2/Xdh/Grem1/Dact2/Prdm1/Nkx6-1/Pax2/Thrb/Sall1/Myo3b	55
GO:0045637	regulation of myeloid cell differentiation	29	1009	147	11176	2.18512	4.30439e-05	0.000745616	0.00051938	Jun/Tgfb1/Trib1/Nfkbia/Hspa9/Csf1/Myc/Zbtb46/Inhba/Fam213a/Fbn1/Fam210b/Foxo3/Cebpb/Zfp36l1/Hist1h4i/Cd74/Clec2d/Ptk2b/Lyn/Fas/Itgb3/Meis1/Ppargc1b/Mafb/Jag1/Fstl3/Csf3/Inpp4b	29
GO:0055082	cellular chemical homeostasis	62	1009	414	11176	1.65877	4.34475e-05	0.000749831	0.000522315	Mt1/Lpar1/Cx3cl1/Cd24a/Tgfb1/Plcg1/Atf4/Pck2/Swap70/Prkaa2/Cav1/Zbtb20/Tgfb2/Myc/Sgk1/Fth1/Cacna1i/Lpar4/Tcf7l2/Cacna1a/Ackr3/Gsto1/Slc31a2/Gpr39/Wfs1/Ddit3/Bdkrb2/Herpud1/Cln5/Ptk2b/Wnt5a/Cemip/Lyn/Nr1d1/Ptprn/Bmp4/Slc12a5/Vdr/Ccl2/Itgb3/Apoe/Pdgfra/Pawr/Slc24a3/P2rx7/P2ry2/Ftl1/Bdkrb1/Ank2/Vcam1/Igf1/Edn1/Cp/Nr1h4/Cacna1c/Stc2/Chd7/Pde3b/Inpp4b/Lepr/Slamf8/Pax2	62
GO:0048705	skeletal system morphogenesis	33	1009	177	11176	2.06508	4.36243e-05	0.000750113	0.000522512	Mmp14/Tiparp/Ctgf/Vegfa/Tgfb2/Myc/Schip1/Insig1/Runx2/Eya1/Col6a3/Col1a1/Tfap2a/Prrx2/Sox11/Col12a1/Thbs1/Pdgfrb/Bmp4/Rdh10/Col11a1/Pdgfra/Gas1/P2rx7/Osr1/Ppargc1b/Prrx1/Bmpr1b/Col2a1/Grem1/Mmp13/Pappa2/Col27a1	33
GO:0003179	heart valve morphogenesis	12	1009	36	11176	3.6921	4.44083e-05	0.000755264	0.0005261	Tgfb1/Tgfb2/Slit2/Cyr61/Bmp4/Emilin1/Robo1/Hey1/Jag1/Robo2/Adamts9/Tbx20	12
GO:0019229	regulation of vasoconstriction	12	1009	36	11176	3.6921	4.44083e-05	0.000755264	0.0005261	Cx3cl1/Dock4/Cav1/Per2/Apln/Ptgs2/Adra1d/Ptgs1/Pdgfb/Ahr/Edn1/Cacna1c	12
GO:0060412	ventricular septum morphogenesis	12	1009	36	11176	3.6921	4.44083e-05	0.000755264	0.0005261	Rbpj/Fzd1/Tbx3/Tgfb2/Slit2/Vangl2/Sox11/Wnt5a/Bmp4/Robo1/Hey1/Robo2	12
GO:0003002	regionalization	40	1009	232	11176	1.90971	4.64342e-05	0.000786857	0.000548107	Prkdc/Nr2f2/Dync2h1/Rbpj/Snai1/Tbc1d32/Pgap1/Nr2f1/Tbx3/Plxna2/Prkacb/Hhex/Ddit3/Vangl2/Mllt3/Gdnf/En1/Nrp2/Wnt5a/Bmp4/Gas1/Otx1/Osr1/Foxf1/Robo1/Hey1/Tbx18/Mafb/Bmpr1b/Edn1/Grem1/Robo2/Nkx6-1/Meox1/Tbx20/Ttn/Otx2/Pax2/Sp8/Bhlhe22	40
GO:2000181	negative regulation of blood vessel morphogenesis	19	1009	78	11176	2.69808	4.70342e-05	0.000791292	0.000551196	Sparc/Sars/Tgfb2/Hhex/Col4a2/Thbs1/Ccl2/Emilin1/Serpinf1/Serpine1/Klf4/Ism1/Thbs2/Ecscr/Xdh/Dcn/Adamts9/Pde3b/Stab1	19
GO:1903530	regulation of secretion by cell	65	1009	441	11176	1.63256	4.68738e-05	0.000791292	0.000551196	Rhbdf1/Cx3cl1/Pam/Tgfb1/Pck2/Tlr4/Rab27b/Cd14/Arid5a/Ncam1/Nov/Abr/Sphk1/Tgfb2/Per2/Inhba/Irs1/Socs1/Gpam/Cacna1i/Tcf7l2/Cacna1a/Zc3h12a/Apln/Gpr39/Pfn2/Kalrn/Tnfrsf1b/Kcnn4/Sox11/Wnt5a/Prkcg/Lyn/Itgb2/Nr1d1/Tnfrsf21/Irs2/Hcar2/Ptgs1/Vegfc/P2rx7/Tnfrsf9/Cxcl12/Foxf1/P2ry2/Igf1/Edn1/Nr1h4/Nlrp3/Postn/Chd7/Mmp13/Aim2/Pde3b/Cacna1b/Ppp1r9a/Nkx6-1/Il13ra2/Nlrp2/Lepr/Il1rl1/Nell2/Cd34/Cadm1/Ttn	65
GO:0055080	cation homeostasis	58	1009	381	11176	1.68616	4.77655e-05	0.000800714	0.00055776	Mt1/Lpar1/Cx3cl1/Cd24a/Tgfb1/Cox11/Plcg1/Atf4/Swap70/Cav1/Ccdc47/Tgfb2/Myc/Sgk1/Mtss1/Steap3/Fth1/Cacna1i/Lpar4/Kcnh2/Cacna1a/Ackr3/Gsto1/Slc31a2/Gpr39/Steap1/Wfs1/Ddit3/Bdkrb2/Herpud1/Cln5/Ptk2b/Fam20a/Wnt5a/Cemip/Lyn/Slc12a2/Bmp4/Slc12a5/Vdr/Ccl2/Itgb3/Apoe/Pdgfra/Pawr/Slc24a3/P2rx7/P2ry2/Ftl1/Bdkrb1/Ank2/Edn1/Cp/Cacna1c/Stc2/Chd7/Inpp4b/Slamf8	58
GO:0048660	regulation of smooth muscle cell proliferation	25	1009	119	11176	2.32696	4.85769e-05	0.000811407	0.000565208	Jun/Prkdc/Cx3cl1/Rbpj/Trib1/Cav1/Vegfa/Myc/Mfn2/Tcf7l2/Apln/Npr3/Ptgs2/Map3k5/Thbs1/Pdgfrb/Bmp4/Itgb3/Klf4/Ppargc1a/Pdgfb/Il15/Igf1/Edn1/Mmp9	25
GO:0003176	aortic valve development	8	1009	17	11176	5.21238	4.97186e-05	0.000813055	0.000566356	Rbpj/Slit2/Tnfrsf1b/Bmp4/Emilin1/Robo1/Robo2/Tbx20	8
GO:0015012	heparan sulfate proteoglycan biosynthetic process	8	1009	17	11176	5.21238	4.97186e-05	0.000813055	0.000566356	Hs2st1/Ext1/Ndst3/Hs6st2/Tcf7l2/Vangl2/Hs6st1/Xylt1	8
GO:0048745	smooth muscle tissue development	8	1009	17	11176	5.21238	4.97186e-05	0.000813055	0.000566356	Tiparp/Schip1/Mylk/Pdgfrb/Bmp4/Col3a1/Osr1/Ahr	8
GO:0072202	cell differentiation involved in metanephros development	8	1009	17	11176	5.21238	4.97186e-05	0.000813055	0.000566356	Fat4/Gdnf/Bmp4/Pdgfb/Osr1/Grem1/Pax2/Sall1	8
GO:0072215	regulation of metanephros development	8	1009	17	11176	5.21238	4.97186e-05	0.000813055	0.000566356	Myc/Fat4/Gdnf/Pdgfrb/Bmp4/Pdgfb/Pax2/Sall1	8
GO:1903522	regulation of blood circulation	24	1009	112	11176	2.3735	4.88701e-05	0.000813055	0.000566356	Cx3cl1/Dock4/Ctgf/Cav1/Tgfb2/Per2/Kcnh2/Zc3h12a/Apln/Ptgs2/Adra1d/Rgs2/Ptgs1/Rnf207/Gnao1/Pdgfb/Ank2/Ahr/Tnnt2/Edn1/Cacnb2/Cacna1c/Cacna1b/Thrb	24
GO:0051047	positive regulation of secretion	44	1009	265	11176	1.83909	5.05346e-05	0.000823521	0.000573646	Tgfb1/Rhbdd1/Pck2/Tlr4/Rab27b/Cd14/Arid5a/Sphk1/Tgfb2/Irs1/Cacna1i/Tcf7l2/Aqp1/Apln/Gpr39/Kcnn4/Sox11/Wnt5a/Itgb2/Irs2/Hcar2/Vegfc/P2rx7/Cxcl12/P2ry2/Igf1/Edn1/Nr1h4/Prl2c5/Nlrp3/Postn/Mmp13/Aim2/Prl2c3/Cacna1b/Nkx6-1/Prl2c2/Nlrp2/Lepr/Il1rl1/Nell2/Cd34/Cadm1/Ttn	44
GO:0007596	blood coagulation	20	1009	85	11176	2.60619	5.10892e-05	0.000823946	0.000573942	Cx3cl1/Rap2b/Tlr4/Cav1/Anxa8/F3/Tfpi/Prkcd/Lyn/Thbs1/C3/Itgb3/Apoe/Pdgfra/Serpine1/Pdgfb/Pdpn/Slc7a11/Hpse/Cd34	20
GO:0046660	female sex differentiation	20	1009	85	11176	2.60619	5.10892e-05	0.000823946	0.000573942	Tiparp/Fzd4/Lhfpl2/Vegfa/Tbx3/Schip1/Inhba/Foxo3/Cebpb/Pcyt1b/Wnt5a/Fgf7/Ptprn/Bmp4/Pdgfra/Serpine1/Gpr149/Ahr/Bmpr1b/Chd7	20
GO:1902105	regulation of leukocyte differentiation	34	1009	186	11176	2.0247	5.10433e-05	0.000823946	0.000573942	Dusp10/Jun/Mmp14/Cd24a/Tgfb1/Trib1/Zfp36l2/Csf1/Myc/Zbtb46/Fam213a/Socs1/Fbn1/Zfp608/Zc3h12a/Cebpb/Zfp36l1/Cd74/Clec2d/Il7/Lyn/Fas/Bmp4/Itgb3/Nfkbid/Ppargc1b/Il15/Mafb/Rorc/Fstl3/Nlrp3/Il2rg/Prdm1/Inpp4b	34
GO:0010720	positive regulation of cell development	64	1009	434	11176	1.63337	5.2769e-05	0.000848113	0.000590776	Lpar1/Cx3cl1/Arhgef2/Itga3/Fzd4/Cd24a/Tgfb1/Sh3glb1/Stau2/Trib1/Grn/Il1r1/Fzd1/Vegfa/Nedd9/Plxnb1/Sphk1/Csf1/Myc/Enpp2/Sgk1/Plxna2/Enc1/Dpysl3/Ephb2/Sema4d/Sema5a/Jade2/Kalrn/Plxnd1/Neurl1a/Tenm4/Ptk2b/Bhlhb9/Tubb2b/Sox11/Nrg1/Wnt5a/Hgf/Lyn/Bmp4/Rac3/Rgs2/Mmd/Itgb3/Apoe/Serpinf1/Vegfc/Cxcl12/Robo1/P2ry2/Igf1/Edn1/Epha4/Avil/Robo2/Vldlr/Tenm3/Ppp1r9a/Nkx6-1/Aspa/Prl2c2/Brinp3/Sall1	64
GO:0098655	cation transmembrane transport	52	1009	332	11176	1.73484	5.48325e-05	0.000878259	0.000611776	Cx3cl1/Wwp2/Tgfb1/Plcg1/Cav1/Atp6v0e2/Slc3a2/Tgfb2/Kcnd1/Steap3/Slc7a1/Kcnh2/Cacna1a/Ephb2/Gsto1/Slc31a2/Dysf/Fhl1/Gpr39/Ddit3/Catsper2/Kcnab2/Stk39/Gem/Ptk2b/Kcnn4/Cemip/Lyn/Slc12a2/Neto2/Bmp4/Slc12a5/Rgs2/Slc25a29/Itgb3/Kcnk2/Pawr/Slc24a3/Rnf207/P2rx7/Plcb1/Ppargc1a/Osr1/Bdkrb1/Ank2/Trpv3/Cacnb2/Kcnab1/Cacna1c/Mmp9/Chd7/Cacna1b	52
GO:0072171	mesonephric tubule morphogenesis	14	1009	48	11176	3.23059	5.64353e-05	0.000894739	0.000623255	Tgfb1/Vegfa/Hs2st1/Myc/Fat4/Eya1/Gdnf/Bmp4/Osr1/Hey1/Grem1/Kif26b/Pax2/Sall1	14
GO:0062012	regulation of small molecule metabolic process	39	1009	226	11176	1.9114	5.64056e-05	0.000894739	0.000623255	Snai1/Tgfb1/Cox11/Acadm/Mid1ip1/Ddit4/Prkaa2/Cav1/Zbtb20/Myc/Insig1/Irs1/Tcf7l2/Cacna1a/Rora/Fabp5/Ppp1r3e/Sesn2/Ptgs2/Pde2a/Ptk2b/Nr1d1/Irs2/Vdr/Abcd2/Apoe/P2rx7/Trib3/Ppargc1a/Igfbp4/Pdgfb/Igf1/Rorc/Nr1h4/Slc7a11/Ppp1r3d/Akr1c18/Lepr/Thrb	39
GO:0001819	positive regulation of cytokine production	42	1009	250	11176	1.86082	5.64139e-05	0.000894739	0.000623255	Cx3cl1/Gpatch3/Arhgef2/Tgfb1/Atf4/Il1r1/Tlr4/Cd14/Arid5a/Zbtb20/Bcl10/Rora/Cebpb/Ddit3/Cd74/Ptgs2/Il7/Wnt5a/Hgf/Ccl20/Thbs1/Ccl2/C3/Ulbp1/Serpine1/Clu/P2rx7/Plcb1/Il12rb1/P2ry2/Il15/Afap1l2/Nlrp3/Postn/Tlr7/Aim2/Nlrp2/Il1rl1/Hpse/Cd34/Cadm1/Spon2	42
GO:0070661	leukocyte proliferation	32	1009	172	11176	2.06071	5.91351e-05	0.000934375	0.000650865	Cx3cl1/Cd24a/Tgfb1/Tlr4/Ctps/Csf1/Gpam/Prkcd/Dock8/Cebpb/Cd74/Npr3/Il7/Sox11/Lyn/Itgb2/Tnfrsf21/Irs2/Ephb6/Bmp4/Pawr/Clu/P2rx7/Cxcl12/Il12rb1/Il15/Ahr/Vcam1/Igf1/Gpnmb/Grem1/Prdm1	32
GO:0019221	cytokine-mediated signaling pathway	37	1009	211	11176	1.94229	6.12193e-05	0.000960814	0.000669282	Cx3cl1/Cd24a/Il1r1/Slc27a1/Sh2b2/Nfkbia/Otud4/Cav1/Sphk1/Csf1/Ccl25/Socs1/F3/Foxo3/Ackr3/Slit2/Cd74/Stk39/Hist2h2be/Il7/Ptk2b/Wnt5a/Ptprn/Ccl20/Ccl2/Ppbp/Plcb1/Cxcl12/Pdgfb/Ccl7/Ccl9/Robo1/Il15/Il18rap/Nr1h4/Aim2/Lepr	37
GO:0042060	wound healing	37	1009	211	11176	1.94229	6.12193e-05	0.000960814	0.000669282	Col5a1/Dusp10/Cx3cl1/Rap2b/Tgfb1/Tlr4/Cav1/Nov/Tgfb2/Phldb2/Anxa8/F3/Tfpi/Prkcd/Aqp1/Dysf/Col1a1/Vangl2/Cyr61/Mylk/Wnt5a/Fgf7/Lyn/Thbs1/Ccl2/C3/Itgb3/Apoe/Pdgfra/Serpine1/Col3a1/Pdgfb/Pdpn/Igf1/Slc7a11/Hpse/Cd34	37
GO:0120039	plasma membrane bounded cell projection morphogenesis	65	1009	445	11176	1.61789	6.1906e-05	0.000968343	0.000674526	Usp33/Tsku/Zswim6/Map2/Efna4/Fzd4/Sh3glb1/Stau2/Pmp22/Enah/Id1/Vegfa/Ncam1/Mycbp2/Plxnb1/Ext1/Klf7/Flrt2/Tgfb2/Enpp2/Sgk1/Plxna2/Unc5c/Dclk1/Cacna1a/Ephb2/Arhgap44/Epha7/Slit2/Sema4d/Sema5a/Jade2/Gas7/Vangl2/Kalrn/Plxnd1/Gdnf/Tubb3/Nrp2/Bhlhb9/Tubb2b/Nrg1/Wnt5a/Pdlim5/Kif5c/Apoe/Clu/Gas1/Cxcl12/Etv1/Robo1/Cdh11/Olfm1/Bmpr1b/Pdpn/Epha4/Ntng2/Postn/Robo2/Vldlr/Prex2/Ppp1r9a/Nkx6-1/Otx2/Bhlhe22	65
GO:0050866	negative regulation of cell activation	25	1009	121	11176	2.28849	6.48977e-05	0.00101176	0.000704767	Cx3cl1/Cd24a/Tgfb1/Abr/Socs1/Prkcd/Zfp608/Zc3h12a/Cebpb/Cd74/Sox11/Lyn/Tnfrsf21/Fas/Bmp4/Emilin1/Apoe/Pdgfra/Pawr/Nfkbid/Pdgfb/Foxf1/Gpnmb/Prdm1/Il13ra2	25
GO:0003333	amino acid transmembrane transport	13	1009	43	11176	3.34865	6.8542e-05	0.00104762	0.000729747	Slc38a6/Slc6a8/Slc7a5/Slc3a2/Per2/Slc7a1/Prkcd/Stk39/Rgs2/Slc25a29/Osr1/Slc1a7/Slc7a11	13
GO:0006690	icosanoid metabolic process	13	1009	43	11176	3.34865	6.8542e-05	0.00104762	0.000729747	Mgst3/Tlr4/Mgst2/Sphk1/Ptgr2/Fabp5/Cd74/Ptgs2/Ptgs1/Pdpn/Edn1/Ggt1/Akr1c18	13
GO:0030193	regulation of blood coagulation	13	1009	43	11176	3.34865	6.8542e-05	0.00104762	0.000729747	Tlr4/Cav1/Tfpi/Prkcd/Lyn/Thbs1/Apoe/Pdgfra/Serpine1/Pdgfb/Pdpn/Hpse/Cd34	13
GO:0033627	cell adhesion mediated by integrin	13	1009	43	11176	3.34865	6.8542e-05	0.00104762	0.000729747	Itga5/Cd24a/Swap70/Nov/Tgfb2/Fbn1/Col16a1/Lyn/Itgb2/Rac3/Itgb3/Serpine1/Itgb8	13
GO:0051279	regulation of release of sequestered calcium ion into cytosol	13	1009	43	11176	3.34865	6.8542e-05	0.00104762	0.000729747	Cx3cl1/Tgfb1/Plcg1/Tgfb2/Gsto1/Gpr39/Ptk2b/Cemip/Lyn/Itgb3/Bdkrb1/Ank2/Chd7	13
GO:1900046	regulation of hemostasis	13	1009	43	11176	3.34865	6.8542e-05	0.00104762	0.000729747	Tlr4/Cav1/Tfpi/Prkcd/Lyn/Thbs1/Apoe/Pdgfra/Serpine1/Pdgfb/Pdpn/Hpse/Cd34	13
GO:0007156	homophilic cell adhesion via plasma membrane adhesion molecules	14	1009	49	11176	3.16466	7.25256e-05	0.00109228	0.000760857	Fat4/Pcdhb14/Igsf9/Pcdh18/Robo1/Cdh11/Amigo2/Fat2/Robo2/Tenm3/Pcdh1/Cdh26/Cadm1/Cdh22	14
GO:0045669	positive regulation of osteoblast differentiation	14	1009	49	11176	3.16466	7.25256e-05	0.00109228	0.000760857	Ifi204/Vegfa/Runx2/Cebpb/Cyr61/Sox11/Bmp4/Tmem119/Hey1/Id4/Bmpr1b/Igf1/Jag1/Gdpd2	14
GO:0007416	synapse assembly	20	1009	87	11176	2.54628	7.26317e-05	0.00109228	0.000760857	Stau2/Fzd1/Flrt2/Tpbg/Cacna1a/Ephb2/Epha7/Plxnd1/Bhlhb9/Nrg1/Wnt5a/Pdlim5/Pdgfb/Thbs2/Amigo2/Pcdhb16/Ntng2/Ppp1r9a/Cbln1/Cadm1	20
GO:0007599	hemostasis	20	1009	87	11176	2.54628	7.26317e-05	0.00109228	0.000760857	Cx3cl1/Rap2b/Tlr4/Cav1/Anxa8/F3/Tfpi/Prkcd/Lyn/Thbs1/C3/Itgb3/Apoe/Pdgfra/Serpine1/Pdgfb/Pdpn/Slc7a11/Hpse/Cd34	20
GO:0050817	coagulation	20	1009	87	11176	2.54628	7.26317e-05	0.00109228	0.000760857	Cx3cl1/Rap2b/Tlr4/Cav1/Anxa8/F3/Tfpi/Prkcd/Lyn/Thbs1/C3/Itgb3/Apoe/Pdgfra/Serpine1/Pdgfb/Pdpn/Slc7a11/Hpse/Cd34	20
GO:0034763	negative regulation of transmembrane transport	18	1009	74	11176	2.69424	7.54549e-05	0.00112748	0.00078538	Tgfb1/Sh2b2/Cav1/Tgfb2/Myc/Kcnh2/Ephb2/Gsto1/Fabp5/Dysf/Stk39/Gem/Thbs1/Irs2/Rgs2/Osr1/Kcnab1/Mmp9	18
GO:0046649	lymphocyte activation	61	1009	413	11176	1.63597	7.52414e-05	0.00112748	0.00078538	Dusp10/Prkdc/Mmp14/Rbpj/Cd24a/Tgfb1/Irf2bp2/Zfp36l2/Tlr4/Swap70/Ctps/Cav1/Tcf7/Bcl10/Socs1/Gpam/Runx2/Prkcd/Dock8/Zfp608/Rora/Zc3h12a/Cebpb/Zfp36l1/Hhex/Cd74/Nlrc3/Raet1e/Il7/Ptk2b/Sox11/Lyn/Itgb2/Tnfrsf21/Fas/Irs2/Ephb6/Bmp4/Ccl2/Ulbp1/Pawr/P2rx7/Cxcl12/Nfkbid/Blnk/Il12rb1/Il15/Ahr/Vcam1/Mafb/Igf1/Rorc/Gpnmb/Nlrp3/Il2rg/Prdm1/Chd7/Apbb1ip/Lepr/Cdh26/Hdac9	61
GO:0006109	regulation of carbohydrate metabolic process	24	1009	115	11176	2.31158	7.6374e-05	0.00113758	0.000792416	Tgfb1/Cox11/Acadm/Ddit4/Prkaa2/Zbtb20/Myc/Irs1/Tcf7l2/Rora/Ppp1r3e/Sesn2/Ptk2b/Nr1d1/Irs2/P2rx7/Ppargc1a/Igfbp4/Pdgfb/Igf1/Rorc/Nr1h4/Ppp1r3d/Lepr	24
GO:0007159	leukocyte cell-cell adhesion	34	1009	190	11176	1.98208	7.94403e-05	0.0011795	0.000821613	Dusp10/Itga5/Cd24a/Tgfb1/Cav1/Bcl10/Tnip1/Ccl25/Socs1/Gpam/Dock8/Zfp608/Zc3h12a/Cebpb/Sema4d/Cd74/Il7/Itgb2/Nt5e/Tnfrsf21/Ephb6/Bmp4/Ccl2/Pawr/Klf4/Cxcl12/Nfkbid/Il12rb1/Il15/Vcam1/Igf1/Gpnmb/Nlrp3/Il2rg	34
GO:0021889	olfactory bulb interneuron differentiation	6	1009	10	11176	6.64579	8.15075e-05	0.00119878	0.00083504	Atf5/Slit2/Wnt5a/Robo1/Robo2/Sall1	6
GO:0045655	regulation of monocyte differentiation	6	1009	10	11176	6.64579	8.15075e-05	0.00119878	0.00083504	Jun/Csf1/Myc/Zbtb46/Zfp36l1/Cd74	6
GO:0072283	metanephric renal vesicle morphogenesis	6	1009	10	11176	6.64579	8.15075e-05	0.00119878	0.00083504	Gdnf/Bmp4/Grem1/Kif26b/Pax2/Sall1	6
GO:0060402	calcium ion transport into cytosol	19	1009	81	11176	2.59815	8.17652e-05	0.0011988	0.000835055	Cx3cl1/Tgfb1/Plcg1/Cav1/Tgfb2/Cacna1i/Gsto1/Gpr39/Ddit3/Ptk2b/Cemip/Lyn/Bmp4/Itgb3/Pawr/P2rx7/Bdkrb1/Ank2/Chd7	19
GO:0050974	detection of mechanical stimulus involved in sensory perception	8	1009	18	11176	4.92281	8.24316e-05	0.00120104	0.000836616	Tlr4/Myc/Slc12a2/Col11a1/Pawr/Cxcl12/Ptprq/Igf1	8
GO:0071548	response to dexamethasone	8	1009	18	11176	4.92281	8.24316e-05	0.00120104	0.000836616	Eif4ebp1/Tgfb1/Pck2/Ddit4/Aqp1/Gdnf/Smyd3/Bmp4	8
GO:0048812	neuron projection morphogenesis	63	1009	432	11176	1.6153	8.40781e-05	0.00122122	0.000850675	Usp33/Tsku/Zswim6/Map2/Efna4/Fzd4/Sh3glb1/Stau2/Pmp22/Enah/Id1/Vegfa/Ncam1/Mycbp2/Plxnb1/Ext1/Klf7/Flrt2/Tgfb2/Sgk1/Plxna2/Unc5c/Dclk1/Cacna1a/Ephb2/Arhgap44/Epha7/Slit2/Sema4d/Sema5a/Jade2/Gas7/Vangl2/Kalrn/Plxnd1/Gdnf/Tubb3/Nrp2/Bhlhb9/Tubb2b/Nrg1/Wnt5a/Pdlim5/Kif5c/Apoe/Clu/Gas1/Cxcl12/Etv1/Robo1/Cdh11/Olfm1/Bmpr1b/Epha4/Ntng2/Postn/Robo2/Vldlr/Prex2/Ppp1r9a/Nkx6-1/Otx2/Bhlhe22	63
GO:0031214	biomineral tissue development	20	1009	88	11176	2.51734	8.61621e-05	0.00124762	0.000869062	Tgfb1/Atf4/Mtss1/Tcf7l2/Cebpb/Col1a1/Tfap2a/Ptgs2/Ptk2b/Fam20a/Bmp4/Tmem119/P2rx7/Osr1/Gpm6b/Bmpr1b/Igf1/Grem1/Mmp13/Aspn	20
GO:0098771	inorganic ion homeostasis	58	1009	389	11176	1.65148	8.64503e-05	0.00124793	0.000869277	Mt1/Lpar1/Cx3cl1/Cd24a/Tgfb1/Cox11/Plcg1/Atf4/Swap70/Cav1/Ccdc47/Tgfb2/Myc/Sgk1/Mtss1/Steap3/Fth1/Cacna1i/Lpar4/Kcnh2/Cacna1a/Ackr3/Gsto1/Slc31a2/Gpr39/Steap1/Wfs1/Ddit3/Bdkrb2/Herpud1/Cln5/Ptk2b/Fam20a/Wnt5a/Cemip/Lyn/Slc12a2/Bmp4/Slc12a5/Vdr/Ccl2/Itgb3/Apoe/Pdgfra/Pawr/Slc24a3/P2rx7/P2ry2/Ftl1/Bdkrb1/Ank2/Edn1/Cp/Cacna1c/Stc2/Chd7/Inpp4b/Slamf8	58
GO:0035107	appendage morphogenesis	24	1009	116	11176	2.29165	8.82263e-05	0.00126038	0.000877953	Dync2h1/Tbc1d32/Tbx3/Tgfb2/Plxna2/Mbnl1/Runx2/Tfap2a/Prrx2/En1/Sox11/Wnt5a/Bmp4/Rdh10/Gas1/Osr1/Prrx1/Bmpr1b/Col2a1/Grem1/Cacna1c/Chd7/Sall1/Sp8	24
GO:0035108	limb morphogenesis	24	1009	116	11176	2.29165	8.82263e-05	0.00126038	0.000877953	Dync2h1/Tbc1d32/Tbx3/Tgfb2/Plxna2/Mbnl1/Runx2/Tfap2a/Prrx2/En1/Sox11/Wnt5a/Bmp4/Rdh10/Gas1/Osr1/Prrx1/Bmpr1b/Col2a1/Grem1/Cacna1c/Chd7/Sall1/Sp8	24
GO:0030003	cellular cation homeostasis	50	1009	321	11176	1.72528	8.75843e-05	0.00126038	0.000877953	Mt1/Lpar1/Cx3cl1/Cd24a/Tgfb1/Plcg1/Atf4/Swap70/Cav1/Tgfb2/Myc/Sgk1/Fth1/Cacna1i/Lpar4/Cacna1a/Ackr3/Gsto1/Slc31a2/Gpr39/Wfs1/Ddit3/Bdkrb2/Herpud1/Cln5/Ptk2b/Wnt5a/Cemip/Lyn/Bmp4/Slc12a5/Vdr/Ccl2/Itgb3/Apoe/Pdgfra/Pawr/Slc24a3/P2rx7/P2ry2/Ftl1/Bdkrb1/Ank2/Edn1/Cp/Cacna1c/Stc2/Chd7/Inpp4b/Slamf8	50
GO:0009306	protein secretion	52	1009	338	11176	1.70405	8.8391e-05	0.00126038	0.000877953	Rhbdf1/Cx3cl1/Rbpj/Pam/Tgfb1/Plcg1/Pck2/Mttp/Tlr4/Cd14/Arid5a/Nov/Tgfb2/Per2/Irs1/Socs1/Gpam/Steap3/Rnf19b/Tcf7l2/Zc3h12a/Dysf/Gpr39/Kcnn4/Wnt5a/Lyn/Nr1d1/Ptprn/Tnfrsf21/Irs2/Ephb6/Hcar2/Vegfc/P2rx7/Tnfrsf9/Igf1/Rorc/Nr1h4/Nlrp3/Postn/Cacna1c/Mmp13/Aim2/Pde3b/Nkx6-1/Nlrp2/Cbln1/Lepr/Il1rl1/Cd34/Cadm1/Ttn	52
GO:0045599	negative regulation of fat cell differentiation	13	1009	44	11176	3.27255	8.93372e-05	0.00127	0.000884654	Tgfb1/Zfp36l2/Vegfa/Insig1/Ccdc85b/Tcf7l2/Rora/Ddit3/Wnt5a/Trib3/Trib2/Id4/Jag1	13
GO:0048146	positive regulation of fibroblast proliferation	15	1009	56	11176	2.96687	9.15752e-05	0.00129005	0.000898622	Jun/Prkdc/Tgfb1/Sphk1/Myc/Fosl2/Aqp1/Cd74/Wnt5a/Pdgfrb/Itgb3/Pdgfra/Serpine1/Pdgfb/Igf1	15
GO:1990266	neutrophil migration	15	1009	56	11176	2.96687	9.15752e-05	0.00129005	0.000898622	Cx3cl1/Il1r1/Ccl25/Slit2/Dysf/Cd74/Itgb2/Ccl20/Ccl2/Ppbp/Pawr/Ccl7/Ccl9/Edn1/Slamf8	15
GO:0016525	negative regulation of angiogenesis	18	1009	75	11176	2.65832	9.10442e-05	0.00129005	0.000898622	Sparc/Sars/Tgfb2/Hhex/Col4a2/Thbs1/Ccl2/Emilin1/Serpinf1/Serpine1/Klf4/Ism1/Thbs2/Ecscr/Dcn/Adamts9/Pde3b/Stab1	18
GO:0018108	peptidyl-tyrosine phosphorylation	37	1009	215	11176	1.90616	9.20145e-05	0.00129235	0.000900221	Lrrk1/Itga5/Arhgef2/Rap2b/Cd24a/Tgfb1/Tlr4/Cav1/Vegfa/Nedd9/Enpp2/Socs1/Prkcd/Ephb2/Epha7/Sema4d/Cd74/Neurl1a/Gdnf/Ptk2b/Nrg1/Hgf/Fgf7/Lyn/Itgb2/Pdgfrb/Itgb3/Pdgfra/Vegfc/Areg/Pdgfb/Il12rb1/Il15/Igf1/Grem1/Epha4/Csf3	37
GO:0061005	cell differentiation involved in kidney development	11	1009	33	11176	3.6921	9.23241e-05	0.00129281	0.000900546	Basp1/Mtss1/Fat4/Gdnf/Bmp4/Pdgfb/Osr1/Jag1/Grem1/Pax2/Sall1	11
GO:0044057	regulation of system process	48	1009	305	11176	1.74316	9.32751e-05	0.00130223	0.000907106	Cx3cl1/Tlr4/Emp2/Dock4/Ctgf/Cav1/Ncam1/Nov/Sphk1/Tgfb2/Per2/Inhba/Fam173b/Kcnh2/Fabp5/Aqp1/Zc3h12a/Apln/Gpr39/Stk39/Tnfrsf1b/Ptgs2/Tenm4/Adra1d/Ptk2b/Nrg1/Hgf/Tnfrsf21/Rgs2/Hcar2/Pawr/Ptgs1/Klf4/Rnf207/Gnao1/Pdgfb/Ank2/Ahr/Tnnt2/Igf1/Edn1/Cacnb2/Cacna1c/Mmp13/Cacna1b/Cbln1/Ttn/Thrb	48
GO:0050808	synapse organization	42	1009	256	11176	1.81721	9.82841e-05	0.00136808	0.000952974	Sparc/Itga3/Stau2/Pmp22/Fzd1/Tnc/Flrt2/Col4a5/Pdzrn3/Tpbg/Cacna1a/Ephb2/Arhgap44/Epha7/Pfn2/Kalrn/Plxnd1/Neurl1a/Gdnf/Nrp2/Bhlhb9/Nrg1/Wnt5a/Pdlim5/Syn1/Col4a1/Ndrg1/Apoe/Igsf9/Pdgfb/Thbs2/Amigo2/Cacnb2/Pcdhb16/Epha4/Ntng2/Rapsn/Slc7a11/Ppp1r9a/Cbln1/Cadm1/Cntnap4	42
GO:0048771	tissue remodeling	25	1009	124	11176	2.23313	9.86472e-05	0.00136906	0.000953657	Lrrk1/Mmp14/Rbpj/Efna4/Cd24a/Cav1/Vegfa/Abr/Tgfb2/Il7/Ptk2b/Vdr/Itgb3/P2rx7/Tnfrsf11b/Ppargc1b/Ahr/Igf1/Jag1/Gpnmb/Grem1/Mmp9/Chd7/Inpp4b/Lepr	25
GO:0010975	regulation of neuron projection development	61	1009	417	11176	1.62028	9.94971e-05	0.00137677	0.000959026	Lpar1/Cx3cl1/Zswim6/Map2/Rbpj/Itga3/Fzd4/Cd24a/Sh3glb1/Stau2/Grn/Pmp22/Fzd1/Nr2f1/Id1/Vegfa/Mycbp2/Plxnb1/Sphk1/Sgk1/Plxna2/Enc1/Dpysl3/Asap1/Cacna1a/Ephb2/Arhgap44/Epha7/Slit2/Sema4d/Sema5a/Kalrn/Plxnd1/Neurl1a/Ptk2b/Bhlhb9/Tubb2b/Nrg1/Wnt5a/Hgf/Lyn/Pdlim5/Rap1gap2/Bmp4/Rgs2/Apoe/Serpinf1/Klf4/Xylt1/Cxcl12/Robo1/P2ry2/Olfm1/Prrx1/Epha4/Avil/Robo2/Vldlr/Tenm3/Ppp1r9a/Nkx6-1	61
GO:0042476	odontogenesis	17	1009	69	11176	2.72895	0.000100008	0.00137975	0.000961106	Tgfb1/Csf1/Inhba/Runx2/Tcf7l2/Col1a1/Tfap2a/Fam20a/Bmp4/Pdgfra/Serpine1/Gas1/Tnfrsf11b/Osr1/Edn1/Aspn/Cd34	17
GO:0030900	forebrain development	40	1009	240	11176	1.84605	0.00010068	0.00138494	0.000964718	Nr2f2/Tsku/Dync2h1/Rbpj/Pgap1/Nr2f1/Ncam1/Tbx3/Ext1/Atf5/Inhba/Dclk2/Dclk1/Fat4/Tcf7l2/Ephb2/Aqp1/Slit2/Sema5a/Hhex/Tfap2a/Mfsd2a/Nrp2/Nrg1/Wnt5a/Chd5/Bmp4/Rac3/Plcb1/Cxcl12/Col3a1/Otx1/Robo1/Id4/Robo2/Slc7a11/Chd7/Otx2/Sall1/Bhlhe22	40
GO:0046394	carboxylic acid biosynthetic process	39	1009	232	11176	1.86197	0.000101391	0.00139064	0.000968688	Mecr/Tgfb1/Mgst3/Gamt/Elovl7/Mid1ip1/Mgst2/Ddit4/Prkaa2/Zbtb20/Sphk1/Myc/Per2/Insig1/Psat1/Dhrs9/Adi1/Gsto1/Fabp5/Bpgm/Asns/Aldh18a1/Cd74/Ptgs2/Nr1d1/Ldhb/Rdh10/Abcd2/Ptgs1/P2rx7/Trib3/Ppargc1a/Pdgfb/Igf1/Edn1/Nr1h4/Cyp7b1/Ggt1/Akr1c18	39
GO:0048762	mesenchymal cell differentiation	29	1009	154	11176	2.0858	0.000103464	0.00141491	0.000985595	Rbpj/Snai1/Tgfb1/Vegfa/Ldlrad4/Tgfb2/Phldb2/Vasn/Sema4d/Sema5a/Col1a1/Vangl2/Tfap2a/Gdnf/Nrp2/Sox11/Wnt5a/Bmp4/Rdh10/Pawr/Bambi/Osr1/Hey1/Pdpn/Edn1/Jag1/Grem1/Tbx20/Pax2	29
GO:0003018	vascular process in circulatory system	22	1009	103	11176	2.36581	0.000104718	0.00142789	0.000994636	Cx3cl1/Tgfb1/Dock4/Ddah1/Cav1/Vegfa/Abr/Per2/Slit2/Apln/Bdkrb2/Ptgs2/Adra1d/Pde2a/Rgs2/Apoe/Ptgs1/Pdgfb/P2ry2/Ahr/Edn1/Cacna1c	22
GO:1905330	regulation of morphogenesis of an epithelium	18	1009	76	11176	2.62334	0.000109403	0.00148744	0.00103612	Tgfb1/Fzd1/Vegfa/Ntn4/Phldb2/Vangl2/Mllt3/Gdnf/Wnt5a/Hgf/Fgf7/Bmp4/Pdgfra/Ankrd6/Grem1/Adamts12/Pax2/Sall1	18
GO:0016053	organic acid biosynthetic process	39	1009	233	11176	1.85398	0.00011146	0.00151101	0.00105254	Mecr/Tgfb1/Mgst3/Gamt/Elovl7/Mid1ip1/Mgst2/Ddit4/Prkaa2/Zbtb20/Sphk1/Myc/Per2/Insig1/Psat1/Dhrs9/Adi1/Gsto1/Fabp5/Bpgm/Asns/Aldh18a1/Cd74/Ptgs2/Nr1d1/Ldhb/Rdh10/Abcd2/Ptgs1/P2rx7/Trib3/Ppargc1a/Pdgfb/Igf1/Edn1/Nr1h4/Cyp7b1/Ggt1/Akr1c18	39
GO:0050663	cytokine secretion	25	1009	125	11176	2.21526	0.000112965	0.00152699	0.00106367	Cx3cl1/Rbpj/Tlr4/Cd14/Arid5a/Socs1/Gpam/Rnf19b/Zc3h12a/Dysf/Wnt5a/Lyn/Tnfrsf21/Ephb6/P2rx7/Tnfrsf9/Rorc/Nr1h4/Nlrp3/Postn/Aim2/Nlrp2/Il1rl1/Cd34/Cadm1	25
GO:0060415	muscle tissue morphogenesis	14	1009	51	11176	3.04056	0.000117007	0.00157706	0.00109855	Rbpj/Tgfb1/Fzd1/Tgfb2/Vangl2/Mylk/Wnt5a/Col11a1/Col3a1/Hey1/Tnnt2/Chd7/Tbx20/Ttn	14
GO:1902532	negative regulation of intracellular signal transduction	59	1009	402	11176	1.62563	0.000117622	0.0015808	0.00110115	Dusp10/Bid/Lpar1/Gpatch3/Itga3/Snai1/Fktn/Sh3glb1/Tlr4/Ddit4/Prkaa2/Cav1/Psmd10/Nov/Tgfb2/Tnip1/Deptor/Mfn2/Socs1/Prkcd/Tle1/Rora/Ephb2/Ackr3/Gsto1/Zc3h12a/Arhgap44/Slit2/Wfs1/Ddit3/Sesn2/Cd74/Bdkrb2/Pde10a/Herpud1/Ptgs2/Nlrc3/Pde2a/Lyn/Thbs1/Bmp4/Dusp4/Rgs2/Emilin1/Apoe/Klf4/Clu/P2rx7/Cxcl12/Nfkbid/Igf1/Xdh/Nr1h4/Nlrp3/Tnip3/Mmp9/Pde3b/Mmp3/Il1rl1	59
GO:0050776	regulation of immune response	60	1009	411	11176	1.61698	0.000119994	0.00160806	0.00112014	Dusp10/Prkdc/Gpatch3/Mfhas1/Cd24a/Tgfb1/Plcg1/C1ra/Il1r1/Sh2b2/Tlr4/Plscr1/Nfkbia/Otud4/Cd14/Arid5a/Cav1/Abr/Bcl10/Tgfb2/Masp1/Lrrc14/Tnip1/Socs1/H2-T10/Zc3h12a/Cd74/Nlrc3/Raet1e/Clec2d/Kcnn4/Wnt5a/Lyn/Itgb2/Nr1d1/Tnfrsf21/C3/Ptgs2os/Ulbp1/Pawr/P2rx7/Nfkbid/Col3a1/Spns2/Il12rb1/C1s1/Foxf1/Il15/Fcrlb/Il18rap/Nr1h4/Nlrp3/Tlr7/Tnip3/Aim2/Il13ra2/Il1rl1/Slamf8/Cadm1/Spon2	60
GO:0014909	smooth muscle cell migration	17	1009	70	11176	2.68996	0.000121157	0.00161901	0.00112777	Lpar1/Rbpj/Trib1/Dock4/Nov/Myc/F3/Slit2/Kalrn/Pdgfrb/Itgb3/Serpine1/Ppargc1a/Pdgfb/P2ry2/Igf1/Postn	17
GO:0018212	peptidyl-tyrosine modification	37	1009	218	11176	1.87992	0.000123657	0.00164771	0.00114776	Lrrk1/Itga5/Arhgef2/Rap2b/Cd24a/Tgfb1/Tlr4/Cav1/Vegfa/Nedd9/Enpp2/Socs1/Prkcd/Ephb2/Epha7/Sema4d/Cd74/Neurl1a/Gdnf/Ptk2b/Nrg1/Hgf/Fgf7/Lyn/Itgb2/Pdgfrb/Itgb3/Pdgfra/Vegfc/Areg/Pdgfb/Il12rb1/Il15/Igf1/Grem1/Epha4/Csf3	37
GO:0021879	forebrain neuron differentiation	11	1009	34	11176	3.58351	0.000125451	0.00166686	0.0011611	Atf5/Inhba/Dclk2/Slit2/Tfap2a/Nrp2/Wnt5a/Rac3/Robo1/Robo2/Sall1	11
GO:0043552	positive regulation of phosphatidylinositol 3-kinase activity	8	1009	19	11176	4.66371	0.00013116	0.00173778	0.0012105	Tgfb1/Sh3glb1/Irs1/Ptk2b/Lyn/Pdgfrb/Pdgfra/Pdgfb	8
GO:1903825	organic acid transmembrane transport	16	1009	64	11176	2.76908	0.000132104	0.00173974	0.00121186	Slc38a6/Slc6a8/Slc7a5/Slc3a2/Myc/Per2/Slc7a1/Prkcd/Stk39/Thbs1/Irs2/Rgs2/Slc25a29/Osr1/Slc1a7/Slc7a11	16
GO:1905039	carboxylic acid transmembrane transport	16	1009	64	11176	2.76908	0.000132104	0.00173974	0.00121186	Slc38a6/Slc6a8/Slc7a5/Slc3a2/Myc/Per2/Slc7a1/Prkcd/Stk39/Thbs1/Irs2/Rgs2/Slc25a29/Osr1/Slc1a7/Slc7a11	16
GO:0002573	myeloid leukocyte differentiation	27	1009	141	11176	2.121	0.000132424	0.00173974	0.00121186	Lrrk1/Jun/Rbpj/Efna4/Tgfb1/Trib1/Vegfa/Csf1/Myc/Zbtb46/Fam213a/Fbn1/Cebpb/Zfp36l1/Hhex/Cd74/Clec2d/Lyn/Bmp4/Itgb3/Plcb1/Ppargc1b/Mafb/Fstl3/Csf3/Ubd/Inpp4b	27
GO:0072593	reactive oxygen species metabolic process	34	1009	195	11176	1.93125	0.000134637	0.00176386	0.00122866	Tgfb1/Tlr4/Ctgf/Ddit4/Ddah1/Prdx6/Cav1/Nqo1/Prkcd/Foxo3/Rora/Zc3h12a/Sesn2/Tfap2a/Ptgs2/Cyr61/Ptk2b/Sod3/Itgb2/Thbs1/Pdgfrb/Abcd2/Ulbp1/Klf4/Clu/P2rx7/Pdgfb/Igf1/Edn1/Xdh/Akr1c18/Mmp3/Cd34/Pax2	34
GO:0032990	cell part morphogenesis	66	1009	466	11176	1.56875	0.000138731	0.00181242	0.00126249	Usp33/Tsku/Zswim6/Map2/Efna4/Fzd4/Sh3glb1/Stau2/Pmp22/Enah/Id1/Vegfa/Ncam1/Mycbp2/Plxnb1/Ext1/Klf7/Flrt2/Tgfb2/Enpp2/Sgk1/Plxna2/Unc5c/Dclk1/Cacna1a/Ephb2/Arhgap44/Epha7/Slit2/Sema4d/Sema5a/Jade2/Gas7/Vangl2/Kalrn/Plxnd1/Gdnf/Tubb3/Nrp2/Bhlhb9/Tubb2b/Nrg1/Wnt5a/Pdlim5/Kif5c/Itgb3/Apoe/Clu/Gas1/Cxcl12/Etv1/Robo1/Cdh11/Olfm1/Bmpr1b/Pdpn/Epha4/Ntng2/Postn/Robo2/Vldlr/Prex2/Ppp1r9a/Nkx6-1/Otx2/Bhlhe22	66
GO:1901570	fatty acid derivative biosynthetic process	10	1009	29	11176	3.81942	0.000139547	0.00181294	0.00126286	Mgst3/Mgst2/Sphk1/Fabp5/Far2/Cd74/Ptgs2/Ptgs1/Edn1/Ggt1	10
GO:1903727	positive regulation of phospholipid metabolic process	10	1009	29	11176	3.81942	0.000139547	0.00181294	0.00126286	Tgfb1/Sh3glb1/Irs1/Prkcd/Ptk2b/Lyn/Pdgfrb/Pdgfra/Pdgfb/Nr1h4	10
GO:0034766	negative regulation of ion transmembrane transport	15	1009	58	11176	2.86456	0.000141192	0.00181915	0.00126718	Tgfb1/Cav1/Tgfb2/Kcnh2/Ephb2/Gsto1/Dysf/Stk39/Gem/Thbs1/Irs2/Rgs2/Osr1/Kcnab1/Mmp9	15
GO:0071621	granulocyte chemotaxis	15	1009	58	11176	2.86456	0.000141192	0.00181915	0.00126718	Cx3cl1/Vegfa/Csf1/Ccl25/Slit2/Dysf/Cd74/Itgb2/Ccl20/Thbs1/Ccl2/Ppbp/Ccl7/Ccl9/Edn1	15
GO:0060401	cytosolic calcium ion transport	20	1009	91	11176	2.43435	0.000141092	0.00181915	0.00126718	Cx3cl1/Tgfb1/Plcg1/Ctgf/Cav1/Tgfb2/Cacna1i/Gsto1/Gpr39/Ddit3/Ptk2b/Cemip/Lyn/Bmp4/Itgb3/Pawr/P2rx7/Bdkrb1/Ank2/Chd7	20
GO:0034220	ion transmembrane transport	62	1009	431	11176	1.59334	0.000141831	0.00182237	0.00126942	Slc38a6/Cx3cl1/Wwp2/Tgfb1/Slc6a8/Plcg1/Cav1/Slc7a5/Atp6v0e2/Slc3a2/Tgfb2/Kcnd1/Myc/Per2/Steap3/Slc7a1/Kcnh2/Prkcd/Cacna1a/Ephb2/Gsto1/Slc31a2/Dysf/Fhl1/Gpr39/Ddit3/Catsper2/Kcnab2/Stk39/Gem/Ptk2b/Kcnn4/Cemip/Lyn/Slc12a2/Thbs1/Irs2/Neto2/Bmp4/Slc12a5/Rgs2/Slc25a29/Itgb3/Kcnk2/Pawr/Slc24a3/Rnf207/P2rx7/Plcb1/Ppargc1a/Osr1/Bdkrb1/Ank2/Trpv3/Slc1a7/Cacnb2/Kcnab1/Cacna1c/Mmp9/Slc7a11/Chd7/Cacna1b	62
GO:0002686	negative regulation of leukocyte migration	9	1009	24	11176	4.15362	0.000144139	0.00182693	0.0012726	Nov/Abr/Ccl25/Slit2/Emilin1/Plcb1/Cxcl12/Grem1/Slamf8	9
GO:0006692	prostanoid metabolic process	9	1009	24	11176	4.15362	0.000144139	0.00182693	0.0012726	Sphk1/Ptgr2/Fabp5/Cd74/Ptgs2/Ptgs1/Pdpn/Edn1/Akr1c18	9
GO:0006693	prostaglandin metabolic process	9	1009	24	11176	4.15362	0.000144139	0.00182693	0.0012726	Sphk1/Ptgr2/Fabp5/Cd74/Ptgs2/Ptgs1/Pdpn/Edn1/Akr1c18	9
GO:0032967	positive regulation of collagen biosynthetic process	9	1009	24	11176	4.15362	0.000144139	0.00182693	0.0012726	Tgfb1/Ltbp1/Ctgf/Mkx/Pdgfrb/Bmp4/Ccl2/Serpine1/Pdgfb	9
GO:0050982	detection of mechanical stimulus	9	1009	24	11176	4.15362	0.000144139	0.00182693	0.0012726	Tlr4/Myc/Slc12a2/Col11a1/Pawr/Cxcl12/Ptprq/Igf1/Ttn	9
GO:0072078	nephron tubule morphogenesis	14	1009	52	11176	2.98208	0.000146995	0.0018581	0.00129431	Tgfb1/Vegfa/Hs2st1/Myc/Fat4/Eya1/Gdnf/Bmp4/Osr1/Hey1/Grem1/Kif26b/Pax2/Sall1	14
GO:0050818	regulation of coagulation	13	1009	46	11176	3.13026	0.000147698	0.00186195	0.00129699	Tlr4/Cav1/Tfpi/Prkcd/Lyn/Thbs1/Apoe/Pdgfra/Serpine1/Pdgfb/Pdpn/Hpse/Cd34	13
GO:0002521	leukocyte differentiation	52	1009	345	11176	1.66947	0.0001506	0.00189343	0.00131892	Dusp10/Lrrk1/Jun/Prkdc/Mmp14/Rbpj/Efna4/Cd24a/Tgfb1/Irf2bp2/Trib1/Zfp36l2/Vegfa/Tcf7/Csf1/Myc/Zbtb46/Fam213a/Socs1/Fbn1/Runx2/Zfp608/Rora/Zc3h12a/Cebpb/Zfp36l1/Hhex/Cd74/Clec2d/Il7/Ptk2b/Lyn/Fas/Bmp4/Itgb3/Plcb1/Nfkbid/Ppargc1b/Il15/Ahr/Mafb/Rorc/Fstl3/Nlrp3/Csf3/Il2rg/Prdm1/Ubd/Chd7/Inpp4b/Lepr/Hdac9	52
GO:0006873	cellular ion homeostasis	50	1009	328	11176	1.68846	0.000151497	0.0018996	0.00132322	Mt1/Lpar1/Cx3cl1/Cd24a/Tgfb1/Plcg1/Atf4/Swap70/Cav1/Tgfb2/Myc/Sgk1/Fth1/Cacna1i/Lpar4/Cacna1a/Ackr3/Gsto1/Slc31a2/Gpr39/Wfs1/Ddit3/Bdkrb2/Herpud1/Cln5/Ptk2b/Wnt5a/Cemip/Lyn/Bmp4/Slc12a5/Vdr/Ccl2/Itgb3/Apoe/Pdgfra/Pawr/Slc24a3/P2rx7/P2ry2/Ftl1/Bdkrb1/Ank2/Edn1/Cp/Cacna1c/Stc2/Chd7/Inpp4b/Slamf8	50
GO:0002791	regulation of peptide secretion	45	1009	286	11176	1.74278	0.000153812	0.00192347	0.00133985	Rhbdf1/Cx3cl1/Pam/Tgfb1/Pck2/Tlr4/Cd14/Arid5a/Nov/Tgfb2/Per2/Irs1/Socs1/Gpam/Tcf7l2/Zc3h12a/Apln/Gpr39/Cd74/Kalrn/Kcnn4/Wnt5a/Lyn/Nr1d1/Tnfrsf21/Irs2/Hcar2/Vegfc/P2rx7/Tnfrsf9/Igf1/Nr1h4/Nlrp3/Postn/Chd7/Mmp13/Aim2/Pde3b/Nkx6-1/Nlrp2/Lepr/Il1rl1/Cd34/Cadm1/Ttn	45
GO:0002062	chondrocyte differentiation	18	1009	78	11176	2.55607	0.000156113	0.00194186	0.00135266	Tgfb1/Ctgf/Arid5a/Nov/Runx2/Col6a3/Col12a1/Bmp4/Maf/Col11a1/Osr1/Adamts7/Bmpr1b/Col2a1/Grem1/Adamts12/Col27a1/Thrb	18
GO:0010976	positive regulation of neuron projection development	41	1009	253	11176	1.79498	0.000156093	0.00194186	0.00135266	Lpar1/Cx3cl1/Itga3/Fzd4/Cd24a/Sh3glb1/Stau2/Grn/Fzd1/Vegfa/Plxnb1/Sphk1/Sgk1/Plxna2/Enc1/Dpysl3/Sema4d/Sema5a/Kalrn/Plxnd1/Neurl1a/Ptk2b/Bhlhb9/Tubb2b/Nrg1/Wnt5a/Hgf/Lyn/Bmp4/Rgs2/Apoe/Serpinf1/Cxcl12/Robo1/P2ry2/Epha4/Avil/Robo2/Vldlr/Tenm3/Ppp1r9a	41
GO:0072012	glomerulus vasculature development	7	1009	15	11176	5.16895	0.000161016	0.001987	0.0013841	Aqp1/Pdgfrb/Bmp4/Itgb3/Pdgfra/Pdgfb/Osr1	7
GO:2000353	positive regulation of endothelial cell apoptotic process	7	1009	15	11176	5.16895	0.000161016	0.001987	0.0013841	Plcg1/Foxo3/Thbs1/Bmp4/Cd248/Ecscr/Akr1c18	7
GO:0060993	kidney morphogenesis	16	1009	65	11176	2.72648	0.000160789	0.001987	0.0013841	Tgfb1/Vegfa/Hs2st1/Myc/Fat4/Eya1/Vangl2/Gdnf/Bmp4/Osr1/Hey1/Ahr/Grem1/Kif26b/Pax2/Sall1	16
GO:0006631	fatty acid metabolic process	38	1009	229	11176	1.83799	0.000163384	0.00201091	0.00140076	Mecr/Pam/Acadm/Acad11/Slc27a1/Elovl7/Pck2/Mid1ip1/Prkaa2/Cav1/Lpin1/Sphk1/Acot2/Per2/Ptgr2/Insig1/Irs1/Gpam/Acsbg1/Aig1/Fabp5/Sesn2/Cd74/Prkar2b/Ptgs2/Irs2/Faah/Abcd2/C3/Ptgs1/Trib3/Ppargc1a/Hao1/Pdpn/Edn1/Adh7/Ggt1/Akr1c18	38
GO:0060850	regulation of transcription involved in cell fate commitment	6	1009	11	11176	6.04163	0.000165609	0.00202233	0.00140871	Nr2f2/Rora/Cebpb/Chd5/Rorc/Nkx6-1	6
GO:0072224	metanephric glomerulus development	6	1009	11	11176	6.04163	0.000165609	0.00202233	0.00140871	Aqp1/Pdgfrb/Pdgfra/Pdgfb/Osr1/Pax2	6
GO:0048738	cardiac muscle tissue development	29	1009	158	11176	2.03299	0.000165218	0.00202233	0.00140871	Rbpj/Tgfb1/Acadm/Vegfa/Ncam1/Tbx3/Tgfb2/Fhod3/Tenm4/Nrg1/Wnt5a/Pdlim5/Pdgfrb/Bmp4/Rgs2/Col11a1/Kcnk2/Pdgfra/Meis1/Hey1/Tbx18/Tnnt2/Igf1/Edn1/Grem1/Adamts9/Chd7/Tbx20/Ttn	29
GO:0072132	mesenchyme morphogenesis	11	1009	35	11176	3.48113	0.000168177	0.00204834	0.00142683	Rbpj/Snai1/Tgfb2/Myc/Wnt5a/Osr1/Foxf1/Robo1/Hey1/Robo2/Tbx20	11
GO:0006820	anion transport	44	1009	279	11176	1.7468	0.000171994	0.00208939	0.00145543	Slc38a6/Atp9b/Slc6a8/Slc6a6/Atf4/Slc27a1/Mttp/Slc1a4/Nfkbie/Slc7a5/Slc3a2/Myc/Pqlc2/Per2/Pqlc1/Slc7a1/Prkcd/Cacna1a/Plin2/Cebpb/Bdkrb2/Mfsd2a/Slco4a1/Stk39/Kcnn4/Slc12a2/Thbs1/Irs2/Prelid2/Slc12a5/Rgs2/Slc25a29/Apoe/P2rx7/Slc6a9/Osr1/P2ry2/Edn1/Slco5a1/Slc1a7/Slco1a5/Slc7a11/Stc2/Slc16a9	44
GO:0072028	nephron morphogenesis	14	1009	53	11176	2.92582	0.000183403	0.00221076	0.00153997	Tgfb1/Vegfa/Hs2st1/Myc/Fat4/Eya1/Gdnf/Bmp4/Osr1/Hey1/Grem1/Kif26b/Pax2/Sall1	14
GO:0072088	nephron epithelium morphogenesis	14	1009	53	11176	2.92582	0.000183403	0.00221076	0.00153997	Tgfb1/Vegfa/Hs2st1/Myc/Fat4/Eya1/Gdnf/Bmp4/Osr1/Hey1/Grem1/Kif26b/Pax2/Sall1	14
GO:0045666	positive regulation of neuron differentiation	47	1009	305	11176	1.70684	0.000183204	0.00221076	0.00153997	Lpar1/Cx3cl1/Arhgef2/Itga3/Fzd4/Cd24a/Sh3glb1/Stau2/Grn/Fzd1/Vegfa/Plxnb1/Sphk1/Sgk1/Plxna2/Enc1/Dpysl3/Sema4d/Sema5a/Kalrn/Plxnd1/Neurl1a/Ptk2b/Bhlhb9/Tubb2b/Sox11/Nrg1/Wnt5a/Hgf/Lyn/Bmp4/Rgs2/Mmd/Apoe/Serpinf1/Cxcl12/Robo1/P2ry2/Epha4/Avil/Robo2/Vldlr/Tenm3/Ppp1r9a/Nkx6-1/Brinp3/Sall1	47
GO:0002761	regulation of myeloid leukocyte differentiation	18	1009	79	11176	2.52372	0.000185426	0.00222368	0.00154897	Jun/Tgfb1/Trib1/Csf1/Myc/Zbtb46/Fam213a/Fbn1/Cebpb/Zfp36l1/Cd74/Clec2d/Lyn/Itgb3/Ppargc1b/Mafb/Fstl3/Inpp4b	18
GO:0072330	monocarboxylic acid biosynthetic process	29	1009	159	11176	2.02021	0.000185069	0.00222368	0.00154897	Mecr/Elovl7/Mid1ip1/Ddit4/Prkaa2/Zbtb20/Sphk1/Myc/Per2/Insig1/Dhrs9/Fabp5/Bpgm/Asns/Cd74/Ptgs2/Nr1d1/Ldhb/Rdh10/Abcd2/Ptgs1/P2rx7/Trib3/Ppargc1a/Igf1/Edn1/Nr1h4/Cyp7b1/Akr1c18	29
GO:0042310	vasoconstriction	13	1009	47	11176	3.06366	0.000187519	0.00223162	0.0015545	Cx3cl1/Dock4/Cav1/Per2/Apln/Bdkrb2/Ptgs2/Adra1d/Ptgs1/Pdgfb/Ahr/Edn1/Cacna1c	13
GO:0060675	ureteric bud morphogenesis	13	1009	47	11176	3.06366	0.000187519	0.00223162	0.0015545	Tgfb1/Vegfa/Hs2st1/Myc/Fat4/Eya1/Gdnf/Bmp4/Hey1/Grem1/Kif26b/Pax2/Sall1	13
GO:1904063	negative regulation of cation transmembrane transport	13	1009	47	11176	3.06366	0.000187519	0.00223162	0.0015545	Tgfb1/Cav1/Tgfb2/Kcnh2/Ephb2/Gsto1/Dysf/Stk39/Gem/Rgs2/Osr1/Kcnab1/Mmp9	13
GO:0002053	positive regulation of mesenchymal cell proliferation	10	1009	30	11176	3.6921	0.000192537	0.00227423	0.00158418	Vegfa/Myc/Irs1/Prrx2/Wnt5a/Irs2/Gas1/Foxf1/Prrx1/Tbx18	10
GO:0030856	regulation of epithelial cell differentiation	20	1009	93	11176	2.382	0.000193045	0.00227423	0.00158418	Cav1/Id1/Vegfa/Tbx3/Tgfb2/Btg1/Fat4/Cebpb/Zfp36l1/Gdnf/Bmp4/Vdr/Serpine1/Osr1/Hey1/Mycl/Jag1/Xdh/Pax2/Sall1	20
GO:0071772	response to BMP	20	1009	93	11176	2.382	0.000193045	0.00227423	0.00158418	Rbpj/Itga3/Fzd1/Cav1/Id1/Fbn1/Runx2/Tcf7l2/Cyr61/Htra3/Sox11/Wnt5a/Bmp4/Bmper/Adamts7/Bmpr1b/Col2a1/Fstl3/Grem1/Adamts12	20
GO:0071773	cellular response to BMP stimulus	20	1009	93	11176	2.382	0.000193045	0.00227423	0.00158418	Rbpj/Itga3/Fzd1/Cav1/Id1/Fbn1/Runx2/Tcf7l2/Cyr61/Htra3/Sox11/Wnt5a/Bmp4/Bmper/Adamts7/Bmpr1b/Col2a1/Fstl3/Grem1/Adamts12	20
GO:0021952	central nervous system projection neuron axonogenesis	8	1009	20	11176	4.43053	0.000201391	0.00236659	0.00164852	Tsku/Mycbp2/Dclk1/Ephb2/Slit2/Cdh11/Epha4/Bhlhe22	8
GO:0035265	organ growth	26	1009	137	11176	2.10207	0.000203529	0.00238573	0.00166184	Rbpj/Ncam1/Tgfb2/Tcf7l2/Bnc2/Col6a3/Tenm4/Il7/Fgf7/Col12a1/Pdlim5/Thbs1/Pdgfrb/Rgs2/Kcnk2/Pdgfra/Meis1/Ahr/Igf1/Edn1/Cacna1c/Mmp13/Col27a1/Tbx20/Lepr/Ttn	26
GO:0048608	reproductive structure development	46	1009	298	11176	1.70977	0.000205372	0.00240131	0.0016727	Nr2f2/Rbpj/Tiparp/Snai1/Fzd4/Xist/Vegfa/Tnc/Tcf7/Tbx3/Tgfb2/Schip1/Inhba/Vash2/Tcf7l2/Foxo3/Peg10/Cebpb/Zfp36l1/Pcyt1b/Gjb3/Ptgs2/Cyr61/Wnt5a/Fgf7/Ptprn/Hs6st1/Bmp4/Rdh10/Serpinf1/Pdgfra/Serpine1/Pdgfb/Osr1/Gpr149/Hey1/Ahr/Vcam1/Id4/Bmpr1b/Igf1/Foxf2/Cyp7b1/Prdm1/Chd7/Serpinb6b	46
GO:0010714	positive regulation of collagen metabolic process	9	1009	25	11176	3.98747	0.000207309	0.0024119	0.00168008	Tgfb1/Ltbp1/Ctgf/Mkx/Pdgfrb/Bmp4/Ccl2/Serpine1/Pdgfb	9
GO:0021884	forebrain neuron development	9	1009	25	11176	3.98747	0.000207309	0.0024119	0.00168008	Atf5/Dclk2/Slit2/Tfap2a/Nrp2/Wnt5a/Rac3/Robo1/Robo2	9
GO:2000379	positive regulation of reactive oxygen species metabolic process	17	1009	73	11176	2.57942	0.000209842	0.00242929	0.00169219	Tgfb1/Tlr4/Ddah1/Prkcd/Foxo3/Zc3h12a/Ptgs2/Ptk2b/Itgb2/Thbs1/Pdgfrb/Ulbp1/Klf4/Clu/Pdgfb/Xdh/Akr1c18	17
GO:0034612	response to tumor necrosis factor	23	1009	115	11176	2.21526	0.000209333	0.00242929	0.00169219	Cx3cl1/Zfp36l2/Nfkbia/Cd14/Sphk1/Ccl25/Foxo3/Rora/Zc3h12a/Zfp36l1/Hist2h2be/Ptk2b/Tnfrsf21/Ccl20/Ccl2/Ccl7/Ccl9/Adamts7/Nr1h4/Adamts12/Ubd/Aim2/Ggt1	23
GO:0042110	T cell activation	45	1009	290	11176	1.71874	0.000212613	0.00245529	0.0017103	Dusp10/Prkdc/Cd24a/Tgfb1/Zfp36l2/Ctps/Cav1/Tcf7/Bcl10/Socs1/Gpam/Runx2/Dock8/Zfp608/Rora/Zc3h12a/Cebpb/Zfp36l1/Cd74/Nlrc3/Il7/Itgb2/Tnfrsf21/Fas/Ephb6/Bmp4/Ccl2/Pawr/P2rx7/Cxcl12/Nfkbid/Il12rb1/Il15/Vcam1/Mafb/Igf1/Rorc/Gpnmb/Nlrp3/Il2rg/Prdm1/Chd7/Apbb1ip/Lepr/Cdh26	45
GO:0031346	positive regulation of cell projection organization	49	1009	324	11176	1.67512	0.000213427	0.00245861	0.00171261	Lpar1/Cx3cl1/Itga3/Fzd4/Cd24a/Sh3glb1/Stau2/Grn/Fzd1/Vegfa/Plxnb1/Sphk1/Enpp2/Sgk1/Plxna2/Cdc42ep3/Enc1/Dpysl3/Aqp1/Sema4d/Sema5a/Cdc42ep2/Kalrn/Plxnd1/Neurl1a/Ptk2b/Bhlhb9/Tubb2b/Nrg1/Wnt5a/Hgf/Lyn/Bmp4/Rgs2/Apoe/Serpinf1/P2rx7/Cxcl12/Robo1/P2ry2/Nav3/Epha4/Avil/Robo2/Vldlr/Tenm3/Ppp1r9a/Prl2c2/Myo3b	49
GO:0035051	cardiocyte differentiation	22	1009	108	11176	2.25629	0.000216731	0.00249055	0.00173486	Rbpj/Tgfb1/Acadm/Vegfa/Tbx3/Tgfb2/Fhod3/Vangl2/Tenm4/Nrg1/Pdlim5/Pdgfrb/Bmp4/Rgs2/Pdgfra/Pdgfb/Vcam1/Igf1/Edn1/Jag1/Grem1/Ttn	22
GO:0045661	regulation of myoblast differentiation	11	1009	36	11176	3.38443	0.000222635	0.00254588	0.0017734	Tgfb1/Tbx3/Btg1/Zfp36l1/Ddit3/Map3k5/Mkx/Bmp4/Plcb1/Ccl9/Prl2c2	11
GO:1903524	positive regulation of blood circulation	11	1009	36	11176	3.38443	0.000222635	0.00254588	0.0017734	Ctgf/Cav1/Tgfb2/Apln/Ptgs2/Adra1d/Rgs2/Ptgs1/Rnf207/Pdgfb/Edn1	11
GO:0030326	embryonic limb morphogenesis	20	1009	94	11176	2.35666	0.000224823	0.00255839	0.00178212	Dync2h1/Tbc1d32/Tbx3/Tgfb2/Mbnl1/Runx2/Tfap2a/Prrx2/En1/Wnt5a/Bmp4/Rdh10/Gas1/Osr1/Prrx1/Grem1/Cacna1c/Chd7/Sall1/Sp8	20
GO:0035113	embryonic appendage morphogenesis	20	1009	94	11176	2.35666	0.000224823	0.00255839	0.00178212	Dync2h1/Tbc1d32/Tbx3/Tgfb2/Mbnl1/Runx2/Tfap2a/Prrx2/En1/Wnt5a/Bmp4/Rdh10/Gas1/Osr1/Prrx1/Grem1/Cacna1c/Chd7/Sall1/Sp8	20
GO:0048644	muscle organ morphogenesis	14	1009	54	11176	2.87164	0.000227328	0.00258062	0.0017976	Rbpj/Tgfb1/Fzd1/Tgfb2/Vangl2/Mylk/Wnt5a/Col11a1/Col3a1/Hey1/Tnnt2/Chd7/Tbx20/Ttn	14
GO:0002460	adaptive immune response based on somatic recombination of immune receptors built from immunoglobulin superfamily domains	29	1009	161	11176	1.99511	0.000231261	0.00261891	0.00182427	Cd24a/Tgfb1/C1ra/Il1r1/Swap70/Emp2/Arid5a/Vegfa/Bcl10/Prkcd/H2-T10/Rora/Zc3h12a/Cd74/Raet1e/Fas/Ephb6/C3/Ulbp1/P2rx7/Nfkbid/Il12rb1/C1s1/Rorc/Jag1/Il18rap/Nlrp3/Il13ra2/Il1rl1	29
GO:0010717	regulation of epithelial to mesenchymal transition	16	1009	67	11176	2.64509	0.000234765	0.00265216	0.00184744	Snai1/Tgfb1/Vegfa/Ldlrad4/Tgfb2/Phldb2/Tcf7l2/Vasn/Col1a1/Bmp4/Pawr/Bambi/Pdpn/Jag1/Grem1/Tbx20	16
GO:0032964	collagen biosynthetic process	12	1009	42	11176	3.16466	0.000235949	0.00265912	0.00185228	Col5a1/Tgfb1/Ltbp1/Ctgf/Col1a1/Mkx/Pdgfrb/Bmp4/Ccl2/Emilin1/Serpine1/Pdgfb	12
GO:0001505	regulation of neurotransmitter levels	34	1009	201	11176	1.87361	0.000244843	0.00275271	0.00191748	Tlr4/Ddah1/Cav1/Sphk1/Per2/Erc2/Cacna1a/Rora/Zc3h12a/Pfn2/Gdnf/Ptgs2/Ptk2b/Prkcg/Itgb2/Syn1/Rgs2/Ulbp1/Klf4/Clu/Pde1b/P2rx7/Slc6a9/P2ry2/Slc6a2/Gpm6b/Igf1/Gldc/Slc1a7/Slc7a11/Cacna1b/Ppp1r9a/Cd34/Tph2	34
GO:0010721	negative regulation of cell development	40	1009	250	11176	1.77221	0.000246097	0.00276019	0.00192268	Dusp10/Lpar1/Map2/Arhgef2/Rbpj/Cd24a/Tgfb1/Pmp22/Nr2f1/Cav1/Id1/Atf5/Fbn1/Dpysl3/Asap1/Foxo3/Ephb2/Epha7/Slit2/Sema4d/Sema5a/Sox11/Nrg1/Wnt5a/Rap1gap2/Bmp4/Rgs2/Apoe/Xylt1/Meis1/Col3a1/Hey1/Olfm1/Id4/Igf1/Jag1/Epha4/Postn/Nkx6-1/Thrb	40
GO:0001657	ureteric bud development	17	1009	74	11176	2.54456	0.000249923	0.00277646	0.00193402	Tgfb1/Vegfa/Hs2st1/Myc/Fat4/Eya1/Slit2/Gdnf/Bmp4/Bmper/Osr1/Hey1/Grem1/Robo2/Kif26b/Pax2/Sall1	17
GO:0001823	mesonephros development	17	1009	74	11176	2.54456	0.000249923	0.00277646	0.00193402	Tgfb1/Vegfa/Hs2st1/Myc/Fat4/Eya1/Slit2/Gdnf/Bmp4/Bmper/Osr1/Hey1/Grem1/Robo2/Kif26b/Pax2/Sall1	17
GO:0072163	mesonephric epithelium development	17	1009	74	11176	2.54456	0.000249923	0.00277646	0.00193402	Tgfb1/Vegfa/Hs2st1/Myc/Fat4/Eya1/Slit2/Gdnf/Bmp4/Bmper/Osr1/Hey1/Grem1/Robo2/Kif26b/Pax2/Sall1	17
GO:0072164	mesonephric tubule development	17	1009	74	11176	2.54456	0.000249923	0.00277646	0.00193402	Tgfb1/Vegfa/Hs2st1/Myc/Fat4/Eya1/Slit2/Gdnf/Bmp4/Bmper/Osr1/Hey1/Grem1/Robo2/Kif26b/Pax2/Sall1	17
GO:0061458	reproductive system development	46	1009	301	11176	1.69273	0.000259358	0.00287445	0.00200228	Nr2f2/Rbpj/Tiparp/Snai1/Fzd4/Xist/Vegfa/Tnc/Tcf7/Tbx3/Tgfb2/Schip1/Inhba/Vash2/Tcf7l2/Foxo3/Peg10/Cebpb/Zfp36l1/Pcyt1b/Gjb3/Ptgs2/Cyr61/Wnt5a/Fgf7/Ptprn/Hs6st1/Bmp4/Rdh10/Serpinf1/Pdgfra/Serpine1/Pdgfb/Osr1/Gpr149/Hey1/Ahr/Vcam1/Id4/Bmpr1b/Igf1/Foxf2/Cyp7b1/Prdm1/Chd7/Serpinb6b	46
GO:0019934	cGMP-mediated signaling	7	1009	16	11176	4.84589	0.000264022	0.00288512	0.00200971	Aqp1/Pde10a/Prkar2b/Pde2a/Ptk2b/Thbs1/Apoe	7
GO:0061437	renal system vasculature development	7	1009	16	11176	4.84589	0.000264022	0.00288512	0.00200971	Aqp1/Pdgfrb/Bmp4/Itgb3/Pdgfra/Pdgfb/Osr1	7
GO:0061440	kidney vasculature development	7	1009	16	11176	4.84589	0.000264022	0.00288512	0.00200971	Aqp1/Pdgfrb/Bmp4/Itgb3/Pdgfra/Pdgfb/Osr1	7
GO:0090190	positive regulation of branching involved in ureteric bud morphogenesis	7	1009	16	11176	4.84589	0.000264022	0.00288512	0.00200971	Tgfb1/Vegfa/Gdnf/Bmp4/Grem1/Pax2/Sall1	7
GO:0050906	detection of stimulus involved in sensory perception	10	1009	31	11176	3.573	0.000261452	0.00288512	0.00200971	Tlr4/Myc/Sema5a/Slc12a2/Col11a1/Pawr/Cxcl12/Ptprq/Igf1/Car6	10
GO:0048145	regulation of fibroblast proliferation	19	1009	88	11176	2.39148	0.000262192	0.00288512	0.00200971	Jun/Prkdc/Tgfb1/Sphk1/Myc/Fth1/Fosl2/Aqp1/Cd74/Nlrc3/Wnt5a/Pdgfrb/Itgb3/Pdgfra/Pawr/Serpine1/Pdgfb/Igf1/Mmp9	19
GO:0043405	regulation of MAP kinase activity	36	1009	218	11176	1.82912	0.000264993	0.00288898	0.0020124	Dusp10/Lpar1/Fzd4/Map3k6/Cd24a/Tgfb1/Trib1/Tlr4/Cav1/Vegfa/Prkcd/Ephb2/Gpr39/Vangl2/Cd74/Stk39/Map3k5/Ptk2b/Wnt5a/Hgf/Lyn/Thbs1/Pdgfrb/Bmp4/Dusp4/Rgs2/Apoe/P2rx7/Trib3/Pdgfb/Robo1/Trib2/Igf1/Edn1/Epha4/Map3k9	36
GO:0002250	adaptive immune response	35	1009	210	11176	1.84605	0.000267781	0.00291259	0.00202884	Dusp10/Cd24a/Tgfb1/C1ra/Il1r1/Swap70/Emp2/Arid5a/Vegfa/Bcl10/Prkcd/H2-T10/Rnf19b/Rora/Zc3h12a/Cd74/Raet1e/Ptk2b/Lyn/Tnfrsf21/Fas/Ephb6/C3/Ulbp1/P2rx7/Nfkbid/Il12rb1/C1s1/Rorc/Jag1/Il18rap/Nlrp3/Prdm1/Il13ra2/Il1rl1	35
GO:0071560	cellular response to transforming growth factor beta stimulus	28	1009	155	11176	2.00088	0.000280152	0.00303671	0.0021153	Jun/Itga3/Tgfb1/Zfp36l2/Ltbp1/Cav1/Ldlrad4/Tgfb2/Fbn1/Fut8/Peg10/Vasn/Zfp36l1/Gdnf/Htra3/Col4a2/Thbs1/Ccl2/Emilin1/Serpine1/Bambi/Ppargc1a/Col3a1/Nrep/Bmpr1b/Onecut2/Aspn/Akr1c18	28
GO:0052547	regulation of peptidase activity	38	1009	235	11176	1.79106	0.000280491	0.00303671	0.0021153	Bid/Cst3/Ctgf/Cav1/Vegfa/Bcl10/Myc/Anxa8/F3/Tfpi/Aqp1/Epha7/Herpud1/Ptgs2/Cyr61/Map3k5/Hgf/Lyn/Fas/Thbs1/Serpinf1/Pawr/Serpine1/Klf4/Renbp/Slpi/Robo1/Serpinb8/Igf1/Xdh/Epha4/Nlrp3/Mmp9/Serpinb6b/Aim2/Naip2/Nlrp2/Pax2	38
GO:0097553	calcium ion transmembrane import into cytosol	16	1009	68	11176	2.60619	0.000281717	0.00304294	0.00211964	Cx3cl1/Tgfb1/Plcg1/Tgfb2/Gsto1/Gpr39/Ddit3/Ptk2b/Cemip/Lyn/Itgb3/Pawr/P2rx7/Bdkrb1/Ank2/Chd7	16
GO:0046890	regulation of lipid biosynthetic process	22	1009	110	11176	2.21526	0.000285151	0.00307293	0.00214053	Snai1/Slc27a1/Mid1ip1/Zbtb20/Insig1/Gpam/Prkcd/Tcf7l2/Fabp5/Ptgs2/Cyr61/Nr1d1/Vdr/Abcd2/C3/Apoe/Trib3/Ppargc1a/Pdgfb/Igf1/Nr1h4/Akr1c18	22
GO:0010935	regulation of macrophage cytokine production	6	1009	12	11176	5.53816	0.000305944	0.0030905	0.00215277	Tgfb1/Tlr4/Tgfb2/Cd74/Wnt5a/Spon2	6
GO:0031290	retinal ganglion cell axon guidance	6	1009	12	11176	5.53816	0.000305944	0.0030905	0.00215277	Vegfa/Ephb2/Epha7/Slit2/Bmpr1b/Robo2	6
GO:0032060	bleb assembly	6	1009	12	11176	5.53816	0.000305944	0.0030905	0.00215277	Lpar1/Pmp22/Emp2/Prdx6/Mylk/P2rx7	6
GO:0034104	negative regulation of tissue remodeling	6	1009	12	11176	5.53816	0.000305944	0.0030905	0.00215277	Cd24a/Vegfa/Abr/P2rx7/Tnfrsf11b/Grem1	6
GO:0072111	cell proliferation involved in kidney development	6	1009	12	11176	5.53816	0.000305944	0.0030905	0.00215277	Myc/Pdgfrb/Bmp4/Itgb3/Pdgfb/Osr1	6
GO:0030224	monocyte differentiation	8	1009	21	11176	4.21955	0.000299743	0.0030905	0.00215277	Jun/Vegfa/Csf1/Myc/Zbtb46/Zfp36l1/Cd74/Bmp4	8
GO:0090218	positive regulation of lipid kinase activity	8	1009	21	11176	4.21955	0.000299743	0.0030905	0.00215277	Tgfb1/Sh3glb1/Irs1/Ptk2b/Lyn/Pdgfrb/Pdgfra/Pdgfb	8
GO:1903131	mononuclear cell differentiation	8	1009	21	11176	4.21955	0.000299743	0.0030905	0.00215277	Jun/Vegfa/Csf1/Myc/Zbtb46/Zfp36l1/Cd74/Bmp4	8
GO:0009948	anterior/posterior axis specification	9	1009	26	11176	3.83411	0.000291875	0.0030905	0.00215277	Pgap1/Tbx3/Hhex/Ddit3/Wnt5a/Bmp4/Hey1/Tbx18/Otx2	9
GO:0110111	negative regulation of animal organ morphogenesis	9	1009	26	11176	3.83411	0.000291875	0.0030905	0.00215277	Tgfb2/Wnt5a/Bmp4/Tnfrsf11b/Grem1/Aspn/Pax2/Thrb/Sall1	9
GO:0010464	regulation of mesenchymal cell proliferation	11	1009	37	11176	3.29296	0.000291284	0.0030905	0.00215277	Vegfa/Myc/Irs1/Prrx2/Wnt5a/Irs2/Bmp4/Gas1/Foxf1/Prrx1/Tbx18	11
GO:0032652	regulation of interleukin-1 production	12	1009	43	11176	3.09106	0.000300752	0.0030905	0.00215277	Cx3cl1/Tlr4/Sphk1/Zc3h12a/Nlrc3/Wnt5a/Ccl20/P2rx7/Nr1h4/Nlrp3/Aim2/Nlrp2	12
GO:0042116	macrophage activation	12	1009	43	11176	3.09106	0.000300752	0.0030905	0.00215277	Jun/Cx3cl1/Mfhas1/Tlr4/Rora/Dysf/Wnt5a/Thbs1/Ulbp1/Clu/Tlr7/Il1rl1	12
GO:0061035	regulation of cartilage development	12	1009	43	11176	3.09106	0.000300752	0.0030905	0.00215277	Tgfb1/Ctgf/Tgfb2/Runx2/Cyr61/Wnt5a/Bmp4/Maf/Adamts7/Grem1/Adamts12/Thrb	12
GO:0097756	negative regulation of blood vessel diameter	13	1009	49	11176	2.93861	0.000295314	0.0030905	0.00215277	Cx3cl1/Dock4/Cav1/Per2/Apln/Bdkrb2/Ptgs2/Adra1d/Ptgs1/Pdgfb/Ahr/Edn1/Cacna1c	13
GO:1903035	negative regulation of response to wounding	13	1009	49	11176	2.93861	0.000295314	0.0030905	0.00215277	Dusp10/Cd24a/Phldb2/Tfpi/Prkcd/Thbs1/Apoe/Pdgfra/Serpine1/Xylt1/Pdgfb/Epha4/Cd34	13
GO:0010595	positive regulation of endothelial cell migration	17	1009	75	11176	2.51063	0.000296491	0.0030905	0.00215277	Sparc/Tgfb1/Plcg1/Vegfa/Zc3h12a/Sema5a/Ptgs2/Ptk2b/Wnt5a/Thbs1/Bmp4/Itgb3/Vegfc/Pdgfb/Igf1/Prl2c2/Hdac9	17
GO:0046545	development of primary female sexual characteristics	17	1009	75	11176	2.51063	0.000296491	0.0030905	0.00215277	Tiparp/Fzd4/Lhfpl2/Vegfa/Schip1/Inhba/Foxo3/Cebpb/Pcyt1b/Fgf7/Ptprn/Bmp4/Pdgfra/Serpine1/Gpr149/Ahr/Bmpr1b	17
GO:0014812	muscle cell migration	18	1009	82	11176	2.43139	0.000304114	0.0030905	0.00215277	Lpar1/Rbpj/Trib1/Dock4/Nov/Myc/F3/Slit2/Kalrn/Pdgfrb/Itgb3/Serpine1/Ppargc1a/Pdgfb/P2ry2/Igf1/Postn/Megf10	18
GO:0048593	camera-type eye morphogenesis	18	1009	82	11176	2.43139	0.000304114	0.0030905	0.00215277	Tsku/Vegfa/Mfn2/Ephb2/Aqp1/Tfap2a/Sox11/Bcar3/Bmp4/Meis1/Tspan12/Aqp5/Jag1/Foxf2/Tenm3/Pax2/Thrb/Bhlhe22	18
GO:1903169	regulation of calcium ion transmembrane transport	18	1009	82	11176	2.43139	0.000304114	0.0030905	0.00215277	Cx3cl1/Tgfb1/Plcg1/Tgfb2/Cacna1a/Gsto1/Dysf/Gpr39/Gem/Ptk2b/Cemip/Lyn/Bmp4/Itgb3/Bdkrb1/Ank2/Cacnb2/Chd7	18
GO:0048144	fibroblast proliferation	19	1009	89	11176	2.36461	0.000305706	0.0030905	0.00215277	Jun/Prkdc/Tgfb1/Sphk1/Myc/Fth1/Fosl2/Aqp1/Cd74/Nlrc3/Wnt5a/Pdgfrb/Itgb3/Pdgfra/Pawr/Serpine1/Pdgfb/Igf1/Mmp9	19
GO:0006813	potassium ion transport	20	1009	96	11176	2.30757	0.000302395	0.0030905	0.00215277	Wwp2/Atf4/Cav1/Kcnd1/Kcnh2/Aqp1/Fhl1/Kcnab2/Stk39/Ptk2b/Kcnn4/Slc12a2/Neto2/Slc12a5/Kcnk2/Slc24a3/Rnf207/Plcb4/Ank2/Kcnab1	20
GO:0022612	gland morphogenesis	21	1009	103	11176	2.25828	0.000295233	0.0030905	0.00215277	Tgfb1/Cav1/Tnc/Tbx3/Csf1/Ntn4/Slit2/Cebpb/Plxnd1/Wnt5a/Hgf/Fgf7/Slc12a2/Bmp4/Vdr/Areg/Pdgfb/Robo1/Id4/Igf1/Cyp7b1	21
GO:1903034	regulation of response to wounding	21	1009	103	11176	2.25828	0.000295233	0.0030905	0.00215277	Dusp10/Cd24a/Tlr4/Cav1/Phldb2/Tfpi/Prkcd/Mylk/Lyn/Thbs1/Ccl2/Apoe/Pdgfra/Serpine1/Klf4/Xylt1/Pdgfb/Pdpn/Epha4/Hpse/Cd34	21
GO:0030324	lung development	26	1009	140	11176	2.05703	0.00029129	0.0030905	0.00215277	Sparc/Mmp14/Rbpj/Itga3/Ctgf/Id1/Vegfa/Tns3/Tnc/Eya1/Hhex/Vangl2/Sox11/Wnt5a/Fgf7/Hs6st1/Pdgfrb/Bmp4/Rdh10/Pdgfra/Foxf1/Pdpn/Igf1/Slc7a11/Thrb/Dppa2	26
GO:0070588	calcium ion transmembrane transport	26	1009	140	11176	2.05703	0.00029129	0.0030905	0.00215277	Cx3cl1/Tgfb1/Plcg1/Tgfb2/Cacna1a/Gsto1/Dysf/Gpr39/Ddit3/Catsper2/Gem/Ptk2b/Cemip/Lyn/Bmp4/Itgb3/Pawr/Slc24a3/P2rx7/Bdkrb1/Ank2/Trpv3/Cacnb2/Cacna1c/Chd7/Cacna1b	26
GO:0014706	striated muscle tissue development	43	1009	277	11176	1.71943	0.000288939	0.0030905	0.00215277	Nr2f2/Rbpj/Tgfb1/Acadm/Pmp22/Cav1/Vegfa/Ncam1/Tbx3/Tgfb2/Tsc22d3/Myc/Svil/Mbnl1/Fhod3/Tcf7l2/Eya1/Dysf/Tenm4/Sox11/Nrg1/Wnt5a/Pdlim5/Pdgfrb/Bmp4/Rgs2/Col11a1/Kcnk2/Pdgfra/Meis1/Hey1/Tbx18/Tnnt2/Hlf/Igf1/Edn1/Grem1/Megf10/Adamts9/Chd7/Tbx20/Ttn/Hdac9	43
GO:0030162	regulation of proteolysis	65	1009	469	11176	1.5351	0.000290008	0.0030905	0.00215277	Rhbdf1/Bid/Mmp14/Cst3/Bbs7/Trib1/Rhbdd1/Dnajb2/Ctgf/Otud4/Cav1/Psmd10/Vegfa/Bcl10/Myc/Tnip1/Anxa8/Prkacb/F3/Tfpi/Rnf19b/Aqp1/Zc3h12a/Ldlrad3/Epha7/Herpud1/Tnfrsf1b/Ptgs2/Cyr61/Sh3d19/Map3k5/Ptk2b/Rchy1/Hgf/Prkcg/Lyn/Fas/Thbs1/C3/Apoe/Serpinf1/Pawr/Serpine1/Klf4/Clu/Gas1/Trib3/Chac1/Renbp/Slpi/Robo1/Trib2/Serpinb8/Igf1/Ecscr/Xdh/Epha4/Nlrp3/Mmp9/Serpinb6b/Aim2/Naip2/Gm10696/Nlrp2/Pax2	65
GO:0051209	release of sequestered calcium ion into cytosol	15	1009	62	11176	2.67975	0.000313421	0.00315241	0.0021959	Cx3cl1/Tgfb1/Plcg1/Tgfb2/Gsto1/Gpr39/Ddit3/Ptk2b/Cemip/Lyn/Itgb3/P2rx7/Bdkrb1/Ank2/Chd7	15
GO:0070555	response to interleukin-1	15	1009	62	11176	2.67975	0.000313421	0.00315241	0.0021959	Cx3cl1/Il1r1/Otud4/Ccl25/Rora/Zc3h12a/Cebpb/Ccl20/Ccl2/Serpine1/Plcb1/Ccl7/Ccl9/Adamts7/Adamts12	15
GO:0050768	negative regulation of neurogenesis	36	1009	220	11176	1.81249	0.000317804	0.00318963	0.00222183	Dusp10/Lpar1/Map2/Arhgef2/Rbpj/Cd24a/Tgfb1/Pmp22/Nr2f1/Cav1/Id1/Atf5/Dpysl3/Asap1/Foxo3/Ephb2/Epha7/Slit2/Sema4d/Sema5a/Sox11/Nrg1/Wnt5a/Rap1gap2/Bmp4/Apoe/Xylt1/Meis1/Col3a1/Hey1/Olfm1/Id4/Jag1/Epha4/Nkx6-1/Thrb	36
GO:0044283	small molecule biosynthetic process	59	1009	417	11176	1.56715	0.000318975	0.00319453	0.00222524	Mecr/Qdpr/Snai1/Tgfb1/Acadm/Plcg1/Atf4/Mgst3/Gamt/Elovl7/Pck2/Mid1ip1/Mgst2/Ddit4/Prkaa2/Ctps/Pgd/Zbtb20/Sphk1/Myc/Per2/Cyp51/Insig1/Psat1/Dhrs9/Tcf7l2/Adi1/Gsto1/Fabp5/Bpgm/Asns/Aldh18a1/Sesn2/Cd74/Adal/Ptgs2/Pde2a/Ptk2b/Nt5e/Nr1d1/Ldhb/Upp1/Vdr/Rdh10/Abcd2/Apoe/Ptgs1/P2rx7/Trib3/Ppargc1a/Pdgfb/Igf1/Edn1/Nr1h4/Cyp7b1/Chst15/Ggt1/Akr1c18/Lepr	59
GO:0001101	response to acid chemical	30	1009	172	11176	1.93192	0.000324681	0.00323781	0.00225539	Lars/Rragb/Tlr4/Prkaa2/Vegfa/Socs1/Aqp1/Zc3h12a/Cebpb/Col1a1/Eno1/Col16a1/Sesn2/Neurl1a/Ptk2b/Lyn/Col4a1/Pdgfra/Klf4/Plcb1/Col3a1/Lrp11/Pdgfb/Osr1/Nr1h4/Col4a6/Akr1c18/Mmp3/Brinp3/Pax2	30
GO:0045088	regulation of innate immune response	30	1009	172	11176	1.93192	0.000324681	0.00323781	0.00225539	Dusp10/Prkdc/Gpatch3/Mfhas1/Tlr4/Plscr1/Nfkbia/Otud4/Cd14/Cav1/Bcl10/Lrrc14/Tnip1/Socs1/Cd74/Nlrc3/Raet1e/Clec2d/Wnt5a/Lyn/Nr1d1/Ptgs2os/Ulbp1/Il18rap/Nr1h4/Tlr7/Tnip3/Aim2/Slamf8/Cadm1	30
GO:0007160	cell-matrix adhesion	26	1009	141	11176	2.04244	0.000327208	0.00325213	0.00226536	Mmp14/Emp2/Ctgf/Vegfa/Csf1/Ccl25/Enpp2/Phldb2/Col16a1/Ptk2b/Itgb2/Thbs1/Emilin1/Itgb3/Serpine1/Vegfc/Col3a1/Vcam1/Gpm6b/Jag1/Onecut2/Grem1/Adamts12/Postn/Adamts9/Hpse	26
GO:0048511	rhythmic process	31	1009	180	11176	1.90759	0.000327507	0.00325213	0.00226536	Prkdc/Arntl2/Fzd4/Atf4/Fbxl3/Mttp/Prkaa2/Id1/Enpp2/Schip1/Per2/Atf5/Inhba/Klf9/Foxo3/Rora/Prkcg/Nr1d1/Ptprn/Fas/Pdgfra/Ppargc1a/Gpr149/Ahr/Id4/Bmpr1b/Hlf/Igf1/Rorc/Cyp7b1/Lepr	31
GO:0051963	regulation of synapse assembly	14	1009	56	11176	2.76908	0.000342815	0.00339692	0.00236622	Stau2/Fzd1/Flrt2/Tpbg/Ephb2/Epha7/Bhlhb9/Wnt5a/Pdlim5/Thbs2/Amigo2/Ntng2/Ppp1r9a/Cbln1	14
GO:0048706	embryonic skeletal system development	20	1009	97	11176	2.28378	0.000349286	0.00345372	0.00240579	Mmp14/Ext1/Tgfb2/Runx2/Eya1/Col1a1/Tfap2a/Prrx2/Sox11/Wnt5a/Bmp4/Rdh10/Col11a1/Pdgfra/Xylt1/Gas1/Osr1/Prrx1/Col2a1/Etl4	20
GO:0001952	regulation of cell-matrix adhesion	18	1009	83	11176	2.40209	0.0003562	0.00351465	0.00244823	Mmp14/Emp2/Vegfa/Csf1/Ccl25/Enpp2/Phldb2/Col16a1/Ptk2b/Thbs1/Itgb3/Serpine1/Vegfc/Gpm6b/Jag1/Onecut2/Grem1/Postn	18
GO:0051961	negative regulation of nervous system development	38	1009	238	11176	1.76849	0.000363491	0.00357905	0.00249308	Dusp10/Lpar1/Map2/Arhgef2/Rbpj/Cd24a/Tgfb1/Pmp22/Nr2f1/Cav1/Id1/Atf5/Prkacb/Dpysl3/Asap1/Foxo3/Ephb2/Epha7/Slit2/Sema4d/Sema5a/Sox11/Nrg1/Wnt5a/Tnfrsf21/Rap1gap2/Bmp4/Apoe/Xylt1/Meis1/Col3a1/Hey1/Olfm1/Id4/Jag1/Epha4/Nkx6-1/Thrb	38
GO:0030323	respiratory tube development	26	1009	142	11176	2.02806	0.000366978	0.00360579	0.00251171	Sparc/Mmp14/Rbpj/Itga3/Ctgf/Id1/Vegfa/Tns3/Tnc/Eya1/Hhex/Vangl2/Sox11/Wnt5a/Fgf7/Hs6st1/Pdgfrb/Bmp4/Rdh10/Pdgfra/Foxf1/Pdpn/Igf1/Slc7a11/Thrb/Dppa2	26
GO:0030593	neutrophil chemotaxis	12	1009	44	11176	3.02081	0.000380032	0.00371843	0.00259018	Cx3cl1/Ccl25/Slit2/Dysf/Cd74/Itgb2/Ccl20/Ccl2/Ppbp/Ccl7/Ccl9/Edn1	12
GO:0070509	calcium ion import	12	1009	44	11176	3.02081	0.000380032	0.00371843	0.00259018	Cacna1i/Cacna1a/Dysf/Pdgfrb/Pawr/Serpine1/Cxcl12/Pdgfb/Trpv3/Cacnb2/Cacna1c/Cacna1b	12
GO:0007595	lactation	9	1009	27	11176	3.6921	0.000403071	0.00392742	0.00273575	Cav1/Vegfa/Kalrn/Neurl1a/Vdr/Xdh/Prl2c5/Prl2c3/Prl2c2	9
GO:1905517	macrophage migration	9	1009	27	11176	3.6921	0.000403071	0.00392742	0.00273575	Cx3cl1/Mmp14/Csf1/Ptk2b/Thbs1/Ccl2/Emilin1/Mtus1/Slamf8	9
GO:0003272	endocardial cushion formation	7	1009	17	11176	4.56083	0.000414035	0.00396001	0.00275845	Rbpj/Snai1/Tgfb2/Robo1/Hey1/Robo2/Tbx20	7
GO:0010758	regulation of macrophage chemotaxis	7	1009	17	11176	4.56083	0.000414035	0.00396001	0.00275845	Cx3cl1/Csf1/Ptk2b/Thbs1/Ccl2/Mtus1/Slamf8	7
GO:0016339	calcium-dependent cell-cell adhesion via plasma membrane cell adhesion molecules	7	1009	17	11176	4.56083	0.000414035	0.00396001	0.00275845	Kifap3/Pcdh18/Cdh11/Pcdhb16/Pcdh1/Cdh26/Cdh22	7
GO:0061213	positive regulation of mesonephros development	7	1009	17	11176	4.56083	0.000414035	0.00396001	0.00275845	Tgfb1/Vegfa/Gdnf/Bmp4/Grem1/Pax2/Sall1	7
GO:0070230	positive regulation of lymphocyte apoptotic process	7	1009	17	11176	4.56083	0.000414035	0.00396001	0.00275845	Cd24a/Tgfb2/Myc/Wnt5a/Fas/P2rx7/Nfkbid	7
GO:0072538	T-helper 17 type immune response	7	1009	17	11176	4.56083	0.000414035	0.00396001	0.00275845	Tgfb1/Arid5a/Rora/Zc3h12a/Nfkbid/Rorc/Nlrp3	7
GO:0090189	regulation of branching involved in ureteric bud morphogenesis	7	1009	17	11176	4.56083	0.000414035	0.00396001	0.00275845	Tgfb1/Vegfa/Gdnf/Bmp4/Grem1/Pax2/Sall1	7
GO:0045667	regulation of osteoblast differentiation	19	1009	91	11176	2.31264	0.000411928	0.00396001	0.00275845	Ifi204/Id1/Vegfa/Runx2/Cebpb/Sema4d/Cyr61/Sox11/Bmp4/Tmem119/Areg/Smoc1/Hey1/Id4/Bmpr1b/Igf1/Jag1/Gdpd2/Grem1	19
GO:0033674	positive regulation of kinase activity	49	1009	333	11176	1.62985	0.000410126	0.00396001	0.00275845	Lpar1/Fzd4/Map3k6/Cd24a/Tgfb1/Sh3glb1/Ccnd2/Slc27a1/Tlr4/Emp2/Psmd10/Vegfa/Nedd9/Tgfb2/Csf1/Irs1/Socs1/Prkcd/Gpr39/Vangl2/Cd74/Neurl1a/Stk39/Cyr61/Map3k5/Ptk2b/Nrg1/Wnt5a/Hgf/Cemip/Lyn/Thbs1/Pdgfrb/Bmp4/Mmd/Itgb3/Pdgfra/Clu/P2rx7/Lmo4/Pdgfb/Robo1/Igf1/Edn1/Grem1/Epha4/Vldlr/Ppp1r9a/Map3k9	49
GO:1901568	fatty acid derivative metabolic process	14	1009	57	11176	2.7205	0.000417295	0.00398304	0.0027745	Mgst3/Tlr4/Mgst2/Sphk1/Ptgr2/Fabp5/Far2/Cd74/Ptgs2/Ptgs1/Pdpn/Edn1/Ggt1/Akr1c18	14
GO:0007389	pattern specification process	43	1009	282	11176	1.68894	0.000427192	0.0040692	0.00283451	Cc2d2a/Prkdc/Nr2f2/Dync2h1/Rbpj/Snai1/Tbc1d32/Pgap1/Nr2f1/Tbx3/Plxna2/Prkacb/Eya1/Hhex/Ddit3/Vangl2/Tfap2a/Mllt3/Gdnf/En1/Nrp2/Wnt5a/Bmp4/Gas1/Otx1/Osr1/Foxf1/Robo1/Hey1/Tbx18/Mafb/Bmpr1b/Edn1/Grem1/Robo2/Nkx6-1/Meox1/Tbx20/Ttn/Otx2/Pax2/Sp8/Bhlhe22	43
GO:0060541	respiratory system development	28	1009	159	11176	1.95055	0.000431591	0.00409442	0.00285208	Sparc/Mmp14/Rbpj/Itga3/Ctgf/Id1/Vegfa/Tns3/Tnc/Eya1/Hhex/Vangl2/Sox11/Wnt5a/Fgf7/Hs6st1/Pdgfrb/Bmp4/Rdh10/Pdgfra/Foxf1/Pdpn/Igf1/Slc7a11/Fendrr/Chd7/Thrb/Dppa2	28
GO:0071559	response to transforming growth factor beta	28	1009	159	11176	1.95055	0.000431591	0.00409442	0.00285208	Jun/Itga3/Tgfb1/Zfp36l2/Ltbp1/Cav1/Ldlrad4/Tgfb2/Fbn1/Fut8/Peg10/Vasn/Zfp36l1/Gdnf/Htra3/Col4a2/Thbs1/Ccl2/Emilin1/Serpine1/Bambi/Ppargc1a/Col3a1/Nrep/Bmpr1b/Onecut2/Aspn/Akr1c18	28
GO:0014910	regulation of smooth muscle cell migration	15	1009	64	11176	2.59601	0.000452777	0.00427806	0.00298	Lpar1/Rbpj/Trib1/Dock4/Myc/F3/Slit2/Pdgfrb/Itgb3/Serpine1/Ppargc1a/Pdgfb/P2ry2/Igf1/Postn	15
GO:0051283	negative regulation of sequestering of calcium ion	15	1009	64	11176	2.59601	0.000452777	0.00427806	0.00298	Cx3cl1/Tgfb1/Plcg1/Tgfb2/Gsto1/Gpr39/Ddit3/Ptk2b/Cemip/Lyn/Itgb3/P2rx7/Bdkrb1/Ank2/Chd7	15
GO:0045123	cellular extravasation	10	1009	33	11176	3.35646	0.000461826	0.00435133	0.00303104	Cx3cl1/Il1r1/Abr/Ccl25/Itgb2/Ccl2/Pawr/Plcb1/Cxcl12/Vcam1	10
GO:0071356	cellular response to tumor necrosis factor	20	1009	99	11176	2.23764	0.000462393	0.00435133	0.00303104	Cx3cl1/Zfp36l2/Nfkbia/Sphk1/Ccl25/Foxo3/Rora/Zc3h12a/Zfp36l1/Hist2h2be/Ptk2b/Tnfrsf21/Ccl20/Ccl2/Ccl7/Ccl9/Adamts7/Nr1h4/Adamts12/Aim2	20
GO:0052548	regulation of endopeptidase activity	34	1009	208	11176	1.81055	0.000470202	0.00441593	0.00307604	Bid/Ctgf/Vegfa/Bcl10/Myc/Anxa8/F3/Aqp1/Epha7/Herpud1/Ptgs2/Cyr61/Map3k5/Hgf/Lyn/Fas/Thbs1/Serpinf1/Pawr/Serpine1/Klf4/Renbp/Robo1/Serpinb8/Igf1/Xdh/Epha4/Nlrp3/Mmp9/Serpinb6b/Aim2/Naip2/Nlrp2/Pax2	34
GO:0045428	regulation of nitric oxide biosynthetic process	12	1009	45	11176	2.95368	0.000476272	0.00446397	0.00310951	Tlr4/Ddah1/Cav1/Zc3h12a/Ptgs2/Ptk2b/Itgb2/Ulbp1/Klf4/Clu/Igf1/Cd34	12
GO:0061041	regulation of wound healing	17	1009	78	11176	2.41407	0.000484051	0.00452781	0.00315397	Dusp10/Tlr4/Cav1/Phldb2/Tfpi/Prkcd/Mylk/Lyn/Thbs1/Ccl2/Apoe/Pdgfra/Serpine1/Pdgfb/Pdpn/Hpse/Cd34	17
GO:1901617	organic hydroxy compound biosynthetic process	23	1009	122	11176	2.08816	0.00051159	0.00477586	0.00332676	Qdpr/Snai1/Cyb5r1/Plcg1/Pck2/Sqle/Prkaa2/Sphk1/Tgfb2/Per2/Cyp51/Insig1/Ptk2b/Wnt5a/Nr1d1/Ldhb/Vdr/Apoe/Nr1h4/Cyp7b1/Slc7a11/Akr1c18/Tph2	23
GO:0061430	bone trabecula morphogenesis	6	1009	13	11176	5.11214	0.000524904	0.00488067	0.00339977	Vegfa/Plxnb1/Sema4d/Col1a1/Ppargc1b/Grem1	6
GO:0072077	renal vesicle morphogenesis	6	1009	13	11176	5.11214	0.000524904	0.00488067	0.00339977	Gdnf/Bmp4/Grem1/Kif26b/Pax2/Sall1	6
GO:0098662	inorganic cation transmembrane transport	45	1009	302	11176	1.65044	0.000529485	0.0049135	0.00342263	Cx3cl1/Wwp2/Tgfb1/Plcg1/Cav1/Atp6v0e2/Tgfb2/Kcnd1/Steap3/Kcnh2/Cacna1a/Gsto1/Slc31a2/Dysf/Fhl1/Gpr39/Ddit3/Catsper2/Kcnab2/Stk39/Gem/Ptk2b/Kcnn4/Cemip/Lyn/Slc12a2/Neto2/Bmp4/Slc12a5/Itgb3/Kcnk2/Pawr/Slc24a3/Rnf207/P2rx7/Plcb1/Osr1/Bdkrb1/Ank2/Trpv3/Cacnb2/Kcnab1/Cacna1c/Chd7/Cacna1b	45
GO:0019932	second-messenger-mediated signaling	31	1009	185	11176	1.85603	0.000533775	0.00494349	0.00344353	Mt1/Lpar1/Cd24a/Plcg1/Vegfa/Ncam1/Sphk1/Ackr3/Gsto1/Aqp1/Pde10a/Prkar2b/Adra1d/Pde2a/Ptk2b/Efcab11/Nrg1/Ccl20/Thbs1/Rgs2/Apoe/Ncald/Ank2/Ahr/Vcam1/Igf1/Edn1/Pde3b/Ppp1r9a/3425401B19Rik/Gucy1a2	31
GO:0050708	regulation of protein secretion	41	1009	268	11176	1.69451	0.000537801	0.00497094	0.00346265	Rhbdf1/Cx3cl1/Pam/Tgfb1/Pck2/Tlr4/Cd14/Arid5a/Nov/Tgfb2/Per2/Irs1/Socs1/Gpam/Tcf7l2/Zc3h12a/Gpr39/Kcnn4/Wnt5a/Lyn/Nr1d1/Tnfrsf21/Irs2/Hcar2/Vegfc/P2rx7/Tnfrsf9/Igf1/Nr1h4/Nlrp3/Postn/Mmp13/Aim2/Pde3b/Nkx6-1/Nlrp2/Lepr/Il1rl1/Cd34/Cadm1/Ttn	41
GO:0051208	sequestering of calcium ion	15	1009	65	11176	2.55607	0.000540373	0.00497505	0.00346551	Cx3cl1/Tgfb1/Plcg1/Tgfb2/Gsto1/Gpr39/Ddit3/Ptk2b/Cemip/Lyn/Itgb3/P2rx7/Bdkrb1/Ank2/Chd7	15
GO:0051282	regulation of sequestering of calcium ion	15	1009	65	11176	2.55607	0.000540373	0.00497505	0.00346551	Cx3cl1/Tgfb1/Plcg1/Tgfb2/Gsto1/Gpr39/Ddit3/Ptk2b/Cemip/Lyn/Itgb3/P2rx7/Bdkrb1/Ank2/Chd7	15

## Sheet: c, KO_clueGO
GOID	GOTerm	Term PValue	Term PValue Corrected with Bonferroni step down	Group PValue	Group PValue Corrected with Bonferroni step down	GOLevels	GOGroups	% Associated Genes	Nr. Genes	Associated Genes Found
GO:0051607	defense response to virus	6.28128e-14	8.80636e-11	6.10822e-13	1.16056e-11	[3, 4, 5, 6]	Group19	14.0741	38	[Bst2, Ccl5, Cgas, Ddx60, Dhx58, F2rl1, Gm13288, Htra1, Ifih1, Ifit1, Ifit3, Ifit3b, Ifnlr1, Irf7, Isg15, Mme, Mx2, Nlrc5, Oas1a, Oas1b, Oas1c, Oas1g, Oas2, Oas3, Oasl1, Oasl2, Pag1, Rsad2, Rtp4, Tmem173, Trim12c, Trim25, Trim34a, Trim6, Unc13d, Unc93b1, Zc3hav1, Zcchc3]
GO:0051239	regulation of multicellular organismal process	1.3048e-13	1.82802e-10	1.38035e-13	2.76069e-12	[2, 3]	Group17	5.55236	193	[Aatk, Abhd6, Acacb, Acot11, Acpp, Acsl6, Adam8, Adgrb2, Adgre5, Adgrg1, Anpep, Arc, Arhgef15, Arhgef9, Atp2b4, Bst2, Btn1a1, Btn2a2, Cacna1g, Camk1d, Ccl5, Cd1d1, Cd59a, Cdkn1c, Celsr1, Cftr, Cgas, Chd3, Chrd, Coro2b, Creb3l1, Crlf2, Cspg4, Cth, Ctsh, Cyp2j6, Cyp4v3, Ddx60, Decr1, Dhx58, Dmpk, Efna2, Egr1, Ehd3, Ell3, Eng, Enpp1, Epor, Erbb3, Esr1, F11r, F2rl1, Fez1, Fgf10, Flt4, Fos, Foxc1, Fox…
GO:0009615	response to virus	5.04667e-13	7.06534e-10	6.10822e-13	1.16056e-11	[3, 5]	Group19	12.1387	42	[Bst2, Ccl5, Cgas, Ddx60, Dhx58, F2rl1, Gm13288, Hspb1, Htra1, Ifih1, Ifit1, Ifit3, Ifit3b, Ifnlr1, Irak3, Irf7, Irgm2, Isg15, Lcn2, Mme, Mx2, Nlrc5, Oas1a, Oas1b, Oas1c, Oas1g, Oas2, Oas3, Oasl1, Oasl2, Pag1, Rsad2, Rtp4, Tmem173, Trim12c, Trim25, Trim34a, Trim6, Unc13d, Unc93b1, Zc3hav1, Zcchc3]
GO:0048731	system development	1.5277e-12	2.13725e-09	5.03701e-11	7.55552e-10	[3, 4]	Group18	4.94113	256	[Aatk, Acacb, Acsl6, Adam8, Add2, Adgrb2, Adgre5, Adgrf5, Adgrg1, Adgrg6, Ago4, Alcam, Aldh5a1, Aloxe3, Angptl4, Ano1, Anpep, Aph1c, Arc, Arhgef15, Arhgef5, Arhgef9, Ass1, Atp2b4, Bik, Birc3, Btn2a2, Camk1d, Casp7, Cbx7, Ccl5, Cd1d1, Cd59a, Cdhr1, Cdkn1c, Celsr1, Celsr2, Cftr, Chd3, Chrd, Ckb, Clmn, Clmp, Col1a2, Creb3l1, Cryab, Csgalnact1, Cspg4, Cth, Ctsh, Dhtkd1, Disp1, Dlc1, Dnaaf3, Eda, Efhc…
GO:0009952	anterior/posterior pattern specification	1.89869e-11	2.65437e-08	1.48455e-11	2.52374e-10	[4, 5, 6]	Group15	13.1474	33	[Arc, Celsr1, Celsr2, Foxc1, Hes1, Hnf1b, Hoxa10, Hoxa11, Hoxa3, Hoxa7, Hoxa9, Hoxb2, Hoxb3, Hoxb4, Hoxb6, Hoxb7, Hoxb8, Hoxb9, Hoxc10, Hoxc11, Hoxc13, Hoxc4, Hoxc5, Hoxc6, Hoxc8, Hoxc9, Notch1, Nrarp, Pax1, Psen2, Slc9a3r2, Tbx1, Tshz1]
GO:0007275	multicellular organism development	8.91152e-11	1.24494e-07	5.03701e-11	7.55552e-10	[2, 3]	Group18	4.70219	270	[Aatk, Acacb, Acsl6, Adam8, Add2, Adgrb2, Adgre5, Adgrf5, Adgrg1, Adgrg6, Aff3, Ago4, Alcam, Aldh5a1, Aloxe3, Angptl4, Ano1, Anpep, Apc2, Aph1c, Arc, Arhgef15, Arhgef5, Arhgef9, Asph, Ass1, Atp2b4, Bik, Birc3, Btn2a2, Camk1d, Casp7, Cbx7, Ccl5, Cd1d1, Cd59a, Cdhr1, Cdkn1c, Celsr1, Celsr2, Cftr, Cgas, Chd3, Chmp4c, Chrd, Ckb, Clmn, Clmp, Col1a2, Colec11, Creb3l1, Cryab, Csgalnact1, Cspg4, Cth, Cts…
GO:0035239	tube morphogenesis	2.90335e-10	4.05308e-07	1.48455e-11	2.52374e-10	[3, 4, 5]	Group15	7.26916	74	[Adam8, Adgrb2, Adgrf5, Adgrg1, Angptl4, Anpep, Arhgef5, Ccl5, Cd59a, Celsr1, Chd3, Creb3l1, Cspg4, Ctsh, Dlc1, Eda, Egfl7, Eng, Epor, Esr1, Fgf10, Flt4, Foxc1, Gata6, Hes1, Hnf1b, Hoxa11, Hoxa3, Hoxa7, Hoxb13, Hoxb3, Hoxb7, Hspb1, Jmjd8, Lama5, Lgals3, Lox, Loxl2, Mcam, Mr1, Notch1, Notch3, Npnt, Nrarp, Pgf, Plau, Pparg, Prickle1, Prickle3, Prkd1, Ptk7, Ramp3, Reck, Ret, Rspo3, S100a1, Sash1, Se…
GO:0051707	response to other organism	3.03795e-10	4.23794e-07	6.10822e-13	1.16056e-11	[2, 4]	Group19	6.79688	87	[Abca1, Ass1, Baiap2l1, Bst2, Ccdc80, Ccl5, Cgas, Chd3, Cmpk2, Colec11, Cxcl16, Ddx60, Dhx58, F2rl1, Fgf10, Fos, Gm10093, Gm13288, Gsdmd, H2-D1, H2-K1, H2-T23, Hck, Herc6, Hspb1, Htra1, Ifi205, Ifi44, Ifih1, Ifit1, Ifit3, Ifit3b, Ifnlr1, Irak3, Irf7, Irgm2, Isg15, Lbp, Lcn2, Mme, Mr1, Mx2, Nexn, Nlrc5, Nod1, Notch1, Oas1a, Oas1b, Oas1c, Oas1g, Oas2, Oas3, Oasl1, Oasl2, Ociad2, Pag1, Plcg2, Plppr3…
GO:0043207	response to external biotic stimulus	3.2239e-10	4.49411e-07	6.10822e-13	1.16056e-11	[3]	Group19	6.7757	87	[Abca1, Ass1, Baiap2l1, Bst2, Ccdc80, Ccl5, Cgas, Chd3, Cmpk2, Colec11, Cxcl16, Ddx60, Dhx58, F2rl1, Fgf10, Fos, Gm10093, Gm13288, Gsdmd, H2-D1, H2-K1, H2-T23, Hck, Herc6, Hspb1, Htra1, Ifi205, Ifi44, Ifih1, Ifit1, Ifit3, Ifit3b, Ifnlr1, Irak3, Irf7, Irgm2, Isg15, Lbp, Lcn2, Mme, Mr1, Mx2, Nexn, Nlrc5, Nod1, Notch1, Oas1a, Oas1b, Oas1c, Oas1g, Oas2, Oas3, Oasl1, Oasl2, Ociad2, Pag1, Plcg2, Plppr3…
GO:0001944	vasculature development	3.82772e-10	5.33201e-07	5.03701e-11	7.55552e-10	[4, 5, 6, 7]	Group18	7.7381	65	[Adam8, Adgrb2, Adgrf5, Adgrg1, Angptl4, Anpep, Arhgef15, Ccl5, Cd59a, Chd3, Col1a2, Creb3l1, Cspg4, Cth, Ctsh, Egfl7, Egr1, Eng, Epor, Fgf10, Flt4, Foxc1, Gata6, Hes1, Hoxa3, Hoxa7, Hoxb13, Hoxb3, Hspb1, Jmjd8, Lgals3, Lox, Loxl2, Mcam, Mr1, Notch1, Notch3, Nrarp, Pdgfd, Pgf, Plau, Pparg, Prickle1, Prickle3, Prkd1, Prokr1, Ptk7, Ramp3, Reck, Rspo3, S100a1, Sash1, Sema3e, Sgcd, Spint1, Syk, Tbx1,…
GO:0001568	blood vessel development	3.88637e-10	5.40983e-07	5.03701e-11	7.55552e-10	[3, 5, 6, 7, 8]	Group18	7.80669	63	[Adam8, Adgrb2, Adgrf5, Adgrg1, Angptl4, Anpep, Ccl5, Cd59a, Chd3, Col1a2, Creb3l1, Cspg4, Ctsh, Egfl7, Egr1, Eng, Epor, Fgf10, Flt4, Foxc1, Gata6, Hes1, Hoxa3, Hoxa7, Hoxb13, Hoxb3, Hspb1, Jmjd8, Lgals3, Lox, Loxl2, Mcam, Mr1, Notch1, Notch3, Nrarp, Pdgfd, Pgf, Plau, Pparg, Prickle1, Prickle3, Prkd1, Prokr1, Ptk7, Ramp3, Reck, Rspo3, S100a1, Sash1, Sema3e, Sgcd, Spint1, Syk, Tbx1, Tert, Tgfa, Tg…
GO:0048583	regulation of response to stimulus	5.38462e-10	7.49001e-07	5.38462e-10	7.53847e-09	[2, 3]	Group12	4.90798	216	[Abca1, Abhd6, Acpp, Adam8, Adgrg1, Akap12, Ano1, Apc2, Arc, Arhgef15, Arhgef3, Arhgef39, Arhgef4, Arhgef5, Arhgef9, Arl6ip1, Asph, Atp2b4, Baiap2l1, Bik, Birc3, Bst2, Btn1a1, Btn2a2, C1qtnf12, C4a, Cadm4, Camk1d, Ccl5, Cd1d1, Cd59a, Cdkn1c, Cfh, Cftr, Cgas, Cgnl1, Chrd, Colec11, Coro2b, Creb3l1, Crlf2, Cspg4, Cth, Ctsh, Cxcl16, Cyp2j6, Cyp4v3, Cyth4, Dapk2, Ddx60, Dhx58, Disp1, Dlc1, Dmpk, Dusp2…
GO:0072358	cardiovascular system development	6.31421e-10	8.77675e-07	5.03701e-11	7.55552e-10	[4, 5, 6]	Group18	7.60234	65	[Adam8, Adgrb2, Adgrf5, Adgrg1, Angptl4, Anpep, Arhgef15, Ccl5, Cd59a, Chd3, Col1a2, Creb3l1, Cspg4, Cth, Ctsh, Egfl7, Egr1, Eng, Epor, Fgf10, Flt4, Foxc1, Gata6, Hes1, Hoxa3, Hoxa7, Hoxb13, Hoxb3, Hspb1, Jmjd8, Lgals3, Lox, Loxl2, Mcam, Mr1, Notch1, Notch3, Nrarp, Pdgfd, Pgf, Plau, Pparg, Prickle1, Prickle3, Prkd1, Prokr1, Ptk7, Ramp3, Reck, Rspo3, S100a1, Sash1, Sema3e, Sgcd, Spint1, Syk, Tbx1,…
GO:0009653	anatomical structure morphogenesis	7.17641e-10	9.96803e-07	5.03701e-11	7.55552e-10	[2, 3]	Group18	5.35534	159	[Aatk, Adam8, Adgrb2, Adgrf5, Adgrg1, Adgrg6, Aff3, Ago4, Alcam, Angptl4, Anpep, Arc, Arhgef15, Arhgef5, Asph, Ccl5, Cd59a, Cdhr1, Cdkn1c, Celsr1, Celsr2, Chd3, Chrd, Col1a2, Coro1a, Creb3l1, Cryab, Csgalnact1, Cspg4, Ctsh, Dlc1, Eda, Efna2, Egfl7, Ehd3, Elf3, Emb, Eng, Epb41l3, Epor, Esr1, Fez1, Fgf10, Flt4, Fmnl1, Foxc1, Foxg1, Gap43, Gata6, Gcnt1, Gcnt4, Gm10093, Hck, Hes1, Hnf1b, Hopx, Hoxa10…
GO:0048514	blood vessel morphogenesis	2.24473e-09	3.11569e-06	5.03701e-11	7.55552e-10	[4, 5, 6, 7, 8, 9]	Group18	8.02292	56	[Adam8, Adgrb2, Adgrf5, Adgrg1, Angptl4, Anpep, Ccl5, Cd59a, Chd3, Creb3l1, Cspg4, Ctsh, Egfl7, Eng, Epor, Fgf10, Flt4, Foxc1, Gata6, Hes1, Hoxa3, Hoxa7, Hoxb13, Hoxb3, Hspb1, Jmjd8, Lgals3, Lox, Loxl2, Mcam, Mr1, Notch1, Notch3, Nrarp, Pgf, Plau, Pparg, Prickle3, Prkd1, Ramp3, Reck, Rspo3, S100a1, Sash1, Sema3e, Sgcd, Syk, Tbx1, Tert, Tgfa, Tgfbi, Thsd7a, Thy1, Tnni3, Wnt11, Wnt7b]
GO:0032879	regulation of localization	2.45103e-09	3.39957e-06	4.36338e-11	6.98141e-10	[2, 3]	Group13	5.24772	161	[Abca1, Abcg1, Abhd6, Acacb, Acsl6, Adam8, Adgrg1, Ano1, Anpep, Arc, Arhgef39, Arhgef5, Arl6ip1, Asph, Atp1b2, Atp2b4, Atp8a1, BC034090, Bik, Bst2, Btn1a1, Btn2a2, C1qtnf12, Cacna1g, Cadm4, Camk1d, Ccl5, Celsr1, Celsr2, Cftr, Chd3, Chrd, Coro1a, Coro2b, Crlf2, Cryab, Ctsh, Cxcl16, Cyp2j6, Dapk2, Dlc1, Dmpk, Dusp22, Egfl7, Egr1, Ehd3, Eng, Enpp1, Erbb3, Erfe, Esr1, F2rl1, Fam83h, Fez1, Fgf10, Flt4…
GO:0007389	pattern specification process	5.19688e-09	7.20287e-06	1.48455e-11	2.52374e-10	[2, 3, 4]	Group15	8.70406	45	[Adgrg1, Apc2, Arc, Asph, Celsr1, Celsr2, Chrd, Disp1, Dnaaf3, Eng, Fgf10, Foxc1, Foxg1, Hes1, Hnf1b, Hoxa10, Hoxa11, Hoxa3, Hoxa7, Hoxa9, Hoxb2, Hoxb3, Hoxb4, Hoxb6, Hoxb7, Hoxb8, Hoxb9, Hoxc10, Hoxc11, Hoxc13, Hoxc4, Hoxc5, Hoxc6, Hoxc8, Hoxc9, Notch1, Nrarp, Pax1, Peg12, Psen2, Shroom3, Slc9a3r2, Tbx1, Tshz1, Wnt7b]
GO:0048513	animal organ development	5.24244e-09	7.26077e-06	5.03701e-11	7.55552e-10	[3, 4, 5]	Group18	4.92724	193	[Aatk, Acacb, Adam8, Add2, Adgrf5, Adgrg1, Adgrg6, Ago4, Aloxe3, Ano1, Aph1c, Arhgef15, Arhgef5, Ass1, Atp2b4, Bik, Birc3, Btn2a2, Casp7, Cbx7, Ccl5, Cd1d1, Cdkn1c, Celsr1, Celsr2, Cftr, Chd3, Chrd, Ckb, Col1a2, Cryab, Csgalnact1, Ctsh, Dhtkd1, Disp1, Dlc1, Dnaaf3, Eda, Efhc1, Efna2, Egr1, Eid2, Elf3, Ell3, Eng, Enpp1, Epor, Erbb3, Esr1, F2rl1, Fam83h, Fez1, Fgf10, Flt4, Fos, Foxc1, Foxg1, Gas6, …
GO:0035295	tube development	5.62554e-09	7.78575e-06	1.48455e-11	2.52374e-10	[3, 4]	Group15	6.51828	82	[Adam8, Adgrb2, Adgrf5, Adgrg1, Angptl4, Anpep, Arhgef5, Ass1, Ccl5, Cd59a, Celsr1, Cftr, Chd3, Clmp, Creb3l1, Cspg4, Ctsh, Dlc1, Eda, Egfl7, Eng, Epor, Esr1, Fgf10, Flt4, Foxc1, Gata6, Hes1, Hnf1b, Hopx, Hoxa11, Hoxa3, Hoxa7, Hoxb13, Hoxb3, Hoxb7, Hspb1, Jmjd8, Lama5, Lgals3, Lox, Loxl2, Mcam, Mme, Mr1, Nfia, Notch1, Notch3, Npnt, Nrarp, Pgf, Plau, Pparg, Prickle1, Prickle3, Prkd1, Psen2, Ptk7, …
GO:0003002	regionalization	6.43639e-09	8.90153e-06	1.48455e-11	2.52374e-10	[3, 4, 5]	Group15	9.42029	39	[Adgrg1, Arc, Celsr1, Celsr2, Chrd, Disp1, Fgf10, Foxc1, Foxg1, Hes1, Hnf1b, Hoxa10, Hoxa11, Hoxa3, Hoxa7, Hoxa9, Hoxb2, Hoxb3, Hoxb4, Hoxb6, Hoxb7, Hoxb8, Hoxb9, Hoxc10, Hoxc11, Hoxc13, Hoxc4, Hoxc5, Hoxc6, Hoxc8, Hoxc9, Notch1, Nrarp, Pax1, Psen2, Slc9a3r2, Tbx1, Tshz1, Wnt7b]
GO:0045071	negative regulation of viral genome replication	7.9097e-09	1.09312e-05	6.10822e-13	1.16056e-11	[5, 6, 7, 8]	Group19	23.3333	14	[Bst2, Ccl5, Isg15, Mx2, Oas1a, Oas1b, Oas1c, Oas1g, Oas3, Oasl1, Oasl2, Rsad2, Trim6, Zc3hav1]
GO:0001525	angiogenesis	1.09662e-08	1.51443e-05	5.03701e-11	7.55552e-10	[3, 4, 5, 6, 7, 8, 9, 10]	Group18	8.24742	48	[Adam8, Adgrb2, Adgrg1, Angptl4, Anpep, Ccl5, Cd59a, Creb3l1, Cspg4, Ctsh, Egfl7, Eng, Fgf10, Flt4, Foxc1, Gata6, Hoxa3, Hoxa7, Hoxb13, Hoxb3, Hspb1, Jmjd8, Lgals3, Loxl2, Mcam, Mr1, Notch1, Notch3, Nrarp, Pgf, Plau, Pparg, Prickle3, Prkd1, Ramp3, Reck, Rspo3, S100a1, Sash1, Sema3e, Syk, Tbx1, Tert, Tgfa, Tgfbi, Thsd7a, Thy1, Wnt7b]
GO:0045087	innate immune response	1.47908e-08	2.04112e-05	6.10822e-13	1.16056e-11	[3, 4]	Group19	6.98413	66	[Adam8, Ass1, Bst2, C4a, Ccl5, Cd1d1, Cfh, Cgas, Colec11, Coro1a, Cxcl16, Ddx60, Dhx58, Esr1, F2rl1, Gsdmd, H2-Ab1, H2-Q7, H2-T23, Hck, Herc6, Ifi205, Ifih1, Ifit1, Ifit3, Ifnlr1, Irak3, Irf7, Irgm2, Isg15, Lbp, Lcn2, Lgals3, Mme, Mr1, Mx2, Nlrc5, Nod1, Oas1a, Oas1b, Oas1c, Oas1g, Oas2, Oas3, Oasl1, Oasl2, Pag1, Parp14, Pparg, Prkd1, Ptx3, Rftn1, Rsad2, Scarb1, Stxbp2, Syk, Tap1, Tap2, Tmem173, T…
GO:0050793	regulation of developmental process	1.6021e-08	2.2093e-05	5.03701e-11	7.55552e-10	[2, 3]	Group18	5.17647	154	[Aatk, Abcg1, Acacb, Acsl6, Adam8, Adgrb2, Adgre5, Adgrg1, Ago4, Apc2, Arc, Arhgef15, Arhgef9, Btn2a2, Camk1d, Ccl5, Cd1d1, Cd59a, Cdkn1c, Celsr1, Cftr, Cgas, Chd3, Chrd, Coro1a, Creb3l1, Cspg4, Cth, Ctsh, Dlc1, Dmpk, Egr1, Ehd3, Ell3, Eng, Enpp1, Epb41l3, Epor, Erbb3, Esr1, Fez1, Fgf10, Flt4, Fmnl1, Fos, Foxc1, Foxg1, Gap43, Gas6, Gata6, Gm10093, H2-D1, H2-K1, H2-Q4, H2-T23, H2afy2, Hap1, Hck, H…
GO:0016477	cell migration	1.66268e-08	2.29117e-05	2.12136e-12	3.81845e-11	[3, 4]	Group16	6.01504	96	[Abhd6, Adam8, Add2, Adgrg1, Apc2, Arc, Arhgef39, Arhgef5, Atp8a1, Bst2, Camk1d, Ccl5, Celsr1, Celsr2, Chrd, Coro1a, Cspg4, Ctsh, Cxcl16, Dapk2, Dlc1, Dusp22, Efhc1, Egfl7, Egr1, Elmo1, Eng, F2rl1, Fam83h, Fgf10, Flt4, Fmnl1, Foxc1, Foxg1, Gas6, Gcnt1, Has1, Hes1, Hoxa7, Hoxb9, Hspb1, Igsf10, Itga11, L1cam, Lama5, Lbp, Lgals3, Lgr6, Lox, Loxl2, Mark1, Mcam, Mdga1, Mertk, Mme, Mpp1, Mr1, Nexn, Nmb…
GO:0048518	positive regulation of biological process	1.72223e-08	2.37152e-05	1.38035e-13	2.76069e-12	[1, 2, 3]	Group17	4.40347	289	[Abca1, Abcg1, Abhd6, Acacb, Acpp, Acsl6, Adam8, Adgrb2, Adgre5, Adgrf5, Adgrg1, Akap12, Angptl4, Ano1, Apc2, Arc, Arhgef15, Arhgef39, Arhgef5, Arl6ip1, Armcx3, Asph, Ass1, Atp1b2, Atp2b4, Atp8a1, Baiap2l1, Bik, Birc3, Btn1a1, Btn2a2, C1qtnf12, C4a, Cacna1g, Calhm2, Camk1d, Cbx7, Ccdc80, Ccl5, Cd1d1, Cd59a, Cdkn1c, Cfh, Cftr, Cgas, Chd3, Chmp4c, Chrd, Colec11, Coro1a, Coro2b, Creb3l1, Crlf2, Cspg…
GO:0048525	negative regulation of viral process	2.09819e-08	2.88711e-05	6.10822e-13	1.16056e-11	[3, 4, 5, 6]	Group19	16.5138	18	[Bst2, Ccl5, Gm10093, Isg15, Mx2, Oas1a, Oas1b, Oas1c, Oas1g, Oas3, Oasl1, Oasl2, Pag1, Ptx3, Rsad2, Trim25, Trim6, Zc3hav1]
GO:0007166	cell surface receptor signaling pathway	2.13262e-08	2.93235e-05	1.38035e-13	2.76069e-12	[3, 4, 5]	Group17	5.18493	150	[Abca1, Acpp, Adgrb2, Adgre5, Adgrf5, Adgrg1, Adgrg2, Adgrg6, Apc2, Aph1c, Arc, Baiap2l1, Bik, Btn1a1, Btn2a2, C1qtnf12, Cadm4, Ccl5, Cd59a, Cdkn1c, Celsr1, Celsr2, Chrd, Col1a2, Coro1a, Creb3l1, Crlf2, Csf2ra, Cspg4, Disp1, Dmpk, Dusp22, Eda, Efna2, Egfl7, Egr1, Eid2, Eng, Enpp1, Epor, Erbb3, Esr1, F2rl1, Fgf10, Flt4, Fos, Foxc1, Gas6, Gata6, Gfra4, Glrb, Gm10093, Gm13288, Gng7, Grin2d, Hap1, Hc…
GO:0060700	regulation of ribonuclease activity	2.77054e-08	3.80672e-05	6.10822e-13	1.16056e-11	[5, 6, 7, 8, 9]	Group19	47.0588	8	[Oas1a, Oas1b, Oas1c, Oas1g, Oas2, Oas3, Oasl1, Oasl2]
GO:0048870	cell motility	3.08047e-08	4.22948e-05	2.12136e-12	3.81845e-11	[2, 3]	Group16	5.81528	102	[Abhd6, Adam8, Adcy3, Add2, Adgrg1, Apc2, Arc, Arhgef39, Arhgef5, Atp2b4, Atp8a1, Bst2, Cadm4, Camk1d, Ccl5, Celsr1, Celsr2, Chrd, Coro1a, Cspg4, Ctsh, Cxcl16, Dapk2, Dlc1, Dusp22, Efhc1, Egfl7, Egr1, Elmo1, Eng, F2rl1, Fam83h, Fgf10, Flt4, Fmnl1, Foxc1, Foxg1, Gas6, Gcnt1, Has1, Hes1, Hoxa7, Hoxb9, Hspb1, Igsf10, Insl6, Itga11, L1cam, Lama5, Lbp, Lgals3, Lgr6, Lox, Loxl2, Mark1, Mcam, Mdga1, Mer…
GO:1903901	negative regulation of viral life cycle	3.6925e-08	5.06611e-05	6.10822e-13	1.16056e-11	[4, 5, 6, 7]	Group19	17.9775	16	[Bst2, Ccl5, Isg15, Mx2, Oas1a, Oas1b, Oas1c, Oas1g, Oas3, Oasl1, Oasl2, Ptx3, Rsad2, Trim25, Trim6, Zc3hav1]
GO:0048584	positive regulation of response to stimulus	4.48272e-08	6.14581e-05	1.38035e-13	2.76069e-12	[2, 3, 4]	Group17	5.27132	136	[Acpp, Adam8, Adgrg1, Akap12, Ano1, Arc, Arhgef5, Arl6ip1, Bik, Birc3, Btn1a1, Btn2a2, C1qtnf12, C4a, Camk1d, Ccl5, Cd1d1, Cd59a, Cdkn1c, Cfh, Cftr, Cgas, Colec11, Crlf2, Cspg4, Cth, Ctsh, Dapk2, Ddx60, Dhx58, Disp1, Dlc1, Dusp22, Eda, Efna2, Eng, Epor, Erbb3, Esr1, F2rl1, Fgf10, Flt4, Gas6, Gata6, Gm10093, H2-Ab1, H2-D1, H2-K1, H2-Q4, H2-Q6, H2-Q7, H2-T23, Hap1, Hes1, Hmga1, Hopx, Hspb1, Icosl, …
GO:2000026	regulation of multicellular organismal development	5.40803e-08	7.40899e-05	5.03701e-11	7.55552e-10	[3, 4]	Group18	5.36318	127	[Aatk, Acacb, Acsl6, Adam8, Adgrb2, Adgre5, Adgrg1, Arc, Arhgef15, Arhgef9, Btn2a2, Camk1d, Ccl5, Cd1d1, Cd59a, Cdkn1c, Celsr1, Cftr, Chd3, Creb3l1, Cspg4, Cth, Ctsh, Egr1, Ell3, Eng, Enpp1, Epor, Erbb3, Esr1, Fez1, Fgf10, Fos, Foxc1, Foxg1, Gap43, Gas6, Gata6, Gm10093, H2-D1, H2-K1, H2-Q4, H2-T23, H2afy2, Hap1, Hes1, Hnf1b, Hopx, Hoxa11, Hoxa7, Hoxa9, Hoxb3, Hoxb7, Hoxb8, Hoxc11, Hspb1, Igsf10, …
GO:0019079	viral genome replication	5.68526e-08	7.78312e-05	6.10822e-13	1.16056e-11	[5, 6]	Group19	15.5172	18	[Bst2, Ccl5, Gas6, Isg15, Mx2, Notch1, Oas1a, Oas1b, Oas1c, Oas1g, Oas3, Oasl1, Oasl2, Pag1, Rab29, Rsad2, Trim6, Zc3hav1]
GO:0002682	regulation of immune system process	7.15585e-08	9.78921e-05	1.38035e-13	2.76069e-12	[2, 3]	Group17	5.87508	95	[Adam8, Adgrf5, Arhgef5, Bik, Bst2, Btn1a1, Btn2a2, C4a, Camk1d, Ccl5, Cd1d1, Cd59a, Cfh, Cftr, Cgas, Colec11, Coro1a, Crlf2, Ctsh, Dapk2, Ddx60, Dhx58, Dusp22, Efna2, Esr1, F2rl1, Fgf10, Fos, Foxc1, Gas6, H2-Ab1, H2-D1, H2-K1, H2-Q4, H2-Q6, H2-Q7, H2-T23, Hes1, Hoxa7, Hoxa9, Hoxb8, Htra1, Icosl, Ifi205, Ifih1, Ifnlr1, Il15ra, Irak3, Irf7, Irgm2, Isg15, Lbp, Lck, Lgals3, Lox, Mertk, Mme, Mpp1, Mr…
GO:0035556	intracellular signal transduction	7.85625e-08	0.000107395	1.38035e-13	2.76069e-12	[3, 4, 5]	Group17	5.15614	142	[Aatk, Abca1, Acot11, Adam8, Adcy3, Adgrb2, Adgre5, Adgrg1, Adgrg2, Adgrg6, Akap12, Arc, Arhgap29, Arhgef15, Arhgef3, Arhgef39, Arhgef4, Arhgef5, Arhgef9, Asph, Atp2b4, Birc3, Btn2a2, C1qtnf12, Cadm4, Ccl5, Celsr1, Cgas, Cgnl1, Col1a2, Creb3l1, Cryab, Cspg4, Cth, Ctsh, Cyth4, Dapk2, Ddx60, Dhx58, Dlc1, Dmpk, Dock6, Dusp22, Dusp9, Eda, Ell3, Elmo1, Eng, Epor, Erbb3, Esr1, F2rl1, Fgf10, Flt4, Gas6,…
GO:0023051	regulation of signaling	1.24913e-07	0.000170631	1.38035e-13	2.76069e-12	[2, 3]	Group17	4.81412	180	[Abca1, Abhd6, Acpp, Adam8, Adgrg1, Akap12, Ano1, Apc2, Arc, Arhgef15, Arhgef3, Arhgef39, Arhgef4, Arhgef5, Arhgef9, Asph, Atp2b4, Baiap2l1, Bik, Birc3, Btn2a2, C1qtnf12, Cadm4, Ccl5, Cd59a, Cdkn1c, Celsr1, Cftr, Cgas, Cgnl1, Chd3, Chrd, Creb3l1, Crlf2, Cspg4, Cth, Ctsh, Cxcl16, Cyp2j6, Cyth4, Dapk2, Ddx60, Dhx58, Disp1, Dlc1, Dmpk, Dusp22, Dusp9, Eda, Efna2, Egfl7, Egr1, Ehd3, Eid2, Ell3, Eng, E…
GO:0009966	regulation of signal transduction	1.64152e-07	0.000224068	1.38035e-13	2.76069e-12	[3, 4, 5]	Group17	4.92001	163	[Abca1, Abhd6, Acpp, Adam8, Adgrg1, Akap12, Apc2, Arc, Arhgef15, Arhgef3, Arhgef39, Arhgef4, Arhgef5, Arhgef9, Asph, Atp2b4, Baiap2l1, Bik, Birc3, Btn2a2, C1qtnf12, Cadm4, Ccl5, Cd59a, Cdkn1c, Cgas, Cgnl1, Chrd, Creb3l1, Crlf2, Cspg4, Cth, Ctsh, Cxcl16, Cyp2j6, Cyth4, Dapk2, Ddx60, Dhx58, Disp1, Dlc1, Dmpk, Dusp22, Dusp9, Eda, Efna2, Egfl7, Egr1, Eid2, Ell3, Eng, Enpp1, Epor, Erbb3, Erfe, Esr1, F…
GO:0001817	regulation of cytokine production	1.73575e-07	0.000236757	5.03701e-11	7.55552e-10	[3, 4]	Group18	7.19132	53	[Adam8, Bst2, Btn1a1, Btn2a2, Ccl5, Cd1d1, Cd59a, Cgas, Crlf2, Cyp2j6, Ddx60, Dhx58, Efna2, Egr1, F11r, F2rl1, Flt4, Gas6, Gata6, Gm10093, Gsdmd, H2-T23, Hspb1, Icosl, Ifih1, Irak3, Irf7, Isg15, Lbp, Mapk13, Mertk, Mme, Mr1, Ndrg2, Nmb, Nod1, Pag1, Plcg2, Plppr3, Pparg, Ripk3, Rnf128, Rsad2, Syk, Tbx1, Tmem173, Tnfsf9, Trim6, Unc93b1, Vsir, Wnt11, Zc3hav1, Zcchc3]
GO:0048646	anatomical structure formation involved in morphogenesis	1.85045e-07	0.000252216	5.03701e-11	7.55552e-10	[2, 3, 4]	Group18	6.08828	80	[Adam8, Adgrb2, Adgrg1, Adgrg6, Angptl4, Anpep, Ccl5, Cd59a, Celsr1, Chrd, Creb3l1, Cspg4, Ctsh, Dlc1, Eda, Egfl7, Ehd3, Eng, Epb41l3, Fgf10, Flt4, Foxc1, Gata6, Gm10093, Hes1, Hnf1b, Hopx, Hoxa11, Hoxa3, Hoxa7, Hoxb13, Hoxb3, Hoxc11, Hspb1, Htra1, Jmjd8, Krt19, Lgals3, Loxl2, Mcam, Mr1, Nebl, Notch1, Notch3, Nrarp, Ophn1, Pax1, Perp, Pgf, Plau, Pparg, Prickle1, Prickle3, Prkd1, Psen2, Ptk7, Ramp…
GO:0010646	regulation of cell communication	2.65399e-07	0.000361474	1.38035e-13	2.76069e-12	[3, 4]	Group17	4.78237	178	[Abca1, Abhd6, Acpp, Adam8, Adgrg1, Akap12, Ano1, Apc2, Arc, Arhgef15, Arhgef3, Arhgef39, Arhgef4, Arhgef5, Arhgef9, Asph, Atp2b4, Baiap2l1, Bik, Birc3, Btn2a2, C1qtnf12, Cadm4, Ccl5, Cd59a, Cdkn1c, Celsr1, Cftr, Cgas, Cgnl1, Chd3, Chrd, Creb3l1, Crlf2, Cspg4, Cth, Ctsh, Cxcl16, Cyp2j6, Cyth4, Dapk2, Ddx60, Dhx58, Disp1, Dlc1, Dmpk, Dusp22, Dusp9, Eda, Efna2, Egfl7, Egr1, Eid2, Ell3, Eng, Enpp1, …
GO:0002684	positive regulation of immune system process	2.86317e-07	0.000389677	1.38035e-13	2.76069e-12	[2, 3, 4]	Group17	6.21327	74	[Adam8, Arhgef5, Bik, Btn1a1, Btn2a2, C4a, Camk1d, Ccl5, Cd1d1, Cd59a, Cfh, Cftr, Cgas, Colec11, Coro1a, Crlf2, Dapk2, Ddx60, Dhx58, Dusp22, Efna2, Esr1, F2rl1, Fgf10, Fos, Foxc1, Gas6, H2-Ab1, H2-D1, H2-K1, H2-Q4, H2-Q6, H2-Q7, H2-T23, Hes1, Icosl, Ifi205, Ifih1, Il15ra, Irak3, Irf7, Irgm2, Isg15, Lbp, Lck, Lgals3, Mme, Mr1, Nlrc5, Nod1, Pdgfd, Pgf, Plcg2, Plcl2, Psen2, Rab29, Rftn1, Rsad2, Scar…
GO:0030334	regulation of cell migration	5.02244e-07	0.000683051	2.12136e-12	3.81845e-11	[4, 5, 6]	Group16	6.4257	64	[Abhd6, Adam8, Adgrg1, Arhgef39, Atp8a1, Bst2, Camk1d, Ccl5, Chrd, Coro1a, Ctsh, Cxcl16, Dapk2, Dlc1, Dusp22, Egfl7, Egr1, Eng, F2rl1, Fam83h, Fgf10, Flt4, Gas6, Has1, Hoxa7, Hspb1, Igsf10, Lama5, Lbp, Lgals3, Lgr6, Mcam, Mme, Mpp1, Mr1, Nexn, Nmb, Notch1, Nox4, Pdgfd, Pgf, Plau, Pparg, Prex1, Prkd1, Prr5, Reck, Ret, Rhof, Ripk3, Rnd2, Sash1, Sema3e, Sema3g, Sema4f, Sema4g, Sema6c, Sorl1, Tcaf2, …
GO:0098542	defense response to other organism	7.38153e-07	0.00100315	6.10822e-13	1.16056e-11	[3, 4, 5]	Group19	6.9241	52	[Bst2, Ccl5, Cgas, Ddx60, Dhx58, F2rl1, Gm13288, Gsdmd, H2-D1, H2-K1, H2-T23, Hck, Htra1, Ifih1, Ifit1, Ifit3, Ifit3b, Ifnlr1, Irf7, Irgm2, Isg15, Lbp, Lcn2, Mme, Mr1, Mx2, Nlrc5, Nod1, Oas1a, Oas1b, Oas1c, Oas1g, Oas2, Oas3, Oasl1, Oasl2, Pag1, Plppr3, Prkd1, Rsad2, Rtp4, Syk, Tmem173, Trim12c, Trim25, Trim34a, Trim6, Unc13b, Unc13d, Unc93b1, Zc3hav1, Zcchc3]
GO:0045069	regulation of viral genome replication	7.54587e-07	0.00102473	6.10822e-13	1.16056e-11	[6, 7]	Group19	15.4639	15	[Bst2, Ccl5, Isg15, Mx2, Notch1, Oas1a, Oas1b, Oas1c, Oas1g, Oas3, Oasl1, Oasl2, Rsad2, Trim6, Zc3hav1]
GO:2000145	regulation of cell motility	8.47735e-07	0.00115038	2.12136e-12	3.81845e-11	[3, 4, 5]	Group16	6.30975	66	[Abhd6, Adam8, Adgrg1, Arhgef39, Atp8a1, Bst2, Cadm4, Camk1d, Ccl5, Chrd, Coro1a, Ctsh, Cxcl16, Dapk2, Dlc1, Dusp22, Egfl7, Egr1, Eng, F2rl1, Fam83h, Fgf10, Flt4, Gas6, Has1, Hoxa7, Hspb1, Igsf10, Lama5, Lbp, Lgals3, Lgr6, Mcam, Mme, Mpp1, Mr1, Nexn, Nmb, Notch1, Nox4, Pdgfd, Pgf, Plau, Pparg, Prex1, Prkd1, Prr5, Reck, Ret, Rhof, Ripk3, Rnd2, Sash1, Sema3e, Sema3g, Sema4f, Sema4g, Sema6c, Sorl1, …
GO:0051270	regulation of cellular component movement	9.83137e-07	0.00133313	2.12136e-12	3.81845e-11	[3, 4]	Group16	6.14574	70	[Abhd6, Adam8, Adgrg1, Arhgef39, Atp8a1, Bst2, Cadm4, Camk1d, Ccl5, Chrd, Coro1a, Ctsh, Cxcl16, Dapk2, Dlc1, Dusp22, Egfl7, Egr1, Eng, F2rl1, Fam83h, Fez1, Fgf10, Flt4, Gas6, Hap1, Has1, Hcn3, Hoxa7, Hspb1, Igsf10, Kcnj2, Lama5, Lbp, Lgals3, Lgr6, Mcam, Mme, Mpp1, Mr1, Nexn, Nmb, Notch1, Nox4, Pdgfd, Pgf, Plau, Pparg, Prex1, Prkd1, Prr5, Reck, Ret, Rhof, Ripk3, Rnd2, Sash1, Sema3e, Sema3g, Sema4f…
GO:0043901	negative regulation of multi-organism process	1.01722e-06	0.00137833	6.10822e-13	1.16056e-11	[2, 3, 4]	Group19	11	22	[Bst2, Ccl5, Dhx58, Gm10093, Htra1, Isg15, Lbp, Mx2, Npr2, Oas1a, Oas1b, Oas1c, Oas1g, Oas3, Oasl1, Oasl2, Pag1, Ptx3, Rsad2, Trim25, Trim6, Zc3hav1]
GO:0043900	regulation of multi-organism process	1.27948e-06	0.00173242	6.10822e-13	1.16056e-11	[2, 3]	Group19	8.08989	36	[Bst2, Ccl5, Cgas, Chmp4c, Ddx60, Dhx58, F2rl1, Gm10093, Hoxc4, Htra1, Ifnlr1, Isg15, Lbp, Mme, Mx2, Nod1, Notch1, Npr2, Oas1a, Oas1b, Oas1c, Oas1g, Oas3, Oasl1, Oasl2, Pag1, Plau, Ptx3, Rsad2, Sash1, Tmem173, Trim25, Trim6, Unc13b, Zc3hav1, Zcchc3]
GO:0048706	embryonic skeletal system development	2.30604e-06	0.00312007	1.48455e-11	2.52374e-10	[5, 6, 7]	Group15	12.1622	18	[Hoxa11, Hoxa3, Hoxa7, Hoxa9, Hoxb2, Hoxb3, Hoxb4, Hoxb6, Hoxb7, Hoxb8, Hoxb9, Hoxc11, Hoxc4, Hoxc5, Hoxc6, Hoxc9, Tbx1, Wnt11]
GO:0072359	circulatory system development	2.57374e-06	0.0034797	5.03701e-11	7.55552e-10	[4, 5]	Group18	5.8548	75	[Acacb, Adam8, Adgrb2, Adgrf5, Adgrg1, Adgrg6, Angptl4, Anpep, Arhgef15, Casp7, Ccl5, Cd59a, Chd3, Col1a2, Creb3l1, Cspg4, Cth, Ctsh, Dlc1, Dnaaf3, Egfl7, Egr1, Eng, Epor, Erbb3, Fgf10, Flt4, Foxc1, Gata6, Hes1, Hopx, Hoxa3, Hoxa7, Hoxb13, Hoxb3, Hspb1, Jmjd8, Lgals3, Lox, Loxl2, Mcam, Mr1, Nebl, Notch1, Notch3, Nox4, Nrarp, Pdgfd, Pgf, Plau, Pparg, Prickle1, Prickle3, Prkd1, Prokr1, Ptk7, Ramp3,…
GO:0048863	stem cell differentiation	2.87597e-06	0.00388544	2.87597e-06	3.16357e-05	[4]	Group01	9.7561	24	[Ell3, Epop, Esr1, Foxc1, Gata6, Hes1, Hnf1b, Hoxa7, Hoxb4, Lama5, Notch1, Prex1, Prickle1, Ret, Sema3e, Sema3g, Sema4f, Sema4g, Sema6c, Slc9a3r2, Tbx1, Trim6, Vsir, Wnt7b]
GO:0045595	regulation of cell differentiation	2.96816e-06	0.00400701	5.03701e-11	7.55552e-10	[3, 4]	Group18	5.17891	110	[Aatk, Abcg1, Acsl6, Adam8, Adgrg1, Apc2, Arc, Btn2a2, Camk1d, Ccl5, Cd1d1, Cdkn1c, Cftr, Chd3, Chrd, Cspg4, Cth, Dmpk, Ehd3, Ell3, Eng, Enpp1, Epor, Fez1, Fgf10, Fos, Foxc1, Foxg1, Gas6, Gata6, Gm10093, H2-D1, H2-K1, H2-Q4, H2-T23, H2afy2, Hap1, Hes1, Hnf1b, Hopx, Hoxa11, Hoxa7, Hoxa9, Hoxb3, Hoxb4, Hoxb8, Hoxc4, Hsf4, Hspb1, Igsf10, Il15ra, Inpp5j, Isg15, Itpka, L1cam, Lck, Lox, Loxl2, Mark1, M…
GO:0032069	regulation of nuclease activity	3.42716e-06	0.00462324	6.10822e-13	1.16056e-11	[4, 5, 6, 7, 8]	Group19	27.5862	8	[Oas1a, Oas1b, Oas1c, Oas1g, Oas2, Oas3, Oasl1, Oasl2]
GO:0040012	regulation of locomotion	3.49423e-06	0.00471023	2.12136e-12	3.81845e-11	[2, 3]	Group16	5.99119	68	[Abhd6, Adam8, Adgrg1, Arhgef39, Atp8a1, Bst2, Cadm4, Camk1d, Ccl5, Chmp4c, Chrd, Coro1a, Ctsh, Cxcl16, Dapk2, Dlc1, Dusp22, Egfl7, Egr1, Eng, F2rl1, Fam83h, Fgf10, Flt4, Gas6, Has1, Hoxa7, Hspb1, Igsf10, Lama5, Lbp, Lgals3, Lgr6, Mcam, Mme, Mpp1, Mr1, Nexn, Nmb, Notch1, Nox4, Pdgfd, Pgf, Plau, Pparg, Prex1, Prkd1, Prr5, Reck, Ret, Rhof, Ripk3, Rnd2, Sash1, Sema3e, Sema3g, Sema4f, Sema4g, Sema6c,…
GO:0051336	regulation of hydrolase activity	3.6743e-06	0.00494928	1.0166e-05	9.14941e-05	[4]	Group07	5.69759	78	[Als2cl, Angptl4, Apc2, Arap2, Arc, Arhgap29, Arhgef15, Arhgef5, Arl6ip1, Asph, Atp1b2, Birc3, Bst2, C4a, Ccl5, Cryab, Ctsh, Dlc1, Dmpk, Egln3, Esr1, F11r, F2rl1, Fgf10, Gas6, Gm10093, Grtp1, Iqgap2, Itih2, Itih5, Lck, Mical1, Mpp3, Mr1, Nod1, Npnt, Oas1a, Oas1b, Oas1c, Oas1g, Oas2, Oas3, Oasl1, Oasl2, Ophn1, Perp, Phactr2, Pmaip1, Pparg, Prex1, Prkd1, Prr5, Psmb8, Psmb9, Ptx3, Reck, Ret, Rgs4, R…
GO:1903900	regulation of viral life cycle	4.48383e-06	0.00603524	6.10822e-13	1.16056e-11	[5, 6]	Group19	11.6129	18	[Bst2, Ccl5, Chmp4c, Isg15, Mx2, Notch1, Oas1a, Oas1b, Oas1c, Oas1g, Oas3, Oasl1, Oasl2, Ptx3, Rsad2, Trim25, Trim6, Zc3hav1]
GO:0045088	regulation of innate immune response	4.77062e-06	0.00641649	1.16685e-06	1.40022e-05	[4, 5, 6]	Group09	8.64198	28	[Adam8, Cgas, Ddx60, Dhx58, Esr1, F2rl1, H2-T23, Ifi205, Ifih1, Irak3, Irf7, Irgm2, Lbp, Mme, Nlrc5, Parp14, Pparg, Rftn1, Rsad2, Scarb1, Tap1, Tap2, Tmem173, Trim12c, Trim6, Unc93b1, Zc3hav1, Zcchc3]
GO:0034097	response to cytokine	6.56242e-06	0.0088199	6.56242e-06	6.56242e-05	[4]	Group05	6.04878	62	[Aff3, Arc, Ass1, Birc3, Bst2, Ccl5, Coro1a, Crlf2, Csf2ra, Cth, Cxcl16, Eda, Egln3, Egr1, Epor, F2rl1, Fos, Foxc1, Gas6, Gfpt2, Gfra4, Gm10093, Gm13288, H2-Ab1, H2-Q7, Ifi205, Ifih1, Ifit1, Ifit3, Ifit3b, Ifnlr1, Igtp, Il15ra, Irak3, Irf7, Irgm2, Isg15, Krt18, Lcn2, Lifr, Lox, Mapk13, Mme, Mr1, Mx2, Nlrc5, Nmnat3, Npnt, Npr2, Oas2, Parp14, Pparg, Ptges, Ptprf, Saa3, Stxbp2, Syk, Syngr1, Tmem173,…
GO:0050776	regulation of immune response	7.06733e-06	0.00949143	1.38035e-13	2.76069e-12	[3, 4]	Group17	6.08519	60	[Adam8, Bik, Bst2, Btn1a1, Btn2a2, C4a, Cd1d1, Cd59a, Cfh, Cgas, Colec11, Ctsh, Ddx60, Dhx58, Dusp22, Efna2, Esr1, F2rl1, H2-Ab1, H2-D1, H2-K1, H2-Q4, H2-Q6, H2-Q7, H2-T23, Icosl, Ifi205, Ifih1, Irak3, Irf7, Irgm2, Lbp, Lck, Lgals3, Mme, Nlrc5, Parp14, Plcg2, Plcl2, Pparg, Psen2, Rab29, Rftn1, Ripk3, Rsad2, Scarb1, Stxbp2, Syk, Sytl2, Tap1, Tap2, Thy1, Tmem173, Trim12c, Trim6, Unc13d, Unc93b1, Vs…
GO:0002697	regulation of immune effector process	8.1935e-06	0.0109957	6.10822e-13	1.16056e-11	[3, 4]	Group19	7.6087	35	[Bst2, Ccl5, Cd1d1, Cd59a, Cfh, Cgas, Ddx60, Dhx58, Dusp22, F2rl1, H2-D1, H2-K1, H2-Q4, H2-Q6, H2-Q7, H2-T23, Htra1, Ifnlr1, Irak3, Lbp, Lgals3, Mme, Pag1, Ripk3, Rsad2, Stxbp2, Syk, Tap1, Tap2, Tmem173, Trim6, Unc13d, Vsir, Zc3hav1, Zcchc3]
GO:0080090	regulation of primary metabolic process	9.71892e-06	0.0130331	1.91818e-05	0.000115091	[3, 4]	Group11	4.20984	260	[AU041133, Abcg1, Abhd6, Acacb, Adam8, Adgrf5, Aebp1, Aff3, Ago4, Angptl4, Apc2, Arc, Arhgef5, Arl6ip1, Armcx3, Asph, Atp2b4, Birc3, Bmyc, Bst2, Btn2a2, C1qtnf12, C4a, Cadm4, Camk1d, Cbx7, Ccl5, Cd1d1, Cdkn1c, Celsr2, Cgas, Chd3, Chrd, Creb3l1, Cryab, Csdc2, Cspg4, Cth, Ctsh, Cxcl16, Dbndd2, Dlc1, Dmpk, Dusp22, Dusp9, Eda, Efna2, Egln3, Egr1, Eid2, Eif3j1, Eif4g3, Elf3, Ell3, Emb, Eng, Enpp1, Epo…
GO:0050792	regulation of viral process	9.79117e-06	0.0131202	6.10822e-13	1.16056e-11	[4, 5]	Group19	10.2041	20	[Bst2, Ccl5, Chmp4c, Gm10093, Isg15, Mx2, Notch1, Oas1a, Oas1b, Oas1c, Oas1g, Oas3, Oasl1, Oasl2, Pag1, Ptx3, Rsad2, Trim25, Trim6, Zc3hav1]
GO:0030335	positive regulation of cell migration	9.97533e-06	0.013357	3.33166e-08	4.33116e-07	[4, 5, 6, 7]	Group14	6.88525	42	[Adam8, Arhgef39, Atp8a1, Camk1d, Ccl5, Coro1a, Ctsh, Cxcl16, Dapk2, Egr1, F2rl1, Fam83h, Fgf10, Flt4, Gas6, Hspb1, Lbp, Lgals3, Lgr6, Mcam, Mr1, Nmb, Notch1, Nox4, Pdgfd, Pgf, Plau, Prex1, Prkd1, Prr5, Ret, Sash1, Sema3e, Sema3g, Sema4f, Sema4g, Sema6c, Tcaf2, Tert, Thy1, Vsir, Wnt11]
GO:0050790	regulation of catalytic activity	1.0166e-05	0.0136021	1.0166e-05	9.14941e-05	[3]	Group07	4.94186	119	[Acacb, Adam8, Adcy3, Als2cl, Angptl4, Apc2, Aph1c, Arap2, Arc, Arhgap29, Arhgef15, Arhgef5, Arl6ip1, Asph, Atp1b2, Atp2b4, Birc3, Bst2, C4a, Ccl5, Cdkn1c, Cryab, Cspg4, Ctsh, Dbndd2, Dlc1, Dmpk, Dusp22, Dusp9, Egln3, Egr1, Eng, Erbb3, Esr1, F11r, F2rl1, Fgf10, Gas6, Gm10093, Gnal, Gng7, Gpsm2, Grtp1, Hspb1, Iqgap2, Irak3, Irgm2, Itih2, Itih5, Jmjd8, Lck, Mical1, Mpp3, Mr1, Nlrc5, Nod1, Notch1, N…
GO:0048519	negative regulation of biological process	1.02001e-05	0.0136375	1.02001e-05	8.16004e-05	[1, 2, 3]	Group00	4.26657	242	[Aatk, Abcg1, Abhd6, Acacb, Acot11, Adam8, Add2, Adgrb2, Adgrf5, Adgrg1, Aebp1, Ago4, Aldh5a1, Angptl4, Anpep, Apc2, Arc, Arhgef15, Arhgef5, Arl6ip1, Asph, Ass1, Atp2b4, Birc3, Bst2, Btn1a1, Btn2a2, C1qtnf12, C4a, Cadm4, Camk1d, Cbx7, Ccl5, Cd59a, Cdkn1c, Cftr, Cgas, Cgnl1, Chd3, Chmp4c, Chrd, Clmn, Coro1a, Coro2b, Creb3l1, Cryab, Csdc2, Cspg4, Cth, Ctsh, Cxcl16, Cyp2j6, Cyp4v3, Dbndd2, Dhx58, Dl…
GO:0031589	cell-substrate adhesion	1.1317e-05	0.0151195	1.1317e-05	7.92187e-05	[3]	Group04	8.08625	30	[Adam8, Bcam, Ccdc80, Coro1a, Coro2b, Dlc1, Dusp22, Eda, Emilin2, Fbln2, Gas6, Hoxa7, Itga11, L1cam, Lama5, Mertk, Mme, Mr1, Msln, Nid1, Nid2, Notch1, Npnt, Plau, Prex1, Sema3e, Sned1, Thy1, Tmem8b, Unc13d]
GO:0045089	positive regulation of innate immune response	1.24455e-05	0.0166147	5.38462e-10	7.53847e-09	[4, 5, 6, 7]	Group12	8.95522	24	[Adam8, Cgas, Ddx60, Dhx58, Esr1, F2rl1, H2-T23, Ifi205, Ifih1, Irak3, Irf7, Irgm2, Lbp, Mme, Nlrc5, Rftn1, Rsad2, Scarb1, Tmem173, Trim12c, Trim6, Unc93b1, Zc3hav1, Zcchc3]
GO:0051171	regulation of nitrogen compound metabolic process	1.25155e-05	0.0166957	1.91818e-05	0.000115091	[3, 4]	Group11	4.21227	254	[AU041133, Abcg1, Adam8, Aebp1, Aff3, Ago4, Apc2, Arc, Arhgef5, Arl6ip1, Armcx3, Asph, Ass1, Atp2b4, Birc3, Bmyc, Bst2, Btn2a2, C4a, Cadm4, Camk1d, Cbx7, Ccl5, Cd1d1, Cdkn1c, Celsr2, Cgas, Chd3, Chrd, Creb3l1, Cryab, Csdc2, Cspg4, Cth, Ctsh, Cxcl16, Dbndd2, Dlc1, Dmpk, Dusp22, Dusp9, Eda, Efna2, Egln3, Egr1, Eid2, Eif3j1, Eif4g3, Elf3, Ell3, Emb, Eng, Enpp1, Epop, Epor, Erbb3, Esr1, F2rl1, Fgf10,…
GO:0009967	positive regulation of signal transduction	1.26801e-05	0.0169025	1.38035e-13	2.76069e-12	[3, 4, 5, 6]	Group17	5.28149	91	[Acpp, Adam8, Adgrg1, Akap12, Arc, Arhgef5, Bik, Birc3, C1qtnf12, Ccl5, Cdkn1c, Cgas, Crlf2, Cspg4, Cth, Ctsh, Ddx60, Dhx58, Disp1, Dusp22, Eda, Eng, Epor, Erbb3, Esr1, F2rl1, Fgf10, Flt4, Gas6, Gata6, Gm10093, Hap1, Hes1, Irf7, Irgm2, Jmjd8, L1cam, Lbp, Lck, Lgr6, Mcf2l, Mme, Nlrc5, Nmb, Nod1, Notch1, Nox4, Npnt, Npr2, Nrarp, Pag1, Parp14, Pdgfd, Peg12, Pik3r5, Pmaip1, Prkd1, Prr5, Psen2, Ptk7, …
GO:0051960	regulation of nervous system development	1.31887e-05	0.0175673	5.03701e-11	7.55552e-10	[4, 5, 6]	Group18	5.72873	68	[Aatk, Acsl6, Adgrb2, Adgre5, Adgrg1, Arc, Arhgef15, Arhgef9, Camk1d, Ccl5, Celsr1, Chd3, Cspg4, Ell3, Epor, Fez1, Foxg1, Gap43, Gm10093, H2-D1, H2-K1, H2-Q4, H2-T23, Hap1, Hes1, Hoxb3, Hspb1, Igsf10, Il15ra, Inpp5j, Itpka, L1cam, Lrfn3, Mark1, Mdga1, Mme, Myrf, Notch1, Notch3, Pparg, Prex1, Prkd1, Ptk7, Ptprf, Rab29, Ret, Rims2, Rnd2, Rtn4r, Runx1t1, Scn1b, Sema3e, Sema3g, Sema4f, Sema4g, Sema6c…
GO:0022603	regulation of anatomical structure morphogenesis	1.33904e-05	0.0178226	5.03701e-11	7.55552e-10	[3, 4]	Group18	5.72391	68	[Aatk, Adgrb2, Ago4, Arc, Ccl5, Cd59a, Celsr1, Coro1a, Creb3l1, Ctsh, Dlc1, Ehd3, Eng, Epb41l3, Esr1, Fez1, Fgf10, Flt4, Fmnl1, Foxc1, Gata6, Hck, Hes1, Hnf1b, Hoxa11, Hoxb7, Hoxc11, Hspb1, Itpka, Jmjd8, L1cam, Lgals3, Mr1, Notch1, Nrarp, Pgf, Plau, Pparg, Prex1, Prickle3, Prkd1, Ptk7, Ptprf, Reck, Ret, Rhof, Rims2, Rnd2, Rtn4r, S100a1, Sash1, Sema3e, Sema3g, Sema4f, Sema4g, Sema6c, Shroom3, Slc9…
GO:0080134	regulation of response to stress	1.50451e-05	0.02001	5.38462e-10	7.53847e-09	[3, 4]	Group12	5.45703	80	[Adam8, Arc, Arhgef5, Atp2b4, C1qtnf12, Cadm4, Ccl5, Cgas, Coro2b, Creb3l1, Cyp4v3, Ddx60, Dhx58, Dusp22, Ell3, Epor, Esr1, F2rl1, Fbln5, Fgf10, Fign, Fignl2, Flt4, H2-T23, Hmga1, Hopx, Hspb1, Htra1, Ifi205, Ifih1, Ifnlr1, Irak3, Irf7, Irgm2, Lbp, Mme, Mr1, Nlrc5, Nod1, Nudt16, P2rx5, Pag1, Parp14, Plau, Pmaip1, Pparg, Prex1, Pros1, Ptprf, Radx, Rftn1, Rsad2, Rtn4r, Sash1, Scarb1, Scly, Slc25a23,…
GO:0001960	negative regulation of cytokine-mediated signaling pathway	1.6923e-05	0.0224906	1.16685e-06	1.40022e-05	[4, 5, 6, 7, 8]	Group09	17.5439	10	[Arc, Ccl5, F2rl1, Gas6, Irak3, Mme, Nlrc5, Parp14, Pparg, Ptprf]
GO:0032481	positive regulation of type I interferon production	1.6923e-05	0.0224906	6.10822e-13	1.16056e-11	[4, 5, 6]	Group19	17.5439	10	[Cgas, Dhx58, Ifih1, Irf7, Mme, Plcg2, Syk, Tmem173, Zc3hav1, Zcchc3]
GO:0050778	positive regulation of immune response	1.72264e-05	0.0228767	1.38035e-13	2.76069e-12	[3, 4, 5]	Group17	6.26506	52	[Adam8, Bik, Btn1a1, Btn2a2, C4a, Cd1d1, Cd59a, Cfh, Cgas, Colec11, Ddx60, Dhx58, Dusp22, Efna2, Esr1, F2rl1, H2-Ab1, H2-D1, H2-K1, H2-Q4, H2-Q6, H2-Q7, H2-T23, Icosl, Ifi205, Ifih1, Irak3, Irf7, Irgm2, Lbp, Lck, Lgals3, Mme, Nlrc5, Plcg2, Plcl2, Psen2, Rab29, Rftn1, Rsad2, Scarb1, Stxbp2, Syk, Sytl2, Tap2, Thy1, Tmem173, Trim12c, Trim6, Unc93b1, Zc3hav1, Zcchc3]
GO:0051240	positive regulation of multicellular organismal process	1.73351e-05	0.0230037	1.38035e-13	2.76069e-12	[2, 3, 4]	Group17	5.02608	106	[Acacb, Acsl6, Adam8, Adgrb2, Adgre5, Btn2a2, Camk1d, Ccl5, Cd1d1, Cftr, Cgas, Chd3, Crlf2, Cth, Ctsh, Cyp2j6, Ddx60, Decr1, Dhx58, Egr1, Ell3, Eng, Epor, Erbb3, F2rl1, Fez1, Fgf10, Flt4, Fos, Foxc1, Foxg1, Gas6, Gata6, Gm10093, Gsdmd, H2-T23, H2afy2, Hap1, Hes1, Hoxa11, Hoxb7, Hoxc11, Hoxc4, Hspb1, Icosl, Ifih1, Il15ra, Irak3, Irf7, Isg15, Itpka, Jmjd8, L1cam, Lbp, Lck, Lcn2, Lgals3, Loxl2, Mapk…
GO:0043903	regulation of symbiosis, encompassing mutualism through parasitism	1.85286e-05	0.0245689	6.10822e-13	1.16056e-11	[3, 4]	Group19	9.20502	22	[Bst2, Ccl5, Chmp4c, F2rl1, Gm10093, Isg15, Lbp, Mx2, Notch1, Oas1a, Oas1b, Oas1c, Oas1g, Oas3, Oasl1, Oasl2, Pag1, Ptx3, Rsad2, Trim25, Trim6, Zc3hav1]
GO:0019222	regulation of metabolic process	1.91818e-05	0.0254158	1.91818e-05	0.000115091	[2, 3]	Group11	4.12708	278	[AU041133, Abcg1, Abhd6, Acacb, Acot11, Adam8, Adgrf5, Aebp1, Aff3, Ago4, Angptl4, Apc2, Arc, Arhgef5, Arl6ip1, Armcx3, Asph, Ass1, Atp2b4, Birc3, Bmyc, Bst2, Btn1a1, Btn2a2, C1qtnf12, C4a, Cadm4, Camk1d, Cbx7, Ccl5, Cd1d1, Cdkn1c, Celsr2, Cgas, Chd3, Chrd, Creb3l1, Cryab, Csdc2, Cspg4, Cth, Ctsh, Cxcl16, Cyp2j6, Dbndd2, Decr1, Dlc1, Dmpk, Dusp22, Dusp9, Eda, Efna2, Egln3, Egr1, Eid2, Eif3j1, Eif…
GO:0031323	regulation of cellular metabolic process	1.94169e-05	0.025708	1.91818e-05	0.000115091	[3, 4]	Group11	4.16997	263	[AU041133, Abcg1, Acacb, Adam8, Adgrf5, Aebp1, Aff3, Ago4, Arc, Arhgef5, Arl6ip1, Armcx3, Asph, Ass1, Atp2b4, Birc3, Bmyc, Bst2, Btn1a1, Btn2a2, C1qtnf12, C4a, Cadm4, Camk1d, Cbx7, Ccl5, Cd1d1, Cdkn1c, Celsr2, Cgas, Chd3, Chrd, Creb3l1, Cryab, Csdc2, Cspg4, Cth, Ctsh, Cxcl16, Dbndd2, Dlc1, Dmpk, Dusp22, Dusp9, Eda, Efna2, Egln3, Egr1, Eid2, Eif3j1, Eif4g3, Elf3, Ell3, Emb, Eng, Enpp1, Epop, Epor,…
GO:0006811	ion transport	2.02963e-05	0.026852	4.36338e-11	6.98141e-10	[4]	Group13	5.17906	94	[Abca1, Abcc3, Abcg1, Acsl6, Add2, Ano1, Arc, Arl6ip1, Asph, Atp1b2, Atp2b4, Atp8a1, Cacna1g, Calhm2, Ccl5, Cftr, Chd3, Coro1a, Dmpk, Ehd3, Emb, Enpp1, Erfe, Ftl1-ps1, Gas6, Glrb, Grin2d, Hap1, Hcn2, Hcn3, Hes1, Kcnab3, Kcnj2, Kcnk5, Kcnk6, Kcnn1, Kcnn3, Lck, Lcn2, Lgals3, Maged2, Mr1, Nipal3, Nmb, Osbp2, P2rx5, Papss2, Piezo2, Plcg2, Plch1, Pparg, Prkd1, Psen2, Rab3b, Ramp3, Rgs4, S100a1, Sat2, …
GO:0019883	antigen processing and presentation of endogenous antigen	2.14645e-05	0.0283761	2.14645e-05	0.000107322	[3]	Group02	19.1489	9	[Cd1d1, H2-D1, H2-K1, H2-Q4, H2-Q6, H2-Q7, H2-T23, Tap1, Tap2]
GO:0060993	kidney morphogenesis	2.20987e-05	0.0291924	2.50968e-05	5.01936e-05	[4, 5, 6, 7, 8]	Group10	12.5	14	[Arhgef5, Fgf10, Gcnt1, Gcnt4, Hes1, Hnf1b, Hoxa11, Hoxb7, Lama5, Npnt, Pgf, Wnk4, Wnt11, Wnt7b]
GO:0030198	extracellular matrix organization	2.2453e-05	0.029638	2.40446e-05	9.61784e-05	[4]	Group06	8.44595	25	[Aebp1, Ccdc80, Col1a2, Creb3l1, Csgalnact1, Elf3, Eng, Fbln2, Fbln5, Foxc1, Gas6, Has1, Lgals3, Lox, Loxl2, Mme, Mpzl3, Nid1, Notch1, Npnt, Ptx3, Reck, Spint1, Spint2, Tgfbi]
GO:0098586	cellular response to virus	2.31857e-05	0.0305819	6.10822e-13	1.16056e-11	[4, 6]	Group19	16.9492	10	[Ddx60, Dhx58, Ifih1, Irgm2, Mme, Pag1, Tmem173, Trim6, Zc3hav1, Zcchc3]
GO:0006952	defense response	2.33507e-05	0.0307762	6.10822e-13	1.16056e-11	[3]	Group19	5.17727	92	[Adam8, Ahcy, Ass1, Bst2, C1qtnf12, C4a, Camk1d, Ccl5, Cd1d1, Cfh, Cgas, Colec11, Coro1a, Crlf2, Cspg4, Cxcl16, Ddx60, Dhx58, Elf3, Esr1, F2rl1, Gm13288, Gng7, Gsdmd, H2-Ab1, H2-D1, H2-K1, H2-Q7, H2-T23, Hck, Herc6, Htra1, Ifi205, Ifih1, Ifit1, Ifit3, Ifit3b, Ifnlr1, Igtp, Irak3, Irf7, Irgm2, Isg15, Lbp, Lcn2, Lgals3, Mme, Mr1, Mx2, Nlrc5, Nod1, Notch1, Nox4, Oas1a, Oas1b, Oas1c, Oas1g, Oas2, Oas…
GO:0043062	extracellular structure organization	2.40446e-05	0.0316667	2.40446e-05	9.61784e-05	[3]	Group06	8.06916	28	[Abca1, Abcg1, Aebp1, Ccdc80, Col1a2, Creb3l1, Csgalnact1, Elf3, Eng, Fbln2, Fbln5, Foxc1, Gas6, Has1, Lgals3, Lox, Loxl2, Mme, Mpzl3, Nid1, Notch1, Npnt, Ptx3, Reck, Scarb1, Spint1, Spint2, Tgfbi]
GO:0050688	regulation of defense response to virus	2.47741e-05	0.0326027	6.10822e-13	1.16056e-11	[3, 4, 5, 6, 7]	Group19	14.1176	12	[Ccl5, Cgas, Ddx60, Dhx58, Htra1, Ifnlr1, Mme, Pag1, Tmem173, Trim6, Zc3hav1, Zcchc3]
GO:0072001	renal system development	2.50968e-05	0.0329772	2.50968e-05	5.01936e-05	[4, 5, 6]	Group10	7.81671	29	[Aph1c, Arhgef5, Ass1, Cdkn1c, Ctsh, Egr1, Fgf10, Foxc1, Gcnt1, Gcnt4, Hes1, Hnf1b, Hoxa11, Hoxb7, Hoxc11, Lama5, Mme, Nfia, Nid1, Notch1, Notch3, Npnt, Pdgfd, Pgf, Pygo1, Ret, Wnk4, Wnt11, Wnt7b]
GO:0030036	actin cytoskeleton organization	2.50932e-05	0.0329976	2.50932e-05	7.52796e-05	[3, 5]	Group03	6.35135	47	[Add2, Aif1l, Arhgef15, Arhgef5, Baiap2l1, Bst2, Celsr1, Cgnl1, Coro1a, Coro2b, Dlc1, Ehd3, Elmo1, Epb41l3, F11r, F2rl1, Fgf10, Fmnl1, Hck, Iqgap2, Itpka, Kank3, Krt19, Mical1, Msrb2, Nebl, Nox4, Ophn1, Plek2, Prex1, Prr5, Pstpip2, Ptk7, Rgs4, Rhof, Rnd2, Sema3e, Shroom1, Shroom2, Shroom3, Ssh3, Thsd7a, Tmod1, Tpm2, Vill, Wnt11, Zfp667]
GO:0051049	regulation of transport	2.53406e-05	0.0332723	4.36338e-11	6.98141e-10	[3, 4]	Group13	4.97886	106	[Abca1, Abcg1, Acsl6, Ano1, Anpep, Arc, Arhgef5, Arl6ip1, Asph, Atp1b2, Atp2b4, Atp8a1, Bik, Bst2, Btn1a1, Btn2a2, C1qtnf12, Cacna1g, Camk1d, Ccl5, Celsr1, Cftr, Chd3, Coro1a, Crlf2, Cryab, Cyp2j6, Dlc1, Dmpk, Ehd3, Enpp1, Erbb3, Erfe, Esr1, F2rl1, Fez1, Fgf10, Gas6, Gm10093, Gsdmd, H2-T23, Hap1, Hck, Hcn2, Hcn3, Hes1, Ica1, Ifih1, Il15ra, Kcnab3, Kcnj2, Kcnk6, Lbp, Lgals3, Mertk, Mical1, Mme, Mr…
GO:2000147	positive regulation of cell motility	2.55119e-05	0.0334716	3.33166e-08	4.33116e-07	[3, 4, 5, 6]	Group14	6.62461	42	[Adam8, Arhgef39, Atp8a1, Camk1d, Ccl5, Coro1a, Ctsh, Cxcl16, Dapk2, Egr1, F2rl1, Fam83h, Fgf10, Flt4, Gas6, Hspb1, Lbp, Lgals3, Lgr6, Mcam, Mr1, Nmb, Notch1, Nox4, Pdgfd, Pgf, Plau, Prex1, Prkd1, Prr5, Ret, Sash1, Sema3e, Sema3g, Sema4f, Sema4g, Sema6c, Tcaf2, Tert, Thy1, Vsir, Wnt11]
GO:0051241	negative regulation of multicellular organismal process	2.66778e-05	0.0349746	5.03701e-11	7.55552e-10	[2, 3, 4]	Group18	5.39792	78	[Aatk, Abhd6, Acot11, Adgrb2, Adgrg1, Anpep, Arc, Arhgef15, Atp2b4, Bst2, Btn1a1, Btn2a2, Cd59a, Cftr, Chrd, Creb3l1, Cspg4, Cyp4v3, Dhx58, Enpp1, F2rl1, Foxc1, Foxg1, Gas6, Gata6, Gfra4, H2-D1, H2-K1, H2-Q4, H2-T23, Hes1, Hnf1b, Hoxa7, Hoxa9, Hoxb8, Hoxc10, Il15ra, Inpp5j, Irak3, Lbp, Loxl2, Mdga1, Mertk, Mr1, Ndrg2, Nmb, Notch1, Notch3, Npr2, Nrarp, Pag1, Plau, Plcl2, Plppr3, Pparg, Prickle1, P…
GO:0001822	kidney development	2.71323e-05	0.0355433	2.50968e-05	5.01936e-05	[4, 5, 6, 7]	Group10	7.97721	28	[Aph1c, Arhgef5, Ass1, Cdkn1c, Ctsh, Egr1, Fgf10, Foxc1, Gcnt1, Gcnt4, Hes1, Hnf1b, Hoxa11, Hoxb7, Hoxc11, Lama5, Mme, Nid1, Notch1, Notch3, Npnt, Pdgfd, Pgf, Pygo1, Ret, Wnk4, Wnt11, Wnt7b]
GO:0072006	nephron development	2.81908e-05	0.0369017	2.50968e-05	5.01936e-05	[3, 5, 6, 7, 8]	Group10	10.1695	18	[Arhgef5, Egr1, Foxc1, Hes1, Hnf1b, Hoxa11, Hoxb7, Lama5, Nid1, Notch1, Notch3, Npnt, Pdgfd, Pgf, Ret, Wnk4, Wnt11, Wnt7b]
GO:0051128	regulation of cellular component organization	2.82528e-05	0.0369546	5.03701e-11	7.55552e-10	[3, 4]	Group18	4.74963	129	[Aatk, Acsl6, Add2, Adgrb2, Adgre5, Aebp1, Ago4, Apc2, Arc, Arhgef15, Arhgef5, Arhgef9, Asph, Atp8a1, Baiap2l1, Bik, Birc3, Bst2, Camk1d, Capn6, Cdkn1c, Celsr1, Chmp4c, Coro1a, Coro2b, Cryab, Cspg4, Cth, Cxcl16, Dlc1, Dmpk, Dnaja4, Dusp22, Ehd3, Eif4g3, Eml2, Enpp1, Epb41l3, Epor, Esr1, F11r, F2rl1, Fbln5, Fez1, Flt4, Fmnl1, Gap43, Gpsm2, H2-D1, H2-K1, H2-Q4, H2-T23, Hap1, Hck, Hes1, Hspa1a, Hspb…
GO:0060759	regulation of response to cytokine stimulus	2.98094e-05	0.0389609	1.16685e-06	1.40022e-05	[3, 4, 5]	Group09	11.5385	15	[Arc, Ccl5, F2rl1, Gas6, Ifih1, Irak3, Irf7, Irgm2, Mme, Nlrc5, Parp14, Pparg, Ptprf, Syk, Trim6]
GO:0051050	positive regulation of transport	3.03478e-05	0.0396343	4.36338e-11	6.98141e-10	[2, 3, 4, 5]	Group13	5.60669	67	[Abca1, Abcg1, Acsl6, Ano1, Arc, Arhgef5, Arl6ip1, Asph, Atp1b2, Atp8a1, Bik, C1qtnf12, Cacna1g, Camk1d, Ccl5, Cftr, Crlf2, Cyp2j6, Dlc1, Ehd3, Erbb3, Erfe, F2rl1, Fez1, Gas6, Gsdmd, H2-T23, Hap1, Ifih1, Il15ra, Kcnj2, Lbp, Lgals3, Mertk, Mme, Mr1, Nmb, Plcg2, Pmaip1, Pparg, Prkd1, Pros1, Ptx3, Rab29, Rab3b, Rab3d, Ramp3, S100a1, Scn1b, Slc9a3r2, Sorl1, Stac2, Stxbp2, Syk, Syngr3, Sytl2, Tcaf2, T…
GO:0051272	positive regulation of cellular component movement	3.08026e-05	0.0401974	3.33166e-08	4.33116e-07	[3, 4, 5]	Group14	6.59509	43	[Adam8, Arhgef39, Atp8a1, Camk1d, Ccl5, Coro1a, Ctsh, Cxcl16, Dapk2, Egr1, F2rl1, Fam83h, Fez1, Fgf10, Flt4, Gas6, Hspb1, Lbp, Lgals3, Lgr6, Mcam, Mr1, Nmb, Notch1, Nox4, Pdgfd, Pgf, Plau, Prex1, Prkd1, Prr5, Ret, Sash1, Sema3e, Sema3g, Sema4f, Sema4g, Sema6c, Tcaf2, Tert, Thy1, Vsir, Wnt11]
GO:0002218	activation of innate immune response	3.10469e-05	0.0404851	6.10822e-13	1.16056e-11	[3, 5, 6, 7, 8]	Group19	9.74359	19	[Cgas, Ddx60, Dhx58, Esr1, F2rl1, Ifi205, Ifih1, Irak3, Irf7, Irgm2, Lbp, Rftn1, Rsad2, Scarb1, Tmem173, Trim12c, Unc93b1, Zc3hav1, Zcchc3]
GO:0048522	positive regulation of cellular process	3.12352e-05	0.0406995	1.38035e-13	2.76069e-12	[2, 3, 4]	Group17	4.2011	244	[Acpp, Acsl6, Adam8, Adgrb2, Adgre5, Adgrf5, Adgrg1, Akap12, Ano1, Arc, Arhgef15, Arhgef39, Arhgef5, Armcx3, Asph, Ass1, Atp2b4, Atp8a1, Baiap2l1, Bik, Birc3, Btn2a2, C1qtnf12, Cacna1g, Calhm2, Camk1d, Cbx7, Ccl5, Cd1d1, Cdkn1c, Cfh, Cftr, Cgas, Chd3, Chrd, Coro1a, Creb3l1, Crlf2, Cspg4, Cth, Ctsh, Cxcl16, Cyp2j6, Dapk2, Ddx60, Dhx58, Disp1, Dlc1, Dusp22, Eda, Efhc1, Efna2, Egfl7, Egln3, Egr1, Eh…
GO:0048598	embryonic morphogenesis	3.40721e-05	0.0443618	1.48455e-11	2.52374e-10	[3, 4, 5]	Group15	6.32737	46	[Aff3, Cdkn1c, Celsr1, Chd3, Chrd, Dlc1, Eng, Fgf10, Foxc1, Foxg1, Gata6, Gm10093, Hes1, Hnf1b, Hoxa10, Hoxa11, Hoxa3, Hoxa7, Hoxa9, Hoxb2, Hoxb3, Hoxb4, Hoxb6, Hoxb7, Hoxb8, Hoxc10, Hoxc11, Hoxc4, Hoxc9, Lama5, Notch1, Prickle1, Psen2, Ptk7, Reck, Ret, Rspo3, Shroom3, Slc9a3r2, Spint1, Spint2, Tbx1, Tshz1, Ttbk1, Wnt11, Wnt7b]
GO:0032101	regulation of response to external stimulus	3.4292e-05	0.0446139	5.38462e-10	7.53847e-09	[3, 4]	Group12	6.11046	52	[Adam8, C1qtnf12, Camk1d, Ccl5, Cgas, Cyp4v3, Dapk2, Ddx60, Dhx58, Esr1, F2rl1, Fgf10, Gas6, H2-T23, Hopx, Hspb1, Htra1, Ifnlr1, Lbp, Mme, Mpp1, Mr1, Nod1, Notch1, P2rx5, Pag1, Pdgfd, Pgf, Plau, Pparg, Prex1, Prkd1, Pros1, Ptprf, Rtn4r, Sash1, Sema3e, Sema3g, Sema4f, Sema4g, Sema6c, Syk, Thbd, Tmem173, Tnfrsf11a, Trim6, Ttbk1, Ubash3b, Unc13b, Usp18, Zc3hav1, Zcchc3]
GO:0055085	transmembrane transport	3.56599e-05	0.0463579	4.36338e-11	6.98141e-10	[4]	Group13	5.19713	87	[Abca1, Abcb9, Abcc3, Abcg1, Acsl6, Ano1, Arc, Arl6ip1, Asph, Atp1b2, Atp2b4, C1qtnf12, Cacna1g, Cftr, Chd3, Coro1a, Disp1, Ehd3, Emb, Enpp1, Erbb3, Esr1, Gas6, Glrb, Grin2d, Hap1, Hcn2, Hcn3, Kcnab3, Kcnj2, Kcnk5, Kcnk6, Kcnn1, Kcnn3, Lck, Nipal3, P2rx5, Papss2, Piezo2, Plcg2, Plch1, Prkd1, Psen2, Ramp3, Rgs4, S100a1, Sat2, Scarb1, Scn1b, Sgk2, Sgk3, Slc16a10, Slc16a2, Slc16a3, Slc16a6, Slc17a7,…
GO:0060761	negative regulation of response to cytokine stimulus	3.62599e-05	0.0471016	1.16685e-06	1.40022e-05	[3, 4, 5, 6]	Group09	16.129	10	[Arc, Ccl5, F2rl1, Gas6, Irak3, Mme, Nlrc5, Parp14, Pparg, Ptprf]
GO:0002221	pattern recognition receptor signaling pathway	3.6572e-05	0.0474705	6.10822e-13	1.16056e-11	[5, 6, 7, 8, 9, 10]	Group19	10.3659	17	[Ddx60, Dhx58, Esr1, F2rl1, Ifih1, Irak3, Irf7, Irgm2, Lbp, Rftn1, Rsad2, Scarb1, Tmem173, Trim12c, Unc93b1, Zc3hav1, Zcchc3]
GO:0033220	amide-transporting ATPase activity	3.70997e-05	0.0481183	3.70997e-05	3.70997e-05	[7, 10]	Group08	100	3	[Abcb9, Tap1, Tap2]
GO:0015440	peptide-transporting ATPase activity	3.70997e-05	0.0481183	3.70997e-05	3.70997e-05	[8, 11]	Group08	100	3	[Abcb9, Tap1, Tap2]

## Sheet: d, KO_clusterProfiler
ID	Description	GeneCount	Total	BgCount	Total	Enrichment	pvalue	p.adjust	qvalue	GeneSymbol
GO:0045087	innate immune response	72	1063	379	11176	1.99731	6.24968e-09	1.83739e-05	1.69376e-05	Syk/Trim25/H2-Q7/Gsdmd/Rftn1/Nlrc5/Ddx60/Rsad2/Tap1/H2-T23/Ifih1/Trim6/Prkd1/F2rl1/Cd1d1/Unc93b1/H2-Ab1/Oas3/Irak3/Esr1/Oas2/Oasl2/Colec11/Hck/Pparg/Oasl1/Stxbp2/Ptx3/Lgals3/Ifit1/Irf7/Mx2/Mr1/Cfh/Lbp/Isg15/Irgm2/Tmem173/Cxcl16/Ifit3/Bst2/Lcn2/Parp14/Coro1a/Dhx58/Ccl5/Tap2/Nod1/Adam8/Herc6/Zc3hav1/Trim30a/Lgr4/Cyba/Mmp2/Hist1h2bc/Serinc5/Gbp7/Jak3/Msrb1/Casp4/Samhd1/Trim21/Parp9/Mapkapk3/Stat2/Tr…
GO:0098542	defense response to other organism	54	1063	255	11176	2.22642	1.16281e-08	1.83739e-05	1.69376e-05	Syk/Trim25/Gsdmd/Ddx60/Trim34a/Rsad2/H2-T23/Ifih1/Trim6/Prkd1/Oas1c/F2rl1/Unc93b1/Oas3/Oas2/Oas1g/Oas1a/Ifnlr1/Oasl2/Htra1/Hck/Oasl1/Oas1b/H2-K1/Ifit1/Irf7/Mx2/Mr1/Lbp/Isg15/Irgm2/Rtp4/Unc13b/Tmem173/Ifit3/Bst2/Dhx58/Ccl5/Nod1/Zc3hav1/Slfn8/Trim30a/Cyba/Hist1h2bc/Serinc5/Slfn9/Gbp7/Samhd1/Parp9/Stat2/Lgals9/Dtx3l/Hmgb2/Trim44
GO:0051607	defense response to virus	38	1063	150	11176	2.66346	1.2059e-08	1.83739e-05	1.69376e-05	Trim25/Ddx60/Trim34a/Rsad2/Ifih1/Trim6/Oas1c/F2rl1/Unc93b1/Oas3/Oas2/Oas1g/Oas1a/Ifnlr1/Oasl2/Htra1/Oasl1/Oas1b/Ifit1/Irf7/Mx2/Isg15/Rtp4/Tmem173/Ifit3/Bst2/Dhx58/Ccl5/Zc3hav1/Slfn8/Trim30a/Serinc5/Slfn9/Samhd1/Parp9/Stat2/Dtx3l/Trim44
GO:0043207	response to external biotic stimulus	84	1063	483	11176	1.82846	2.49364e-08	2.27969e-05	2.10148e-05	Syk/Usp18/Trim25/Gsdmd/Baiap2l1/Nlrc5/Rab29/Ddx60/Trim34a/Rsad2/Psmb9/H2-T23/Sash1/Ifih1/Trim6/Prkd1/Oas1c/F2rl1/Unc93b1/Oas3/Irak3/Oas2/Tnfrsf11a/Zfp709/Ociad2/Oas1g/Cmpk2/Oas1a/Ifnlr1/Nexn/Plcg2/Oasl2/Colec11/Htra1/Hck/Oasl1/Ptx3/Oas1b/H2-K1/Ifit1/Irf7/Mx2/Mr1/Lbp/Isg15/Irgm2/Rtp4/Unc13b/Tmem173/Abca1/Cxcl16/Ifit3/Scarb1/Bst2/Ccdc80/Lcn2/Dhx58/Ccl5/Tap2/Nod1/Ifi44/Saa3/Herc6/Ifi205/Zc3hav1/Slfn…
GO:0051707	response to other organism	84	1063	483	11176	1.82846	2.49364e-08	2.27969e-05	2.10148e-05	Syk/Usp18/Trim25/Gsdmd/Baiap2l1/Nlrc5/Rab29/Ddx60/Trim34a/Rsad2/Psmb9/H2-T23/Sash1/Ifih1/Trim6/Prkd1/Oas1c/F2rl1/Unc93b1/Oas3/Irak3/Oas2/Tnfrsf11a/Zfp709/Ociad2/Oas1g/Cmpk2/Oas1a/Ifnlr1/Nexn/Plcg2/Oasl2/Colec11/Htra1/Hck/Oasl1/Ptx3/Oas1b/H2-K1/Ifit1/Irf7/Mx2/Mr1/Lbp/Isg15/Irgm2/Rtp4/Unc13b/Tmem173/Abca1/Cxcl16/Ifit3/Scarb1/Bst2/Ccdc80/Lcn2/Dhx58/Ccl5/Tap2/Nod1/Ifi44/Saa3/Herc6/Ifi205/Zc3hav1/Slfn…
GO:0009615	response to virus	42	1063	182	11176	2.42622	3.92351e-08	2.98906e-05	2.75541e-05	Trim25/Ddx60/Trim34a/Rsad2/Ifih1/Trim6/Oas1c/F2rl1/Unc93b1/Oas3/Irak3/Oas2/Oas1g/Oas1a/Ifnlr1/Oasl2/Htra1/Oasl1/Oas1b/Ifit1/Irf7/Mx2/Isg15/Irgm2/Rtp4/Tmem173/Ifit3/Bst2/Lcn2/Dhx58/Ccl5/Zc3hav1/Slfn8/Trim30a/Serinc5/Slfn9/Samhd1/Parp9/Stat2/Lgals9/Dtx3l/Trim44
GO:0009952	anterior/posterior pattern specification	35	1063	140	11176	2.62841	6.49159e-08	4.03229e-05	3.71709e-05	Hoxa10/Tbx1/Hoxb9/Hoxb7/Hoxb3/Hoxa11/Hoxc5/Pax1/Hoxc6/Hoxb8/Hoxb4/Hnf1b/Hoxb2/Hoxc13/Hoxc4/Hoxa9/Hoxb6/Hoxc10/Hoxc9/Hoxc8/Nrarp/Hoxa3/Hoxc11/Celsr2/Hoxa7/Arc/Celsr1/Foxc1/Psen2/Notch1/Hes1/Tshz1/Kdm2b/Ror2/Btg2
GO:0002252	immune effector process	75	1063	424	11176	1.85972	7.05717e-08	4.03229e-05	3.71709e-05	Syk/H2-Q4/Trim25/H2-Q7/Rftn1/Ddx60/Trim34a/Rsad2/Tap1/H2-T23/H2-Q6/Ifih1/Trim6/Ripk3/Crlf2/Icosl/Oas1c/Dusp22/F2rl1/Cd1d1/Unc93b1/H2-Ab1/Cd59a/Oas3/Irak3/Oas2/Oas1g/Oas1a/Ifnlr1/Plcg2/Oasl2/Colec11/Htra1/Oasl1/Stxbp2/Ptx3/Oas1b/H2-K1/Lgals3/Ifit1/Irf7/Mx2/Cfh/Lbp/Isg15/Plcl2/Rtp4/Tmem173/Ifit3/Bst2/Coro1a/Dhx58/Ccl5/Tap2/Psen2/H2-D1/Zc3hav1/Slfn8/Trim30a/Ptprj/Serinc5/Ager/Snap23/Trpm4/Slfn9/Jak3…
GO:0001914	regulation of T cell mediated cytotoxicity	12	1063	23	11176	5.48538	2.58414e-07	0.000131246	0.000120986	H2-Q4/H2-Q7/H2-T23/H2-Q6/Ripk3/Cd1d1/H2-K1/Tap2/H2-D1/Ager/H2-T22/Hspa8
GO:0019882	antigen processing and presentation	18	1063	52	11176	3.63934	6.52903e-07	0.000298442	0.000275113	H2-Q4/Psmb8/H2-Q7/Rftn1/Psmb9/Tap1/H2-T23/H2-Q6/Cd1d1/Unc93b1/H2-Ab1/Rab3b/H2-K1/Mr1/Tap2/Nod1/H2-D1/H2-T22
GO:0002476	antigen processing and presentation of endogenous peptide antigen via MHC class Ib	8	1063	11	11176	7.64628	8.29732e-07	0.000316059	0.000291352	H2-Q4/H2-Q7/H2-T23/H2-Q6/H2-K1/Tap2/H2-D1/H2-T22
GO:0060700	regulation of ribonuclease activity	8	1063	11	11176	7.64628	8.29732e-07	0.000316059	0.000291352	Oas1c/Oas3/Oas2/Oas1g/Oas1a/Oasl2/Oasl1/Oas1b
GO:0019883	antigen processing and presentation of endogenous antigen	10	1063	18	11176	5.84091	1.2481e-06	0.000438851	0.000404546	H2-Q4/H2-Q7/Tap1/H2-T23/H2-Q6/Cd1d1/H2-K1/Tap2/H2-D1/H2-T22
GO:0032069	regulation of nuclease activity	11	1063	22	11176	5.25682	1.44078e-06	0.000470415	0.000433642	Oas1c/Oas3/Oas2/Oas1g/Oas1a/Oasl2/Oasl1/Oas1b/Hmgb2/Sirt1/Pcna
GO:0002475	antigen processing and presentation via MHC class Ib	9	1063	15	11176	6.30818	1.81755e-06	0.000553867	0.000510571	H2-Q4/H2-Q7/H2-T23/H2-Q6/Cd1d1/H2-K1/Tap2/H2-D1/H2-T22
GO:0002428	antigen processing and presentation of peptide antigen via MHC class Ib	8	1063	12	11176	7.00909	2.28086e-06	0.000651612	0.000600676	H2-Q4/H2-Q7/H2-T23/H2-Q6/H2-K1/Tap2/H2-D1/H2-T22
GO:0050776	regulation of immune response	68	1063	411	11176	1.73948	3.49445e-06	0.000876928	0.000808378	Syk/H2-Q4/H2-Q7/Rftn1/Nlrc5/Rab29/Ddx60/Rsad2/Tap1/Thy1/H2-T23/H2-Q6/Ifih1/Trim6/Ripk3/Icosl/Dusp22/F2rl1/Cd1d1/Unc93b1/H2-Ab1/Cd59a/Irak3/Esr1/Btn2a2/Plcg2/Colec11/Pparg/Stxbp2/H2-K1/Lgals3/Irf7/Cfh/Lbp/Plcl2/Irgm2/Tmem173/Btn1a1/Lck/Parp14/Dhx58/Tap2/Psen2/Adam8/H2-D1/Zc3hav1/Trim30a/Lgr4/Cyba/Mmp2/Ptprj/Ezr/Tec/Ager/Trpm4/Jak3/Samhd1/Parp9/Mapkapk3/Lgals9/Hmgb2/Braf/Siglecg/Adcy7/Sirt1/H2-T22/…
GO:0048002	antigen processing and presentation of peptide antigen	12	1063	28	11176	4.50585	3.7026e-06	0.000876928	0.000808378	H2-Q4/H2-Q7/Tap1/H2-T23/H2-Q6/Unc93b1/H2-Ab1/H2-K1/Mr1/Tap2/H2-D1/H2-T22
GO:0002483	antigen processing and presentation of endogenous peptide antigen	9	1063	16	11176	5.91392	3.80337e-06	0.000876928	0.000808378	H2-Q4/H2-Q7/Tap1/H2-T23/H2-Q6/H2-K1/Tap2/H2-D1/H2-T22
GO:1903901	negative regulation of viral life cycle	18	1063	58	11176	3.26285	3.96258e-06	0.000876928	0.000808378	Trim25/Rsad2/Trim6/Oas1c/Oas3/Oas1g/Oas1a/Oasl2/Oasl1/Ptx3/Oas1b/Isg15/Bst2/Ccl5/Zc3hav1/Trim21/Trim59/Fam111a
GO:0050778	positive regulation of immune response	58	1063	334	11176	1.82572	4.02876e-06	0.000876928	0.000808378	Syk/H2-Q4/H2-Q7/Rftn1/Nlrc5/Rab29/Ddx60/Rsad2/Thy1/H2-T23/H2-Q6/Ifih1/Trim6/Icosl/Dusp22/F2rl1/Cd1d1/Unc93b1/H2-Ab1/Cd59a/Irak3/Esr1/Btn2a2/Plcg2/Colec11/Stxbp2/H2-K1/Lgals3/Irf7/Cfh/Lbp/Plcl2/Irgm2/Tmem173/Btn1a1/Lck/Dhx58/Tap2/Psen2/Adam8/H2-D1/Zc3hav1/Trim30a/Lgr4/Cyba/Mmp2/Ptprj/Ezr/Tec/Parp9/Mapkapk3/Lgals9/Hmgb2/Braf/Sirt1/H2-T22/Hspa8/Peli1
GO:0001916	positive regulation of T cell mediated cytotoxicity	10	1063	20	11176	5.25682	4.41013e-06	0.000916304	0.000844676	H2-Q4/H2-Q7/H2-T23/H2-Q6/Cd1d1/H2-K1/Tap2/H2-D1/H2-T22/Hspa8
GO:0045071	negative regulation of viral genome replication	14	1063	38	11176	3.87345	4.9501e-06	0.000983778	0.000906876	Rsad2/Trim6/Oas1c/Oas3/Oas1g/Oas1a/Oasl2/Oasl1/Oas1b/Isg15/Bst2/Ccl5/Zc3hav1/Fam111a
GO:0001817	regulation of cytokine production	65	1063	397	11176	1.72138	8.18293e-06	0.00155851	0.00143668	Syk/Ndrg2/Gata6/F11r/Hspb1/Flt4/Gsdmd/Rnf128/Tnfsf9/Ddx60/Rsad2/Cyp2j6/H2-T23/Ifih1/Trim6/Ripk3/Mapk13/Gas6/Crlf2/Icosl/F2rl1/Cd1d1/Unc93b1/Cd59a/Wnt11/Mertk/Irak3/Btn2a2/Plcg2/Pparg/Irf7/Lbp/Isg15/Tmem173/Btn1a1/Egr1/Dhx58/Ccl5/Nod1/Adam8/Zc3hav1/Trim30a/Lgr4/Cyba/Ptprj/Ezr/Pdcd4/Ager/Zfpm1/Trpm4/Slc37a4/Jak3/Ddt/Casp4/Traip/Lgals9/Met/Sirpa/Hmgb2/Mapk9/Adcy7/Sirt1/Ptpn11/Errfi1/Peli1
GO:0001816	cytokine production	70	1063	439	11176	1.67643	9.37883e-06	0.00171217	0.00157833	Syk/Ndrg2/Gata6/F11r/Hspb1/Flt4/Gsdmd/Rftn1/Rnf128/Tnfsf9/Ddx60/Rsad2/Cyp2j6/H2-T23/Ifih1/Trim6/Ripk3/Mapk13/Gas6/Crlf2/Icosl/F2rl1/Cd1d1/Unc93b1/Cd59a/Wnt11/Mertk/Irak3/Btn2a2/Plcg2/Pparg/Irf7/Mr1/Lbp/Isg15/Tmem173/Abca1/Btn1a1/Egr1/Dhx58/Ccl5/Notch1/Nod1/Irf9/Adam8/Zc3hav1/Trim30a/Lgr4/Cyba/Ptprj/Ezr/Pdcd4/Ager/Zfpm1/Trpm4/Slc37a4/Jak3/Ddt/Casp4/Traip/Lgals9/Met/Sirpa/Hmgb2/Mapk9/Adcy7/Sirt1/Pt…
GO:0050766	positive regulation of phagocytosis	13	1063	35	11176	3.90507	9.73886e-06	0.00171217	0.00157833	Pros1/Gas6/F2rl1/Mertk/Pparg/Ptx3/Camk1d/Lbp/Cyba/Ptprj/Ager/Sirpa/Hspa8
GO:0007389	pattern specification process	50	1063	282	11176	1.86412	1.03219e-05	0.00174745	0.00161085	Hoxa10/Tbx1/Hoxb9/Disp1/Hoxb7/Hoxb3/Hoxa11/Hoxc5/Pax1/Asph/Hoxc6/Hoxb8/Hoxb4/Hnf1b/Hoxb2/Hoxc13/Hoxc4/Hoxa9/Hoxb6/Hoxc10/Chrd/Hoxc9/Hoxc8/Nrarp/Fgf10/Hoxa3/Foxg1/Hoxc11/Celsr2/Hoxa7/Peg12/Apc2/Arc/Celsr1/Eng/Foxc1/Psen2/Notch1/Hes1/Dnaaf3/Tshz1/Shroom3/Gja1/Mns1/Irx2/Syngap1/Kdm2b/Ror2/Smad6/Btg2
GO:0007186	G protein-coupled receptor signaling pathway	45	1063	249	11176	1.90006	1.72783e-05	0.00282068	0.00260019	Syk/Prex1/Gpr162/Ano1/Abhd6/Igf2r/F2rl1/Esr1/Gng11/Atp2b4/Celsr2/Gpr176/Ramp3/Plcl2/Kctd12b/Abca1/Glrb/Pik3r5/Prokr1/Nsg1/Gng7/Iqgap2/Lgr6/Celsr1/Nmb/Gng10/Ccl5/Rgs4/Akap12/Adcy3/Sort1/Acpp/Gnal/Gnb4/Gng2/Grk4/Lgr4/Ezr/Bdnf/Gprc5a/Met/Gipc1/Adcy7/Arhgef12/Slc9a3r1
GO:0009617	response to bacterium	53	1063	313	11176	1.78027	2.17192e-05	0.00338022	0.00311599	Syk/Usp18/Gsdmd/Baiap2l1/Nlrc5/Rab29/Psmb9/H2-T23/Sash1/Trim6/Prkd1/F2rl1/Irak3/Oas2/Tnfrsf11a/Zfp709/Ociad2/Cmpk2/Nexn/Plcg2/Hck/H2-K1/Ifit1/Mr1/Lbp/Isg15/Irgm2/Unc13b/Abca1/Cxcl16/Ifit3/Scarb1/Ccdc80/Lcn2/Dhx58/Ccl5/Tap2/Nod1/Ifi44/Saa3/Herc6/Ifi205/Trim30a/Cyba/Ly6a/Hist1h2bc/Pdcd4/Gbp7/Mapkapk3/Lgals9/Sirpa/Hmgb2/Peli1
GO:0001910	regulation of leukocyte mediated cytotoxicity	15	1063	48	11176	3.28551	2.29243e-05	0.00338022	0.00311599	H2-Q4/H2-Q7/Tap1/H2-T23/H2-Q6/Ripk3/F2rl1/Cd1d1/H2-K1/Tap2/H2-D1/Ager/Lgals9/H2-T22/Hspa8
GO:0002709	regulation of T cell mediated immunity	15	1063	48	11176	3.28551	2.29243e-05	0.00338022	0.00311599	H2-Q4/H2-Q7/Rsad2/H2-T23/H2-Q6/Ripk3/Dusp22/Cd1d1/H2-K1/Tap2/H2-D1/Ager/Trpm4/H2-T22/Hspa8
GO:0050764	regulation of phagocytosis	16	1063	54	11176	3.11515	2.59846e-05	0.00371173	0.00342158	Syk/Pros1/Gas6/F2rl1/Mertk/Hck/Pparg/Ptx3/Camk1d/Lbp/Scarb1/Cyba/Ptprj/Ager/Sirpa/Hspa8
GO:0002757	immune response-activating signal transduction	35	1063	180	11176	2.04432	3.07052e-05	0.00409365	0.00377365	Syk/Rftn1/Rab29/Ddx60/Rsad2/Thy1/Ifih1/Icosl/Dusp22/F2rl1/Unc93b1/Irak3/Esr1/Btn2a2/Plcg2/Lgals3/Irf7/Lbp/Plcl2/Irgm2/Btn1a1/Lck/Dhx58/Psen2/Zc3hav1/Trim30a/Lgr4/Cyba/Ptprj/Ezr/Tec/Mapkapk3/Lgals9/Braf/Peli1
GO:0070372	regulation of ERK1 and ERK2 cascade	38	1063	202	11176	1.97781	3.09068e-05	0.00409365	0.00377365	Syk/Ndrg2/Flt4/L1cam/Ret/Pdgfd/Gas6/F2rl1/Epor/Mertk/Esr1/Tnfrsf11a/Btn2a2/Fgf10/Erbb3/Nox4/Ramp3/Npnt/Psca/Ccl5/Notch1/Nod1/Ndrg4/Ezr/Ager/Spry2/Erbb2/Ddt/Gcnt2/Met/Sirpa/Ror2/Braf/Ddr1/Camk2n1/Ptpn11/Errfi1/Slc9a3r1
GO:0003002	regionalization	42	1063	232	11176	1.90333	3.1345e-05	0.00409365	0.00377365	Hoxa10/Tbx1/Hoxb9/Disp1/Hoxb7/Hoxb3/Hoxa11/Hoxc5/Pax1/Hoxc6/Hoxb8/Hoxb4/Hnf1b/Hoxb2/Hoxc13/Hoxc4/Hoxa9/Hoxb6/Hoxc10/Chrd/Hoxc9/Hoxc8/Nrarp/Fgf10/Hoxa3/Foxg1/Hoxc11/Celsr2/Hoxa7/Arc/Celsr1/Foxc1/Psen2/Notch1/Hes1/Tshz1/Mns1/Irx2/Kdm2b/Ror2/Smad6/Btg2
GO:0034220	ion transmembrane transport	67	1063	431	11176	1.63437	3.3532e-05	0.00425763	0.00392481	Emb/Asph/Hcn2/Ano1/Atp1b2/Cftr/Kcnk5/Thy1/Prkd1/Slc37a1/Gas6/Arl6ip1/Kcnj2/Scn1b/S100a1/Slc39a8/Kcnk6/Kcnn1/Ehd3/Cacna1g/Plcg2/Slc17a7/Kcnn3/Steap4/Wnk3/Atp2b4/P2rx5/Kcnab3/Slc38a4/Ramp3/Stac2/Wnk4/Snta1/Ubash3b/Glrb/Arc/Slc16a3/Hcn3/Slc9a3r2/Lck/Coro1a/Rgs4/Hap1/Slc25a20/Slc25a23/Grin2d/Lrrc8e/Cyba/Tpcn1/Gja1/Tmem37/Slc1a3/Ager/Trpm4/Slc37a4/Hspa2/Chrnb1/Orai1/Slc25a42/Slc8b1/Clcn2/Slc4a11/Trpm6…
GO:0002253	activation of immune response	39	1063	212	11176	1.93411	4.11689e-05	0.00508603	0.00468846	Syk/Rftn1/Rab29/Ddx60/Rsad2/Thy1/Ifih1/Icosl/Dusp22/F2rl1/Unc93b1/Cd59a/Irak3/Esr1/Btn2a2/Plcg2/Colec11/Lgals3/Irf7/Cfh/Lbp/Plcl2/Irgm2/Tmem173/Btn1a1/Lck/Dhx58/Psen2/Zc3hav1/Trim30a/Lgr4/Cyba/Ptprj/Ezr/Tec/Mapkapk3/Lgals9/Braf/Peli1
GO:0002764	immune response-regulating signaling pathway	35	1063	183	11176	2.01081	4.40221e-05	0.0052954	0.00488145	Syk/Rftn1/Rab29/Ddx60/Rsad2/Thy1/Ifih1/Icosl/Dusp22/F2rl1/Unc93b1/Irak3/Esr1/Btn2a2/Plcg2/Lgals3/Irf7/Lbp/Plcl2/Irgm2/Btn1a1/Lck/Dhx58/Psen2/Zc3hav1/Trim30a/Lgr4/Cyba/Ptprj/Ezr/Tec/Mapkapk3/Lgals9/Braf/Peli1
GO:0048525	negative regulation of viral process	18	1063	70	11176	2.70351	6.78933e-05	0.00795744	0.0073354	Trim25/Rsad2/Trim6/Oas1c/Oas3/Oas1g/Oas1a/Oasl2/Oasl1/Ptx3/Oas1b/Isg15/Bst2/Ccl5/Zc3hav1/Trim21/Trim59/Fam111a
GO:0003015	heart process	25	1063	116	11176	2.26587	7.32433e-05	0.0082021	0.00756094	Kcnj2/Scn1b/S100a1/Ehd3/Cacna1g/Hopx/Atp2b4/Nox4/Sgcd/Ramp3/Snta1/Tnni3/Rgs4/Psen2/Dmpk/Jup/Gja1/Trpm4/Hbegf/Met/Pkp2/Sirt1/Agrn/Gpd1l/Irx5
GO:0001913	T cell mediated cytotoxicity	12	1063	36	11176	3.50455	7.42214e-05	0.0082021	0.00756094	H2-Q4/H2-Q7/H2-T23/H2-Q6/Ripk3/Cd1d1/H2-K1/Tap2/H2-D1/Ager/H2-T22/Hspa8
GO:0070374	positive regulation of ERK1 and ERK2 cascade	28	1063	137	11176	2.14877	7.53639e-05	0.0082021	0.00756094	Flt4/Ret/Pdgfd/Gas6/F2rl1/Epor/Mertk/Esr1/Tnfrsf11a/Fgf10/Erbb3/Nox4/Ramp3/Npnt/Ccl5/Notch1/Nod1/Ndrg4/Ager/Spry2/Erbb2/Ddt/Gcnt2/Met/Ror2/Braf/Ddr1/Ptpn11
GO:0001909	leukocyte mediated cytotoxicity	17	1063	65	11176	2.74972	8.53816e-05	0.00907626	0.00836677	H2-Q4/H2-Q7/Tap1/H2-T23/H2-Q6/Ripk3/F2rl1/Cd1d1/Stxbp2/H2-K1/Coro1a/Tap2/H2-D1/Ager/Lgals9/H2-T22/Hspa8
GO:0098660	inorganic ion transmembrane transport	52	1063	322	11176	1.69786	9.40533e-05	0.00977085	0.00900706	Asph/Hcn2/Ano1/Atp1b2/Cftr/Kcnk5/Thy1/Prkd1/Slc37a1/Gas6/Kcnj2/Scn1b/S100a1/Slc39a8/Kcnk6/Kcnn1/Ehd3/Cacna1g/Plcg2/Slc17a7/Kcnn3/Steap4/Wnk3/Atp2b4/Ramp3/Stac2/Wnk4/Snta1/Ubash3b/Glrb/Hcn3/Lck/Coro1a/Rgs4/Hap1/Slc25a23/Grin2d/Cyba/Tpcn1/Tmem37/Slc1a3/Ager/Trpm4/Slc37a4/Hspa2/Orai1/Slc8b1/Slc4a11/Trpm6/Agrn/Gpd1l/Slc9a3r1
GO:0070371	ERK1 and ERK2 cascade	38	1063	213	11176	1.87567	0.000101622	0.0103226	0.00951564	Syk/Ndrg2/Flt4/L1cam/Ret/Pdgfd/Gas6/F2rl1/Epor/Mertk/Esr1/Tnfrsf11a/Btn2a2/Fgf10/Erbb3/Nox4/Ramp3/Npnt/Psca/Ccl5/Notch1/Nod1/Ndrg4/Ezr/Ager/Spry2/Erbb2/Ddt/Gcnt2/Met/Sirpa/Ror2/Braf/Ddr1/Camk2n1/Ptpn11/Errfi1/Slc9a3r1
GO:0031341	regulation of cell killing	15	1063	54	11176	2.92046	0.000105203	0.010454	0.00963681	H2-Q4/H2-Q7/Tap1/H2-T23/H2-Q6/Ripk3/F2rl1/Cd1d1/H2-K1/Tap2/H2-D1/Ager/Lgals9/H2-T22/Hspa8
GO:0008016	regulation of heart contraction	20	1063	86	11176	2.44503	0.000125998	0.012254	0.0112961	Kcnj2/Scn1b/S100a1/Ehd3/Cacna1g/Hopx/Atp2b4/Snta1/Tnni3/Rgs4/Dmpk/Jup/Gja1/Trpm4/Hbegf/Pkp2/Sirt1/Agrn/Gpd1l/Irx5
GO:0034764	positive regulation of transmembrane transport	25	1063	120	11176	2.19034	0.000130477	0.0123832	0.0114152	Asph/Atp1b2/Cftr/Thy1/Tert/Arl6ip1/Kcnj2/S100a1/Ehd3/Erbb3/Plcg2/Wnk3/Ramp3/Stac2/Wnk4/Arc/Slc9a3r2/Hap1/Ager/Hspa2/Met/Prkci/Braf/Ptpn11/Slc9a3r1
GO:0042391	regulation of membrane potential	37	1063	208	11176	1.87021	0.000132745	0.0123832	0.0114152	Pmaip1/Hcn2/Rims2/Ano1/Atp1b2/Cftr/Kcnj2/Scn1b/Kcnk6/Ehd3/Ucp2/Cacna1g/Slc17a7/Piezo2/P2rx5/Snta1/Unc13b/Glrb/Hcn3/Hebp2/Rgs4/Grin2d/Dmpk/Cntnap1/Jup/Gja1/Bdnf/Trpm4/Kctd7/Chrnb1/Ssh1/Met/Slc8b1/Pkp2/Crtc1/Agrn/Gpd1l
GO:0060326	cell chemotaxis	30	1063	157	11176	2.00898	0.000153577	0.01404	0.0129425	Syk/Hoxb9/Hspb1/Prex1/Arhgef5/Prkd1/Pdgfd/Gas6/F2rl1/Mpp1/Dapk2/Camk1d/Lgals3/Lbp/Cxcl16/Eng/Coro1a/Ccl5/Notch1/Pgf/Adam8/Saa3/Ptprj/Trpm4/Slc37a4/Hbegf/Ddt/Met/Slc8b1/Hmgb2
GO:0045088	regulation of innate immune response	32	1063	172	11176	1.95603	0.000158126	0.0141725	0.0130646	Rftn1/Nlrc5/Ddx60/Rsad2/Tap1/H2-T23/Ifih1/Trim6/F2rl1/Unc93b1/Irak3/Esr1/Pparg/Irf7/Lbp/Irgm2/Tmem173/Parp14/Dhx58/Tap2/Adam8/Zc3hav1/Trim30a/Lgr4/Cyba/Mmp2/Samhd1/Parp9/Mapkapk3/Lgals9/Hmgb2/Peli1
GO:0032101	regulation of response to external stimulus	65	1063	437	11176	1.56381	0.000166359	0.0144073	0.0132811	Syk/Sema3e/Pros1/Usp18/Hspb1/Ddx60/Plau/Ttbk1/Sash1/Trim6/Prkd1/Pdgfd/Sema4f/Gas6/F2rl1/Cd59a/Ptprf/Esr1/Tnfrsf11a/Mpp1/Dapk2/Rtn4r/Hopx/Fgf10/Ifnlr1/Thbd/P2rx5/Htra1/Pparg/Camk1d/Sema4g/Cfh/Lbp/Unc13b/Tmem173/Ubash3b/Sema3g/Dhx58/Ccl5/Sema6c/Notch1/Pgf/Nod1/Adam8/Zc3hav1/Cyba/Ptprj/Gja1/Tec/Pdcd4/Ager/Bace1/Ddt/Parp9/Lgals9/Dtx3l/Met/Slc8b1/Sirpa/Trim44/Braf/Siglecg/Adcy7/Rb1/Agrn
GO:0060047	heart contraction	23	1063	108	11176	2.23902	0.000169583	0.0144073	0.0132811	Kcnj2/Scn1b/S100a1/Ehd3/Cacna1g/Hopx/Atp2b4/Sgcd/Snta1/Tnni3/Rgs4/Psen2/Dmpk/Jup/Gja1/Trpm4/Hbegf/Met/Pkp2/Sirt1/Agrn/Gpd1l/Irx5
GO:0006909	phagocytosis	24	1063	115	11176	2.19415	0.000171684	0.0144073	0.0132811	Syk/Pros1/Gas6/F2rl1/Pear1/Mertk/Hck/Pparg/Ptx3/Camk1d/Cd302/Lbp/Abca1/Scarb1/Elmo1/Coro1a/Cyba/Ptprj/Gulp1/Ager/Met/Sirpa/Spg11/Hspa8
GO:0031349	positive regulation of defense response	36	1063	203	11176	1.86449	0.000173354	0.0144073	0.0132811	Rftn1/Nlrc5/Ddx60/Rsad2/H2-T23/Ttbk1/Ifih1/Trim6/F2rl1/Unc93b1/Irak3/Esr1/Tnfrsf11a/Irf7/Lbp/Irgm2/Unc13b/Tmem173/Dhx58/Ccl5/Nod1/Adam8/Zc3hav1/Trim30a/Lgr4/Cyba/Mmp2/Gja1/Pdcd4/Ager/Ddt/Parp9/Mapkapk3/Lgals9/Hmgb2/Peli1
GO:0043269	regulation of ion transport	52	1063	330	11176	1.65669	0.000177755	0.0144909	0.0133582	Syk/Asph/Atp8a1/Hcn2/Atp1b2/Cftr/Thy1/Prkd1/Arl6ip1/Kcnj2/Scn1b/S100a1/Tnfrsf11a/Ehd3/Cacna1g/Rab3b/Plcg2/Hoxa3/Wnk3/Atp2b4/Kcnab3/Lgals3/Ramp3/Stac2/Wnk4/Snta1/Ubash3b/Arc/Hcn3/Slc9a3r2/Coro1a/Ccl5/Rgs4/Hap1/Hes1/Dmpk/Syt13/Syt12/Cyba/Tpcn1/Gja1/Tmem37/Ager/Hspa2/Jak3/Orai1/Slc8b1/Clcn2/Mapk9/Agrn/Gpd1l/Slc9a3r1
GO:0030001	metal ion transport	62	1063	413	11176	1.57832	0.0001807	0.0144909	0.0133582	Tcn2/Asph/Hcn2/Atp1b2/Kcnk5/Thy1/Prkd1/Gas6/Kcnj2/Scn1b/S100a1/Slc39a8/Kcnk6/Kcnn1/Ehd3/Cacna1g/Plcg2/Slc17a7/Hoxa3/Kcnn3/Steap4/Wnk3/Atp2b4/Kcnab3/Slc38a4/Lgals3/Ramp3/Stac2/Wnk4/Snta1/Ubash3b/Maged2/Hcn3/Lck/Coro1a/Nipal3/Ccl5/Rgs4/Hap1/Psen2/Slc25a23/Grin2d/Hes1/Dmpk/Cyba/Tpcn1/Nipal1/Gja1/Tmem37/Slc1a3/Ager/Trpm4/Ndfip2/Hspa2/Jak3/Orai1/Slc8b1/Slc4a11/Trpm6/Agrn/Gpd1l/Slc9a3r1
GO:0002027	regulation of heart rate	11	1063	34	11176	3.40147	0.000200077	0.0157681	0.0145355	Kcnj2/Scn1b/Cacna1g/Snta1/Rgs4/Jup/Trpm4/Pkp2/Sirt1/Gpd1l/Irx5
GO:0043270	positive regulation of ion transport	29	1063	153	11176	1.99278	0.000227122	0.0172167	0.0158709	Asph/Atp8a1/Atp1b2/Cftr/Thy1/Arl6ip1/Kcnj2/Scn1b/S100a1/Tnfrsf11a/Ehd3/Rab3b/Plcg2/Wnk3/Lgals3/Ramp3/Stac2/Wnk4/Arc/Slc9a3r2/Ccl5/Hap1/Ager/Hspa2/Jak3/Orai1/Mapk9/Gpd1l/Slc9a3r1
GO:0002456	T cell mediated immunity	17	1063	70	11176	2.55331	0.00022821	0.0172167	0.0158709	H2-Q4/H2-Q7/Rftn1/Rsad2/H2-T23/H2-Q6/Ripk3/Crlf2/Dusp22/Cd1d1/H2-K1/Tap2/H2-D1/Ager/Trpm4/H2-T22/Hspa8
GO:0034767	positive regulation of ion transmembrane transport	19	1063	83	11176	2.40674	0.000229757	0.0172167	0.0158709	Asph/Atp1b2/Cftr/Thy1/Arl6ip1/Kcnj2/S100a1/Ehd3/Plcg2/Wnk3/Ramp3/Stac2/Wnk4/Arc/Slc9a3r2/Hap1/Ager/Hspa2/Slc9a3r1
GO:0032411	positive regulation of transporter activity	15	1063	58	11176	2.71904	0.000251695	0.0185564	0.0171059	Asph/Atp1b2/Cftr/S100a1/Ehd3/Plcg2/Wnk3/Syngr3/Stac2/Wnk4/Arc/Hap1/Ager/Kctd7/Hspa2
GO:0001912	positive regulation of leukocyte mediated cytotoxicity	11	1063	35	11176	3.30429	0.000266972	0.0193703	0.0178561	H2-Q4/H2-Q7/H2-T23/H2-Q6/F2rl1/Cd1d1/H2-K1/Tap2/H2-D1/H2-T22/Hspa8
GO:0086002	cardiac muscle cell action potential involved in contraction	8	1063	20	11176	4.20546	0.000289557	0.0206807	0.0190641	Kcnj2/Scn1b/Cacna1g/Snta1/Jup/Trpm4/Pkp2/Gpd1l
GO:1903522	regulation of blood circulation	23	1063	112	11176	2.15905	0.000298275	0.0209756	0.0193359	F2rl1/Kcnj2/Scn1b/S100a1/Ehd3/Cacna1g/Hopx/Atp2b4/Snta1/Tnni3/Rgs4/Dmpk/Mmp2/Jup/Gja1/Trpm4/Hbegf/Smad6/Pkp2/Sirt1/Agrn/Gpd1l/Irx5
GO:0034762	regulation of transmembrane transport	44	1063	273	11176	1.69451	0.000332095	0.0230001	0.0212022	Asph/Hcn2/Atp1b2/Cftr/Thy1/Prkd1/Tert/Arl6ip1/Kcnj2/Scn1b/S100a1/Enpp1/Esr1/Ehd3/Erbb3/Plcg2/Wnk3/Atp2b4/Kcnab3/Ramp3/Stac2/Wnk4/Snta1/Ubash3b/Arc/Hcn3/Slc9a3r2/Coro1a/Rgs4/Hap1/Cyba/Tpcn1/Gja1/Tmem37/Ager/Hspa2/Met/Prkci/Clcn2/Braf/Agrn/Gpd1l/Ptpn11/Slc9a3r1
GO:0002711	positive regulation of T cell mediated immunity	11	1063	36	11176	3.2125	0.000351782	0.0238643	0.0219988	H2-Q4/H2-Q7/Rsad2/H2-T23/H2-Q6/Cd1d1/H2-K1/Tap2/H2-D1/H2-T22/Hspa8
GO:0002697	regulation of immune effector process	39	1063	234	11176	1.75227	0.000358659	0.0238643	0.0219988	Syk/H2-Q4/H2-Q7/Ddx60/Rsad2/Tap1/H2-T23/H2-Q6/Trim6/Ripk3/Dusp22/F2rl1/Cd1d1/Cd59a/Irak3/Ifnlr1/Htra1/Stxbp2/H2-K1/Lgals3/Cfh/Lbp/Tmem173/Dhx58/Ccl5/Tap2/H2-D1/Zc3hav1/Ptprj/Ager/Trpm4/Jak3/Parp9/Lgals9/Dtx3l/Trim44/Siglecg/H2-T22/Hspa8
GO:0006935	chemotaxis	50	1063	323	11176	1.6275	0.000361995	0.0238643	0.0219988	Syk/Sema3e/Emb/Hoxb9/Hspb1/Prex1/Arhgef5/L1cam/Prkd1/Pdgfd/Sema4f/Gas6/F2rl1/Scn1b/Mpp1/Dapk2/Gap43/Fgf10/Nexn/Foxg1/Camk1d/Lgals3/Sema4g/Lbp/Alcam/Sema3g/Cxcl16/Eng/Coro1a/Efna2/Ccl5/Sema6c/Notch1/Pgf/Adam8/Saa3/Ptprj/Kif5a/Bdnf/Ager/Trpm4/Erbb2/Slc37a4/Hbegf/Ddt/Lgals9/Met/Slc8b1/Hmgb2/Agrn
GO:0002474	antigen processing and presentation of peptide antigen via MHC class I	7	1063	16	11176	4.59972	0.000365456	0.0238643	0.0219988	H2-Q7/Tap1/H2-T23/H2-K1/Mr1/Tap2/H2-D1
GO:0098655	cation transmembrane transport	51	1063	332	11176	1.61505	0.000382334	0.0246148	0.0226907	Asph/Hcn2/Atp1b2/Kcnk5/Thy1/Prkd1/Gas6/Kcnj2/Scn1b/S100a1/Slc39a8/Kcnk6/Kcnn1/Ehd3/Cacna1g/Plcg2/Slc17a7/Kcnn3/Steap4/Wnk3/Atp2b4/Ramp3/Stac2/Wnk4/Snta1/Ubash3b/Arc/Hcn3/Lck/Coro1a/Rgs4/Hap1/Slc25a20/Slc25a23/Grin2d/Cyba/Tpcn1/Tmem37/Slc1a3/Ager/Trpm4/Hspa2/Orai1/Slc25a42/Slc8b1/Slc4a11/Trpm6/Agrn/Gpd1l/Slc9a3r1/Slc25a15
GO:0048167	regulation of synaptic plasticity	23	1063	114	11176	2.12117	0.000390183	0.0246179	0.0226935	Rims2/Abhd6/Itpka/Syngr1/Unc13b/Arc/Nsg1/Egr1/Psen2/Grin2d/Syt12/Rab3a/Bdnf/Ager/Bace1/Tshz3/Syngap1/Ssh1/Gipc1/Braf/Spg11/Kras/Crtc1
GO:1903900	regulation of viral life cycle	22	1063	107	11176	2.16168	0.000393154	0.0246179	0.0226935	Trim25/Rsad2/Trim6/Oas1c/Oas3/Oas1g/Oas1a/Oasl2/Oasl1/Ptx3/Oas1b/Chmp4c/Isg15/Bst2/Ccl5/Notch1/Zc3hav1/Trim30a/Trim21/Trim59/Fam111a/Hspa8
GO:0001818	negative regulation of cytokine production	29	1063	158	11176	1.92972	0.000399305	0.0246652	0.0227371	Ndrg2/Gata6/Rnf128/Gas6/F2rl1/Cd59a/Wnt11/Mertk/Irak3/Btn2a2/Pparg/Lbp/Btn1a1/Dhx58/Trim30a/Lgr4/Ezr/Pdcd4/Ager/Zfpm1/Slc37a4/Jak3/Traip/Lgals9/Met/Sirpa/Adcy7/Sirt1/Errfi1
GO:0034765	regulation of ion transmembrane transport	36	1063	212	11176	1.78534	0.000414071	0.0251769	0.0232088	Asph/Hcn2/Atp1b2/Cftr/Thy1/Prkd1/Arl6ip1/Kcnj2/Scn1b/S100a1/Ehd3/Plcg2/Wnk3/Atp2b4/Kcnab3/Ramp3/Stac2/Wnk4/Snta1/Ubash3b/Arc/Hcn3/Slc9a3r2/Coro1a/Rgs4/Hap1/Cyba/Tpcn1/Gja1/Tmem37/Ager/Hspa2/Clcn2/Agrn/Gpd1l/Slc9a3r1
GO:0042330	taxis	50	1063	325	11176	1.61748	0.000419344	0.0251769	0.0232088	Syk/Sema3e/Emb/Hoxb9/Hspb1/Prex1/Arhgef5/L1cam/Prkd1/Pdgfd/Sema4f/Gas6/F2rl1/Scn1b/Mpp1/Dapk2/Gap43/Fgf10/Nexn/Foxg1/Camk1d/Lgals3/Sema4g/Lbp/Alcam/Sema3g/Cxcl16/Eng/Coro1a/Efna2/Ccl5/Sema6c/Notch1/Pgf/Adam8/Saa3/Ptprj/Kif5a/Bdnf/Ager/Trpm4/Erbb2/Slc37a4/Hbegf/Ddt/Lgals9/Met/Slc8b1/Hmgb2/Agrn
GO:0045069	regulation of viral genome replication	16	1063	67	11176	2.51072	0.000424113	0.0251769	0.0232088	Rsad2/Trim6/Oas1c/Oas3/Oas1g/Oas1a/Oasl2/Oasl1/Oas1b/Isg15/Bst2/Ccl5/Notch1/Zc3hav1/Fam111a/Hspa8
GO:0098662	inorganic cation transmembrane transport	47	1063	302	11176	1.63623	0.000476138	0.0279029	0.0257218	Asph/Hcn2/Atp1b2/Kcnk5/Thy1/Prkd1/Gas6/Kcnj2/Scn1b/S100a1/Slc39a8/Kcnk6/Kcnn1/Ehd3/Cacna1g/Plcg2/Slc17a7/Kcnn3/Steap4/Wnk3/Atp2b4/Ramp3/Stac2/Wnk4/Snta1/Ubash3b/Hcn3/Lck/Coro1a/Rgs4/Hap1/Slc25a23/Grin2d/Cyba/Tpcn1/Tmem37/Slc1a3/Ager/Trpm4/Hspa2/Orai1/Slc8b1/Slc4a11/Trpm6/Agrn/Gpd1l/Slc9a3r1
GO:0045089	positive regulation of innate immune response	27	1063	145	11176	1.95771	0.000493748	0.0285686	0.0263354	Rftn1/Nlrc5/Ddx60/Rsad2/H2-T23/Ifih1/Trim6/F2rl1/Unc93b1/Irak3/Esr1/Irf7/Lbp/Irgm2/Tmem173/Dhx58/Adam8/Zc3hav1/Trim30a/Lgr4/Cyba/Mmp2/Parp9/Mapkapk3/Lgals9/Hmgb2/Peli1
GO:0001961	positive regulation of cytokine-mediated signaling pathway	10	1063	32	11176	3.28551	0.000532515	0.0304266	0.0280481	Nlrc5/Trim6/Gas6/Irf7/Irgm2/Parp14/Casp4/Parp9/Trim44/Cpne1
GO:0019079	viral genome replication	18	1063	82	11176	2.30787	0.000572126	0.0322863	0.0297624	Rab29/Rsad2/Trim6/Gas6/Oas1c/Oas3/Oas1g/Oas1a/Oasl2/Oasl1/Oas1b/Isg15/Bst2/Ccl5/Notch1/Zc3hav1/Fam111a/Hspa8
GO:0060760	positive regulation of response to cytokine stimulus	11	1063	38	11176	3.04342	0.000590086	0.0328937	0.0303224	Nlrc5/Ifih1/Trim6/Gas6/Irf7/Irgm2/Parp14/Casp4/Parp9/Trim44/Cpne1
GO:0001906	cell killing	17	1063	76	11176	2.35174	0.00064142	0.0353245	0.0325631	H2-Q4/H2-Q7/Tap1/H2-T23/H2-Q6/Ripk3/F2rl1/Cd1d1/Stxbp2/H2-K1/Coro1a/Tap2/H2-D1/Ager/Lgals9/H2-T22/Hspa8
GO:0002221	pattern recognition receptor signaling pathway	19	1063	90	11176	2.21955	0.000680553	0.0365977	0.0337369	Rftn1/Ddx60/Rsad2/Ifih1/F2rl1/Unc93b1/Irak3/Esr1/Irf7/Lbp/Irgm2/Dhx58/Zc3hav1/Trim30a/Lgr4/Cyba/Mapkapk3/Lgals9/Peli1
GO:0002758	innate immune response-activating signal transduction	19	1063	90	11176	2.21955	0.000680553	0.0365977	0.0337369	Rftn1/Ddx60/Rsad2/Ifih1/F2rl1/Unc93b1/Irak3/Esr1/Irf7/Lbp/Irgm2/Dhx58/Zc3hav1/Trim30a/Lgr4/Cyba/Mapkapk3/Lgals9/Peli1
GO:0042129	regulation of T cell proliferation	19	1063	91	11176	2.19516	0.000785096	0.0417287	0.0384668	Syk/Tnfsf9/H2-T23/Ripk3/Icosl/Cd1d1/H2-Ab1/Btn2a2/Lgals3/Btn1a1/Coro1a/Ccl5/Hes1/Ager/Erbb2/Jak3/Lgals9/Peli1/Sh3rf1
GO:0050858	negative regulation of antigen receptor-mediated signaling pathway	7	1063	18	11176	4.08864	0.00085751	0.0450538	0.0415319	Thy1/Dusp22/Btn2a2/Lgals3/Plcl2/Ptprj/Ezr
GO:0050999	regulation of nitric-oxide synthase activity	8	1063	23	11176	3.65692	0.000869948	0.0451878	0.0416555	Tert/S100a1/Esr1/Atp2b4/Scarb1/Eng/Nod1/Kras
GO:0032414	positive regulation of ion transmembrane transporter activity	13	1063	52	11176	2.62841	0.000907867	0.0461096	0.0425052	Asph/Atp1b2/Cftr/S100a1/Ehd3/Plcg2/Wnk3/Stac2/Wnk4/Arc/Hap1/Ager/Hspa2
GO:0035725	sodium ion transmembrane transport	13	1063	52	11176	2.62841	0.000907867	0.0461096	0.0425052	Hcn2/Atp1b2/Scn1b/Wnk3/Atp2b4/Wnk4/Snta1/Hcn3/Trpm4/Slc8b1/Agrn/Gpd1l/Slc9a3r1
GO:0031343	positive regulation of cell killing	11	1063	40	11176	2.89125	0.000949761	0.0477072	0.0439779	H2-Q4/H2-Q7/H2-T23/H2-Q6/F2rl1/Cd1d1/H2-K1/Tap2/H2-D1/H2-T22/Hspa8
GO:0015711	organic anion transport	35	1063	214	11176	1.71952	0.000996394	0.0495056	0.0456358	Syk/Emb/Atp8a1/Xk/Cftr/Slc16a6/Slc37a1/Arl6ip1/Slc6a17/Tnfrsf11a/Slc17a7/Abcg1/Pparg/Slc38a4/Abcc3/Abca1/Scarb1/Slc16a3/Nmb/Rgs4/Lrrc8e/Gja1/Slc1a3/Slc4a3/Bdnf/Slc37a4/Cpt1c/Slc25a42/Atp10d/Slc4a11/Gipc1/Mapk9/Tmem30a/Slc9a3r1/Slc25a15
