# Supplementary material for: Disruption of innate defense responses by endoglycosidase HPSE promotes cell survival
Source: JCI Insight. 2021 Apr 8;6(7):e144255. doi: 10.1172/jci.insight.144255 (PMC8119219; doi:10.1172/jci.insight.144255)
Supplement: Supplemental Data Set 5 [file jciinsight-6-144255-s177.xlsx]

## Sheet: a, proteomics
Symbol	WT0A	WT0B	WT12A	WT12B	WT24A	WT24B	WT36A	WT36B	KO0A	KO0B	KO12A	KO12B	KO24A	KO24B	KO36A	KO36B	Uniprot	Description
1110065P20Rik	438.13	560.8	294.41	440.73	364.17	391.86	417.97	440.57	617.58	485.07	463.33	489.49	472.35	449.58	362.68	415.87	V9GXF1	RIKEN cDNA 1110065P20 gene
1700021F05Rik	327.75	299.62	197.73	392.16	601.12	565.45	773.52	684.21	335.21	219.38	447.11	458.8	458.3	322.96	468.52	450.38	D3Z316	Protein 1700021F05Rik
1700037H04Rik	368.14	520.42	355.47	387.6	331.69	379.27	315.58	360.44	470.44	530.5	420.95	485.45	419.86	482.23	420.52	426.44	F8WIU1	RIKEN cDNA 1700037H04 gene
2310022A10Rik	498.03	505.86	403.35	433.55	366.65	375.22	278.39	298.65	481.65	502.83	464.23	502.79	447.58	530.75	381.86	375.59	G5E8E3	RIKEN cDNA 2310022A10 gene
2410002F23Rik	325.24	305.92	267.02	436.72	447.36	409.87	583.11	414.26	420.97	390.72	524.46	517.61	392.68	376.91	492.14	649.51	Q3TE80	RIKEN cDNA 2410002F23 gene
2610044O15Rik8	330.52	281.27	555.51	728.54	453.04	803.73	462.88	393.87	306.33	167.35	346.34	562.32	467.68	223.5	544.86	349.36	A0A087WRJ1	RIKEN cDNA 2610044O15 gene
2900026A02Rik	361.54	354.11	248.78	267.45	324.03	319.14	276.02	267.4	582.35	596.81	553.93	511.59	608.61	672.65	413.14	452.02	A0A1B0GR85	RIKEN cDNA 2900026A02 gene
4931406P16Rik	454.19	553.15	308.56	396.93	397.34	369.67	445.78	330.16	575.78	489.72	470.02	449.01	488.29	451.75	399.04	419.59	Q8C5X1	RIKEN cDNA 4931406P16 gene
4933427D14Rik	706.39	677.12	486.27	370.18	502.95	515.84	427.15	485.88	445.17	373.34	434.45	293.69	444.73	391.02	340.47	328.35	A0A0R4J1C3	Predicted gene, 43951
5031439G07Rik	424.05	365.06	555.33	470.72	442.97	437.01	402.34	463	456.36	501.53	482.38	485.15	453.69	508.84	418.96	533.19	B1APX2	RIKEN cDNA 5031439G07 gene
5730455P16Rik	347.82	421.94	727.34	423.39	554.06	398.21	536.96	424.05	436.44	339.42	448.18	394.57	380.45	244.29	428.18	382.15	J3KMQ6	RIKEN cDNA 5730455P16 gene
8030462N17Rik	560.83	361.97	358.13	433.64	430.37	354.01	334.48	348.62	477.9	542.31	460.43	499.51	462.49	468.43	437.9	413.32	Q0VAW6	RIKEN cDNA 8030462N17 gene
9130019O22Rik	302.99	281.18	350.72	208.19	498.48	448.83	541.03	568.33	379.54	429.28	355.25	393.84	553.46	723.21	621.89	632	G3X941	RIKEN cDNA 9130019O22 gene
Aaas	421.14	467.76	405.53	389.37	494.83	519.94	592.95	586.25	348.53	357.88	347.64	367.41	390.48	454.41	430.79	483.78	P58742	Aladin
Aacs	393.18	405.48	585.19	562.31	459.28	405.74	461.43	500.5	367.68	411.48	419.8	408.69	358.08	391.35	537.17	531.69	Q9D2R0	Acetoacetyl-CoA synthetase
Aaed1	418.72	802.33	793.58	652.71	394.33	564.37	442.44	408.87	558.85	522.48	375.13	455.77	350.6	462.06	310.8	423.37	Q9D1A0	Thioredoxin-like protein AAED1
Aagab	443.22	356.03	725.22	599.5	446.49	445.66	406.37	490.9	449.77	415.91	484.76	410.07	341.1	248.63	432.78	357.14	Q8R2R3	Alpha- and gamma-adaptin-binding protein p34
Aak1	336.33	479.47	256.9	317.53	326.68	412.65	354.27	394.74	551.59	519.71	478.24	494.96	552.8	588.13	435.9	537.86	Q3UHJ0	AP2-associated protein kinase 1
Aamp	555.16	767.68	548.79	663.63	422.96	460.39	398.16	402.13	467.93	497.3	410.31	473.77	299.09	339.51	226.61	247.3	J3QN89	Angio-associated migratory protein
Aar2	576.02	487.23	433.57	492.14	530.38	479.5	490.92	506.39	397.17	392.99	375.18	394.34	357.41	409.03	419.22	378.49	Q9D2V5	Protein AAR2 homolog
Aars	436.75	529.31	557.18	657.55	412.39	461.66	417.34	442.81	404.88	430.25	369.42	390.9	327.12	359.49	432.91	385.58	Q8BGQ7	Alanine--tRNA ligase, cytoplasmic
Aars2	397.98	386.15	374.43	347.91	502.9	466.26	577.74	542.62	379.18	340.07	397.73	341.34	510.38	461.78	481.25	550.72	Q14CH7	Alanine--tRNA ligase, mitochondrial
Aatf	786.25	395.95	400.76	606.05	412.34	456.48	564.45	446.8	356.84	584.94	476.03	344.89	366.18	295.14	413.82	278.13	Q9JKX4	Protein AATF
Abca1	173.61	172.94	113.32	180.03	175.74	305.54	215.38	240.55	764.45	697.79	800.08	631.15	813.1	686.28	512.58	464.4	P41233	ATP-binding cassette sub-family A member 1
Abca2	228.45	230.6	213.23	491.48	326.78	364.11	217.49	258.68	509.01	392.49	608.29	530.34	524.12	604.84	515.63	349.46	P41234	ATP-binding cassette sub-family A member 2
Abca3	383.81	414.49	352.03	356.11	412.82	381.94	391.23	306.06	492.08	481.02	501.4	575.62	569.35	578.93	374.02	484.54	Q8R420	ATP-binding cassette sub-family A member 3
Abcb10	422.57	422.26	475.21	401.82	544.63	535.67	645.81	626.84	324.09	319.8	330.05	348.44	392.9	399.87	505.56	503.81	Q9JI39	ATP-binding cassette sub-family B member 10, mitochondrial
Abcb1a	519.45	391.51	777.57	645.05	449.31	440.2	544.79	510.36	312.84	341.84	371.7	324.04	327.15	343.22	490.94	311.13	P21447	Multidrug resistance protein 1A
Abcb1b	519.22	418.15	640.11	561.9	466.27	463.25	547.39	506.2	344.04	363.61	378.81	358.96	349.31	351.47	417.19	355.57	P06795	Multidrug resistance protein 1B
Abcb6	478.34	417.31	442.59	433.42	530.07	459.87	581.29	557.63	334.27	396.62	400.89	378.57	416.22	505.27	415.17	483.93	Q9DC29	ATP-binding cassette sub-family B member 6, mitochondrial
Abcb7	443.85	359.66	289.6	381.78	451.34	458.67	578.62	600	318.16	349.28	355.32	342.5	425.8	519.68	676.02	571.99	Q61102	ATP-binding cassette sub-family B member 7, mitochondrial
Abcb8	554.1	496.47	414.87	422.53	591.86	618.85	768.41	807.42	275.57	229.63	318.63	265.86	358.78	291.06	324.4	369.14	Q9CXJ4	ATP-binding cassette sub-family B member 8, mitochondrial
Abcc1	510.85	396.3	633.03	487.24	447.64	390.28	446.67	384.42	370.23	377.58	449.02	392.56	424.4	483.46	488.95	455.26	O35379	Multidrug resistance-associated protein 1
Abcc4	383.52	332.21	387.08	320.78	404.2	381.43	409.52	386.61	455.8	457.26	505.63	466.45	537.35	501.39	529.64	607.45	E9Q236	ATP-binding cassette, sub-family C (CFTR/MRP), member 4
Abcc5	379.49	663.34	381.65	433.45	393.66	435.62	438.29	470.63	509.54	479.24	440.16	418.37	450.42	506.53	392.26	466	Q9R1X5	Multidrug resistance-associated protein 5
Abcd1	448.51	417.11	438.58	347.12	540.85	550.47	676.96	590.86	381.05	338.12	338.05	380.16	419.93	466.94	377.58	475.29	P48410	ATP-binding cassette sub-family D member 1
Abcd3	425.57	339.78	722.83	404.51	515.4	483.25	651.34	562.67	351.96	353.82	382.29	358.65	404.69	394.17	420.71	393.65	P55096	ATP-binding cassette sub-family D member 3
Abce1	470.5	464.92	493.8	528.58	421.58	395.61	412.81	406.57	474.45	471.16	439.49	478.05	392.56	364.52	414.85	397.9	P61222	ATP-binding cassette sub-family E member 1
Abcf1	422.49	432.54	451.03	436.58	394.34	374.07	475.46	470.08	467.99	468.11	446.79	461.68	419.82	386.1	460.04	428.41	Q6P542	ATP-binding cassette sub-family F member 1
Abcf2	496.44	509.8	708.16	452.15	479.51	456.41	507.38	594.2	421.32	410.21	424.03	424.49	366.96	275.2	388.29	411.22	Q99LE6	ATP-binding cassette sub-family F member 2
Abcf3	391.3	551.4	388.47	423.61	382.13	401.49	413.67	386.41	529.52	514.61	411.24	481.4	438.28	448	417.03	445.75	Q8K268	ATP-binding cassette sub-family F member 3
Abcg2	455.5	466.15	809.24	452.4	571.23	424.96	620.9	514.11	305.86	275.01	330.32	409.13	341.64	316.31	418.17	430.89	A0A0R4J0B6	ATP-binding cassette sub-family G member 2
Abhd1	13.78	100.26	14.06	81.86	19.01	69.94	41.93	108.9	703.01	648.76	643.41	700.35	789.46	838.7	869.57	824.04	Q9QZC8	Protein ABHD1
Abhd10	371.57	319.57	266.38	344.49	398.44	511.84	455.4	521.99	427.53	428.74	447.23	445.35	540	431.37	565.35	586.72	Q6PE15	Mycophenolic acid acyl-glucuronide esterase, mitochondrial
Abhd11	398.15	347.96	696.19	441.71	478.16	563.45	666.99	562.48	313.48	253.06	370.17	442.08	386.78	302.7	483.27	430.67	Q8K4F5	Protein ABHD11
Abhd12	400.51	304.23	706	450.29	466.59	380.76	495.61	428.72	341.9	381.34	416.04	345.43	447.61	429.68	581.16	432.63	Q99LR1	Monoacylglycerol lipase ABHD12
Abhd14b	285.31	358.26	362.87	412.58	352.07	375.75	385.92	407.38	474.67	522.14	458.91	561.95	507.5	504.23	594.93	604.68	E9QN99	Protein ABHD14B
Abhd16a	360.19	340.76	341.86	366.68	356.84	391.57	383.77	424.85	408.79	484.14	482.19	502.27	510.42	496.1	571.76	594.39	Q9Z1Q2	Protein ABHD16A
Abhd17a	344.97	446.9	287.76	345.71	291.58	317.49	287.19	326.81	759.5	535.56	588.2	409.77	646.15	720.42	514.13	435.26	Q99JW1	Protein ABHD17A
Abhd17b	419.31	330.02	467.47	355.97	380.3	421.04	452.53	437.14	399.63	372.19	424.33	379.88	431.02	375.18	664.26	657.87	Q7M759	Protein ABHD17B
Abhd6	27.71	58.64	88.03	76.64	38.17	37.04	39.32	51.98	592.19	631.25	756.71	807.28	986.6	799.82	1022.78	1185.79	Q8R2Y0	Monoacylglycerol lipase ABHD6
Abi1	417.24	447.29	416.01	426.86	414.08	452.35	459.58	532.53	506.97	440.75	477.94	448.69	444.15	363.28	419.71	424.1	J3QNK8	Abl interactor 1
Abi2	421.01	354.67	424.97	428.64	409.06	411.44	444.06	399.4	497.8	481.69	454.29	442.59	489.51	407.28	589.04	462.41	Q6AXD2	Abi2 protein
Abl1	358.24	462.27	280.28	335.06	342.28	330.52	337.07	324.91	538.96	502.92	477.74	458.11	534.59	560.69	406.56	443.46	P00520-4	Isoform IV of Tyrosine-protein kinase ABL1
Abl2	327.01	461.64	249.24	343.64	346.38	351.56	369.26	399.76	513.85	486.89	481.26	526.08	508.16	537.75	457.45	532.03	F8VQH0	Tyrosine-protein kinase
Ablim1	379.67	360.76	338.64	339.54	383.27	389.43	398.01	444.85	462.1	467.72	501.81	454.65	529.48	565.62	531.4	495.52	E9QK41	Actin-binding LIM protein 1
Abr	589.71	523.12	1125.55	763.9	606.79	521.85	575.67	563.61	242.48	241.12	259.19	238.42	231.18	211.36	276	227.29	Q5SSL4-2	Isoform 2 of Active breakpoint cluster region-related protein
Abt1	423.67	432.36	418.78	430.14	451.89	515.07	433.18	512.38	444.5	426.36	494.64	509.46	428.06	378.45	421.54	419.98	Q9QYL7	Activator of basal transcription 1
Acaa1a	378.93	355.79	408.22	328.75	457.25	441.45	519.64	505.06	427.47	397.46	456.29	447.23	502.21	475.26	534.07	566.88	Q921H8	3-ketoacyl-CoA thiolase A, peroxisomal
Acaa2	363.61	315.88	318.38	297.27	411.62	414.07	508.71	510.63	358.15	414.64	420.63	395.89	524.31	543.37	633.2	631.41	Q8BWT1	3-ketoacyl-CoA thiolase, mitochondrial
Acaca	355.12	453.22	483.33	388.7	398.76	379.26	354.69	384.1	531.56	502.01	485.32	504.25	481.78	468.69	441.49	494.58	Q5SWU9-2	Isoform 2 of Acetyl-CoA carboxylase 1
Acad11	709.87	424.59	1057.8	592.01	713.79	616.51	711	614.5	181.41	187.24	210.49	205.3	201.83	186.24	201.83	214.27	A0A0R4J0I6	Acyl-CoA dehydrogenase family member 11
Acad8	417.17	392.7	490.67	388.86	528.97	479.37	576.98	555.95	333.62	327.74	376.2	362.28	430.69	422.04	503.47	517.87	A0A0R4J0P1	Acyl-Coenzyme A dehydrogenase family, member 8
Acad9	466.76	376.95	661.27	429.3	551.4	553.16	693.67	736.24	281.76	285.34	330.57	322.68	381.45	341.98	498.39	442.09	Q8JZN5	Acyl-CoA dehydrogenase family member 9, mitochondrial
Acadl	394.85	337.65	480.95	461.18	481.96	429.04	645.06	545.88	300.47	341.63	321.63	307.66	419.02	454.87	739	558.75	A0A0R4J083	Long-chain-specific acyl-CoA dehydrogenase, mitochondrial
Acadm	548.33	564.87	515.87	464.69	661.56	755.27	810.89	883	215.58	202.9	219.5	212.09	262.77	276.95	277.33	330.95	P45952	Medium-chain specific acyl-CoA dehydrogenase, mitochondrial
Acads	318.29	228.83	354.58	303.99	408.48	382.53	486.73	443.12	375.62	393	448.98	437.52	576.41	547.38	724.84	649.07	Q07417	Short-chain specific acyl-CoA dehydrogenase, mitochondrial
Acadsb	496.31	378.63	623.77	398.5	613.51	511.72	672.05	616.82	262.2	292.83	307.64	311.68	377.65	368.87	448.57	426.53	Q9DBL1	Short/branched chain specific acyl-CoA dehydrogenase, mitochondrial
Acadvl	388.08	312.57	672.98	419.38	450.97	390.72	466.3	415.3	361.68	401.74	417.74	424.67	460.93	442.52	588.25	524.68	P50544	Very long-chain specific acyl-CoA dehydrogenase, mitochondrial
Acap2	374.14	384.97	347.64	462.04	359.58	410.82	364.14	378.75	583.48	573.59	527.39	473.99	461.84	474.29	478	431.65	Q6ZQK5	Arf-GAP with coiled-coil, ANK repeat and PH domain-containing protein 2
Acap3	391.24	502.63	397.4	490.35	363.55	441.73	346.5	286.04	584.39	565.84	483.31	467.6	429.53	437.62	413.82	413.36	Q6NXL5	ArfGAP with coiled-coil, ankyrin repeat and PH domains 3
Acat1	349.79	355.47	368.78	332.73	404.28	408.44	512.49	500.55	419.46	419.32	408.45	395.57	527.25	597.87	592.78	626.09	Q8QZT1	Acetyl-CoA acetyltransferase, mitochondrial
Acat3	420.03	425.65	629.98	1056.51	470.17	359.56	517.82	342.79	292.48	378.72	349.95	273.71	236.31	377.45	550.8	362.65	Q80X81	Acetyl-Coenzyme A acetyltransferase 3
Acbd3	412.89	362.5	406.34	336.64	462.6	453.49	518.8	544.53	413.3	372.55	438.95	427.03	515.38	503.75	438.59	460.03	A0A0R4J079	Acyl-Coenzyme A binding domain containing 3, isoform CRA_b
Acbd4	104.97	104.45	89.47	109.92	162.26	146.96	145.27	149.21	606.64	564.32	736.43	753.89	756.4	683.88	833.36	802.55	E9Q289	Acyl-Coenzyme A-binding domain-containing 4
Acbd5	533.52	386.89	683.5	465.05	572.74	528.59	627.74	550.79	319.73	334.95	326.85	326.89	319.53	370.82	283.78	339.66	E9QNH7	Acyl-CoA-binding domain-containing protein 5
Acbd6	343.11	402.5	355.27	587.53	338.97	336.97	339.86	419.67	577.11	492.77	516.96	553.33	427.99	374.19	477.67	468.32	Q9D061	Acyl-CoA-binding domain-containing protein 6
Acd	476.65	451.37	228.58	374.17	361.71	388.28	373.5	362.61	497.85	864.63	498.12	378.39	504.01	706.29	556.77	610.02	Q5EE38	Adrenocortical dysplasia protein
Acin1	465.73	433.2	577.68	414.17	486.07	465.63	586.43	566.13	331.67	306.95	380.21	324.6	435.17	442.65	479.58	423.75	Q9JIX8	Apoptotic chromatin condensation inducer in the nucleus
Acly	434.43	522.85	986.76	539.19	390.41	394.12	359.48	399.09	462.21	412.93	423.04	425.87	386.47	324.64	394.51	360.69	Q91V92	ATP-citrate synthase
Aco1	524.07	620.61	521.91	583.26	484.98	527.3	474.94	555.43	388.14	349.86	363.21	365.1	354.44	304.71	347.69	355.14	P28271	Cytoplasmic aconitate hydratase
Aco2	488.28	332.41	965.92	475.97	505.82	414.87	591.97	532.89	305.44	276.99	356.35	307.8	369.96	313.9	565.91	411.64	Q99KI0	Aconitate hydratase, mitochondrial
Acot13	392.19	299.23	553.31	387.31	501.87	422.18	570.15	526.71	348.6	323.77	392.72	424.14	518.69	447.62	603.97	543.12	Q9CQR4	Acyl-coenzyme A thioesterase 13
Acot2	467.74	520.74	557.62	511.67	804.22	732.33	658.98	812.28	220.6	295.56	171.59	389.76	274.04	259.82	237.1	586.82	Q9QYR9	Acyl-coenzyme A thioesterase 2, mitochondrial
Acot7	546.74	457.24	809.1	562.97	461.55	450.27	501.35	484.28	362.56	344.16	367.97	400.42	349.93	307.58	391.47	355.69	Q91V12-4	Isoform D of Cytosolic acyl coenzyme A thioester hydrolase
Acot8	389.38	414.49	307.3	309.7	405.55	429.75	512.53	547.83	382.74	391.64	402.68	378.38	489.38	530.94	520.82	540.78	P58137	Acyl-coenzyme A thioesterase 8
Acot9	395.63	314.24	842.81	598.16	565.58	434.43	873.38	548.12	273.72	241.83	350.89	280.18	331.96	231.39	655.53	340.52	Q9R0X4	Acyl-coenzyme A thioesterase 9, mitochondrial
Acox1	616.92	420.42	715.86	523.83	737.46	583.72	717.58	608.92	236.98	232.46	283.58	255.69	312.51	247.72	303.08	319.97	Q9R0H0	Peroxisomal acyl-coenzyme A oxidase 1
Acox3	412.61	329.93	525.73	369.8	536.71	449.4	577.14	531.97	412.76	370.97	434.77	409.15	484.06	382.49	483.46	522.38	Q9EPL9	Peroxisomal acyl-coenzyme A oxidase 3
Acp1	444	536.86	441.52	555.99	473.35	486.18	589.89	533.03	334.78	353.28	348.38	407.55	356.46	358.77	397.74	409.11	Q9D358	Low molecular weight phosphotyrosine protein phosphatase
Acp6	454.96	334.21	488.48	425.58	522.24	504.68	585.09	525.86	357.87	365.51	387.13	408.09	459.47	452.05	447.69	496.98	Q8BP40	Lysophosphatidic acid phosphatase type 6
Acsf2	245.66	240.24	402.75	265.87	386.81	365.43	418.83	416.3	404.22	395.85	441.24	434.37	652.23	601.18	743.72	783.38	Q8VCW8	Acyl-CoA synthetase family member 2, mitochondrial
Acsf3	522.12	563.29	631.76	399.14	584.05	610.3	664.91	681.37	324.75	325.22	295.08	290.6	364.61	429.3	373.96	391.77	Q3URE1	Acyl-CoA synthetase family member 3, mitochondrial
Acsl1	439.59	301.98	659.26	428.48	536.35	499.4	608.26	496.38	342.17	298.94	409.12	426.12	422.34	319.19	505.97	474.79	D3Z041	Long-chain-fatty-acid--CoA ligase 1
Acsl3	348.64	351	380.64	494	377.23	426.85	470.82	507.64	331.77	402.94	353.89	438.2	396.12	452.63	554.05	550.91	Q9CZW4	Long-chain-fatty-acid--CoA ligase 3
Acsl4	605.08	469.01	887.03	579.99	573.82	523.33	563.51	505.14	297.02	295.45	316.48	318.42	321.09	277.1	310.95	276.38	Q9QUJ7	Long-chain-fatty-acid--CoA ligase 4
Acsl5	623.34	515.25	597.89	575.14	654.09	577.01	733.79	654.14	254.22	265.81	242.71	259.45	244.17	282.55	307.12	322.53	Q8JZR0	Long-chain-fatty-acid--CoA ligase 5
Acta2	450.21	375.9	689.4	562.68	486.55	425.99	587.98	529.47	319.91	301.18	355.92	329.51	360.43	368.89	636.77	393.42	P62737	Actin, aortic smooth muscle
Actb	452.69	391.41	652.36	546.38	478.39	435.04	583.58	539.03	329.46	312.21	355.89	329.08	372.32	384.65	633.66	404.78	P60710	Actin, cytoplasmic 1
Actbl2	510.75	377.51	834.13	433.83	496.44	455.26	556.1	566.76	327.26	298.48	391.21	371.52	399.41	377.79	547.06	433.95	Q8BFZ3	Beta-actin-like protein 2
Actg1	515.68	385.05	776.33	479.64	471.95	451.19	546.9	565.14	323.95	308.01	379.53	352.21	391.11	377.54	596.42	420.38	G3UZ07	Actin, cytoplasmic 2 (Fragment)
Actl6a	410.28	393.81	460.14	333.08	391.62	406.25	451.7	475.2	469.88	496.28	460.38	431.69	482.4	476.88	450.23	433.55	Q9Z2N8	Actin-like protein 6A
Actn1	514.44	357.73	682.43	512	504.72	425.11	540.37	488.87	379.09	362.49	427.19	382.34	391.22	357.33	423.58	348.61	A1BN54	Alpha actinin 1a
Actn4	414.73	310.82	428.66	369.4	402.14	364.43	445.55	423.45	434.7	427.94	494.64	460.92	543.38	486.4	499.8	444.26	P57780	Alpha-actinin-4
Actr10	463.24	421.9	473.78	549.46	399.68	380.21	363.19	314.11	492.32	523.93	460.16	478.91	408.81	406.02	392.79	380.93	Q9QZB7	Actin-related protein 10
Actr1a	381.47	304.98	683.06	487.25	406.02	339.99	418.29	293.85	406.37	431.52	436.63	438.84	371.38	407.44	398.24	445.6	P61164	Alpha-centractin
Actr1b	394.58	330.6	684.48	508.82	397.93	331.7	405	295.24	402.09	435.65	427.73	440.62	370.1	408.69	457.15	446.54	Q8R5C5	Beta-centractin
Actr2	396.68	497.75	436.84	396.29	458.8	465	489.59	486.29	437.83	435.03	409.54	398.68	436.12	473.47	411.04	440.63	P61161	Actin-related protein 2
Actr3	350.01	357.07	581.93	425.54	500.98	439.46	549.21	472.19	422.39	342.86	442.09	399.47	460.01	400.38	401.46	482.21	Q99JY9	Actin-related protein 3
Actr5	382.41	417.67	331.71	367.47	379.28	426.93	498.75	419.25	436.65	389.45	344.08	388.01	376.22	410.18	351.91	504.13	A0A0A0MQ89	Actin-related protein 5
Actr8	425.24	406.31	392.25	404.24	428.98	423.24	499.54	488.9	435.1	412.97	448.08	432.14	429.74	429.11	434.55	420.85	Q8R2S9	Actin-related protein 8
Acvr1	465.68	478.5	719.54	483.19	492.08	451.52	551.65	388.42	357.25	368.78	361.55	358.51	360.39	336.18	444.43	482.95	P37172	Activin receptor type-1
Acvr1b	483.14	603.94	811.01	464.43	602.89	664.9	341.83	402.12	411.58	262.26	408.59	376.32	514.39	275.5	383.3	310.94	Q61271	Activin receptor type-1B
Acy1	292.65	453.35	394.04	370.91	385.9	367.07	552.39	333.08	601.34	491.03	464.25	463.35	479.88	452.11	476.06	496.59	A0A0R4J050	Aminoacylase
Acy3	203.31	305.17	1656.94	327.65	234.76	310.41	315.32	308.3	615.19	594.77	538.84	518.02	599.26	610.65	485.09	629.21	Q91XE4	N-acyl-aromatic-L-amino acid amidohydrolase (carboxylate-forming)
Acyp1	338.58	401.85	746.17	615.5	596.82	530.86	572.51	694.43	247.74	328.68	274.67	452.54	290.73	292.28	389.46	539.77	E9QJT5	Acylphosphatase
Ada	300.04	455.78	285.95	392.77	330.97	404.55	372.37	414.07	479.75	513.68	421.13	474.44	408	548.64	401.62	556.7	P03958	Adenosine deaminase
Adam10	418.25	371.77	448.31	344.73	346.91	332.02	281.67	287.6	529.74	488.2	544.23	564.16	555.04	558.28	410.68	451.03	O35598	Disintegrin and metalloproteinase domain-containing protein 10
Adam12	1072.96	1225.93	963.44	805.87	471.77	530.35	301.08	387.98	243.49	238.58	189.78	178.09	209.97	216.85	190.31	294.33	Q61824	Disintegrin and metalloproteinase domain-containing protein 12
Adam15	525.77	344.03	244.59	332.11	437.62	386.68	419.19	410.47	518.95	627.21	509.48	448.34	508.68	507.78	536.14	414.04	O88839	Disintegrin and metalloproteinase domain-containing protein 15
Adam17	639.32	559.95	496.4	447.24	475.92	454.91	329.81	392.2	379	446.69	365.63	373.89	397.79	447.43	365.53	315.48	E9PXU2	Disintegrin and metalloproteinase domain-containing protein 17
Adam9	350.68	339.79	235.38	259.62	334.03	322.86	345.39	332.5	517.11	578.19	469.2	482.09	576.95	708.64	597.4	565.08	A0A140LHU0	Disintegrin and metalloproteinase domain-containing protein 9
Adamts1	280.75	296.51	244.39	236.51	342.28	371.63	287.26	330.22	280.72	282.52	413.95	453.02	584.29	688.17	757.46	985.84	P97857	A disintegrin and metalloproteinase with thrombospondin motifs 1
Adamtsl	169.39	368.64	140.96	320.4	170.23	344.02	159.15	306.27	540.33	557.41	458.94	406.8	659.26	897.91	740.93	857.54	Q80T21	ADAMTS-like protein 4
Adar	242.72	337.56	231.98	262.45	294.8	293.75	418.6	280.58	275.3	263.97	353.98	360.1	665.73	815.03	890	1027.92	Q99MU3	Double-stranded RNA-specific adenosine deaminase
Adarb1	563.19	619.03	469.83	422.03	496.62	529.64	473.81	474.11	432.15	374.78	388.58	405.64	467.1	441.17	365.84	391.5	Q91ZS8-6	Isoform 6 of Double-stranded RNA-specific editase 1
Adat1	280.17	248.8	344.86	256.96	594.57	507.48	424.23	491.22	223.55	259.19	258.54	296.6	572.83	553.36	740.28	1115.89	Q9JHI2	tRNA-specific adenosine deaminase 1
Adat3	462.88	422.61	335.98	533.43	450.2	375.23	487.93	433.3	394.09	481.04	372.27	502.53	393.07	413.45	445.7	493.89	Q6PAT0	Probable inactive tRNA-specific adenosine deaminase-like protein 3
Adck1	485.54	528.78	455.29	486.7	553.43	713.13	619.37	655.02	219.64	349.16	243.65	354.43	265.43	410.02	289.76	388.89	Q9D0L4	Uncharacterized aarF domain-containing protein kinase 1
Adcy6	769.24	510.99	395.4	411.67	452.09	439.38	241.13	331.98	433.79	568	405.55	384.63	472.37	526.64	342.05	351	F8VQ52	Adenylate cyclase type 6
Adcy7	320.22	336.87	273.7	443.97	241.78	341.66	148.75	271.99	495.11	534.25	537.39	551.51	539.06	631.41	432.77	493.24	P51829	Adenylate cyclase type 7
Adcy9	472.3	701.21	304.11	447.11	445.46	463.84	333.88	368.81	290.32	386.81	317.9	354.96	390.89	732.02	394.97	453.68	P51830	Adenylate cyclase type 9
Add1	457.56	565.04	352.6	328.95	340.12	372.59	254.4	333.54	558.07	569.65	493.22	480.27	601.61	585.47	354.46	411.62	Q9QYC0	Alpha-adducin
Add2	97	99.39	72.8	74.95	92.75	87.61	95.42	93.99	735.04	751.07	572.77	629.2	812.61	1068.5	755.13	915.96	Q9QYB8	Beta-adducin
Add3	388.24	404.14	336.87	347	334.97	353.27	320.4	321.38	498.85	518.64	455.51	486.5	564.18	658.35	499.57	498.38	Q9QYB5-2	Isoform 1 of Gamma-adducin
Adgra2	672.69	570.3	511.63	304.91	511.14	524.4	403.4	492.93	413.85	366.46	407.55	368.07	437.36	392.92	398.03	287.25	Q91ZV8	Adhesion G protein-coupled receptor A2
Adgra3	517.91	534.01	282.82	370.47	408.69	421.65	311.47	337.2	556	564.13	502.96	453.36	484.86	603.76	346.87	330.2	Q7TT36	Adhesion G protein-coupled receptor A3
Adgre5	165.17	117.22	214.98	87.22	81.81	173.4	86.56	151.22	785.81	883.92	797.66	713.96	900.86	821.29	609.1	549.33	E9QJS7	Adhesion G protein-coupled receptor E5
Adgrg6	109.8	207.67	88.62	338.17	85.43	187.13	81.36	160.41	612.28	783.29	608.23	729.59	518.55	856.72	497.81	680.33	A0A140LIH4	Adhesion G-protein-coupled receptor G6
Adgrl2	739.05	638.08	674.2	624.74	783.28	681.05	716.2	623.76	156.7	154.75	178.82	109.13	181.08	167.52	216.71	159.21	A0A0G2JG66	Adhesion G protein-coupled receptor L2
Adh5	338.82	523.84	366.35	554.89	396.85	480.47	444.49	489.32	411.03	440.59	341.5	432.91	366.62	458.57	423.26	441.6	P28474	Alcohol dehydrogenase class-3
Adh7	789.1	547.97	779.03	775.45	706.69	578.82	719.79	591.31	251.51	111.39	240.02	74.3	237.36	103.59	256.34	116.13	Q64437	Alcohol dehydrogenase class 4 mu/sigma chain
Adi1	495.32	584.14	573.29	540.71	537.63	490.61	397.17	388.45	350.18	334.46	317.59	332.63	280.51	313.23	218.3	332.8	Q99JT9	1,2-dihydroxy-3-keto-5-methylthiopentene dioxygenase
Adk	380.8	161.98	2377.01	491.35	334.73	233.25	252.97	212.11	361.98	297.75	443.41	311.88	341.68	174.26	516.78	296.17	P55264	Adenosine kinase
Adnp	343.71	342.9	364.03	294.2	347.7	366.47	377.82	392.26	467.27	449.27	471.97	441.5	564.29	501.63	499.15	504.13	Q9Z103	Activity-dependent neuroprotector homeobox protein
Adnp2	453.39	403.65	468.65	392.08	512.74	502.9	562.97	586.09	326.12	392.7	334.19	320.35	417.28	449.97	494.84	447.46	Q8CHC8	ADNP homeobox protein 2
Ado	447.5	360.87	551.38	371.16	643.37	426.97	659.06	413.34	462.76	316.62	456.52	375.2	467.91	313.92	432.58	395.81	Q6PDY2	2-aminoethanethiol dioxygenase
Adpgk	311.54	363.94	310.29	282.78	373.5	409.76	446.77	521.67	417.92	442.5	437.64	456.14	518.54	553.91	556.04	681.88	A0A1L1SSF2	ADP-dependent glucokinase
Adprh	387.45	363.68	1196.17	615.73	467.77	466.51	424.51	440.59	298.28	353.66	322.58	286.96	316.35	308.06	340.11	364.95	P54923	[Protein ADP-ribosylarginine] hydrolase
Adprhl2	400.89	462.62	304.54	467.19	347.53	495.14	473.41	479.39	408.52	428.4	406.14	384.01	399.29	425.09	423.53	409.12	Q8CG72	Poly(ADP-ribose) glycohydrolase ARH3
Adsl	437.2	607.68	904.21	572.28	489.34	553.58	551.72	557.91	358.72	294.75	334.67	319.97	311.09	265.39	296.63	314.62	P54822	Adenylosuccinate lyase
Adss	342.11	381.99	511.17	536.3	358.71	368.67	369.87	412.81	459.9	514.15	447.39	499.73	396.81	424.1	555.73	493.62	P46664	Adenylosuccinate synthetase isozyme 2
Aebp1	58.72	92.77	58.03	96.83	48.23	65.79	61.18	85.37	967.92	1071.45	963.38	853.58	698.72	812.17	446.23	495.82	Q640N1	Adipocyte enhancer-binding protein 1
Aen	522.19	583.69	499.78	436.18	428.66	492.62	418.07	359.97	565.66	516.75	570.33	520.94	365.28	382.08	242.72	266.25	Q9CZI9	Apoptosis-enhancing nuclease
Aes	516.44	982.26	212.8	702.57	434.79	591.38	259.27	253.4	566.09	562.64	357.2	335.36	309.68	366.71	127.5	180.66	P63002-2	Isoform 2 of Amino-terminal enhancer of split
Afap1	315.6	268.71	470.7	217.7	452.17	385.04	470.12	478.48	463.77	476.71	450.59	503.98	598.19	438.52	548.07	507.65	Q80YS6	Actin filament-associated protein 1
Afap1l2	811.12	936.71	533.49	718.19	763.18	902.39	764.59	878.59	107.15	106.74	85.17	75.24	75.35	88.66	96.38	88.16	Q5DTU0-2	Isoform 2 of Actin filament-associated protein 1-like 2
Afdn	460.62	406.38	470.9	405.65	420.06	416.41	433.16	474.52	409.15	421.98	446.59	425.59	451.45	458.2	441.89	460.04	Q9QZQ1-2	Isoform 1 of Afadin
Aff1	302.81	364.45	251.87	265	412.64	366.64	552.81	419.86	501.04	463.17	482.56	449.3	572.35	566.35	492.21	651.97	E9Q921	AF4/FMR2 family member 1
Aff4	391.58	418.78	248.21	332.17	437.14	425.92	525.99	543.47	442.74	488.56	489.55	459.5	477.79	462.72	438.19	419.06	Q9ESC8	AF4/FMR2 family member 4
Afg3l1	470.8	512.56	509.27	400.96	548.4	565.18	582.06	640.56	300.96	319.5	315.48	313.69	380.66	484.78	383.21	419.62	Q920A7	AFG3-like protein 1
Afg3l2	532.96	473.02	497.63	456.14	568.83	548.61	684.11	677.96	283.3	295.3	294.47	279.48	336.96	344.78	409.9	392.18	Q8JZQ2	AFG3-like protein 2
Aftph	469.02	581.87	374.62	354.12	433.46	490.13	451.16	474.75	481.35	439.41	414.95	395.7	492.17	440.18	357.82	358.04	Q80WT5	Aftiphilin
Aga	305.86	256.54	638.34	346.72	252.31	467.33	267.98	314.97	461.19	316.9	517.43	474.58	553.48	542.08	613.82	476.2	Q64191	N(4)-(beta-N-acetylglucosaminyl)-L-asparaginase
Agap1	496.43	468.76	355.38	355.38	438.75	433.58	518.36	484.96	519.95	477.68	425.41	358.97	493.27	514.83	431.86	476.1	Q8BXK8	Arf-GAP with GTPase, ANK repeat and PH domain-containing protein 1
Agap3	487.78	500.84	389.06	387.35	438.63	462.86	510.03	467.03	464.95	419.63	425.41	420.12	445.91	445.39	419.02	506.16	F8VQE9	Arf-GAP with GTPase, ANK repeat and PH domain-containing protein 3
Agbl1	159.93	144.36	653.91	356.07	563.61	317.17	407.84	333.33	217	187.22	250.63	299.3	530.58	450.33	1183.12	1250.42	D3Z1M2	Cytosolic carboxypeptidase 4
Agfg1	468.65	532.22	369.52	468.08	466.74	416.84	469.74	423.43	345.79	444.03	292.19	383.62	320.45	464.49	419	421.33	A0A087WR52	Arf-GAP domain and FG repeat-containing protein 1 (Fragment)
Agfg2	383.65	479.28	260.39	320.88	440.28	385.68	567.55	371.09	540.54	505.72	452.89	402.26	484.97	441.27	396.15	402.65	Q3U2K8	Arf-GAP domain and FG repeat-containing protein 2
Agk	362.08	297.51	539.99	315.23	462.83	409.29	517.8	535.91	347.9	385.06	388.55	415.97	465.49	493.64	610.52	591.73	Q9ESW4	Acylglycerol kinase, mitochondrial
Agl	406.12	388.92	320.43	344.64	433.6	357.98	414.68	363.2	543.51	514.74	465.14	527.78	661.76	476.6	476.94	594.5	F8VPN4	Amylo-1,6-glucosidase, 4-alpha-glucanotransferase
Ago1	441.78	500.52	529.38	447.58	507.3	492.57	478.05	491.34	402.75	361.23	376.12	356.4	381.51	417.86	357	390.12	Q8CJG1	Protein argonaute-1
Ago2	396.06	401.73	399.91	427.25	438.38	453.7	461.95	462.72	438.31	422.28	425.68	411.08	431.88	443.38	456.38	453.85	Q8CJG0	Protein argonaute-2
Ago3	467.7	500.48	447.97	453.3	492.51	489.72	487.23	491.67	401.8	374.32	364.41	351.49	385.14	428.34	364.99	385.31	Q8CJF9	Protein argonaute-3
Agpat1	402.83	409.95	357.73	396.4	414.15	476.63	505.72	543.46	430.45	401.03	372.85	379.34	485.86	432.92	555.18	527.27	A0A0R4J263	1-acyl-sn-glycerol-3-phosphate acyltransferase
Agpat2	401.32	364.48	352.39	353.06	458.62	480.79	589.99	607.49	381.78	339.41	435.52	311.66	481.95	474.91	560.8	510.77	Q8K3K7	1-acyl-sn-glycerol-3-phosphate acyltransferase beta
Agpat3	352.66	338.96	348.24	284.48	392.72	401.55	464.14	441.22	409.26	441.75	429.44	425.02	561.89	640.86	554.35	666.43	Q9D517	1-acyl-sn-glycerol-3-phosphate acyltransferase gamma
Agpat4	401.49	270.81	474.61	410.48	520.16	466.19	616.61	547.74	367.14	292.22	456.78	381.74	511.91	374.96	571.42	542.26	Q8K4X7	1-acyl-sn-glycerol-3-phosphate acyltransferase delta
Agpat5	416.57	443.07	532.27	469.83	513.16	550.75	597.55	678.71	263.06	326.98	308.75	353.58	313.88	368.09	400.98	426.8	Q9D1E8	1-acyl-sn-glycerol-3-phosphate acyltransferase epsilon
Agps	363.22	294.73	544.01	371.04	466.11	416.08	533.14	466.75	377.13	383.43	438.85	434.22	437.54	424.88	500.94	492.02	A2AL50	Alkylglycerone-phosphate synthase
Agrn	185.54	186.75	165.03	188.86	228.44	238.04	311.03	327.27	340.49	390.63	392.16	390.31	657.35	783.88	1244.59	1349.03	M0QWP1	Agrin
Ahctf1	412.98	411.16	454.75	361.4	456.26	449.89	488.72	526.15	410.27	393.71	454.89	406.69	484.06	436.43	456.24	438.29	Q8CJF7	Protein ELYS
Ahcy	357.62	318.83	566.26	498.24	325.67	317.33	322.62	307.13	488.5	517.61	474.26	603.94	421.55	397.26	505.23	457.56	P50247	Adenosylhomocysteinase
Ahcyl1	428.77	413.84	630.71	589.45	361.05	351.94	327.68	331.53	459.13	497.07	438.22	494.33	392.5	414.81	488.28	407.49	Q80SW1	S-adenosylhomocysteine hydrolase-like protein 1
Ahcyl2	406.78	413.6	625.09	526.36	357.06	347.15	321.46	310.79	503.4	488.83	438.76	511.2	438.07	430.38	463.55	424.12	Q68FL4	Putative adenosylhomocysteinase 3
Ahdc1	424.41	458.52	378.08	343.28	545.89	545.85	553.76	517.9	334.87	365.52	334.01	311.03	453.57	547.17	376.27	394.74	Q6PAL7	AT-hook DNA-binding motif-containing protein 1
Ahnak	431.33	426.32	298.31	340.54	383.6	402.08	431.56	446.32	488.15	486.01	472.57	468.51	496.5	541.91	474.74	452.21	E9Q616	AHNAK nucleoprotein (desmoyokin)
Ahnak2	637.04	593.62	345.24	533.39	575.12	574.76	594.02	640.85	280.19	313.49	280.01	276.54	308.99	374.87	383.06	351.91	F7DBB3	AHNAK nucleoprotein 2 (Fragment)
Ahr	880.77	816.76	806.69	788.95	700.11	746.55	476.96	490.66	164.33	146.32	138.98	128.09	142.25	121.2	200.9	169.04	P30561	Aryl hydrocarbon receptor
Ahsa1	482.98	435.99	921.9	666.98	467.74	455.96	444.71	434.9	348.97	357.7	340.95	406.4	277.05	230.91	295.99	304.58	Q8BK64	Activator of 90 kDa heat shock protein ATPase homolog 1
Ahsa2	454.49	488.4	482.5	567.66	424.93	407.4	431.94	414.39	415.79	495.79	398.69	409.88	369.9	372.87	492.79	460.51	Q8N9S3	Activator of 90 kDa heat shock protein ATPase homolog 2
AI83718	403.68	237.12	699.81	1071.18	551.61	335.3	655.26	337.76	283.89	354.61	340.65	392.01	260.64	370.61	718.17	456.44	E9QNR6	Expressed sequence AI837181
Aida	358.89	308.24	781.81	410.71	429.49	344.43	381.52	364.26	356.59	318.73	449.14	457.46	492.04	398.2	613.61	489.59	Q8C4Q6	Axin interactor, dorsalization-associated protein
Aif1l	43.68	53.24	31.41	24.54	40.78	38.18	48.09	80.43	818.68	855.53	904.24	851.02	868.64	769.11	628.31	697.91	Q9EQX4	Allograft inflammatory factor 1-like
Aifm1	368.68	345.45	593.39	420	448.88	436.66	589.07	545.2	373.38	326.97	416.89	377.82	464.82	409.06	572.17	470.7	Q9Z0X1	Apoptosis-inducing factor 1, mitochondrial
Aifm2	354.92	232.35	471.3	365.78	396.07	292.46	357.26	297.51	398.86	435.32	464.39	458.35	530.55	495.97	711.77	617.38	Q8BUE4-2	Isoform 2 of Apoptosis-inducing factor 2
Aim1	286.16	362.67	252.59	269.32	288.67	307.65	262.98	289.53	468.48	441.35	460.34	484.33	671.6	805.24	647.96	810.53	A0A0G2JG52	Absent in melanoma 1
Aim2	582.18	701.95	726.54	566.97	710.18	628.02	852.07	541.75	362.75	124.81	273.36	138.86	257.95	95.37	259.42	114.48	Q91VJ1	Interferon-inducible protein AIM2
Aimp1	489.13	466.52	697.82	499.05	484.35	443.79	452.41	433.77	443.18	413.15	426.11	407.01	439.72	321.61	383.25	338.9	Q3UZG4	Aminoacyl tRNA synthase complex-interacting multifunctional protein 1
Aimp2	446.35	649.98	393.81	502.81	427.89	455.89	505.69	462.06	495.48	486.94	435.35	394.65	433.97	456.66	369.61	372.9	Q8R010	Aminoacyl tRNA synthase complex-interacting multifunctional protein 2
Aip	390.36	443.03	528.76	512.11	381.12	379.37	349.66	355.82	538.1	511.69	462.15	506.9	391.25	381.17	373.68	371.31	O08915	AH receptor-interacting protein
Ajuba	451.45	479.32	334.84	631.84	504.98	520.51	549.3	629.89	313.86	306.4	348.38	335.81	367.38	387.08	512.26	446.03	Q91XC0	LIM domain-containing protein ajuba
Ak1	369.82	364.2	558.65	502.98	476.01	410.17	495.58	534.51	354.03	361.25	414.83	416.4	427.82	423.36	490.34	464.33	Q9R0Y5-2	Isoform 2 of Adenylate kinase isoenzyme 1
AK15730	421.18	343.91	1742.91	573.73	532.01	395.21	404.87	386.74	351.65	345.28	437.17	434.25	352.38	265.14	404	302.5	I3ITR1	CDNA sequence AK157302
Ak2	510.94	564.59	340.09	453.37	632.07	629.39	706.96	703.55	292.8	279.67	315.37	281.22	345.55	360.13	325.31	346.64	Q9WTP6	Adenylate kinase 2, mitochondrial
Ak3	500.74	454.11	462.83	404.78	646.39	619.58	711.66	681.88	266.76	244.14	302.3	300.34	373.27	336.45	408.72	441.41	Q9WTP7	GTP:AMP phosphotransferase AK3, mitochondrial
Ak4	795.18	795.7	616.41	560.4	879.81	840.88	1013.46	1076.88	31.73	82.17	67.77	59.66	81.02	103.05	112.5	79.37	Q9WUR9	Adenylate kinase 4, mitochondrial
Ak5	625.16	908.55	623.96	701.53	660.57	653.76	491.99	624.36	208.73	198.54	191.99	213.91	169.12	169.86	191.16	196.61	Q920P5	Adenylate kinase isoenzyme 5
Ak6	392.52	660.81	371.06	444.86	415.15	491.75	458.96	535.86	465.93	442.86	426.37	385.04	418.04	410.58	359.89	427.9	Q8VCP8	Adenylate kinase isoenzyme 6
Akap1	478.16	574.32	363.87	306.78	491.03	584.17	578.36	629.34	414.15	376.52	385.93	368.16	437.38	438.69	292.1	404.44	O08715-4	Isoform 4 of A-kinase anchor protein 1, mitochondrial
Akap10	484.73	416.04	379.68	462.66	476.08	465.35	516.21	458.79	446.6	438.89	439.98	419.73	476.45	496.06	474.13	481	O88845	A-kinase anchor protein 10, mitochondrial
Akap11	573.23	588.16	483.47	556.76	400.75	427.98	329.09	314.68	508.46	564.47	468.49	425.99	384.29	379.18	308.67	242.59	E9Q777	A kinase (PRKA) anchor protein 11
Akap12	138.18	137.77	125.87	141.21	146.1	120.8	166.85	159.53	725.21	785.64	694.13	709.48	729.65	788.04	684.03	645.58	Q9WTQ5	A-kinase anchor protein 12
Akap13	434.93	470.01	275.9	397.72	421.17	428.59	389.76	408.6	491.92	489.27	426.52	431.43	481.02	484.41	433.92	453.67	A0A140LJJ5	A-kinase anchor protein 13
Akap8	450.2	505.7	742.26	366.32	492.22	443.98	425.14	465.2	481.93	399.87	463.58	392.94	435.83	394.56	380.35	425.65	Q9DBR0	A-kinase anchor protein 8
Akap8l	459.76	354.05	355.16	397.6	442.72	420.75	421.61	400.61	439.79	422.05	494.88	465.85	501.08	455.28	481.02	496.89	Q9R0L7	A-kinase anchor protein 8-like
Akap9	480.78	516.98	447.17	457.68	481.72	502.77	419.81	448.82	423.7	409.03	402.57	384.42	424	436.21	371.59	375.3	E9QQ10	A-kinase anchor protein 9
Akirin2	543.59	478.6	224.75	416.32	338.97	426.03	138.17	382.93	539.24	620.39	561.58	594.67	371.71	298.93	297.25	197.41	B1AXD8	Akirin-2
Akr1a1	434.48	398.48	504.28	582.62	462.15	437.66	483.47	555.85	313.2	382.36	346.33	442.7	332.1	300.08	424.48	402.58	Q9JII6	Alcohol dehydrogenase [NADP(+)]
Akr1b1	413.81	494.22	503.61	534.9	381.02	417.27	417.03	469.97	438.96	449.77	433.41	466.29	419.05	426.82	457.4	460.86	P45376	Aldose reductase
Akr1b8	350.38	444.66	976.07	691.43	438.48	437.61	416.34	405.36	400.2	374.29	401.69	465.44	388.15	250.54	471.04	409.41	P45377	Aldose reductase-related protein 2
Akr1e2	599.08	509.4	740.8	827.07	472.98	505.83	486.59	490.17	312.79	428.23	284.65	355.94	235.48	217.35	343.89	255.27	Q9DCT1	1,5-anhydro-D-fructose reductase
Akr7a2	457.07	506.54	392.76	480.72	524.49	566.19	584.05	574.58	353.03	381.12	361.72	313.49	391.86	455.07	310.27	428.46	Q8CG76	Aflatoxin B1 aldehyde reductase member 2
Akt1	406.32	515.47	466.84	483.62	429.49	455.29	450.1	606.83	407.74	426.98	407.8	426.25	388	428.14	398.45	397.21	P31750	RAC-alpha serine/threonine-protein kinase
Akt2	491.34	554.66	449.47	559.42	369.9	449.53	393.78	370.36	434.99	507.48	408.77	443.31	401.87	424.18	372.09	420.92	Q60823	RAC-beta serine/threonine-protein kinase
Akt3	496.43	485.12	417.5	538.63	409.97	481.26	380.26	412.39	524.6	506.31	529.84	468.5	472.72	470.32	372.16	530.66	Q9WUA6	RAC-gamma serine/threonine-protein kinase
Alad	309.14	258.88	461.43	386.04	361.59	265.16	317.95	283.12	589.57	555.98	583.89	604.18	481.91	427.54	546.84	477.4	P10518	Delta-aminolevulinic acid dehydratase
Alas1	625.44	672.01	545.15	489.73	446.9	469.26	290.7	328.65	436.72	441.07	399.92	406.7	380.28	388.92	297.05	340.69	Q8VC19	5-aminolevulinate synthase, nonspecific, mitochondrial
Alb	242.31	169.13	673.35	318.19	396.46	271.9	478.89	454.15	190.27	183.63	328.03	571.36	1182.16	279.42	684.62	665.25	P07724	Serum albumin
Alcam	77.09	87.35	85.99	72.34	72.82	80.75	84.63	133.81	717.63	773.45	843.49	883.5	758.48	651.53	847.47	739.03	Q61490	CD166 antigen
Aldh16a	259.3	346.37	244.61	313.9	242.77	269.53	213.29	253.18	632.27	703.74	552.85	628.29	607.76	676.19	511.77	561.64	A0A1B0GSU0	Aldehyde dehydrogenase family 16 member A1
Aldh18a	494.54	389.38	657.01	503.34	631.63	564.14	750.38	650.04	255.11	252.7	290.21	297.46	325.06	300.84	391.29	359.71	Q9Z110	Delta-1-pyrroline-5-carboxylate synthase
Aldh1a2	272.55	332.09	633.72	392.32	365.1	402.3	388.29	613.31	383.34	375.69	358.64	446.93	531.86	585.88	967.32	645.92	Q62148	Retinal dehydrogenase 2
Aldh1b1	253.83	277.05	291.91	303.42	342.36	385.46	405.63	591.29	415.62	392.63	397.01	459.61	595.52	693.27	1068.17	700.87	Q9CZS1	Aldehyde dehydrogenase X, mitochondrial
Aldh1l2	321.72	267.89	442.32	319.84	413.42	378.81	500.13	455.51	431.48	418.26	500.09	475.82	492.41	486.45	573.86	595.24	Q8K009	Mitochondrial 10-formyltetrahydrofolate dehydrogenase
Aldh2	319.96	271.71	560.45	332.05	418.2	361.17	467.18	483.78	398.12	377.55	447.12	443.5	543.07	472.5	751.9	618.1	P47738	Aldehyde dehydrogenase, mitochondrial
Aldh3a1	864.27	1139.59	1686.79	833.46	669.34	718.72	596.85	787.16	111.91	98	82.93	42.11	65.55	56.71	79.19	49.66	P47739	Aldehyde dehydrogenase, dimeric NADP-preferring
Aldh3a2	493.68	392.88	491.72	413.39	641.92	555.31	799.79	718.41	281.47	256.46	303.06	274.77	391.87	327.55	413.32	411.79	B1ATI0	Aldehyde dehydrogenase
Aldh3b1	433.33	403.5	837.97	438.18	525.19	475.82	307.47	309.17	387.81	295.32	396.63	447.74	546.7	350.04	467.57	489.38	Q80VQ0	Aldehyde dehydrogenase family 3 member B1
Aldh4a1	318.66	396.43	397.79	259.83	385.76	424.22	472.34	591.26	443.62	382.28	414.76	444.31	549.75	579.96	585.75	629.44	Q8CHT0	Delta-1-pyrroline-5-carboxylate dehydrogenase, mitochondrial
Aldh5a1	60.96	150.68	87.21	228.19	77.48	99.24	102.5	102.66	519.79	697.22	580.19	619.43	783.03	841.02	1014.78	1075.03	Q8BWF0	Succinate-semialdehyde dehydrogenase, mitochondrial
Aldh6a1	397.03	269.28	518.82	420.19	536.51	405.58	540.65	461.3	348.13	334.59	453.42	394.59	489.6	437.26	624.35	593.1	Q9EQ20	Methylmalonate-semialdehyde dehydrogenase [acylating], mitochondrial
Aldh7a1	518.73	545.3	669.5	541.29	554.53	539.54	574.49	557.1	303.34	294	288.9	303.53	300.01	306.49	290.4	323.68	Q9DBF1	Alpha-aminoadipic semialdehyde dehydrogenase
Aldh9a1	532.4	569.49	543.28	561.13	598.49	590.12	677.21	658.08	270.82	259.09	260.67	273.77	289.33	288.81	326.58	354.9	Q3U367	4-trimethylaminobutyraldehyde dehydrogenase
Aldoa	511.07	571.01	484.28	530.11	443.96	444.72	456	460.53	393.18	434.14	353.19	399.87	370.39	403.98	362.2	389.97	A6ZI44	Fructose-bisphosphate aldolase
Aldoc	586.56	859.14	214.13	520.08	404.36	535.81	622.52	638.6	380.06	498.88	268.37	228.43	325.68	581.54	270.24	253.56	P05063	Fructose-bisphosphate aldolase C
Alg1	290.6	238.88	724.97	396.14	500.55	457.71	476.47	517.14	357.97	304.93	383.42	378.21	393.81	474.22	571.63	648.05	Q921Q3	Chitobiosyldiphosphodolichol beta-mannosyltransferase
Alg10b	356.53	163.35	1724.25	413.38	656.64	315.61	492.6	354.74	215.44	269.02	310.25	459.48	266.67	160.87	396.65	491.96	Q3UGP8	Putative Dol-P-Glc:Glc(2)Man(9)GlcNAc(2)-PP-Dol alpha-1,2-glucosyltransferase
Alg11	327.9	164.83	524.98	372.11	804.63	377.55	1272.53	493.17	287.15	265.18	460.21	475.43	425.75	283.24	733.35	526.96	Q3TZM9	GDP-Man:Man(3)GlcNAc(2)-PP-Dol alpha-1,2-mannosyltransferase
Alg14	419.4	356.28	804.23	457.18	540.13	452	548.03	612.13	294.3	409.72	375.57	370.95	412.86	283.12	469.32	374.56	Q9D081	UDP-N-acetylglucosamine transferase subunit ALG14 homolog
Alg2	499.78	460.88	1395.54	465.24	588.22	575.21	617.55	697.06	230.13	252.77	282.25	244.62	315.55	280.12	442.11	326.32	Q9DBE8	Alpha-1,3/1,6-mannosyltransferase ALG2
Alg5	476.6	515.39	555.68	412.76	540.21	547.06	634.32	663.05	295.39	295.02	281	301	341.27	375.82	378.96	429.21	Q9DB25	Dolichyl-phosphate beta-glucosyltransferase
Alg9	297.4	339.21	325.54	308.45	404.74	403.81	507.82	473.85	400.72	437.66	391.99	405.11	482.12	548.8	568.91	665.17	Q8VDI9	Alpha-1,2-mannosyltransferase ALG9
Alkbh1	492.26	527.99	379.5	394.87	503.17	594.31	492.87	536.16	462.29	309.31	384.88	396.69	453.43	433.93	334.98	427.8	P0CB42	Nucleic acid dioxygenase ALKBH1
Alkbh3	492.71	216.49	1037.03	1365.4	605.4	280.06	597.46	350.98	259.15	354.9	281.16	472.72	168.11	225.07	461.4	330.48	Q8K1E6	Alpha-ketoglutarate-dependent dioxygenase alkB homolog 3
Alkbh5	492.12	509.81	458.49	337.34	394.97	414.97	432.11	384.18	460.63	517.38	431.14	438.44	480.41	485.89	410.51	468.74	Q3TSG4	RNA demethylase ALKBH5
Alkbh8	460.52	286.77	878.99	734.96	942.9	543.62	740.48	562.79	216.8	262.29	254.74	201.72	202.28	190.56	273.85	214.89	Q80Y20	Alkylated DNA repair protein alkB homolog 8
Alms1	401.34	563.42	292.45	370.34	363.93	432.5	292.62	353.85	575.98	566.38	484.78	517.62	485.56	525.66	335.98	391.41	A0A1D5RMI8	Alstrom syndrome protein 1 homolog
Als2	392.76	354.51	480.66	418.66	425.87	447.58	454.83	508.4	359.33	363.59	527.37	417.09	271.08	357.11	388.73	436.96	Q920R0	Alsin
Als2cl	69.86	260.99	186.28	257.28	237.65	225.65	272.48	250.44	738.53	742.62	631.42	693.46	557.81	626.29	574.12	717.59	A0A0R4J1X4	ALS2 C-terminal-like protein
Alyref	463.77	306.03	771.46	512.1	505.74	442.27	466.26	452.15	378.11	360.87	462.79	426.62	411.88	324.27	396.25	337.84	O08583	THO complex subunit 4
Amacr	592.01	413.87	643.28	458.21	712.55	682.19	805.39	788.19	214.26	213.36	267.65	221.07	286.81	293.62	310.22	332.6	O09174	Alpha-methylacyl-CoA racemase
Ambra1	377.23	419.76	396.71	489.9	446.49	415.09	443.1	376.4	380.14	420.45	381.85	413.4	401.73	504.39	543.81	618.16	A2AH22	Activating molecule in BECN1-regulated autophagy protein 1
Amd2	697.09	855.79	564.67	718.37	368.1	418.9	167.89	181.61	505.14	596.04	448.9	500.53	284.84	246.69	131.95	127.89	D3Z6H8	S-adenosylmethionine decarboxylase proenzyme 2
Amdhd2	445.04	485.6	332.98	446.58	471.45	494.3	496.67	462.83	445.14	483.44	433.04	390.89	405.92	432.37	397.86	358.68	Q8JZV7	N-acetylglucosamine-6-phosphate deacetylase
Amfr	545.63	594.22	415.94	481.82	433.1	439.59	306.16	273.76	530.75	497.51	501.83	513.81	492.88	476.25	319.25	314.39	Q9R049	E3 ubiquitin-protein ligase AMFR
Ammecr1	491.78	760.03	359.92	397.07	410.71	462.74	251.7	235.22	658.37	563.79	435.97	553.26	411.35	456.98	203.11	285.88	Q8JZZ6	AMMECR1-like protein
Amot	468.16	584.79	297.7	281.13	339.75	300.29	246.36	239.25	656.54	560.53	507.3	504.16	639.28	561.63	340.93	473.63	Q8VHG2	Angiomotin
Amotl1	500.2	531.19	444.48	374.52	416.81	387.79	359.4	267.54	595.21	652.22	458.92	540.75	454.49	503.12	314.15	398.61	Q9D4H4	Angiomotin-like protein 1
Amotl2	422.44	440.8	161.68	479	285.74	457.49	193.05	301.6	544.67	509.63	633.18	519.7	466.79	481.33	412.72	381.99	B8JK87	Angiomotin-like protein 2
Ampd2	472.18	568.81	570.63	586.61	445.94	426.07	400.2	410.94	475.23	391.06	413.19	408.41	354.28	342.12	364.43	356.19	A2AE27	AMP deaminase
Ampd3	585.55	645.4	716.89	731.18	623.47	586.8	619.29	590.45	256.05	230.4	238.01	230.09	237.19	230.12	247.9	257.99	A0A1L1SRX2	AMP deaminase
Anapc1	485.88	382.07	576.83	455.57	435.56	380.21	436.48	370.28	427.71	423.98	480.75	443.81	437.44	384.95	404.09	358.54	P53995	Anaphase-promoting complex subunit 1
Anapc10	496.08	528.86	911.93	462	449.91	487.78	435.26	537.65	446.21	365.19	452.09	391.73	504.25	340.21	539.4	360.1	Q8K2H6	Anaphase-promoting complex subunit 10
Anapc2	511.64	298.6	617.08	456.74	515.67	386.89	438.13	331.59	474.6	508.05	500.52	486.14	406.18	415.05	412.55	380.67	Q8BZQ7	Anaphase-promoting complex subunit 2
Anapc4	495.45	494.79	510.47	619.6	454.79	413.53	404.65	343.08	439.87	464.24	445.09	447.22	377.66	382.27	375.04	371.52	Q91W96	Anaphase-promoting complex subunit 4
Anapc5	471	330.03	618.95	445.15	432.81	390.17	353.89	368.53	474.99	426.65	499.32	441.05	434.4	348.32	421.35	364.84	Q8BTZ4	Anaphase-promoting complex subunit 5
Anapc7	423.15	456.36	559.15	469.46	465.82	481.95	435.02	415.85	452.23	394.97	424.17	446.65	408.37	387.9	389.45	433.01	Q9WVM3	Anaphase-promoting complex subunit 7
Angel2	568.25	445.24	552.28	450.85	506.67	504.75	549.65	513.56	367	354.17	362.98	332.55	400.42	361.61	415.94	419	Q8K1C0	Protein angel homolog 2
Angptl2	651.14	718.02	1154.76	493.54	380.34	419.07	231.28	219.18	457.1	433.42	444.05	419.46	349.68	335.55	237.94	237.84	Q9R045	Angiopoietin-related protein 2
Ank2	590.77	567.51	510.92	618.44	595.08	575.74	526.93	535.24	305.84	324.42	312.91	336.7	300.49	318.32	267.8	309.25	Q8C8R3-4	Isoform 4 of Ankyrin-2
Ank3	558.53	570.88	460.9	481.46	496.24	483.2	483.26	463.84	342.42	392.21	350.5	364.89	319.47	356.32	301.13	338.3	G5E8K5	Ankyrin-3
Ankfy1	528.04	456.94	514.74	535.45	485.21	448.29	451.71	443.41	365.13	370.83	422.03	319.75	448.71	430.55	459.34	361.06	Q810B6	Rabankyrin-5
Ankh	335.73	598.4	603.29	173.21	369.02	380.36	369.11	326.73	614.59	446.07	365.88	509.34	518.53	509.82	368.52	530.45	Q9JHZ2	Progressive ankylosis protein
Ankhd1	404.24	505.33	441.26	449.58	421.25	451.19	479.1	452.75	489.88	560.18	499.97	509.71	405.76	571.46	558.72	531.33	E9PUR0	Ankyrin repeat and KH domain-containing 1
Ankib1	566.87	586.53	438.32	494.86	418.45	405.36	250.77	404.48	449.11	537.93	421.95	412.94	467.14	534	375.23	348.26	Q6ZPS6	Ankyrin repeat and IBR domain-containing protein 1
Ankle2	321.47	399.18	269.51	264.99	344.94	427.58	379.7	420.24	547.34	486.92	546	491.98	607.35	609.2	414.77	512.12	Q6P1H6	Ankyrin repeat and LEM domain-containing protein 2
Ankmy2	578.84	518.12	709.14	734.34	508.94	463.03	387.54	413.58	375.47	451.59	329.94	428.41	257.82	252.26	287.34	301.47	Q3TPE9	Ankyrin repeat and MYND domain-containing protein 2
Ankrd11	512.28	527.64	359.84	412.76	426.67	432.62	385.78	430.04	415.6	418.09	405.98	377.46	439.34	439.49	412.93	365.22	E9Q4F8	Ankyrin repeat domain-containing protein 11
Ankrd13	292.16	385.65	253.35	286.74	300.55	358.5	327.48	399.26	576.62	565.19	540.41	587.98	619.04	621.48	471.3	571.21	Q80UP5	Ankyrin repeat domain-containing protein 13A
Ankrd17	445.52	538.01	364.69	525.61	492.19	527.74	542.56	504.27	384.08	364.82	364.03	356.5	374.08	398.93	412.93	400.57	Q99NH0	Ankyrin repeat domain-containing protein 17
Ankrd26	441.61	683.19	460.63	539.54	391.15	368.98	315.61	375.02	521.77	464.5	458.57	484.57	405.73	412.41	533.08	380.91	D3Z482	Ankyrin repeat domain-containing protein 26
Ankrd27	488.87	494.02	481.1	375.28	362.68	464.27	359.7	466.51	447.23	455.71	398.72	426.52	358.76	436.1	339	351.06	Q3UMR0	Ankyrin repeat domain-containing protein 27
Ankrd28	438.31	411.86	540.04	521.13	431.03	436.37	417.08	395.25	482.6	457.29	495.99	470.92	466.84	363.14	437.18	442.25	Q505D1	Serine/threonine-protein phosphatase 6 regulatory ankyrin repeat subunit A
Ankrd34	113.03	314.17	47.56	326.07	170	489.85	179.58	602.59	226.92	348.35	266.58	445.63	644.18	1073.32	878.13	1224.89	Q8BLB8	Ankyrin repeat domain-containing protein 34C
Ankrd40	465.6	445.07	276.22	350.95	448.34	449.4	467.76	412.35	439.55	450.06	400.42	420.8	432.79	496.18	369.62	387.91	Q5SUE8	Ankyrin repeat domain-containing protein 40
Ankrd44	471.52	487.51	735.49	589.39	477.18	466.34	502.21	499.12	334.64	396.86	345.54	316.37	334.89	268.16	350.15	355.2	B2RXR6	Serine/threonine-protein phosphatase 6 regulatory ankyrin repeat subunit B
Ankrd50	523.49	540.7	582.19	520.39	442.69	427.67	416.95	418.8	424.23	452.95	427.76	395.93	372.68	384.61	383.23	363.74	F7BE84	Ankyrin repeat domain 50 (Fragment)
Ankrd52	418.65	322.28	534.9	516.22	350.64	321.86	250.41	238.04	537.07	614.23	582.03	442.57	379.02	405.29	398.66	348.62	Q8BTI7	Serine/threonine-protein phosphatase 6 regulatory ankyrin repeat subunit C
Ankrd54	550.95	582.78	344.45	591.89	521.43	478.72	520.13	635.21	397.23	508.56	309.02	317.78	413.7	476.49	447.5	347.87	Q91WK7	Ankyrin repeat domain-containing protein 54
Anks1	288.86	379.21	325.16	452.65	306.84	300.34	384.44	264.01	706.7	439.82	668.7	471.81	519.67	509.14	428.65	552	Q3UHP6	Putative uncharacterized protein
Ankzf1	528.35	566.72	478.57	448.83	524.34	480.56	526.39	531.42	406.92	429.6	338.68	326.97	378.33	343.53	372.44	365.91	J3QM81	Ankyrin repeat and zinc finger domain-containing protein 1
Anln	417.12	410.97	474.3	381.08	375.63	382.78	343.85	359.74	564.43	584.6	550.42	556.49	463.67	436.31	372.64	389.4	Q8K298	Anillin
Ano10	364.4	308.27	401.32	357.63	460.47	430.85	523.01	575.58	353.9	377.84	431.83	385.61	451.47	468.4	619.72	578.04	Q8BH79	Anoctamin-10
Ano6	404.86	319.15	600	430.39	450.14	411.45	414.38	407.56	402.43	377.98	448.09	457.25	451.32	434.52	498.98	528.43	Q6P9J9	Anoctamin-6
Anp32a	574.86	329.06	530.32	301.61	302.82	253.66	252	271.66	575.91	817.4	561.22	504.48	519.09	421.03	433.38	370.15	O35381	Acidic leucine-rich nuclear phosphoprotein 32 family member A
Anp32b	622.68	465.51	684.36	448.25	352.5	331.27	313.5	318.84	558.33	680.14	466.5	466.22	415.47	330.77	425.16	413.74	Q9EST5-2	Isoform 2 of Acidic leucine-rich nuclear phosphoprotein 32 family member B
Anp32e	474.16	332.69	476.9	471.48	328.92	320.26	317.59	318.93	496.41	528.03	479.64	548.33	470.03	340.49	525.71	372.14	P97822	Acidic leucine-rich nuclear phosphoprotein 32 family member E
Anxa1	393.15	502.96	375.6	562.26	374.57	436.32	442.53	462.34	456.74	472.77	391.69	474.09	392.46	412.84	560.97	575.35	P10107	Annexin A1
Anxa11	306.47	327	432.83	425.3	314.99	336.08	381.61	388.36	464.02	479.02	479.09	526.87	467.12	450.49	683.21	714.39	P97384	Annexin A11
Anxa2	370.38	332.08	532.14	433.36	429.31	377.2	428.37	416.23	406.29	387.34	445.36	430.02	438.97	416.66	621.17	459.71	P07356	Annexin A2
Anxa3	265.24	271.98	669.8	445.5	320.91	310.23	335.33	332.79	432.4	441.12	505.73	547.51	446.37	412.29	647.28	660.92	O35639	Annexin A3
Anxa4	309.2	373.09	864.36	415.94	360.29	373.93	383.77	418.83	377.65	365.21	459.69	478.06	422.57	411.69	531.61	528.23	P97429	Annexin A4
Anxa5	381.33	424.38	788.97	704.12	431.06	410.23	447.74	448.51	361.83	384.6	372.08	423.35	334.99	340.74	622.5	494.46	P48036	Annexin A5
Anxa6	320.88	295.37	785.59	579.07	370.58	345.04	412.2	354.14	374.68	388.22	415.6	525.4	362.81	320.97	695.33	552.09	P14824	Annexin A6
Anxa7	352.46	313.69	707.9	577.26	419.27	392.54	404.65	369.95	368.8	340.13	413.58	461.36	388.58	289.26	591.39	528.24	Q07076	Annexin A7
Anxa8	468.11	517.82	353.86	747.88	439.05	578.82	678.92	545.29	306.54	295.86	350.64	307.38	311.9	308.52	325.29	545.42	O35640	Annexin A8
Ap1ar	357.93	459.41	323.66	257.24	431.37	406.97	487.14	442.25	409.1	436.9	402.63	380.79	515.58	607.43	383.5	519.08	E9PYF7	AP1AR
Ap1b1	398.35	429.48	444.39	412.15	444.17	422.47	495.94	492.52	458.86	429.35	426.36	442.8	474.61	473.27	447.91	434.26	O35643	AP-1 complex subunit beta-1
Ap1g1	376.08	352.28	492.25	411.36	477	410.06	559.93	504.23	412.6	414.85	425.79	422.57	437.21	439.11	462.71	455.52	Q8CBB7	AP-1 complex subunit gamma-1
Ap1g2	300.42	95.12	294.67	225.69	280.92	169.43	343.25	78.68	810.21	669.43	1053.46	578.15	897.21	615.85	698.52	554.43	O88512	AP-1 complex subunit gamma-like 2
Ap1m1	434.74	341.34	617.73	384.27	488.12	443.51	599.26	500.48	410.64	413.52	434.37	397.97	474.11	405.63	472.56	417.4	P35585	AP-1 complex subunit mu-1
Ap1s1	443.9	190.93	882.01	656.74	539.29	341.08	506.91	462.13	300.88	304.52	498.75	430.72	355	248.78	501	332.36	P61967	AP-1 complex subunit sigma-1A
Ap1s2	479.01	132.88	1211.18	692.98	580.72	317.52	491.94	444.03	277.83	272.4	503.89	433.81	337.67	131.62	527.86	271.58	Q8BW87	AP-1 complex subunit sigma-2
Ap2a1	413.09	343.9	548.16	398.15	463.46	383.79	478.9	400.56	410.31	412.02	446.45	423.66	480.83	434.43	469.88	426.12	P17426	AP-2 complex subunit alpha-1
Ap2a2	400.38	386.66	695.34	412.94	452.13	430.37	484.83	460.6	398.77	385.03	400.32	381.24	446.46	437.68	433.31	406.24	P17427	AP-2 complex subunit alpha-2
Ap2b1	428.92	429.16	473.49	407.07	466.59	441.49	505.23	508.18	418	404.24	395.41	396.45	451.9	464.4	430.14	419.35	Q9DBG3-2	Isoform 2 of AP-2 complex subunit beta
Ap2m1	430.45	400.17	459.32	398.75	459.87	420.2	504.69	429.85	383.63	414.92	393.4	415.41	427.7	490.99	453.18	434.61	Q3TWV4	AP-2 complex subunit mu
Ap2s1	424.63	470.39	374.98	314.98	455.68	465.75	454.76	529.24	476.61	438.51	470.8	415.4	516.93	483.49	410.73	447.68	P62743	AP-2 complex subunit sigma
Ap3b1	416.21	382.33	456.08	456.6	398.2	401.58	396.47	396.2	461.18	476.85	472.04	465.27	479.95	428.08	470.91	456.1	Q9Z1T1	AP-3 complex subunit beta-1
Ap3b2	446.85	433.6	403.2	476.93	440	373.65	441.21	408.59	452.83	444.55	395.66	422.89	419.66	421.1	443.8	405.98	Q9JME5	AP-3 complex subunit beta-2
Ap3d1	491.61	439.51	609.01	485.54	447.64	408.17	420.96	413.67	420.44	441.78	431.09	398.89	408.76	404.77	421.11	396.61	O54774	AP-3 complex subunit delta-1
Ap3m1	396.83	354.15	676.47	462.52	442.33	379.67	412.11	386.94	463.66	456.18	490.56	470.43	441.55	340.68	459.5	448.94	Q9JKC8	AP-3 complex subunit mu-1
Ap3s1	471.42	553.98	299.64	407.16	386.57	453.95	405.51	504.74	476.85	414.5	377.03	389.62	472.12	474.09	379.55	444.73	Q9DCR2	AP-3 complex subunit sigma-1
Ap3s2	342.06	392.06	245.52	356.9	392.32	441	382.15	416.71	589.64	574.21	578.11	558.2	471.02	615.95	440.9	491.14	Q8BSZ2	AP-3 complex subunit sigma-2
Ap4b1	396.33	621.16	334.29	701.4	433.18	371.07	361.43	355.49	414.2	325.49	366.79	371.72	319.44	320.76	449.86	383.4	Q9WV76	AP-4 complex subunit beta-1
Ap4e1	465.13	513.9	411.25	455.9	435.11	443.67	427.67	402.38	439.01	483.85	370.17	428.54	360.44	438.57	353.21	411.89	Q80V94	AP-4 complex subunit epsilon-1
Ap4m1	432.93	531.42	429.75	443.3	435.05	420.01	410.66	389.47	473.07	533.89	395.92	425.08	372.09	400.08	373.07	432.48	Q9JKC7	AP-4 complex subunit mu-1
Ap5z1	447.29	520.36	258.3	385	481.22	489.86	437.23	443.47	520.69	463.47	411.47	533.54	512.08	525.67	414.07	575.02	Q3U829	AP-5 complex subunit zeta-1
Apaf1	393.97	372.54	563.92	431.6	383.31	366.64	383.3	355.88	479.29	473.52	474.9	467.77	473.53	380.46	567.1	524.88	O88879	Apoptotic protease-activating factor 1
Apbb1	495.82	603.67	392.26	407.57	424.28	447.69	407.45	260.23	566.31	536.64	413.6	459.22	566.69	475.23	484.94	325.01	A0A0R4J2C1	Amyloid beta A4 precursor protein-binding family B member 1
Apbb1ip	750.22	1044.63	949.39	862.12	663.2	791.46	646.71	791.38	114.91	135.19	96.58	90.07	85.08	163.2	73.5	123.66	Q8R5A3	Amyloid beta A4 precursor protein-binding family B member 1-interacting protein
Apbb2	560.35	556.2	391.72	521.71	375.42	398.4	344.17	365.95	475.37	529	516.4	415.93	362.96	369.13	355.85	321.49	Q3TDW6	Amyloid beta A4 precursor protein-binding family B member 2
Apc	395.09	429.56	498.57	281.48	436.35	447.49	498.96	449.86	442.04	415.8	414.75	422.78	492.03	403.86	484.05	417.15	Q61315	Adenomatous polyposis coli protein
Apeh	385.08	343.87	512.12	413.45	359.46	380.26	392.24	344.23	492.77	513.13	454.45	470.75	462.81	471.5	458.95	457.55	Q8R146	Acylamino-acid-releasing enzyme
Apex1	430.38	473.45	725.11	575.66	392.3	409.81	413.15	482.75	460.84	436.2	428.19	403.2	372.34	441.76	406.76	346.59	P28352	DNA-(apurinic or apyrimidinic site) lyase
Apex2	498.05	513.22	491.45	450.47	383.99	406.17	373.95	343.57	529.17	490.15	486.53	481.19	419.77	350.54	349.44	380	A2AFM3	DNA-(apurinic or apyrimidinic site) lyase
Aph1a	415.4	327.31	389.36	320.89	469.44	366.74	470.16	360.8	431.81	295.43	532.88	418.74	539.28	483.34	479.02	509.56	Q8BVF7	Gamma-secretase subunit APH-1A
Api5	402.77	407.42	974.48	466.29	373.26	370.16	346.07	373.13	465.05	448.42	450.89	443.85	411.84	396.74	396	340.31	O35841	Apoptosis inhibitor 5
Apip	403.06	514.58	356.09	528	377.49	417.34	357.38	374.89	515.47	524.87	415.81	530.08	452.86	503.59	369.51	429.56	Q9WVQ5	Methylthioribulose-1-phosphate dehydratase
Aplf	421.41	296.99	310.55	358.05	322.35	340.14	300.47	281.75	665.26	594.44	550.14	468.46	603.33	539.69	432.08	374.48	Q9D842	Aprataxin and PNK-like factor
Aplp2	588.96	508.27	293.49	332.02	142.35	175.14	114.68	105.5	816.08	871.03	656.99	719.13	466.34	439.18	174.77	233.9	Q60709	Amyloid-like protein 2
Apmap	386	373.66	377.55	378.29	453.38	445.24	555.6	513.81	351.69	370.73	387.12	399.27	429.61	475.78	531.98	581.19	Q9D7N9	Adipocyte plasma membrane-associated protein
Apob	965.15	726.92	889.87	640.71	386.45	338.85	190.12	236.27	352.01	390.96	459.46	372.98	254.72	213.67	100.23	105.79	E9Q414	Apolipoprotein B-100
Apobec3	706.06	595.36	1453.19	808.16	660.57	564.35	465.02	450.99	145.86	122.76	185.29	228.42	184.75	127.93	236.11	249.76	H3BJL0	DNA dC->dU-editing enzyme APOBEC-3
Apobr	350.87	377.54	257.73	231.75	280.18	312.72	300.01	324.49	521.54	584.65	544.5	505.3	677.52	727.2	499.63	617.58	Q8VBT6	Apolipoprotein B receptor
Apod	889.46	459.81	844.02	522.48	635.92	345.59	465.36	204.13	466.92	546.33	537.54	327.94	383.24	322.07	277.92	345.88	P51910	Apolipoprotein D
Apol9a	211.03	418.8	484.09	324.41	245.75	390.72	282.89	295.36	372.28	385.83	441.38	618.58	745.42	927.04	555.95	873	Q8VDU3	Apol9a protein
Apoo	375.04	507.18	295.54	310.5	469.34	519.33	591.09	631.73	419.87	333.85	400.59	373.97	471.85	454.52	426.11	469.55	Q9DCZ4-3	Isoform 3 of MICOS complex subunit Mic26
Apool	369.24	343.54	347.09	353.14	442.55	415.97	493.14	428.01	338.01	416.18	342.68	403.27	425.57	589.73	588.79	652.9	Q78IK4	MICOS complex subunit Mic27
App	734.04	716.85	756.33	384.26	287.76	232.1	176.34	136.3	650.32	574.27	490.4	572.92	465.1	363.29	216.55	196.74	P12023	Amyloid beta A4 protein
Appbp2	571.45	355.4	435.55	730.58	516.41	400.53	314.97	206.16	547.44	532.05	558.15	445.86	409.63	416.88	261.74	264.75	Q9DAX9	Amyloid protein-binding protein 2
Appl1	388.01	499.53	357.19	406.69	349.47	393.97	347.36	368.15	540.27	530.75	457.64	504.29	475.69	491.51	412.99	447.32	Q8K3H0	DCC-interacting protein 13-alpha
Appl2	354.59	452.42	328.54	353.55	396.38	422.02	350.98	432.1	477.74	507.14	446.56	447.87	490.19	521.54	429.25	520.5	Q8K3G9	DCC-interacting protein 13-beta
Aprt	407.73	187.22	1178.79	508.85	443.23	229.36	472.74	229.05	156.16	336.43	207.2	335.48	159.73	330.16	245.79	378.57	P08030	Adenine phosphoribosyltransferase
Aptx	619.01	590.64	509.2	461.86	510.64	547.39	518.6	454.29	401.11	367.79	406.45	389.18	403.21	362.81	294.68	254.9	Q7TQC5	Aprataxin
Aqr	462.72	368.03	513.12	415.98	456.34	432.27	488.63	405.82	436.84	443.37	484.7	452.38	478.31	451.14	471.72	471.03	Q8CFQ3	Intron-binding protein aquarius
Araf	376	442.48	347.56	415.11	327.97	458.16	453.39	318.29	465.82	507.76	441.01	499.61	433.43	470.26	523.02	607.76	Q8CAD1	Putative uncharacterized protein
Arap1	414.3	419.38	233.49	385.04	461.56	398.85	550.39	408.87	429.44	472.57	373.75	373.07	442.46	454.61	494.29	482.74	Q4LDD4	Arf-GAP with Rho-GAP domain, ANK repeat and PH domain-containing protein 1
Arcn1	371.07	453.64	258.15	387.55	341.24	372.66	354.25	363.43	545.43	567.85	475.36	566.04	487.92	523.17	436.55	448.24	Q5XJY5	Coatomer subunit delta
Arf3	387.37	245.72	843.06	527.77	475.18	398.21	486.94	393.3	324.36	359.02	449.06	467.33	399.31	324.43	505.89	495.81	P61205	ADP-ribosylation factor 3
Arf4	396.68	301.71	662.96	440.84	434.85	378.27	441.83	371.92	400.09	396.94	479.89	484.09	467.81	366.37	538.33	535.57	P61750	ADP-ribosylation factor 4
Arf5	410.67	318.01	701.73	457.27	468.31	424.12	477.97	429.01	374.96	371.57	436.86	457.12	445.26	351.7	493.61	497.45	P84084	ADP-ribosylation factor 5
Arf6	417.27	186.55	1398.09	650.41	621.26	400.25	612.78	429.27	238.47	195.06	425.75	426.06	341.27	167.06	506.85	316.16	P62331	ADP-ribosylation factor 6
Arfgap1	445.55	460.33	404.45	533.75	343.22	412.62	382.63	461.41	475.37	526.51	414.76	483.39	368.59	448.43	432.84	487.22	Q9EPJ9	ADP-ribosylation factor GTPase-activating protein 1
Arfgap2	453.29	437.91	475.58	490.92	390.87	415.47	385.15	346.88	524.4	530.75	541.07	475.41	442.5	425.14	363.64	377.9	Q99K28-2	Isoform 2 of ADP-ribosylation factor GTPase-activating protein 2
Arfgap3	434.47	539.84	392.47	420.26	449.32	479.67	460.32	463	443.5	455.58	398	427.35	427	456.91	379.28	428.77	A0A0R4J0T8	ADP-ribosylation factor GTPase-activating protein 3
Arfgef1	532.65	401.64	918.26	511.02	510.31	424.76	475.29	420.11	408.69	394.17	446.46	406.6	400.2	261.34	431.48	346.7	G3X9K3	Brefeldin A-inhibited guanine nucleotide-exchange protein 1
Arfgef2	359.53	304.26	636.89	395.61	403.76	343.25	379.86	387.64	456.03	467.59	451.03	463.06	468.14	417.86	548.78	463.79	A2A5R2	Brefeldin A-inhibited guanine nucleotide-exchange protein 2
Arfip1	415.51	533.35	518.47	483.56	467.26	477.68	498.82	477.81	423.87	392.43	379.41	442.47	394.05	378.42	375.11	423.42	G5E8V9	ADP-ribosylation factor-interacting protein 1
Arfip2	412.01	453.52	339.62	445.77	469.38	457.01	490.77	479.75	452.09	407.24	470.14	466.88	453.19	381.72	405.28	389.06	Q8K221	Arfaptin-2
Arfrp1	428.91	398.81	429.78	441.15	517.81	518.39	563.06	502.35	401.85	408.96	414.66	397.68	471.2	408.27	420.69	377.83	Q8BXL7	ADP-ribosylation factor-related protein 1
Arglu1	375.18	367.65	213.66	507.54	487.33	376.6	563.81	448.81	375.45	447.83	424.98	435.22	427.72	651.72	402.24	455.12	Q3UL36	Arginine and glutamate-rich protein 1
Arhgap1	360.38	572.95	358.75	432.36	345.38	357.66	370.8	455.39	476.49	430.89	466.52	444.71	487.55	445.79	554.37	564.37	A2AH25	Rho GTPase-activating protein 1
Arhgap2	369.39	438.8	275.41	354.62	296.59	304.8	248.64	293.71	634.28	626.7	509.41	508.46	477.62	517.57	408.86	409.5	G3X9N1	Rho GTPase activating protein 24, isoform CRA_b
Arhgap3	506.19	393.28	821.99	556.88	601.78	487.35	471.1	564.07	480.7	494.86	451.13	467.33	445.63	418.32	467.27	446.07	G3X932	DNA segment, Chr 15, Wayne State University 169, expressed, isoform CRA_a
Arhgap4	327.09	288.98	292.79	319.28	369.67	326.43	380.25	363.4	449.28	494.59	491	515.05	522.59	563.89	586.52	620.92	B2RQE8	Rho GTPase-activating protein 42
Arhgap5	415.53	477.78	382.38	447.08	420.3	402.01	422.43	421.4	458.1	471.36	419.84	419.56	411.39	468.38	400.75	445.32	E9PYT0	Rho GTPase-activating protein 5
Arhgdia	402.6	540.21	473.73	586.16	432.14	476.74	479.61	510.26	404.91	390.83	359.76	427.37	367.96	384.36	436.44	381.09	Q99PT1	Rho GDP-dissociation inhibitor 1
Arhgef1	366.81	363.77	354.42	386.85	377.69	380.34	377.95	409.45	500.61	485.59	487.53	436.43	550.54	541.61	483.11	446.45	Q61210-5	Isoform 5 of Rho guanine nucleotide exchange factor 1
Arhgef2	367.32	311.72	518.27	490.85	489.6	399.9	480.87	336.12	560.67	504.38	538.73	484.69	623.58	518.68	548.54	460.78	G5E825	DNA segment, Chr 10, ERATO Doi 610, expressed, isoform CRA_b
Arhgef4	513.8	581.98	586.34	489.2	455.73	514.14	510.04	553.54	338.84	339.94	295.96	309.99	298.77	404.07	306.33	358.54	S4R189	Rho guanine nucleotide exchange factor 40
Arhgef5	51.98	342	61.39	265.77	79.92	358.43	94.01	392.57	572.84	785.96	594.38	769.06	519.25	839.35	744.42	739.52	E9Q7D5	Rho guanine nucleotide exchange factor 5
Arhgef7	495.32	412.85	419.03	485.76	455.46	349.79	385.59	375.19	436.53	462.1	460.32	432.02	423.03	352.4	457.2	417.41	Q9ES28	Rho guanine nucleotide exchange factor 7
Arid1a	400.41	411.26	433.41	395.08	475.96	516.46	566.45	583.97	348.53	363.07	375.82	374.57	438.91	449.44	453.92	437.62	E9QAQ7	AT-rich interactive domain-containing protein 1A
Arid1b	366.52	388.17	587.19	302.31	430.38	462.37	505.49	524.67	387.42	367.1	408.94	420.98	505.76	508.58	431.4	475.22	E9Q4N7	AT-rich interactive domain 1B (SWI-like)
Arid2	406.26	372.21	559.58	388.44	510.02	486.4	592.47	568.84	344.01	359.49	372.79	367.23	447.47	454.92	490.59	466.87	E9Q7E2	AT-rich interactive domain 2 (ARID, RFX-like)
Arid4a	448.81	317.78	418.93	641.32	463.68	498.36	427.82	438.79	451.11	414.47	445.39	430.57	366.11	488.45	455.5	412.72	F8VPQ2	AT-rich interactive domain 4A (RBP1-like)
Arid4b	396.55	351.38	409.82	332.46	464.53	409.84	435.96	423.72	426.08	426.28	443.83	462.68	482.27	477.16	482.18	496.54	A2CG63	AT-rich interactive domain-containing protein 4B
Arid5b	496.19	555.07	339.43	353.83	557.72	646.94	525.35	578.83	292.34	310.43	275.49	286.59	405.94	472.13	421.12	592.91	Q8BM75	AT-rich interactive domain-containing protein 5B
Arih1	380.72	384.28	288.88	399.95	329.85	362.47	332.19	368.89	480.52	540.99	450.93	531.24	426.37	511.25	431.94	499.82	Q9Z1K5	E3 ubiquitin-protein ligase ARIH1
Arih2	342.19	462.62	325.8	567.47	360.12	424.49	359.05	513.96	454.86	512.56	445.62	527.58	381.02	504.46	488.15	491.4	Q9Z1K6	E3 ubiquitin-protein ligase ARIH2
Arl13b	296.32	339.59	235.39	259.34	296.79	311.31	264.66	276.15	546.61	579.89	506.42	508.16	587.68	700.4	483.96	612.76	Q640N2	ADP-ribosylation factor-like protein 13B
Arl14ep	431.43	495.95	373.81	363.76	395	444.7	409.96	458.92	458.35	497.8	424.98	468.66	483.32	521.41	444.92	528.15	Q8BIX3	ARL14 effector protein
Arl15	410.82	278.4	492.44	402.15	527.16	394.57	495.82	452.38	356.74	396.46	408.89	482.61	437.24	377.58	687.62	515.08	Q8BGR6	ADP-ribosylation factor-like protein 15
Arl2	360.77	471.61	435.48	660.05	367.83	482.94	396.68	415.62	470.34	323.46	377.14	377.36	353.79	291.73	395.36	384.79	Q9D0J4	ADP-ribosylation factor-like protein 2
Arl2bp	406.77	551.51	275.09	616.1	420.74	434.72	398.29	357.94	461.93	522.32	410.23	307.69	379.75	469.18	416.27	274.25	Q9D385	ADP-ribosylation factor-like protein 2-binding protein
Arl3	372.04	524.21	847.97	579.6	466.76	481.53	522.88	522.95	332.06	351.2	287.73	387.1	371.03	376.2	359.24	448.21	Q9WUL7	ADP-ribosylation factor-like protein 3
Arl4c	692.5	876.49	488.31	573.69	522.15	638.04	313.12	298.7	315.46	359.73	291.52	298.79	300.92	303.83	117.43	240.08	P61208	ADP-ribosylation factor-like protein 4C
Arl6	498.4	351.85	1586.19	590.24	584.2	456.25	592.39	477.03	241.3	222.44	298.87	309.98	283.03	121.97	326.43	314.76	O88848-2	Isoform 2 of ADP-ribosylation factor-like protein 6
Arl6ip1	44.76	20.92	123.8	61.58	51.79	20.84	108.58	51.55	678.49	795.72	909.47	697.35	885.32	550.04	1157.73	884.88	Q9JKW0	ADP-ribosylation factor-like protein 6-interacting protein 1
Arl6ip5	414.21	343.44	281.31	339.1	443.73	453.92	498.5	524.05	434.03	440.27	530.43	470.45	497.3	469.55	502.42	545.74	Q8R5J9	PRA1 family protein 3
Arl6ip6	399.33	212.3	524.73	271.28	244.09	234.47	299.3	326.34	473.08	577.25	553.76	437.26	482.67	442.48	936.85	594.03	Q8BH07	ADP-ribosylation factor-like protein 6-interacting protein 6
Arl8a	368.78	355.77	517.41	330.19	436.71	456.13	450.8	444.16	443.84	421.2	434.12	410.9	571.99	521.9	506.64	476.63	Q8VEH3	ADP-ribosylation factor-like protein 8A
Arl8b	430.8	349.18	576.12	373.62	489.95	458.34	478.46	455.24	414.09	416.96	408.1	361.66	490.24	434.08	511.85	417.53	Q9CQW2	ADP-ribosylation factor-like protein 8B
Armc1	372.25	416.47	284.08	419.49	383.58	523.91	446.25	583.1	458.89	400.07	466.55	483.76	406.02	428.31	352.85	472.92	Q9D7A8	Armadillo repeat-containing protein 1
Armc10	400.65	261.85	571.7	464.67	532.58	414.33	600.5	472.37	340.13	342.56	399.01	414.14	427.05	360.62	574.39	501.71	Q9D0L7	Armadillo repeat-containing protein 10
Armc6	364.98	402.93	456.75	482.2	415.27	397.54	335.35	436.91	490.59	579.04	533.56	446.79	412.58	539.46	476.37	644.05	Q8BNU0	Armadillo repeat-containing protein 6
Armc8	456.22	428.12	777.36	392.08	414.57	468.59	429.64	500.19	442.11	403.37	433.42	397.97	454.13	387.13	466.2	437.1	G3X920	Armadillo repeat containing 8, isoform CRA_b
Armc9	676.91	943.33	545.03	727.74	560.83	623.87	355.2	419.08	328.01	320.85	229.65	279.26	176.4	210.88	111.59	185.37	Q9D2I5-3	Isoform 3 of LisH domain-containing protein ARMC9
Armcx2	265.01	456.4	132.38	410.95	109.61	520.58	93.38	476.88	548.15	962.11	486.12	620.76	458.55	867.74	531.46	367.73	Q6A058	Armadillo repeat-containing X-linked protein 2
Armcx4	133.34	59.55	186.32	147.28	133.33	44.17	194.03	69.72	784.7	610.43	715.25	566.26	815.55	914.1	499.32	566.73	E9PWM3	Armadillo repeat-containing, X-linked 4
Armt1	426.29	212.06	624.86	636.32	474.82	399.9	505.61	427.41	339.95	332.93	472.6	386.18	400.06	317.57	482.51	302.26	A6H630	Protein-glutamate O-methyltransferase
Arnt	370.36	392.74	397.01	386.52	345.2	374.85	318.77	309.93	575	575.52	459.43	486.7	501.77	494.25	403.6	369.31	P53762	Aryl hydrocarbon receptor nuclear translocator
Arntl	234.74	528.77	269.65	550.55	384.63	505.33	566.11	577.52	360.7	277.72	298.74	306.38	315.85	600.9	341.95	461.85	A0A1B0GS77	Aryl hydrocarbon receptor nuclear translocator-like protein 1
Arpc1a	333.86	225.59	364.8	436.97	457.18	373.04	457.13	360.14	484.53	458.39	479	558.35	551.93	525.66	546.99	582.35	Q9R0Q6	Actin-related protein 2/3 complex subunit 1A
Arpc1b	446.67	494.02	462.14	437.09	470.96	462.18	454.07	496.24	408.34	445.09	398.14	407.82	446.39	476.87	386.98	418.23	Q91Z25	Actin-related protein 2/3 complex subunit 1B
Arpc2	410.75	286.54	846.86	515.66	455.98	377.15	430.94	396.37	357.79	383.3	400.85	409.64	366.07	336.52	425.37	379.26	Q9CVB6	Actin-related protein 2/3 complex subunit 2
Arpc4	382.03	335.02	460.72	636.23	430.54	409.9	442.31	518.77	404.53	544.35	442.68	413.21	409.5	470.26	576.05	399.02	P59999	Actin-related protein 2/3 complex subunit 4
Arpc5	442.68	352.74	471.56	410.15	539.97	485.81	620.11	546.87	450.47	425.63	402.67	397.39	516.33	369.32	407.71	452.82	Q9CPW4	Actin-related protein 2/3 complex subunit 5
Arpc5l	303.32	158.66	641.59	440.67	311.04	394.04	293.42	347.84	370.79	204.65	626.96	431.58	466.57	162.83	568.61	301.33	Q9D898	Actin-related protein 2/3 complex subunit 5-like protein
Arpin	395.77	450.09	427.52	435.81	368.28	378.03	381.11	404.06	446.98	532.27	413.75	493.31	386.35	457.07	401.87	442.5	Q9D0A3	Arpin
Arrb1	256.25	558.04	172.28	243.86	249.07	389.59	400.54	379.81	627.56	505.23	591.6	428.73	575.37	631.54	543.75	566.28	J3QNU6	Beta-arrestin-1
Arrb2	331.93	377.49	381.2	354.78	368.08	374.66	408.12	405.51	503.46	463.76	512.11	473.84	501.46	494.88	534.41	556.65	Q91YI4-2	Isoform 2 of Beta-arrestin-2
Arsa	419.77	423.73	619.17	485.08	502.9	472.17	463.74	440.92	349.59	377.83	344.55	383.37	418.97	446.68	404.29	502.41	P50428	Arylsulfatase A
Arsb	514.49	437.56	413.03	426.46	560.01	536.74	567.18	522.92	352	343.92	367.48	341.96	413.52	428.87	373.88	420.75	A0A0R4J138	Arylsulfatase B
Arvcf	302.31	292.15	457.18	356.38	487.29	412.62	423.94	409.96	478.07	458.24	495.24	488.51	507.31	512.27	463.95	466.49	P98203-3	Isoform 3 of Armadillo repeat protein deleted in velo-cardio-facial syndrome homolog
Arxes1	622.5	402.69	964.51	597.17	809.18	495.86	866.7	589.65	273.54	209.47	346.53	222.72	241.43	148.75	395.69	304.09	C0HK79	Adipocyte-related X-chromosome expressed sequence 1
Asah1	451.28	328.62	141.67	663.54	394.96	333.02	323.53	268.98	518.16	631.06	612.77	540.38	566.36	594.55	420.37	349.73	Q9WV54	Acid ceramidase
Asah2	479.67	775.89	245.79	477.76	607.52	573.04	635.95	438.79	355.77	303.97	305.01	320.68	437.01	365.75	352.45	305.76	Q9JHE3	Neutral ceramidase
Asap1	541.4	781.36	462.48	464.35	529.4	646.02	550.1	655.17	354.91	303.97	288.03	315.67	337	334.81	240.43	315.29	E9QN63	Arf-GAP with SH3 domain, ANK repeat and PH domain-containing protein 1
Asap2	619.05	636.99	672.33	495.14	627.81	410.82	645.68	409.24	222.37	294.98	165.88	257.72	208.4	236	327.96	307.8	E9PX52	Arf-GAP with SH3 domain, ANK repeat and PH domain-containing protein 2
Asb3	591.07	669.78	566.93	534.13	431.73	426.72	316.39	356.78	486.21	529.02	466.29	431.73	391.37	359.2	271.36	262.09	A0A0N4SV07	Ankyrin repeat and SOCS box protein 3
Asb6	382.11	387.96	1605.71	1010.25	451.18	438.93	422.57	346.45	404.36	310.35	486.36	283.24	243.58	283.32	384.1	327.59	Q91ZU1	Ankyrin repeat and SOCS box protein 6
Asb7	309.04	182.27	3002.86	465.28	407.99	272.16	327.72	301.29	256.1	229.24	377.53	333.8	265.65	132.8	323.51	296.12	Q91ZU0	Ankyrin repeat and SOCS box protein 7
Ascc1	366.26	542.72	338.04	366.06	386.19	464.31	377.11	470.51	453.67	423.39	387.94	424.1	509.75	615.02	423.26	460.79	Q9D8Z1	Activating signal cointegrator 1 complex subunit 1
Ascc2	389.12	499.62	358.43	359.8	384.11	388.09	364.07	444.73	516.93	542.07	538.93	432.2	641.91	615.69	455.15	554.86	Q91WR3-3	Isoform 3 of Activating signal cointegrator 1 complex subunit 2
Ascc3	401.53	341.45	486.02	416.24	374.54	348.74	334.5	333.54	441.22	442.58	478.05	459.12	524.13	499.85	571.38	530.21	E9PZJ8	Activating signal cointegrator 1 complex subunit 3
Asf1a	464.86	494.6	1156.46	502.34	371.82	401.07	271.07	293.32	463.14	435.77	469.17	431.67	438.17	336.47	283.27	229.76	Q9CQE6	Histone chaperone ASF1A
Asf1b	408.49	540.3	339.09	363.61	185.84	237.23	81.2	130.07	881.87	836.07	681.27	710.24	419.23	447.46	188.6	179.08	Q9DAP7	Histone chaperone ASF1B
Ash1l	470	562.61	318.24	313.19	301.68	363.46	157.38	183.4	657.32	617.66	579.8	597.94	523.41	538.69	289.41	283.81	Q99MY8	Histone-lysine N-methyltransferase ASH1L
Ash2l	401.33	421.86	340.65	396.26	413.99	466.02	436.69	504.63	431.67	446.28	428.87	430.57	491.34	523.46	469.15	480.31	Q91X20	Set1/Ash2 histone methyltransferase complex subunit ASH2
Ashwin	645.59	365.97	684.58	877.1	648.35	505.71	489.15	629.55	318.42	321.28	407.35	342.02	312.65	256.89	558.12	281.64	Q922M7	Ashwin
Asl	341.37	328.19	374.17	440.85	338.67	338.33	317.59	326.71	574.92	601.47	553.69	573.02	504.96	478.44	501.51	509.11	Q91YI0	Argininosuccinate lyase
Asna1	366.56	454.74	464.46	379.75	375.84	408.17	438.9	420.25	465.35	482.52	459.71	451.13	479.84	531.94	436.36	493.06	O54984	ATPase Asna1
Asns	388.74	314.89	787.17	634.66	472.15	438.47	484.42	438.8	338.26	352.88	393.86	419.96	298.84	292.04	417.12	438.63	Q61024	Asparagine synthetase [glutamine-hydrolyzing]
Asph	52.19	32.3	57.16	30.68	51.48	30.22	63.2	71.46	665.19	678.96	748.26	721.21	903.27	839.01	1041.22	1040.26	Q8BSY0	Aspartyl/asparaginyl beta-hydroxylase
Aspm	427.27	654.88	313.89	475.18	370.9	480.19	312.4	343.34	616.77	611.51	452.58	483.63	359.32	425.07	231.24	347.5	Q8CJ27	Abnormal spindle-like microcephaly-associated protein homolog
Aspscr1	492.93	514.47	570.82	532.48	425.25	454.43	397.74	427.63	439.35	454.49	417.6	421.16	385.57	381.88	327.74	349.49	Q8VBT9	Tether containing UBX domain for GLUT4
Asrgl1	226.41	330.45	216.07	277.49	261.01	276.81	283.65	273.19	556.17	632.6	510.3	597.12	564.13	716.79	553.47	665.31	Q8C0M9	Isoaspartyl peptidase/L-asparaginase
Asun	416.58	420.74	424.38	352.21	431.27	451.46	504.26	497.9	401.36	402.94	405.25	431.91	459.93	478.34	434.19	492.43	Q8QZV7	Protein asunder homolog
Asxl2	404.12	445.91	556.16	393.13	442.98	451.34	419.28	430.77	481.24	444.37	475.37	486.19	600.27	533.52	415.86	509.64	D6REV1	Putative Polycomb group protein ASXL2
Atad1	524.4	283.63	1113.5	619.36	603.19	484.39	597.69	471.26	238.37	280.61	325.66	298.02	280.31	274.97	381.42	359.3	Q9D5T0	ATPase family AAA domain-containing protein 1
Atad2	465.14	399.13	757.86	388.52	392.93	382.31	320.2	338.51	481.63	431.31	483.86	478.43	513.14	387.08	479.48	494.6	G3X963	ATPase family AAA domain-containing protein 2
Atad2b	406.56	405.26	390.93	306.83	457.11	471.31	489.52	468.41	421.67	440.49	403.11	455.98	450.44	546.39	436.03	547.63	E9Q166	ATPase family, AAA domain-containing 2B
Atad3	427.32	427.14	409.47	440.54	501.03	586.43	676.75	748.37	308.84	323.78	302.36	352.54	339.27	382.72	419.89	433.4	Q925I1	ATPase family AAA domain-containing protein 3
Atad5	419.69	462.23	281.86	319.71	361.29	420.57	323.72	369.99	513.07	521.69	494.02	510.77	555.1	555.09	394.3	433.01	Q4QY64	ATPase family AAA domain-containing protein 5
Atat1	295.63	378.11	251.08	272.83	382.52	317.08	461.23	366.63	476.38	465.22	415.64	409.44	492.41	598.87	559.72	687.45	Q8K341	Alpha-tubulin N-acetyltransferase 1
Ate1	334.17	410.88	291.48	410.65	334.83	401.85	366.47	401.31	485.59	508.14	526.12	524.33	492.93	514.48	438.65	500.27	A0A1L1SQ41	Arginyl-tRNA--protein transferase 1
Atf1	500.78	306.99	384.93	476.46	448.05	474.49	609.05	508.29	414.25	436.14	440.16	463.69	429.9	379.52	421.58	398.71	P81269	Cyclic AMP-dependent transcription factor ATF-1
Atf2	531.36	353.72	476.89	462.62	530.27	468.95	611.74	512.69	362.62	379.37	395.54	434.55	454.28	394.68	476.85	426.33	P16951	Cyclic AMP-dependent transcription factor ATF-2
Atf7	496.41	292.1	386.21	496.23	527.76	485.2	716.69	574.18	318.72	394.99	427.76	361.27	411.22	391.24	469.62	369.94	Q3TZR9	Activating transcription factor 7, isoform CRA_a
Atf7ip	479.95	447.46	932.33	444.36	533.39	489.29	475.49	482.91	398.71	300.78	427.97	256.51	450.13	381.61	424.46	280.01	Q7TT18	Activating transcription factor 7-interacting protein 1
Atg101	444.57	322.83	470.86	583.73	447.12	441.75	413.75	380.25	383.33	434.24	440.05	528.04	409.35	326.89	437.25	437.27	Q9D8Z6	Autophagy-related protein 101
Atg12	379.64	648.61	292.78	477.24	372.46	493.17	356.04	416.6	499.04	575.05	420.31	495.08	379.11	594.32	299.59	434.9	Q9CQY1	Ubiquitin-like protein ATG12
Atg13	505.75	446.15	462.3	391.08	476.62	436.46	356.55	418.26	473.59	559.08	462.22	524.95	468.58	433.23	377.08	432.63	Q91YI1	Autophagy-related protein 13
Atg16l1	445.1	523.5	249.65	475.1	428.82	512.14	488.79	533.41	453.38	430.85	416.1	405.13	410.01	464.76	357.89	422.64	Q8C0J2-3	Isoform 3 of Autophagy-related protein 16-1
Atg2a	394.56	459.71	428.13	465.03	447.79	468.34	453.74	449.76	447.71	429.56	397.43	454.43	408.3	428.03	438.61	448.53	Q6P4T0	Autophagy-related protein 2 homolog A
Atg2b	476.08	533.82	499.06	540.88	426.9	461.58	437.18	435.44	457.55	463.56	392.12	394.73	364.05	378.22	329.77	368.66	Q80XK6	Autophagy-related protein 2 homolog B
Atg3	426.56	568.98	291	399.34	370.14	308.24	483.77	335.69	489.83	620.53	360.87	482.97	336.1	512.25	447.55	504.64	Q9CPX6	Ubiquitin-like-conjugating enzyme ATG3
Atg4a-p	474.38	395.78	645.27	822.57	604.43	624.55	501.59	596.48	287.24	392.15	289.57	407.38	301.14	256.61	366.47	345.45	A0A0G2JFS9	Cysteine protease
Atg4b	410.17	168.35	306.73	473.79	345.49	251.94	339.42	221.26	208.44	261.33	230.46	268.09	231.96	205.5	253.49	269.57	A0A0R4J065	Cysteine protease
Atg7	360.39	380.37	410.43	432.48	357.44	355.57	342.81	350.95	492.01	568.47	481.47	456.12	457.45	482.96	495	496.9	A0A0A0MQN4	Ubiquitin-like modifier-activating enzyme ATG7
Atg9a	431.72	412.43	545.25	564.74	471.5	362.75	450.28	369.84	413.33	438.51	454.94	453.6	418.44	437.03	426.4	457.25	A0A087WP33	Autophagy-related protein 9 (Fragment)
Atic	428.75	497.42	595.57	551.64	439.37	466.11	459.69	492.93	390.04	385.41	385.37	381.25	334.5	324.99	401.09	397.7	Q9CWJ9	Bifunctional purine biosynthesis protein PURH
Atl2	318.75	470.86	272.13	483.88	390.16	465.79	429.38	621.16	415.22	354.79	359.98	412.83	369.91	461.31	516.98	465.94	Q6PA06	Atlastin-2
Atl3	355.56	220.66	1685.22	403.68	426.64	311.64	479.87	369.46	242.26	287.08	281.78	294.83	291.54	320.59	498.31	388.64	Q91YH5	Atlastin-3
Atm	511.7	423.82	447.66	442.18	371.92	352.03	372.34	364.02	442.87	524.41	458.71	446.39	460.94	421.84	538.16	470.34	Q62388	Serine-protein kinase ATM
Atn1	442.55	447.82	306.1	321.16	416.97	363.19	388.04	410.64	536.45	506.89	520.91	501.17	542.02	535.17	430.29	460.24	O35126	Atrophin-1
Atox1	393.66	437.16	1189.62	813.64	499.1	391.05	542.51	547.21	265.2	308.59	250.5	281.65	233.94	309.43	455.6	374.9	O08997	Copper transport protein ATOX1
Atp10a	455.4	440.28	471.74	686.73	606.96	661.96	741.87	989.07	295.09	332.13	280.67	270.14	368.86	433.65	752.23	555.7	O54827	Probable phospholipid-transporting ATPase VA
Atp11a	521.96	509.57	430.91	543.19	486.5	538.43	522.51	615.69	246.03	315	295.64	326.92	302.95	418.3	317.96	434.04	E9Q3G7	Phospholipid-transporting ATPase
Atp11b	443.87	373.77	486.4	341.33	386.83	365.56	480.22	427.42	434.73	507.8	426.36	430.94	477.95	422.68	547.03	530.78	Q6DFW5	Phospholipid-transporting ATPase
Atp11c	506.96	416.7	643.5	444.99	503	485.73	511.11	604.55	343.81	352.92	399.3	390.12	414.79	343.35	385.46	387.21	F6Q8D3	Phospholipid-transporting ATPase
Atp13a1	380.08	319.79	449.51	363.47	470.64	458.17	578.27	526.59	352.86	359.7	373.76	383.88	421.43	426.02	565.72	555.43	Q9EPE9	Manganese-transporting ATPase 13A1
Atp13a3	379.62	302.28	286.46	286.2	172.69	268.31	159.06	239.47	611.02	749.25	694.22	716.41	603.27	669.8	552.16	559.07	Q5XF89-2	Isoform 2 of Probable cation-transporting ATPase 13A3
Atp1a1	394.26	308.01	395.82	352.7	341.98	323.14	386.36	375.14	439.01	473.35	503.24	514.58	557.03	518.32	635.75	554.1	Q8VDN2	Sodium/potassium-transporting ATPase subunit alpha-1
Atp1a3	377.76	327.54	400.47	327.25	333.08	333.3	349.56	394.53	452.91	478.61	508.56	482.27	594	574.04	622.4	564.26	Q8VCE0	Sodium/potassium-transporting ATPase subunit alpha
Atp1b1	446.85	441.59	519.3	501.54	427.92	445.32	471.79	515.75	357.8	346.06	368.06	387.89	363.18	415.05	463.88	402.05	P14094	Sodium/potassium-transporting ATPase subunit beta-1
Atp1b3	300.97	313.51	311.21	317.53	293.12	292.8	330.51	326.46	465.1	544.94	488.88	506.33	537.29	664.89	559.97	670.27	P97370	Sodium/potassium-transporting ATPase subunit beta-3
Atp23	475.98	373.86	493.01	496.93	548.36	586.18	537.96	565.81	335.16	339.5	364.71	369.39	378.99	317.27	397.73	388.07	G3UW46	Mitochondrial inner membrane protease ATP23 homolog
Atp2a2	423.04	413.34	549.51	379.5	463.79	489.54	567.08	590.56	389.25	382.44	422.1	395.42	469.39	429.91	433.45	435.19	O55143	Sarcoplasmic/endoplasmic reticulum calcium ATPase 2
Atp2b1	372.35	379.69	401.57	352.71	372.27	368.59	407.82	413.54	443.49	424.39	480.01	499.8	540.14	548.84	519.89	517.02	G5E829	Plasma membrane calcium-transporting ATPase 1
Atp2b4	199.94	288.09	183.11	252.98	210.32	273.84	242.46	305.46	533.06	525.55	552.82	615.69	706.47	752.78	627.08	733.3	Q6Q477	Plasma membrane calcium-transporting ATPase 4
Atp2c1	516.71	530.07	527.52	441.44	488.99	471.6	501.38	451.84	389.75	384.92	368.51	404.33	389.99	422.66	344.92	370.95	Q3UZR5	Calcium-transporting ATPase
Atp5a1	446.83	365.18	372.02	422.37	469.29	460.82	615.67	637.61	341.23	339.55	372.79	346.77	435.57	475.37	676.04	547.54	Q03265	ATP synthase subunit alpha, mitochondrial
Atp5b	424.83	378.22	446.75	418.35	480.16	446.65	605.23	543.5	341.66	347.99	360.43	347.25	409.95	449.27	586.76	549.38	P56480	ATP synthase subunit beta, mitochondrial
Atp5c1	447.33	376.65	666.85	410.51	510.67	447.61	618.05	574.95	329.82	313.1	362.54	348.2	415.12	389.43	534.2	499.27	Q91VR2	ATP synthase subunit gamma, mitochondrial
Atp5d	189.66	137.76	543.26	1531.56	730.4	192.73	984.97	282.15	161.07	153.9	264.38	249.43	135.23	130.78	1507.84	141.14	Q9D3D9	ATP synthase subunit delta, mitochondrial
Atp5e	453.32	489.1	270.22	379.92	449.71	498.71	593.75	606.25	369.32	349	405.5	338.93	441.6	510.23	422.75	453.4	P56382	ATP synthase subunit epsilon, mitochondrial
Atp5f1	529.85	509.58	383.36	419.52	424.16	411.5	537.55	554.87	344.19	384.04	341.92	307.27	393.41	574	591.14	505.57	Q9CQQ7	ATP synthase F(0) complex subunit B1, mitochondrial
Atp5h	421.61	354.22	471.85	419.5	433.55	392.57	569.18	547.66	360.42	373.85	382.47	385.24	390.72	388.3	708.69	463.54	Q9DCX2	ATP synthase subunit d, mitochondrial
Atp5j	362.92	446.32	116.7	333.4	373.75	490.32	507.13	586.74	483.44	356.86	386.97	481.54	560.44	567.96	499.35	562.52	P97450	ATP synthase-coupling factor 6, mitochondrial
Atp5j2	369.06	124.1	627.29	519.17	558.02	349.58	667.82	316.75	301.54	312.45	447.79	521.37	389.77	224.76	582.88	508.79	P56135	ATP synthase subunit f, mitochondrial
Atp5o	426.3	395.44	361.82	414.59	492.21	486.79	580.25	580.42	366.33	358.3	410.3	367.7	447.06	444.32	530.86	548.48	Q9DB20	ATP synthase subunit O, mitochondrial
Atp5s	451.96	296.88	476	461.69	628.17	456.2	641.45	462.39	268.44	235.82	315.18	352.68	341.41	310.66	424.3	440.8	Q9CRA7	ATP synthase subunit s, mitochondrial
Atp5sl	431.94	507.16	419.54	349.37	444.73	505.19	517.87	535.73	509.08	446.43	360.85	419.04	391.94	405.08	463.59	484.49	Q9D7K5	ATP synthase subunit s-like protein
Atp6ap1	585.78	499.07	719.37	543.42	346.01	343.61	312.07	256.07	434.19	427.04	515.29	482.35	335.73	357.93	329.97	350.41	Q9R1Q9	V-type proton ATPase subunit S1
Atp6ap2	531.55	572.77	1131.21	504.35	357.44	400.21	285.67	260.68	520.92	458.96	415.39	432.58	389.96	327.2	344.19	351.6	Q9CYN9	Renin receptor
Atp6v0a	319.61	313.11	287.58	285.09	392.13	384.53	458.79	443.05	481.75	480.04	483.95	486.31	513.38	598.19	482.63	541.19	Q9Z1G4	V-type proton ATPase 116 kDa subunit a isoform 1
Atp6v0c	362.42	202.72	952.01	444.5	488.71	405.49	496.91	476.22	316.12	254.21	466.04	416.71	420.26	293.57	614.54	496.56	P63082	V-type proton ATPase 16 kDa proteolipid subunit
Atp6v0d	347.92	457.39	220.67	323.16	446.15	497.15	475.25	526.13	438.88	373.16	423.99	422.55	486.39	523.46	468.6	600.27	P51863	V-type proton ATPase subunit d 1
Atp6v1a	456.96	366	779.93	531.94	486.42	419.57	434.44	366.52	363.17	354.77	385.82	448.41	375.36	349.74	438.3	422.02	P50516	V-type proton ATPase catalytic subunit A
Atp6v1b	520	474.78	479.25	531.34	463.22	430.37	482.84	439.22	392.22	452.58	386.03	338.8	382.34	408.3	501.57	427.54	P62814	V-type proton ATPase subunit B, brain isoform
Atp6v1c	429.97	574.85	866.13	434.35	451.92	424.64	404.33	436.06	461	394.51	397.01	438.86	399.98	327.65	373.01	377.88	Q9Z1G3	V-type proton ATPase subunit C 1
Atp6v1d	576.78	584.62	297.22	413.02	422.66	494.16	411.51	438.5	453.35	607.74	410.21	353.96	412.97	464.86	334.38	450.91	P57746	V-type proton ATPase subunit D
Atp6v1e	534.6	449.43	833.48	428.45	487.88	462.48	402.87	397.63	430.7	376.16	404.92	410.91	387.91	348.77	445.18	411.43	P50518	V-type proton ATPase subunit E 1
Atp6v1f	651.53	418.69	409.71	494.86	520.82	434.94	428.56	388.24	388.19	472.9	466.56	469.64	376.39	329.11	429.55	328.76	Q9D1K2	V-type proton ATPase subunit F
Atp6v1h	500.44	487.46	440.44	467.19	476.27	412.35	405.95	391.68	386.3	422.53	361.1	421.44	466.6	406.17	572.91	471.66	Q8BVE3	V-type proton ATPase subunit H
Atp7a	417.8	386.98	402.76	336.6	431.39	394.39	484.71	432.47	405.48	413.35	419.85	352.84	564.03	499.25	574.68	564.81	A2AG68	Copper-transporting ATPase 1
Atp8a1	157.41	268.12	205.46	250.77	223.25	227.59	156.24	167.04	620.84	628.62	611.49	602.79	608.98	793.16	514.07	842.4	A0A0M3HEP7	Phospholipid-transporting ATPase
Atp8b2	422.52	479.79	522.44	326.39	447.62	435.6	368.95	416.32	423.51	390.78	438.34	444.63	564.27	515.1	529.22	528.21	D3YXQ5	Phospholipid-transporting ATPase
Atp9b	573.52	478.34	596.61	591.91	603.98	548.89	683.89	597.41	256.92	278.63	247.59	247.46	258.1	334.13	322.21	320.65	D3YV00	Phospholipid-transporting ATPase
Atpaf1	281.24	293.37	1891.22	490.78	370.32	317.42	374.97	438.36	316.31	212.64	350.95	251.82	323.89	113.88	673.41	252.21	H3BLL2	ATP synthase mitochondrial F1 complex assembly factor 1
Atpaf2	484.8	299.61	834.39	439.93	478.66	488.68	515.47	465.87	310.24	345.77	386.3	348.44	461.4	301.95	484.07	364.46	A0A0R4J1C5	ATP synthase mitochondrial F1 complex assembly factor 2
Atpif1	417.95	490.77	136.87	322.12	485.61	615.97	870.39	736.8	315.53	315.17	310.85	479.15	469.44	760.84	363.92	624.08	O35143	ATPase inhibitor, mitochondrial
Atr	453.41	455.5	665.53	426.14	361.06	416.28	416.99	345.3	499.14	456.4	550.24	457.23	443.21	356.68	342.6	370.81	A0A1L1SSL9	Serine/threonine-protein kinase ATR
Atrip	597.42	383.32	626.9	444.54	368.59	344.91	344.81	350.3	501.41	520.3	509.16	414.95	395.21	432.78	461.08	348.18	Q8BMG1	ATR-interacting protein
Atrn	633.56	630.65	355.01	397.84	352.81	469.82	253.05	232.93	512.88	549.93	563.46	444.04	448.32	443.36	282.49	269.42	Q9WU60	Attractin
Atrnl1	611.19	533.01	434.65	390.45	471.5	426.16	513.83	260.59	458.5	575.59	452.88	412.17	440.46	554.37	299.8	455.76	Q6A051	Attractin-like protein 1
Atrx	538.12	439.92	645.36	441.32	415.31	414.33	396.24	384.91	366.51	572.93	395.23	242.76	262.99	451.53	406.76	252.83	Q61687	Transcriptional regulator ATRX
Atxn1	515.58	676.72	403.38	449.58	496.58	531.84	488.39	532.47	326.39	417.06	290.6	319.82	311.62	472.91	301.34	412.83	J3QPR1	Ataxin-1
Atxn10	501.38	611.52	489.12	754.06	439.29	500.5	376.67	380.52	375.19	475.69	374.27	345.14	247.33	269.49	203.88	192.14	P28658	Ataxin-10
Atxn1l	365.52	699.5	286.09	552.34	442.34	304.45	383.64	288.3	360.26	476.57	338.69	426.12	338.5	576.55	408.33	480.3	P0C7T6	Ataxin-1-like
Atxn2	363.08	418.67	296.62	324.54	376.01	396.77	402.87	428.17	520.26	528.82	502.15	481.72	535.57	587.19	475.07	529.89	E9QM77	Ataxin-2
Atxn2l	386.44	501.75	384.18	412.91	407.07	466.33	459.7	510.62	468.45	439.08	418.49	447.56	409.18	443.52	391.85	440.62	Q7TQH0-2	Isoform 2 of Ataxin-2-like protein
Atxn2l	386.56	501.16	384.18	412.7	407.66	466.7	460.12	510.89	468.7	439.37	419.19	448.04	410.15	443.6	392.42	440.69	Q7TQH0	Ataxin-2-like protein
Atxn7l2	389.49	551.97	270.45	490.94	338.19	477.18	349.89	444.37	373.22	314.28	389.65	451.74	392.04	524.47	374.17	297.03	Q8C8K6	Ataxin 7-like 2
Atxn7l3	507.33	646.78	282.32	461.05	432.81	526.5	560.59	766.83	339.99	453.47	345.3	435.02	281.78	411.36	420.55	376.27	A2AWT3-2	Isoform 2 of Ataxin-7-like protein 3
AU01982	398.76	415.51	432.7	369.88	482.5	531.6	363.06	571.92	431	682.63	483.41	389.37	425.62	666.82	379.76	486.92	E9PUQ3	Expressed sequence AU019823
Auh	272.75	231.16	270.32	367.21	327.49	287.38	403.55	367.91	399.83	445.68	394.76	421.89	582.28	756.87	816.19	824.99	A0A0R4J023	Methylglutaconyl-CoA hydratase, mitochondrial
Aup1	364.71	342.27	485.1	450.55	506.05	443.88	547.76	509.02	353.61	296.35	412.49	384.57	408.01	386.17	515.85	573.1	Q3U3K9	Ancient ubiquitous protein 1
Aurka	442.39	568.93	454.8	347.38	379.17	459.46	335.8	357.72	619.85	539.74	572.5	516.43	402.88	352.18	321.02	306.2	P97477-2	Isoform 2 of Aurora kinase A
Aurkb	466.15	470.67	755.35	392.73	406.44	442.38	330.81	345.71	547.12	544.07	494.43	528.71	381.77	411.06	372.25	375.38	O70126	Aurora kinase B
Aven	346.6	654.17	380.91	456.21	436.07	436.26	735.07	510.72	493.42	492.77	461.93	344.69	444.08	351.74	347.84	534.43	Q9D9K3	Cell death regulator Aven
Avl9	598.16	318.7	716	443.65	601.58	359.25	417.44	355.27	418.4	341.28	461.65	412.75	441.95	274.7	457.47	340.59	Q80U56	Late secretory pathway protein AVL9 homolog
AW55491	330.44	343.45	389.86	361.64	404.95	369.78	316.53	318.47	484.04	502.18	444.19	438.74	495.88	493.33	564.6	408.3	E9QAK8	Expressed sequence AW554918
Axin1	460.08	535.8	244.92	311.96	382.48	399.46	395.99	416.78	484.31	583.15	417.11	481.06	480.94	445.27	307.19	366.13	E9QMJ8	Axin-1
Axl	536.48	541.84	515.95	598.84	397.79	330.6	746.21	216.43	488.31	392.55	509.59	413.76	372.79	318.92	273.84	364.63	Q00993	Tyrosine-protein kinase receptor UFO
B2m	282.82	383.67	162.93	257.82	203.14	183.09	214.96	172.72	474.13	507.45	462.65	440.18	774.98	886.59	820.26	790.14	P01887	Beta-2-microglobulin
B3galnt	303.73	183.39	379.8	275.71	309.54	228.93	309	249	535.51	480.9	709.86	699.62	711.45	486.69	574.56	618.62	Q920V1	UDP-GalNAc:beta-1,3-N-acetylgalactosaminyltransferase 1
B3galt6	230.22	336.42	421.55	273.84	429.98	430	459.21	537.96	446.77	378.7	488.64	403.39	544.55	735.18	457.19	608.07	Q91Z92	Beta-1,3-galactosyltransferase 6
B3gat3	411.6	239.25	265.52	506.15	426.46	425.97	553.63	480.67	281.6	372.25	363.15	348.91	422.77	461.62	551.27	537.27	P58158	Galactosylgalactosylxylosylprotein 3-beta-glucuronosyltransferase 3
B3glct	241.79	126.88	1079.15	199.41	263.79	222.41	275.45	190.43	562.63	451.7	575.87	626.38	631.24	313.79	751.36	598.43	Q8BHT6	Beta-1,3-glucosyltransferase
B3GNT2	454.87	351.28	290.85	341.32	440.79	528.11	491.48	457.5	336.9	400.24	414.92	415.8	399.2	489.75	468.02	509.59	Q9Z222	N-acetyllactosaminide beta-1,3-N-acetylglucosaminyltransferase 2
B4galnt	44.45	159.66	40.13	157.2	47.2	221.85	60.8	129.94	785.7	765.03	836.5	918.63	842.15	831.38	591.08	702.73	Q09200	Beta-1,4 N-acetylgalactosaminyltransferase 1
B4galt3	425.89	479.62	333.46	281.29	445.52	365.49	404.09	448.1	496.16	405.65	519.11	526.74	549.58	472	655.9	456.34	Q91YY2	Beta-1,4-galactosyltransferase 3
B4galt5	479.92	290.19	439.43	438.17	335.34	264.61	231.28	149.1	418.21	474.31	555.03	643.73	525.04	456.76	489.8	441.41	Q9JMK0	Beta-1,4-galactosyltransferase 5
B4gat1	400.63	387.52	1021.34	437.09	508.63	457.85	485.61	413.93	456.91	321.06	452.54	413.31	439.67	345.77	416.87	454.83	Q8BWP8	Beta-1,4-glucuronyltransferase 1
B9d1	503.73	569.13	698.71	517.23	574.1	491.95	556.51	468.82	366.25	356.89	355.85	378.43	364.75	409.66	322.2	391.65	Q9R1S0	B9 domain-containing protein 1
Babam1	425.99	626.59	263.1	399.54	431.26	543.61	392.06	555.78	348.81	422.91	360.61	408.33	423.13	449.51	388.8	393.47	Q3UI43	BRISC and BRCA1-A complex member 1
Bace1	450.61	414.5	295.32	517.11	175.7	367.44	118.93	319.47	569.69	978.19	563.79	736.96	405.46	539.76	292.4	267.97	P56818	Beta-secretase 1
Bach1	398.03	488.48	341.01	342.7	329.41	382.93	298.13	287.62	450.91	395.32	416.95	437.91	437.32	469.17	429.54	421.07	P97302	Transcription regulator protein BACH1
Bad	453.58	679.41	147.53	555.08	625.4	479.1	467.94	455.37	407.02	350.56	342.19	383.56	387.2	446.5	433.76	444.57	Q61337	Bcl2-associated agonist of cell death
Bag1	517.42	441.82	510.8	527.64	438.94	401.2	409.53	397.28	462	475.57	456.35	486.38	386.02	293.22	383.57	356.6	A0A1L1SRT0	BAG family molecular chaperone regulator 1
Bag2	539.17	490.11	577.6	566.09	587.1	617.43	738.37	750.04	285.45	256.02	296.3	253.57	297.98	258.21	312.19	277.64	Q91YN9	BAG family molecular chaperone regulator 2
Bag3	381.3	558.54	160.9	444.86	333.55	445.3	423.99	506.22	497.33	421.43	431.28	518.72	445.23	448.37	444.15	429.38	Q9JLV1	BAG family molecular chaperone regulator 3
Bag4	345.73	449.32	113.49	364.42	344.73	416.94	359.61	440.54	587.74	522.13	654.31	560.69	548.76	568.59	461.23	533.67	Q8CI61	BAG family molecular chaperone regulator 4
Bag5	313.72	406.47	163.74	360.78	372.48	398.69	384.5	412.1	610.18	535.66	589.68	541.35	515.9	480.42	475.73	484.21	Q8CI32	BAG family molecular chaperone regulator 5
Bag6	436.28	513.45	348.49	545.78	392.04	294.52	317.25	282.49	441.79	585.59	427.65	475.23	349.61	516.72	515.37	465.61	Q9Z1R2	Large proline-rich protein BAG6
Bahd1	397.25	345.26	382.57	359.03	402.82	450.31	423.85	488.67	398.3	459.91	409.69	523.12	503.9	539.5	463.27	498.93	Q497V6	Bromo adjacent homology domain-containing 1 protein
Baiap2	362.22	376.37	360.59	372.82	467.13	487.87	541.87	605.07	395.54	415.23	395.38	397.57	461.18	474.13	446.28	447.92	B1AZ46	Brain-specific angiogenesis inhibitor 1-associated protein 2
Baiap2l	57.55	131.78	61.38	163.18	86.94	81.26	85.51	135.92	656.83	629.05	729.64	753.69	797.21	840.53	643.54	792.18	Q9DBJ3	Brain-specific angiogenesis inhibitor 1-associated protein 2-like protein 1
Bak1	443.71	514.02	149.1	255.75	376.8	632.63	478.51	669.7	484.83	351.23	467.9	368.43	539.47	565.56	508.81	610.89	O08734	Bcl-2 homologous antagonist/killer
Banf1	221.23	534.34	144.29	353.48	485.77	601.41	617.85	598	410.08	244.4	434.02	510.9	334.77	356.68	340.86	768.48	O54962	Barrier-to-autointegration factor
Banp	481.16	439.81	438.23	406.41	549.53	586.16	542.9	569.46	402.92	350.55	406.89	374.65	441.73	358.06	384.15	396.61	Q8VBU8	Protein BANP
Bap1	411.41	397.45	259.42	316.39	362.45	415.69	384	415.39	527.4	458.7	488.97	438.26	501.63	528.45	464.8	457.41	Q99PU7	Ubiquitin carboxyl-terminal hydrolase BAP1
Bard1	518.08	511.1	453.25	425.77	371.13	433.02	322.73	332.98	505.13	477.53	501.13	524.41	496.32	427.95	410.4	444.46	O70445	BRCA1-associated RING domain protein 1
Basp1	1371.16	546.61	619.34	260.49	363.26	423.55	440.63	530.37	261.51	541.19	406.19	209.52	224.13	250.16	276.43	374.36	Q91XV3	Brain acid soluble protein 1
Baz1a	463.66	390.03	647.48	437.73	451.73	441.45	497.28	444.81	432.38	397.57	454.05	429.54	412.25	378.37	478.63	442.09	G3UWZ0	Bromodomain adjacent to zinc finger domain protein 1A
Baz1b	364.42	355.56	473.49	356.79	382.5	397.12	414.18	420.77	453.36	461.27	460.34	478.96	505.5	507.49	547.56	515.52	Q9Z277	Tyrosine-protein kinase BAZ1B
Baz2a	303.55	246.59	299.71	301.78	315.31	290.92	338.36	301.24	501.74	522.92	568.79	504.99	589.09	596.83	661.11	661.39	Q91YE5-3	Isoform 3 of Bromodomain adjacent to zinc finger domain protein 2A
Baz2b	419.02	349.51	289.42	358.8	414.02	462.82	491.64	476.58	398.5	489.68	453.18	406.01	478.7	527.38	457	447.89	A2AUY4	Bromodomain adjacent to zinc finger domain, 2B
Bbs1	460.12	362.06	364.72	797.94	409.95	394.55	370.96	349.69	348.71	444.77	325.55	362.92	333.94	474.65	446.48	452.36	Q3V3N7	Bardet-Biedl syndrome 1 (human)
Bbs2	538.95	574.53	479.9	445.18	448.63	423.18	412.54	406.5	441.31	450.56	458.3	448.17	432.33	535.84	407.91	473.44	Q9CWF6	Bardet-Biedl syndrome 2 protein homolog
Bbs7	544.35	769.36	461.06	504.9	454.55	554.92	432.89	415.66	378.79	326.58	294.71	354.98	363.62	412.46	326.38	401.22	Q8K2G4	Bardet-Biedl syndrome 7 protein homolog
Bbs9	526.92	331.23	557.72	540.01	433.27	325.83	429.26	364.65	392.52	534.18	494.56	409.67	349.1	422.59	495.88	430.26	Q811G0	Protein PTHB1
Bbx	577.25	592.94	355.49	338.55	318.75	415.62	326.45	334.32	480.11	501.85	377.76	491.31	426.09	562.68	310.15	379.88	Q8VBW5	HMG box transcription factor BBX
BC01715	400.21	452.97	489.08	353.22	558.75	500.74	610.81	522.17	440.43	339.82	386.61	362.03	451.44	364.73	416.68	526.66	A0A0R4J0B5	CDNA sequence BC017158
BC02497	243.48	306.12	257.38	286.24	321.97	330.57	262.8	351.54	514.4	566.35	496.62	507.61	562.09	493.6	634.8	622.33	J3QPC3	CDNA sequence BC024978
BC05204	540.34	606.88	341.41	451.24	418	517.84	465.92	530.23	505.78	417.74	421.1	330.92	408.07	355.41	365.87	372.58	E9PWV4	CDNA sequence BC052040
Bcam	129.03	40.08	97.42	127.12	153	37.01	191.66	69.83	574.01	594.88	636.37	600.65	880.07	878.52	871.74	943.61	Q9R069	Basal cell adhesion molecule
Bcap29	545.97	552.58	382.12	539.52	571.93	641.55	646.85	685.8	275.35	274.48	306.25	253.6	321.78	302.06	332.27	312.28	Q61334	B-cell receptor-associated protein 29
Bcap31	443.2	483.96	287.56	469.8	462.06	483.67	602.12	532.95	377.78	393.78	377.83	435.42	415.79	396.23	572.22	393.38	Q61335	B-cell receptor-associated protein 31
Bcar1	574.76	744.18	446.7	625.44	601.75	638.69	567.44	666.2	274.31	284.21	249.72	286.49	260.05	297.02	210.8	254.94	Q61140-2	Isoform Cas-A of Breast cancer anti-estrogen resistance protein 1
Bcas2	361.83	599.93	333.94	457.88	492.66	485.95	485.11	504.1	407.23	384.83	412.25	412.73	440.14	479.88	407.76	421.11	Q9D287	Pre-mRNA-splicing factor SPF27
Bcas3	462.98	553.93	390.6	398.44	424.94	524.94	434.9	503.75	381.07	443.95	326.61	367.8	394.25	420.57	334	419.9	B1AR74	Breast carcinoma-amplified sequence 3 homolog
Bcat1	493.03	536.62	819.33	658.39	401.97	452.28	394.55	335.28	440.1	439.8	376.3	420.93	350.99	289.38	339.42	285.87	E9Q4K3	Branched-chain-amino-acid aminotransferase
Bcat2	352.25	361.39	373.25	351.61	436.3	399.68	478.45	507.69	334.31	370.73	364.81	321.41	464.34	484.73	599.25	537.76	O35855	Branched-chain-amino-acid aminotransferase, mitochondrial
Bccip	440.77	360.02	795.48	752.9	440.29	465.7	364.44	404.63	457.94	403.4	442.86	489.56	307.62	261.5	410.4	295.45	Q9CWI3	BRCA2 and CDKN1A-interacting protein
Bckdha	350.66	360.74	386.28	326.12	290.99	351.59	243.35	222.52	486.7	520.78	593.59	511.13	679.02	649.84	577.72	634.38	Q3U3J1	2-oxoisovalerate dehydrogenase subunit alpha, mitochondrial
Bckdk	399.47	183.21	275.96	400.29	428.61	287.79	452.29	246.12	302.93	449.14	392.38	524.78	338.19	635.95	547.19	606.49	O55028	[3-methyl-2-oxobutanoate dehydrogenase [lipoamide]] kinase, mitochondrial
Bcl10	537.05	705.17	479.96	523.31	510.42	530.44	406.85	404.87	557.51	426.26	463.97	485.84	427.59	351.83	268.85	300.17	Q9Z0H7	B-cell lymphoma/leukemia 10
Bcl2l1	465.73	573.51	196.45	387.44	313.25	451.72	412.53	497.14	508.82	519.03	410.01	423.4	478.77	563.02	412.52	438.85	Q64373	Bcl-2-like protein 1
Bcl2l13	315.99	307.11	282.23	305.35	369.07	366.8	488.41	440.56	475.59	481.42	499.49	518.27	557.85	586.6	611.2	609.49	P59017	Bcl-2-like protein 13
Bcl7b	944.53	338.92	404.44	345.14	359.21	482.43	463.82	532.47	551.29	537.46	589.54	265.3	593.01	348.91	533.8	350.79	Q921K9	B-cell CLL/lymphoma 7 protein family member B
Bcl7c	467.82	337.11	236.51	331.41	386.25	433.85	435.96	494.46	492.26	464.26	493.48	458.78	544.29	534.82	481.83	439.18	A0A0U1RNX8	B-cell CLL/lymphoma 7 protein family member C
Bcl9	398.07	460.16	244.49	306.63	368.27	399.81	257.57	401.34	602.56	557.07	515.05	682.81	629.42	684.29	477.98	695.63	Q9D219	B-cell CLL/lymphoma 9 protein
Bcl9l	504.66	597.89	387.64	386.3	379.11	565.51	348.07	502.98	460.56	440.79	428.73	367.39	539.36	488.37	350.29	358.13	Q67FY2	B-cell CLL/lymphoma 9-like protein
Bclaf1	431.89	374.09	738.58	389.92	418.37	400.92	466.31	457.23	393.65	462.32	440.15	378.73	414.66	452.54	474.8	416.17	Q8K019	Bcl-2-associated transcription factor 1
Bcor	333.46	389.95	677.85	407.27	437.12	411.5	337.75	363.07	392.09	391.75	426.26	467.4	532.35	495.44	584.24	600.67	Q8CGN4	BCL-6 corepressor
Bcorl1	317.02	379.23	499.12	347.39	424.73	447.25	435.42	454.81	433.07	409.92	396.17	385.24	517.45	593.16	558.25	647.65	A2AQH4	BCL-6 corepressor-like protein 1
Bcr	475.71	405.71	852.08	525.85	482.33	467.43	468.59	476.43	387.93	334.22	397.1	366.27	360.87	297.64	376.63	336.81	Q6PAJ1	Breakpoint cluster region protein
Bcs1l	500.81	485.27	268.75	633.81	1046.96	674.58	1123.89	763	263.72	283.94	266.02	230.97	311.95	349.56	385.16	388.55	Q9JIQ3	mitochondrial chaperone BCS1
Bdp1	344.38	401.27	339.35	339.2	413.51	423.02	457.93	510.38	475.66	443.12	385.59	476.4	557.02	522.53	372.86	499.4	Q571C7-2	Isoform 2 of Transcription factor TFIIIB component B'' homolog
Becn1	376.67	354.72	376	401.63	388.83	467.88	393.54	331.53	485.01	552.49	423.12	488.63	297.37	358.75	220.24	230	O88597	Beclin-1
Bend3	675.11	760.25	525.25	567.53	324.36	407.86	265.49	320.72	449.82	344.29	358.95	382.87	528.81	618.49	340.2	422.99	Q6PAL0	BEN domain-containing protein 3
Bet1l	326.15	532.52	239.66	303.23	498.4	653.33	503.76	560.22	434.31	408.25	415.57	360.24	495.55	547.04	524.21	545.05	A0A1B0GR52	BET1-like protein (Fragment)
Bfar	484.06	409.4	274.49	373.4	402.87	414.29	466.2	432.81	289.46	305.47	286.77	387.56	200.7	320.25	162.26	259.68	A0A0R4J040	Bifunctional apoptosis regulator
Bhlhb9	1039.15	1047.23	947.55	807.51	579.6	495.21	240.32	266.49	445.52	412.59	403.77	387.89	373.59	336.37	280.47	255.69	Q6PB60	Protein BHLHb9
Bicc1	506.85	709.16	574.76	547.32	427.86	693.42	365.42	583.93	471.91	558.65	476.31	451.35	401.08	404.32	456.78	358.79	Q99MQ1	Protein bicaudal C homolog 1
Bicd1	498.44	488.59	503.93	553.19	447.36	445.25	405.9	441.27	458.11	446.91	464.42	477.43	432.51	381.62	412.94	394.94	B2KG46	Protein bicaudal D homolog 1
Bicd2	424.35	440.71	456.63	465.19	412.45	428.53	403.38	429.55	439.78	419.12	391.76	391.39	355.48	369.96	344.61	329.19	Q921C5-2	Isoform 2 of Protein bicaudal D homolog 2
Bin1	530.75	558.07	485.98	533.97	457.67	427.78	456.85	439.22	548.86	800.88	483.55	465	347.71	425.05	393.43	405.29	O08539	Myc box-dependent-interacting protein 1
Bin3	481.65	570.82	275.12	439.67	414.18	390.05	494.46	393.36	506.88	364.26	341.21	316.6	418.7	291.65	389.9	301.59	Q9JI08	Bridging integrator 3
Birc2	369.22	690.06	377.65	556.35	339.04	392.4	244.25	208.2	569.13	501.28	630.56	552.97	457.64	419.48	325.63	368.89	Q62210	Baculoviral IAP repeat-containing protein 2
Birc5	452.29	478.39	308.79	427.67	374.09	467.48	355.05	330.61	463.78	435.21	418.12	411.72	377.63	357.89	327.07	323.21	O70201	Baculoviral IAP repeat-containing protein 5
Birc6	539.59	523.41	523.1	537.34	454.31	428.05	408.93	372.35	562.26	560.35	573.96	555.48	488.57	465.6	351.65	355.79	O88738	Baculoviral IAP repeat-containing protein 6
Blm	445.44	414.77	352.89	347.84	392.42	383.17	304.75	337.12	308.05	326.85	411.07	345.82	280.88	162.89	392.34	284.71	E9PZ97	Bloom syndrome protein homolog
Blmh	438.29	227.6	1856.72	762.12	468.58	376.19	405.31	345.78	141.17	84.5	115.18	87.3	129.33	90.96	93.71	89.37	Q8R016	Bleomycin hydrolase
Blnk	850.41	997.37	626.66	858.13	648.76	784.02	492.77	540.93	554.4	482.38	483.94	491.13	504.79	480.56	419.48	477.37	Q9QUN3	B-cell linker protein
Bloc1s1	335.88	519.88	130.06	368.4	438.37	429.33	435.27	511.75	508.44	390.42	554.56	567.39	484.72	294.88	504.89	339.06	O55102	Biogenesis of lysosome-related organelles complex 1 subunit 1
Bloc1s2	376.71	395.63	237.05	576.12	460.31	432.51	424.47	436.35	417.56	382.95	451.77	479.73	474.74	334.55	425.53	435.67	Q9CWG9	Biogenesis of lysosome-related organelles complex 1 subunit 2
Bloc1s3	398.72	355.14	438.17	510.7	493.36	493.74	425.35	490.49	541.79	480.98	514.37	396.41	467.67	503.71	438.19	394.31	Q5U5M8	Biogenesis of lysosome-related organelles complex 1 subunit 3
Bloc1s5	383.43	551.5	100.22	441.74	370.53	465.64	409.78	521.12	453.23	466.69	443.08	495.44	496.33	432.58	527.97	500.93	Q8R015	Biogenesis of lysosome-related organelles complex 1 subunit 5
Blvra	371.38	420.25	528.21	495.71	401.54	416.32	454.63	438.88	377.65	490.38	383.9	488.08	524.15	511.06	764.02	537.31	Q9CY64	Biliverdin reductase A
Blvrb	337.48	309.93	389.12	372.94	359.28	364.85	404.41	346.3	371.05	393.13	400.42	397.06	392.82	429.21	298.42	291.74	Q923D2	Flavin reductase (NADPH)
Blzf1	535.78	524.02	468.16	422.31	499.55	518.49	450.71	458.9	412.05	337.52	453.8	444.16	338.99	237.72	497.98	335.76	Q8R2X8-2	Isoform 2 of Golgin-45
Bmi1	458.13	511.34	908.03	611.73	489.71	386.87	423.52	299.14	522.46	528.64	466.37	512.9	451.92	433.77	473.71	484.08	P25916	Polycomb complex protein BMI-1
Bmp1	567.88	515.99	463.06	398.8	318.46	296.6	226.98	205.84	435.46	429.67	494.98	443.34	542.78	519.77	605.9	610.45	P98063	Bone morphogenetic protein 1
Bmp2k	319.42	312.51	306.54	297.31	396.44	393.95	473.25	496.74	648.29	619.44	559.5	564.57	520.95	515.03	269.63	251.97	Q91Z96	BMP-2-inducible protein kinase
Bmpr2	534.28	687.42	353.72	452.37	284.68	270.25	152.33	161.57	402.41	409.34	485.92	535.99	403.92	352.22	422.84	382.98	O35607	Bone morphogenetic protein receptor type-2
Bms1	479.17	329.77	686.36	470.98	466.8	408.03	401.75	339.56	285.34	249.8	223.82	238.28	216.03	201.42	111.67	133.58	Q6PGF5	BMS1 homolog, ribosome assembly protein (Yeast)
Bnc2	1073.28	1263.28	689.42	631.5	513.55	598.11	266.04	256.82	309.78	300.62	323.4	372.66	414.82	365.04	468.45	368.25	Q8BMQ3	Zinc finger protein basonuclin-2
Bnip1	427.61	376.39	609.43	483.88	527.64	492.32	672.89	556.49	495.23	278.69	577.35	703.54	520.12	504.5	222.41	316.76	Q6QD59	Vesicle transport protein SEC20
Bnip2	232.96	593.91	333.55	334.2	399.6	409.55	309.66	343.57	303.3	339.09	159.41	366.99	166.64	343.37	446.73	544.77	G5E8U9	BCL2/adenovirus E1B 19 kDa protein-interacting protein 2
Bnip3l	595.61	676.89	529.45	467.12	404.3	336.37	553.24	162.09	408.81	507.24	396.57	372.91	441.78	445.76	368.64	365.14	Q9Z2F7	BCL2/adenovirus E1B 19 kDa protein-interacting protein 3-like
Bod1l	490.93	518.6	436.14	372.86	457.32	476.13	498.44	493.82	478.77	446.7	432.78	480.11	552.87	469.71	378.96	612.85	E9Q6J5-3	Isoform New of Biorientation of chromosomes in cell division protein 1-like 1
Bola1	211.86	413.48	237.7	300.92	290.36	425.04	414.71	431.65	367.32	341.83	451.88	606.08	495.88	438.48	522.23	527.52	Q9D8S9	BolA-like protein 1
Bola3	315.51	289.22	240.23	326.78	364.68	446.19	481.39	515.95	443.22	436.21	465.6	461.55	373.45	356.61	337.31	326.09	E9PX89	BolA-like protein 3
Bop1	562.18	506.41	505.56	585.73	447.26	460.2	376.12	398.64	567.35	481.77	438.35	453.1	349.86	408.57	266.38	315.45	P97452	Ribosome biogenesis protein BOP1
Bora	411.58	429.16	337.45	323.77	403.26	443.36	474.32	700.44	434.5	438.76	469.52	466.75	536.13	461.43	493.59	466.31	Q8BS90	Protein aurora borealis
Borcs5	414.68	414.06	289.17	368.44	453.17	454.12	457.04	490.52	331.13	368.25	331.13	502.13	514.29	455.99	488.9	540.64	E9Q2W8	BLOC-1-related complex subunit 5
Borcs6	406.14	449.85	549.45	396.85	564.38	521.87	583.88	541.8	582.97	448.66	522.62	432.41	679.25	696.52	505.35	535.95	Q9D6W8	BLOC-1-related complex subunit 6
Borcs7	324.83	503.38	168.6	417.98	327.32	476.22	396.44	566.18	186.01	162.89	179.33	183.59	149.99	163.12	165.99	163.89	Q9CRC6	BLOC-1-related complex subunit 7
Bpgm	779.17	949.12	714.58	925.21	648.71	758.59	621.63	582.48	299.29	301.97	257.18	281.23	369.34	427.85	334.54	399.06	P15327	Bisphosphoglycerate mutase
Bphl	515.77	466.49	447.31	374.65	618.08	626.42	722.45	685.74	365.56	376.35	414.28	450.05	398.63	332.96	438.6	443.91	Q8R164	Valacyclovir hydrolase
Bpnt1	407.81	356.54	615.39	624.57	485.16	420.26	478.45	426.64	509.01	351.81	496.97	480.63	636.47	393.16	538.23	455.87	A0A1B0GRV0	3'(2'),5'-bisphosphate nucleotidase 1
Bptf	447.46	425.6	374.44	339.15	454.25	432.85	495.95	519.02	420.51	437.72	429.69	418.6	491.63	494.26	431.47	432.49	A2A654	Bromodomain PHD finger transcription factor
Braf	306.79	356.08	357.8	351.09	328.09	338.07	355.65	363.57	821.3	656.42	643.19	666.11	575.56	584.56	268.47	294.66	P28028	Serine/threonine-protein kinase B-raf
Brap	308.41	446.6	240.21	336.73	246.96	263.72	208.07	199.89	555.1	514.46	558.44	502.95	493.21	511.26	348.62	389.56	Q99MP8	BRCA1-associated protein
Brca1	500.44	625.33	347.45	403.74	379.49	412.27	310.98	278.18	758.59	567.49	484.11	510.83	849.73	553.95	265.93	358.98	P48754	Breast cancer type 1 susceptibility protein homolog
Brca2	396.76	632.26	275.12	182.71	320.35	471.51	245.38	295.46	598.92	574.96	401.21	451.64	457.39	576.89	397.92	490.22	P97929	Breast cancer type 2 susceptibility protein homolog
Brcc3	356.9	501.05	316.66	372.33	344.58	443.4	353.74	367.75	474.49	419.58	448.53	409.81	479.97	574.76	441.92	555.84	P46737	Lys-63-specific deubiquitinase BRCC36
Brd1	333.7	443.43	342.1	445.82	377.95	463.2	453.38	444.27	295.25	274.55	312.39	397.12	372.92	423.99	529.26	576.81	E9PZ26	Bromodomain-containing 1
Brd2	296.83	322.69	377.41	353.83	523.45	526.28	776.44	669.12	438.76	447.35	467.95	460.39	575.35	615.81	552.99	578.38	Q7JJ13	Bromodomain-containing protein 2
Brd3	336.28	306.95	274.3	291.33	329.61	377.87	444.15	432.48	481.22	362.51	466.07	474.36	549.74	509.03	549.57	589.82	Q8K2F0	Bromodomain-containing protein 3
Brd4	318.5	350.93	431.87	306.56	416.43	382.3	456.12	428.74	390.9	356.38	422.04	402.69	430.37	460.09	457.58	480.32	Q3UH70	Bromodomain-containing protein 4
Brd7	386.5	320.68	331.83	393.83	487.09	484.59	545.08	523.68	485.19	457.27	445.33	496.92	513.86	554.22	447.77	455.21	O88665	Bromodomain-containing protein 7
Brd8	401.26	429.38	405.06	310.7	422.28	387.27	418.71	461.66	407.3	539.89	429.33	542.1	458.22	710.11	457.58	537.64	D3YZC8	Bromodomain-containing protein 8
Brd9	366.1	355.06	114.98	404.47	337.34	434.98	355.2	439.79	427.87	465.85	431.21	353.78	523.07	434.21	564.1	405.5	A0A0R4J175	Bromodomain-containing protein 9
Bre	369.59	391.74	798.67	330.58	412.82	457.74	399.11	565.22	384.12	386.89	521.19	510.59	539.65	417.98	669.03	627.37	Q8K3W0	BRCA1-A complex subunit BRE
Bri3bp	388.08	304.8	248.19	309.19	464.69	419.65	480.78	473.09	411.72	408.65	361.16	516.11	388.45	459.89	389.68	440.42	Q8BXV2	BRI3-binding protein
Brip1	462.2	527.5	437.78	453.9	419.85	436.87	366.56	411.82	357.58	364.49	370.64	331.83	256.76	220.97	367.97	232.31	Q5SXJ3	Fanconi anemia group J protein homolog
Brix1	546.12	498.11	884.4	686.09	492.26	506.45	531.24	476.08	320.58	418.91	407.44	492.5	463.93	461.84	500.69	595.89	Q9DCA5	Ribosome biogenesis protein BRX1 homolog
Brms1	456.86	318.82	315.67	462.84	497.83	436.88	477.36	388.95	404.82	403.46	496.78	456.34	520.74	550.1	457.17	503.88	Q99N20	Breast cancer metastasis-suppressor 1 homolog
Brms1l	402.8	483.07	319.99	541.91	393.36	595.62	401.01	588.11	452.72	398.1	399.16	421.77	390.12	481.22	442.04	451.96	Q3U1T3	Breast cancer metastasis-suppressor 1-like protein
Brox	379.95	582.59	339.8	464.53	419.76	457.15	464.83	493.95	468.87	602.94	481.37	409.73	574.68	529.7	482.45	528.27	Q8K2Q7	BRO1 domain-containing protein BROX
Brpf1	438.61	367.05	450.1	282.81	354.51	394.93	365.88	421.83	528.56	564.08	518.38	491.07	610.72	613.28	479.54	502.14	A0A0N4SUT9	Bromodomain and PHD finger-containing, 1
Brpf3	377.69	318.32	301.68	273.88	369.06	358.75	363.42	345.07	459.25	454.27	435.21	428.72	491.98	564.21	462.32	533.93	B2KF05	Bromodomain and PHD finger containing, 3
Brwd1	387.43	382.08	347.48	318.51	451.64	461.41	395.74	434.18	461.23	404.41	484.99	402	542.8	666.07	516.4	674.29	Q921C3	Bromodomain and WD repeat-containing protein 1
Brwd3	331.26	332.42	290.4	275.05	436.41	494.99	392.12	461.56	478.73	395.85	479.88	470.1	509.32	409.12	439.9	492.6	A2AHJ4	Bromodomain and WD repeat-containing protein 3
Bsdc1	372.51	415.54	430.13	450.04	413.04	436.9	423.55	459.56	521.01	642.06	568.1	456.36	524.74	515.5	380.85	521.05	Q80Y55	BSD domain-containing protein 1
Bsg	713.19	462.81	667.01	265.86	225.62	235.24	178.54	212.48	219.6	321.32	554.92	296.83	1017.87	903.1	1392.97	1457.14	P18572	Basigin
Bst2	271.18	97.2	115.93	98.6	80.05	76.21	65.83	87.67	388	365.56	411.75	452.02	353.27	353.54	393.45	450.51	Q8R2Q8	Bone marrow stromal antigen 2
Btaf1	434.82	404.86	696.48	493.56	474.52	419.08	470.62	455.78	514.99	585.07	439.38	595.99	361.23	367.79	338.87	219.4	E9QAE3	B-TFIID TATA-box-binding protein-associated factor 1
Btbd1	566.1	460.4	518.92	498.97	408.51	353.78	244.68	184.12	328	286.06	387.27	335.97	375.88	262.19	300.06	294.33	P58544	BTB/POZ domain-containing protein 1
Btbd11	482.13	421.71	772.63	405.7	514.35	495.47	563.66	471.26	718.23	450.72	630.15	597.44	518.92	385.31	416.93	401.98	Q6GQW0	Ankyrin repeat and BTB/POZ domain-containing protein BTBD11
Btbd2	421.59	441.87	715.51	379.32	447.62	482.28	477.18	248.52	560.01	466.01	424.14	392.12	587.67	522.92	392.43	377.82	E9PUS2	BTB (POZ) domain-containing 2
Btd	456.58	399.58	465.62	298.48	462.11	505.27	443.5	380.64	627.63	602.6	528.7	554.36	413.29	432.81	230.69	277	A0A0R4J131	Biotinidase
Btf3	476.12	599.01	402.74	471.32	317.95	373.66	230.35	265.33	610.89	610.88	513.46	553.58	404.2	422.29	239.99	286.99	Q64152-2	Isoform 2 of Transcription factor BTF3
Btf3	478.7	568.56	442.8	460.57	320.67	378.29	230.46	269.93	397.28	452.89	399.14	366.84	417.88	446.1	276.81	332.35	Q64152	Transcription factor BTF3
Btrc	488.36	610.57	619.65	477.62	473.11	568.01	436.04	442.21	598.43	704.81	472	506.21	364.26	387.49	384.44	238.44	Q3ULA2	F-box/WD repeat-containing protein 1A
Bub1	487.79	599.13	391.5	440.52	351.77	343.06	258.63	289.94	686.41	544.52	586.15	497.5	419.63	329.11	289.64	246.49	O08901	Mitotic checkpoint serine/threonine-protein kinase BUB1
Bub1b	379.38	462.36	377.99	427.48	266.4	332.28	201.5	239.68	508.51	547.55	487.38	477.55	467.42	515.25	365.9	360.3	Q9Z1S0	Mitotic checkpoint serine/threonine-protein kinase BUB1 beta
Bub3	462.18	535.62	419.58	391.8	350.74	370.94	310.84	359.9	413.54	538.3	415.1	449.54	518.05	678.25	476.5	645.79	Q9WVA3	Mitotic checkpoint protein BUB3
Bud13	390.22	416.52	258.32	324.99	399.05	412.98	464.62	470.69	544.01	490.04	441.45	502.75	374.88	389.16	264.4	266.56	Q8R149	BUD13 homolog
Bud23	478.65	589.94	437.05	567.65	486.74	451.72	450.67	379.21	553.02	601.68	440.72	451.2	337.67	397.4	433.19	296.19	Q9CY21	Probable 18S rRNA (guanine-N(7))-methyltransferase
Bud31	453.41	481.29	516.63	689.4	403.43	385.87	261.45	308.07	466.16	391.16	554.22	570.45	406.67	292.8	368.24	345.46	E0CX20	Protein BUD31 homolog
Bysl	451.33	379.15	523.07	536.38	505.98	464.09	470.59	428.88	556.55	471.63	546.8	518.19	452.33	340.57	403.02	378.54	O54825	Bystin
Bzw1	403.39	429.09	406.05	538.3	427.55	402.05	395.24	368.39	522.85	509.39	535.87	439.27	375.34	278.78	398.59	294.42	A0A087WQS2	Basic leucine zipper and W2 domain-containing protein 1
Bzw2	348.5	425.67	854.07	617.44	400.07	424.31	336.02	369.86	443.53	453.25	434.57	469.43	447.19	453.57	407.32	380.14	Q91VK1	Basic leucine zipper and W2 domain-containing protein 2
C10orf76	357.91	574.91	276.08	450.49	359.29	490.92	395.96	435.45	468.74	436.22	381.47	360.29	344.39	375.45	357.43	367.92	Q6PD19	UPF0668 protein C10orf76 homolog
C10orf88	352.67	316.33	301.03	453.29	305.3	367.13	386.25	323.75	427.62	434.32	385	394.85	423.77	470.67	277.93	375	Q9D2Q3	Uncharacterized protein C10orf88 homolog
C11orf54	432.61	579.88	536.75	797.04	485.25	595.08	517.67	518.66	432.75	602.05	359.83	219.82	268.47	605.91	407.26	417.58	Q91V76	Ester hydrolase C11orf54 homolog
C11orf84	442.79	372.77	702.66	496.8	446.01	419.08	338.1	314.79	549.74	574.2	414.69	474.45	377.71	378.13	257.29	232.05	Q05AH6	Uncharacterized protein C11orf84 homolog
C11orf98	491.58	769.12	165.31	505.02	354.16	622.04	383.14	504.68	351.45	343.94	328.34	364.72	366.01	354.06	352.7	406.18	Q9D937	Uncharacterized protein C11orf98 homolog
C12orf29	431.09	583.25	332.2	491.29	411.53	477	401.73	457.3	491.01	578.09	479.47	526.39	463.85	465.93	393.9	347.21	Q8BHN7	Uncharacterized protein C12orf29 homolog
C12orf49	517.91	350.27	285.99	295.9	372.1	396.14	370.29	355.12	536.07	560.26	489.65	433.5	496.21	529.6	344.89	344.79	Q8BTG6	UPF0454 protein C12orf49 homolog
C12orf65	349.09	417.14	507.04	423.46	423.25	399.87	504.75	446.79	521.65	402.09	505.42	586.49	400.91	429.19	294.68	479.4	Q80VP5	Probable peptide chain release factor C12orf65 homolog, mitochondrial
C14orf166	464.06	502.78	333.38	439.5	444.27	473.3	472.93	542.84	481.72	509.5	544.12	419.65	423.38	347.45	418.1	399.87	Q9CQE8	UPF0568 protein C14orf166 homolog
C14orf80	393.97	445.57	330.48	484.3	517.41	478.49	457.62	596.01	48.19	126.03	110.4	146.15	201.38	343.05	416.86	416.48	Q3UK37	Uncharacterized protein C14orf80 homolog
C14orf93	543.01	711.67	425.75	299.29	463.19	602.8	327.59	226.41	720.51	746.24	568.36	535.17	453.19	435.45	165.85	134.18	Q8K2W9	Uncharacterized protein C14orf93 homolog
C15orf39	485.77	357.38	362.84	497.02	480.6	473.62	373.91	346.2	725.43	715.27	488.8	551.66	471.72	494.54	390.17	291.95	Q3TEI4	Uncharacterized protein C15orf39 homolog
C15orf40	294.08	287.25	234.4	285.92	357.11	250.14	408.16	276.05	43.16	81.9	108.67	80.49	243.58	236.7	303.98	301.52	Q9CRC3	UPF0235 protein C15orf40 homolog
C15orf52	308.3	379.73	159.19	273.43	426.03	516.84	601.4	718.6	348.43	409.68	370.67	495.43	383.5	442.03	402.25	446.28	A3KGF9	Uncharacterized protein C15orf52 homolog
C16orf87	564.02	651.9	268.17	568.28	545.3	751.01	450.6	920.02	511.23	436.01	504.67	440.01	517.4	368.01	455.29	429.59	Q9CR55	UPF0547 protein C16orf87 homolog
C17orf62	429.79	419.5	394.4	433.61	585.69	542.74	666.07	665.36	99.37	133.43	124.19	156.28	228.52	338.56	415.67	446.28	Q3TYS2	Uncharacterized protein C17orf62 homolog
C18orf21	483.37	603.52	433.74	436.04	550.33	590.57	493.4	563.57	587.92	436.94	476.92	559.81	472.92	401.91	431.9	402.07	Q5XFZ0	UPF0711 protein C18orf21 homolog
C19orf43	339.1	580.09	285.43	390.25	295.22	305.04	344.86	328.87	658.26	591.26	577.96	552.81	488.33	414.76	158	372.3	Q9D735	Uncharacterized protein C19orf43 homolog
C19orf44	549.41	622.83	783.35	563.69	482.62	422.09	399.63	242.5	355.17	396.12	363.44	401.2	302.57	286.84	232.66	251.48	Q922C1	Uncharacterized protein C19orf44 homolog
C1d	519.51	522.65	148.59	381.38	515.18	463.96	481.35	605.11	522.09	520.5	608.74	609.85	551.61	568.45	500.5	670.94	O35473	Nuclear nucleic acid-binding protein C1D
C1galt1	428.63	293.14	123.42	267.76	267.99	340.27	299.01	345.69	299.72	297.64	355.3	333.35	371.92	371.12	510.5	462.26	Q9JMG2	C1GALT1-specific chaperone 1
C1orf112	379.87	470.04	491.55	315.66	328.46	339.78	281.66	304.11	614.89	562.75	481.21	485.98	445.26	426.44	203.58	227.56	Q3TQQ9-2	Isoform 2 of Uncharacterized protein C1orf112 homolog
C1orf123	338.01	378.31	933.43	490.47	402.04	354.53	390.02	355.91	31.98	42.49	84.37	48.41	123.98	100.89	629.06	80.64	Q8BHG2-3	Isoform 3 of UPF0587 protein C1orf123 homolog
C1orf131	445.18	412.47	424.99	363.07	346.94	405.07	388.72	379.71	431.74	436.57	348.25	431.34	338.61	325	338.1	373.46	Q8CIL4	Uncharacterized protein C1orf131 homolog
C1orf174	532.43	659.26	395.13	363.04	427.96	639.29	478.46	515.52	45.2	184.55	114.07	77.07	191.81	266.97	387.89	409.64	Q80WR5	UPF0688 protein C1orf174 homolog
C1orf198	548.17	622.67	438.88	603.1	440.95	531.55	389.91	453.22	620.83	357.74	527.73	534.59	526.62	464.19	261.59	474.25	Q8C3W1	Uncharacterized protein C1orf198 homolog
C1orf43	494.62	643.66	217.02	401.3	410.93	443.34	401.29	328.14	614.18	546.24	527.08	498.8	612.87	624.89	314.5	377.74	Q8R092	Uncharacterized protein C1orf43 homolog
C1qbp	389.83	407.05	522.41	397.44	573.67	544.27	694.15	675.08	316.06	334.04	265.72	188.12	484.59	235.98	487.76	452.48	Q8R5L1	Complement component 1 Q subcomponent-binding protein, mitochondrial
C1ra	694.74	452.49	1484.03	483.87	534.65	308.27	219.26	219.44	65.49	89.46	108.78	36.39	317.29	105.17	592.87	105.51	Q8CG16	Complement C1r-A subcomponent
C1s1	1390.21	648.03	1218.36	449.56	743.77	526.88	363.4	920.69	447.6	393.39	455.44	484.1	559.47	390.06	506.41	587.4	E9Q6C2	Complement component 1, s subcomponent 1
C20orf24	418.92	337	385.99	566.28	555	475.37	713.35	540.4	124.43	126.46	197.07	123.25	363.17	263.8	433.26	408.53	Q9CQT9	Uncharacterized protein C20orf24 homolog
C2cd2	370.96	350.77	586.88	283.76	486.42	404.75	492.61	466.75	474.98	537.6	519.05	433.58	573.8	653.4	591.03	584.35	E9Q3C1	C2 domain-containing protein 2
C2cd2l	333.39	355.56	236.12	316.36	380.04	362.57	448.53	477.68	612.12	514.55	567.03	439.82	582.08	366.85	375.08	441.18	Q80X80	Phospholipid transfer protein C2CD2L
C2cd3	392.91	488.71	340.53	322.03	357.33	323.71	295.1	248.97	405.98	432.57	421.04	414.9	484.27	547.25	501.51	547.7	Q52KB6	C2 domain-containing protein 3
C2cd5	410.78	390.41	413.62	325.58	440.66	423.7	482.44	558.06	388.11	431.19	398.25	401.43	495.42	540.6	488.75	540.26	A0A0N4SW93	C2 domain-containing protein 5
C3 1	1102.7	805.52	975.64	604.25	717.21	553.61	395.86	333.62	623.86	673.8	582.98	630.78	439.29	393.75	445.02	404.65	P01027	Complement C3
C330027	365.3	364.91	297.21	453.1	313.6	337.91	296.16	287.58	240.35	215.96	129.83	191.86	166.56	202.06	187.05	212.96	D3Z7B5	RIKEN cDNA C330027C09 gene
C4b	877.33	983.03	697.63	509.62	714.11	824.81	329.81	300.69	437.82	553.64	471.3	468.5	595.2	506.64	630.53	499.07	P01029	Complement C4-B
C4orf3	393.02	522.28	202.97	398.53	340.46	430.63	360.72	421.5	597.88	537	624.43	571.34	500.47	600.75	323.07	398.67	Q99M08	Uncharacterized protein C4orf3 homolog
C5 1	398.05	376.96	298.96	327.74	331.46	316.12	359.11	346.42	321.26	264.44	320.07	299.4	492.13	413.99	510.17	555.56	P06684	Complement C5
C5orf24	380.46	462.98	205.41	360.19	377.51	434.92	337.09	402.14	386.62	355.31	367.35	363.3	361.01	374.23	390.42	315.08	Q80X32	UPF0461 protein C5orf24 homolog
C7orf25	568.22	671.11	512.01	460.88	468.99	516.43	524.77	563.14	474.41	582.21	411.51	526.01	455.64	661	409.63	425.41	Q91WD4	UPF0415 protein C7orf25 homolog
C7orf50	576.19	605.53	221.14	574.93	519.7	554.9	540.42	426.64	406.6	486.02	465.96	350.98	529.2	345.05	410.71	370.56	Q9CXL3	Uncharacterized protein C7orf50 homolog
C8orf33	229.28	437.73	526.99	351.88	457.97	358	358.25	317.11	493	436.64	419.85	379.23	367.85	354.55	253.88	292.58	Q3U6N9	UPF0488 protein C8orf33 homolog
C8orf76	570.79	714.45	551.1	633.58	543.58	562.17	512.44	498.11	391.74	466.44	297.89	498.78	328.58	392.17	356.59	448.62	Q9D2X8	Uncharacterized protein C8orf76 homolog
C9orf78	606.64	709.57	360.26	434.3	369.82	407.77	295.82	282.05	48.59	41.03	122.06	43.54	147.52	157.49	247.3	53.75	Q3TQI7	Uncharacterized protein C9orf78 homolog
Ca5b	594.27	477.16	691.53	401.58	538.26	539.87	407.13	396.66	175.46	171.44	161.55	155.42	144.93	149.93	84.37	118.11	Q9QZA0	Carbonic anhydrase 5B, mitochondrial
Caap1	927.54	847.91	576.22	656.43	655.96	860.93	697.19	689.43	398.73	426.91	408.37	504.75	306.5	323.43	360.28	375.64	Q8VDY9	Caspase activity and apoptosis inhibitor 1
Cab39	463.08	410.98	786.38	659.95	521.84	411.55	415.83	327.14	373.59	550.4	586.75	598.23	358.95	269.14	514.09	440.06	Q06138	Calcium-binding protein 39
Cab39l	466.35	252.59	502.69	593.84	483.41	316.33	410.08	375.29	406.8	414.66	404.43	367.83	435.66	416.51	336.54	326.12	Q9DB16	Calcium-binding protein 39-like
Cabin1	578.27	542.98	284.6	371.14	512.91	475.72	575.3	492.63	327.49	268.51	310.93	289.48	330.97	312.66	239.95	331.49	G3X8Q1	Calcineurin binding protein 1, isoform CRA_a
Cachd1	669.16	721.95	556.64	531.73	608.19	613.67	551.15	573.34	157.22	154.08	184.8	111.44	197.63	237.52	238.34	206.28	Q6PDJ1	VWFA and cache domain-containing protein 1
Cacna1a	796.52	672.2	244.12	579.56	622.71	773.39	757.26	926.62	495.35	452.81	585.03	458.42	580.24	448.63	466.89	470.13	P97445	Voltage-dependent P/Q-type calcium channel subunit alpha-1A
Cacna2d	535.39	385.96	461.02	372.88	352.22	359.11	315.28	321.89	74.39	98.9	76.4	73.78	34.6	97.3	44.52	89.18	O08532	Voltage-dependent calcium channel subunit alpha-2/delta-1
Cacnb2	787.36	1138.11	577.07	806.41	669.98	1224.14	637.14	927.71	517.96	510.15	433.26	500.64	372.82	416.39	372.73	419.72	Q8CC27	Voltage-dependent L-type calcium channel subunit beta-2
Cacnb3	476.99	452.59	345.84	478.1	432.89	334.37	284	515.12	417.47	379.27	439.08	517.63	459.52	412.88	435.31	480.6	P54285	Voltage-dependent L-type calcium channel subunit beta-3
Cactin	414.5	453.09	490.81	408.99	437.89	413.3	406.67	399.49	365.32	381.16	460.81	383.52	330.11	279.79	469.84	304.76	Q9CS00	Cactin
Cacul1	572.09	350.26	697.19	776.11	497.53	332.52	382.54	318.29	406.27	409.7	409.52	418.03	343.95	311.87	358.21	319.35	Q8R0X2	CDK2-associated and cullin domain-containing protein 1
Cacybp	499.1	460.02	585.7	611.58	439.06	449.56	464.43	469.93	458.32	463.44	454.29	462.17	386.18	377.76	454.93	455.03	Q9CXW3	Calcyclin-binding protein
Cad	419.42	419.84	488.38	521.58	409.95	392.87	431.46	395.7	45.94	418.93	42.35	263.16	39.08	280.5	13.32	180.18	B2RQC6	CAD protein
Cadm1	1038.54	1004.28	1633.86	471.55	480.71	729.41	535.47	1054.53	359.8	478.78	417.35	427.01	321.84	399.55	332.68	320.43	E9PYN1	Cell adhesion molecule 1
Calcoco	563.28	464.92	484.14	711.04	505.53	425.37	431.29	381.63	432.3	414.47	394.53	407.71	405.59	429.13	338.72	354.62	Q8CGU1	Calcium-binding and coiled-coil domain-containing protein 1
Cald1	490.83	595.4	524.39	441.48	446.89	490.36	449.86	510.49	425.72	392.81	390.37	398.36	396.48	420.2	329.85	341.98	E9QA15	Caldesmon 1
Calm1	430.16	375.16	172.09	486.56	403.61	442.82	449.5	490.64	336.54	409.78	377.45	352.52	392.87	431	537.25	452.22	Q3UKW2	Calmodulin
Calr	546.17	385.23	549.53	461.04	498.53	462.31	584.9	585.91	408.42	372.72	457.71	584.42	440.2	396.71	566.31	472.79	P14211	Calreticulin
Calu	463.72	273.45	744.78	404.26	399.72	351.92	449.84	436.07	382.33	361.17	473.8	543.03	427.64	359.59	597.73	433.81	Q6XLQ8	Calumenin
Camk1	288.68	272.87	389.28	417.21	371.36	316.24	387.37	305.67	646.32	627.41	691.6	713.29	595.41	494.84	774.36	767.32	Q91YS8	Calcium/calmodulin-dependent protein kinase type 1
Camk1d	196.11	176.16	253.51	244.99	233.06	195.44	255.41	194.26	440.06	423.19	388.37	386.42	394.14	407.92	463.29	494.42	Q8BW96	Calcium/calmodulin-dependent protein kinase type 1D
Camk2d	457.23	519.49	422.25	452.13	422.15	418.21	454.5	463.95	407.56	450.05	356.28	336.83	357.57	390.88	426.37	415.16	A0A0G2JGS4	Calcium/calmodulin-dependent protein kinase type II subunit delta
Camk2g	551.64	546.68	446.04	464.43	418.08	413.36	479.65	524.37	409.8	435.47	367.73	351.36	380.91	397.98	423.92	416.7	Q923T9-2	Isoform 2 of Calcium/calmodulin-dependent protein kinase type II subunit gamma
Camkk2	375.38	734.2	276.59	487.52	439.99	483.22	471.96	395.87	480.98	586.32	491.83	436.05	576.82	385.64	412.15	398.65	Q8C078-5	Isoform 5 of Calcium/calmodulin-dependent protein kinase kinase 2
Camlg	510.65	442.25	279.41	318.06	433.02	507.59	522.79	531.59	418.72	419.6	399.14	443.91	417.24	437.05	455.74	460.76	P49070	Calcium signal-modulating cyclophilin ligand
Camsap1	362.74	545.91	380.82	525.98	405.44	421.48	514.88	462.39	466.71	490.45	430.07	435.98	402.52	443.19	356.85	368.65	A0A0A0MQE5	Calmodulin-regulated spectrin-associated protein 1
Camsap2	473.87	541.58	364.44	483.73	394.78	402.52	406.83	372.95	424.64	428.52	423.83	428.13	378.16	345.06	410.15	358.66	H7BX08	Calmodulin-regulated spectrin-associated protein 2
Cand1	449.79	411.85	588.69	583.55	455.35	422.49	467.24	432.53	471.9	483.62	449.43	468.88	485.49	451.86	538.35	528.53	Q6ZQ38	Cullin-associated NEDD8-dissociated protein 1
Cand2	397.17	368.82	391.24	434.55	409.24	417.41	415.78	386.94	447.03	367.17	406.78	351.52	395.15	373.45	363.95	455.34	Q6ZQ73	Cullin-associated NEDD8-dissociated protein 2
Cant1	386.05	374.67	565.82	431.51	469.79	397.47	567.65	370.68	283.69	335.21	339.45	267.27	321.31	303.45	455.93	365.96	Q8VCF1-3	Isoform 3 of Soluble calcium-activated nucleotidase 1
Canx	662.68	383.87	715.56	523.62	505.47	481.07	666.67	627.26	438.81	474.79	434.88	419.83	390.85	389.04	379.45	350.99	P35564	Calnexin
Cap1	471.87	476.82	521.87	539.96	420.1	414.09	395.01	407.98	386.7	387.38	325.86	347.84	374.99	407.87	397.16	385.91	P40124	Adenylyl cyclase-associated protein 1
Capg	421.43	628.56	459.75	515.49	419.63	486.96	489.5	519.28	427.35	422.44	481.13	529.51	440.63	391.23	506.55	467.02	Q99LB4	Capping protein (Actin filament), gelsolin-like
Capn1	373	307.89	719.79	514.12	402.62	380.36	366.05	322.15	622.22	575.05	551.49	615.24	501.41	420.5	328.11	440.56	O35350	Calpain-1 catalytic subunit
Capn15	341.98	453.87	327.37	348.51	298.88	400.11	301.88	338.02	540.27	497.91	508.73	559.63	493.15	424.57	538.2	549.63	A0A1D5RLS3	Calpain-15
Capn2	304.04	339.83	679	385.1	336.83	353.05	324.37	330.13	474.21	481.85	398.95	454.82	754.96	874.17	766.48	845.15	O08529	Calpain-2 catalytic subunit
Capn5	211.99	272.02	193.86	182.76	293.52	223.36	273.34	257.53	662.28	506.74	536.64	664.12	592.21	566.76	498.8	587.14	O08688	Calpain-5
Capns1	273.58	449.73	247.41	332.9	272.83	346.69	368.16	371.73	467.2	513.4	467.82	434.71	397.58	376.22	349.26	278.45	O88456	Calpain small subunit 1
Caprin1	625.47	506.98	543.65	501.94	403.86	400.06	361.17	372.34	372.13	326.96	368.22	404.02	409.19	369.82	366.5	365.65	Q60865	Caprin-1
Capza1	416.99	498	848.5	490.78	489.48	491.88	435.02	474.42	337.08	319.72	332	394.36	368.71	360.89	330.59	357.06	Q5RKN9	Capping protein (Actin filament) muscle Z-line, alpha 1
Capza2	397.16	289.16	693.56	485.2	448.75	347.88	426.71	364.32	456.04	405.39	432.28	445.76	459.69	434.61	406.81	469.96	P47754	F-actin-capping protein subunit alpha-2
Capzb	416.26	491.57	339.02	451.23	465.72	475.61	479.22	479.06	468.21	413.75	408.87	419.33	449.02	457.95	383.54	475.74	P47757-4	Isoform 3 of F-actin-capping protein subunit beta
Capzb	415.83	546.63	354.68	433.92	453.48	485.28	468.35	489.64	602.32	409.74	572.75	401.39	460.36	417.42	449	313.99	P47757	F-actin-capping protein subunit beta
Card10	384.92	421.84	646	462.69	622.95	399.38	266.66	339.39	323.04	412.83	280.62	308.39	388.85	603.95	905.87	1030.28	E9PUV9	Caspase recruitment domain-containing protein 10
Carhsp1	324.28	456.33	308.35	385.61	367.06	367.44	558.04	510.7	536.19	497.94	590.34	563.19	491.78	436.19	568.25	498.94	Q9CR86	Calcium-regulated heat stable protein 1
Carm1	375.72	330.29	498.46	483.06	331.16	338.91	332.57	323.92	347.52	322.24	364.86	320.48	396.78	390.43	452.85	414.3	D3YUP1	Histone-arginine methyltransferase CARM1
Carmil1	423.04	430.92	1192.21	510.53	467.7	471.79	445.05	502.13	311.57	386.99	315.87	243.97	275.16	318.44	435.19	281.21	D3Z030	F-actin-uncapping protein LRRC16A
Carnmt1	536.84	504.62	936.4	767.88	444.44	549.94	452.23	874.83	408.71	393.13	404.45	404.7	349.9	313.7	370.02	351.51	Q80UY1	Carnosine N-methyltransferase
Cars	465.22	453.24	694.1	613.86	476.17	461.06	475.16	485.93	324.11	365.91	359	364.27	396.64	426.62	581.81	544.99	Q9ER72	Cysteine--tRNA ligase, cytoplasmic
Cars2	411.39	339.59	329.77	531.8	515.87	423.43	548.57	496.38	421.65	476.94	366.18	392.15	392.96	512.27	330.91	441.75	Q8BYM8	Probable cysteine--tRNA ligase, mitochondrial
Casc3	465.87	589.21	381.51	390.75	455.33	536.63	439.42	493.22	409.6	336.66	455.04	518.03	525.92	519.82	421.32	383.93	Q8K3W3	Protein CASC3
Casc4	489.37	518.44	258.06	446.79	393.85	491.93	405.61	495.74	426.68	432.95	552.67	514.07	547.47	484.27	589.22	572.17	Q6P2L7	Protein CASC4
Cask	377.5	326.62	383.76	397.57	414.34	394.55	408.92	436.1	431.77	423.8	506.89	472.44	570.18	518.72	593.31	532.25	O70589	Peripheral plasma membrane protein CASK
Caskin2	375.73	530.94	139.56	323.5	322.5	434.92	322.35	483.92	537.78	410.1	497.61	527.86	757.88	372.07	574.12	446.55	Q8VHK1	Caskin-2
Casp12	380.89	629.22	458.64	345.29	399.76	367.61	392.93	354.49	480.17	494.77	423.11	472.51	446.52	506.41	447.81	464.42	O08736	Caspase-12
Casp3	383.05	544.04	358.89	415.19	387.6	383.5	412.13	418.41	490.94	474.57	484.89	507.45	481.74	420.04	470.42	462.04	P70677	Caspase-3
Casp6	394.18	384.89	552.53	533.83	433.12	454.47	466.41	463.19	1015.96	901.99	758.58	774.75	909.78	934.26	848.74	762.93	O08738	Caspase-6
Casp7	50.77	59.33	29.87	54.1	37.6	35.32	23.93	48.05	436.57	453.97	420.67	391.12	464.35	391.16	510.84	442.14	P97864	Caspase-7
Casp8	449.57	436.2	449.03	465.78	483.35	439.79	514.61	533.62	421.43	438.67	396.19	377.8	457.09	438.69	376.49	412.81	A0A087WQT6	Caspase-8
Casp8ap	525.92	514.73	527.19	375.57	477.53	518.7	454.96	500.2	322.73	306.85	329.07	400.07	339.69	459.48	395.36	580.11	Q9WUF3	CASP8-associated protein 2
Casp9	406.39	537.19	369.81	699.84	492.6	691.09	591.26	566.46	422.02	544.76	328.41	397.16	334.55	360.7	285.91	304.09	Q8C3Q9	Caspase-9
Cast	545.48	730.1	368.02	530.38	391.6	486.81	413.12	468.12	295.72	345.93	354.42	385.58	307.44	313.87	443.93	322.48	P51125	Calpastatin
Cat	529.46	297.65	800.15	539.84	531.48	411.16	533.66	416.51	334.32	329.73	307.76	324.68	340	424.8	336.46	399.17	P24270	Catalase
Cav1	801.31	510.15	414.65	416.29	475.44	550.3	630.86	556.11	374.1	409.05	347.01	365.64	386.84	468.1	473.86	486.91	P49817	Caveolin-1
Cav2	456.52	464.71	428.14	403.82	471.93	435.06	483.9	469.09	574.37	512.04	553.89	521.51	571.51	572.06	334.21	432.02	Q9WVC3	Caveolin-2
Cbfa2t2	375.42	481.72	363.06	324.22	358.84	393.34	285.03	281.29	376.13	453.71	389.35	403.01	262.89	253.22	709.79	243.42	O70374	Protein CBFA2T2
Cbfb	471.76	294.62	894.28	783.1	344.09	286.26	430.15	360.75	625.99	581.45	544.32	619.81	579.47	603.13	458.43	639.8	Q08024	Core-binding factor subunit beta
Cbl	238.36	410.4	202.71	238.66	264.61	303.73	249.73	312.74	602.65	429.45	470.33	419.07	646.86	389.83	362.67	628.33	P22682	E3 ubiquitin-protein ligase CBL
Cblb	450.46	548.97	376.79	224.3	444.89	394.88	420.44	453.99	381.07	431.89	434.73	420.32	455.49	487.19	506.01	479.33	Q3TTA7	E3 ubiquitin-protein ligase CBL-B
Cbll1	518.65	360.05	385.95	416.84	460.89	430.85	481.47	452.33	802.51	773.28	705.98	832.73	748.41	760.64	753.87	843.93	Q9JIY2	E3 ubiquitin-protein ligase Hakai
Cbr1	49.86	66.21	88.22	72.97	86.02	59.19	101.52	72.36	684.63	607.1	661.11	617.99	887.06	891.88	772.21	966.51	P48758	Carbonyl reductase [NADPH] 1
Cbr2	91.02	93.02	86.13	74.11	106.5	57.25	128.51	115.2	268.89	203.15	246.88	241.88	313.22	189.28	321.03	246.93	P08074	Carbonyl reductase [NADPH] 2
Cbr4	805.79	439.18	730	507.17	818.57	540.74	725.33	524.12	335.35	358.49	278.73	304.31	294.12	308.56	410.31	450.21	Q91VT4	Carbonyl reductase family member 4
Cbwd1	449.81	533.2	462.23	571.79	494.59	546.61	522.2	600.6	469.16	449.47	432.18	410.21	526.8	504.77	494.59	417.8	Q8VEH6	COBW domain-containing protein 1
Cbx1	348.6	469.84	332.78	371.83	389.42	426.71	506.8	518.65	378.68	332.48	343.82	357.01	378.48	445.86	355.79	433.24	P83917	Chromobox protein homolog 1
Cbx2	508.01	577.54	294.82	367.51	498.29	625.95	494.53	544.21	462.29	535.03	472.11	480.06	512.83	479.53	734.65	389.65	P30658	Chromobox protein homolog 2
Cbx3	333.55	384.44	314.64	534.9	310.98	335.38	366.99	375.17	277.19	291.17	349.83	303.11	442.17	540.2	585.49	584.65	P23198	Chromobox protein homolog 3
Cbx4	293.85	278.32	277.96	312.69	578.59	607.7	705.04	834.31	428.05	416.34	467.57	535.21	467.64	450.11	523.39	373.86	O55187	E3 SUMO-protein ligase CBX4
Cbx5	357.97	373.2	464.12	518.72	403.11	423.47	420.85	411.28	501.55	464.38	452.99	413.54	438.37	380.83	200.23	217.81	Q61686	Chromobox protein homolog 5
Cbx6	722.06	789.98	539.65	551.41	421.78	490.98	210.97	207.38	662.14	742.61	609.13	736.02	844.97	994.39	881.59	964.4	Q9DBY5	Chromobox protein homolog 6
Cbx7	46.84	50.42	84.78	106.45	57.25	103.33	83.37	149.11	300.85	328.15	289.28	256.93	387.77	432.56	404.75	407.81	F8WHN2	Chromobox protein homolog 7
Cbx8	397.98	411.25	547.27	310.65	611.75	546.84	733.38	792	555.71	627.34	489.89	503.8	514.29	508.3	464.13	455.58	Q9QXV1	Chromobox protein homolog 8
Cc2d1a	390.77	436.79	328.71	378.23	287.54	358.41	296.86	329.26	373.16	345.69	351.3	338.06	375.91	371.29	307.6	329.89	Q8K1A6	Coiled-coil and C2 domain-containing protein 1A
Cc2d1b	497.28	578.78	464.3	541	489.97	509.16	509.82	537.06	392.51	421.86	420.14	435.5	429.04	432.67	462.49	456.39	Q8BRN9	Coiled-coil and C2 domain-containing protein 1B
Ccar1	469.08	386.01	373.39	382.34	431.68	444.42	493.31	523.6	404.69	465.96	403.97	419.71	468.43	523.88	484.76	465.44	Q8CH18	Cell division cycle and apoptosis regulator protein 1
Ccar2	432.79	422.56	467.67	364.11	419.82	420.11	428.47	461.04	413.82	271.83	473.2	295.24	461.18	195.31	237.26	86.8	Q8VDP4	Cell cycle and apoptosis regulator protein 2
Ccbe1	1010.71	727.07	818.28	619.5	536.93	642.58	414.84	413.95	776.07	820.84	838.98	759.68	647.86	797.9	603.09	526.35	Q3MI99	Collagen and calcium-binding EGF domain-containing protein 1
Ccdc102	137.31	191.11	108.69	196.31	111.9	150.49	110.82	140.6	516.78	567.43	528.26	388.36	413.13	425.98	470.76	357.1	Q3TMW1	Coiled-coil domain-containing protein 102A
Ccdc117	457.06	443.06	415.62	570.94	456.54	477.57	390.82	393.85	570.41	554.83	506.4	632.53	392.65	423.78	508.88	325.05	Q6PB51	Coiled-coil domain-containing protein 117
Ccdc12	243.07	346.04	517.62	486.04	537.56	381.25	317.45	357.76	431.78	562.42	357.86	573.77	417.81	367.12	407.1	410.92	Q8R344	Coiled-coil domain-containing protein 12
Ccdc120	407.06	440.78	485.06	444	395.19	328.54	298.87	317.03	540.81	473.33	458.09	484.25	401.09	409.88	328.39	314.11	A2AEV7	Coiled-coil domain containing 120
Ccdc124	409.44	543.22	277.11	500.34	399.39	537.09	443.96	569.77	364.28	410.45	425.69	400.15	412.75	456.39	527.36	570.59	Q9D8X2	Coiled-coil domain-containing protein 124
Ccdc127	397.49	360.05	190.35	471.68	547.44	497.56	577.84	538.19	602.8	500.26	540.73	551.36	486.92	464.49	384.17	522.78	Q3TC33	Coiled-coil domain-containing protein 127
Ccdc130	415.56	429.32	366.67	410.4	417.47	360.71	372.72	286.42	445.69	407.03	517.1	500.41	544.31	473.05	577.75	569.86	Q9D516	Coiled-coil domain-containing protein 130
Ccdc134	338.19	330.46	241.25	349.76	431.98	446.08	521.23	539.09	479.88	430.42	494.68	470.18	329.41	344.54	370.18	427.78	Q8C7V8	Coiled-coil domain-containing protein 134
Ccdc137	476.45	573.2	495.52	542.32	503.63	517.71	424.87	479.22	455.56	472.15	558.96	591.14	426.13	469.43	242.35	363.06	Q8R0K4	Coiled-coil domain-containing protein 137
Ccdc14	379.44	378.2	280.88	382.49	405.83	433.62	266.09	279.24	475.11	319.73	452.67	327.33	367.68	296.72	357.31	319.53	Q8K2J4	Coiled-coil domain-containing protein 14
Ccdc141	534.24	554.98	357.26	467.31	437.7	559.46	484.67	630.01	590.99	583.83	522.34	510.85	422.41	467.34	386.05	443.85	E9Q8Q6	Coiled-coil domain-containing 141
Ccdc174	360.43	427.1	250.44	338.76	348.21	441.43	375.42	427.61	537	512.68	418.5	388.74	424.34	548.29	299.63	374.98	A0A0R4J0L8	Coiled-coil domain-containing protein 174
Ccdc186	397.93	658.4	505.36	423.46	377.18	452.29	317.05	378.71	502.02	456.08	438.09	439.04	420.29	441.8	358.48	389.62	Q8C9S4	Coiled-coil domain-containing protein 186
Ccdc22	440.65	543.45	335.86	480.97	442.69	464.75	432.28	457.51	505.78	448.03	376.1	401.12	477.27	445.75	341.89	399.32	Q9JIG7	Coiled-coil domain-containing protein 22
Ccdc25	458.87	604.99	369.93	386.68	411.73	524.3	384.76	483.36	243.91	284.92	269.93	291.08	279.95	341.06	372.33	349.44	Q78PG9	Coiled-coil domain-containing protein 25
Ccdc47	558.83	466.18	726.12	558.85	561.76	520.33	639.18	605.27	674.7	599.45	511.7	537.83	343.8	493.61	230.09	263.17	Q9D024	Coiled-coil domain-containing protein 47
Ccdc50	436.06	712.31	309.57	429.93	386.63	541.78	282.27	444.7	359.06	317.65	442.33	472.97	459.21	393.98	600.77	681.74	Q810U5	Coiled-coil domain-containing protein 50
Ccdc51	336.95	243.43	251.81	362.24	597.22	558.84	573.08	574.04	392.73	340.33	454.59	397.7	457.43	433.06	528.66	489.32	Q3URS9	Coiled-coil domain-containing protein 51
Ccdc58	413.3	397.28	199.27	462.17	533.09	495.99	624.26	601.49	443.06	446.43	381.13	429.29	427.12	402.17	450.74	469.02	Q8R3Q6	Coiled-coil domain-containing protein 58
Ccdc6	441.73	596.4	332.81	499.18	416.24	479.53	398.56	480.62	403.06	438.68	616.97	477.85	128.37	94.71	1150.82	203.09	D3YZP9	Coiled-coil domain-containing protein 6
Ccdc61	462.89	91.03	32.14	867.16	506.08	166.15	655.38	240.24	484	416.71	453.71	434.41	393.51	415.26	368.3	326.38	Q3UJV1	Coiled-coil domain-containing protein 61
Ccdc66	589.82	485.09	425.49	442.07	487.97	475.42	377.31	436.88	472.61	501.54	469.13	333.16	535.27	406.3	386.84	302.23	Q6NS45	Coiled-coil domain-containing protein 66
Ccdc71	597.41	556.15	412.15	308.32	457.66	456.92	508.9	413.18	282.25	263.72	387.33	327.7	300.74	271.72	354.27	288.19	Q8VEG0	Coiled-coil domain-containing protein 71
Ccdc71l	530.24	330.36	738.08	520.73	557.43	581.91	392.1	452.11	566.17	537.68	456.62	407.76	402.28	439.42	220.86	377.8	E9Q4T4	Coiled-coil domain-containing 71-like
Ccdc85b	363.34	510.22	316.29	325.37	386.36	401.98	358.63	274.33	362.42	442.42	409.1	426.27	442.48	375.19	342.76	400.4	Q6PDY0	Coiled-coil domain-containing protein 85B
Ccdc85c	447.84	445.18	313.98	310.59	490.81	419.03	400.9	370.04	402.91	353.93	452.93	443.38	349.51	390.69	250.33	282.55	E9Q6B2	Coiled-coil domain-containing protein 85C
Ccdc86	486.3	544.53	390.12	493.76	503.9	556.91	512.28	516.05	459.03	486.89	420.37	439.64	442.15	465.24	385.92	444.09	Q9JJ89	Coiled-coil domain-containing protein 86
Ccdc88a	456.55	508.66	456.13	448.41	407.51	446.64	384.08	417.58	394.29	356.34	395.92	464.82	383.92	364.28	497.3	477.83	Q5SNZ0	Girdin
Ccdc9	319.3	458.52	482.3	651.59	517.92	459.93	657.09	406.73	373.57	373.34	428.9	360.29	487.22	493.75	597.04	676.25	D3YW42	Coiled-coil domain-containing protein 9
Ccdc90b	356.33	392.39	302.48	326.34	459.26	493.85	515.9	587.54	760.71	972.69	654.77	925	572.41	790.45	534.46	538.82	Q8C3X2	Coiled-coil domain-containing protein 90B, mitochondrial
Ccdc91	27.64	214.82	63.05	226.94	65.57	231.07	55.49	238.3	384.63	572.21	419.21	328.46	447.61	748.11	424.28	604.44	Q9D8L5	Coiled-coil domain-containing protein 91
Ccdc92	353.54	379.72	325.78	357.64	459.59	354.91	371.06	422.94	435.37	405.33	383.17	413.76	406.83	393.8	352.51	401.5	Q8VDN4	Coiled-coil domain-containing protein 92
Ccdc93	434.67	522.68	458.56	455.77	451	504.84	443.98	481.05	478.99	452.47	423.68	499.21	415.04	412.59	356.01	344.85	Q7TQK5	Coiled-coil domain-containing protein 93
Ccdc94	410.01	593.98	510.56	368.2	359.53	437.71	334.07	441.35	474.44	546.26	512.33	436.46	443.59	376.18	361.84	537.46	Q9D6J3	Coiled-coil domain-containing protein 94
Ccdc97	611.33	549.88	782.58	440.19	575.08	468.97	383.53	514.43	527.51	436.02	475.95	446.9	470.23	734.47	389.62	671.93	Q9DBT3	Coiled-coil domain-containing protein 97
Cchcr1	261.84	475.67	181.7	360.59	305.9	389.68	275.35	322.48	152.41	216.58	201.11	236.06	304.57	244.69	389.65	415.29	G3UWS7	Coiled-coil alpha-helical rod protein 1
Ccl2	1121.48	670.65	968.02	484.82	457.49	380.2	201.54	145.38	472.96	300.39	605.57	440.98	464.7	302.49	480.43	379.2	P10148	C-C motif chemokine 2
Ccm2	348.07	274.19	1086.82	409.15	483.75	344.08	505.46	463.89	594.53	656.86	454.51	519.33	289.22	374.64	303.55	375.88	Q8K2Y9	Cerebral cavernous malformations protein 2 homolog
Ccna2	454.87	457.04	337.63	513.61	350.5	357.54	299.22	262.42	753.81	645.48	782.92	658.2	423.93	434.45	437.97	334.12	P51943	Cyclin-A2
Ccnb1	309.18	297.94	215.58	471.49	310.47	287.98	256.14	257.59	1002.15	899.62	745.81	697.53	501.8	494.73	255.13	271.63	P24860	G2/mitotic-specific cyclin-B1
Ccnb2	278.81	388.03	251.56	236.78	205.28	197.64	158.35	140.46	434.25	378.33	490	435.8	565.9	470.29	389.85	415.93	P30276	G2/mitotic-specific cyclin-B2
Ccnk	430.2	469.11	409.35	300.03	483.63	526.23	545.23	515.45	321.54	373.86	372.06	392.17	389.28	441.7	478.27	535.11	Q3U3M5	Cyclin-K
Ccnl1	479.72	396.63	513.77	421.92	484.27	460.77	546.62	545.05	471.28	422.27	703.02	482.06	700.12	488.06	545.15	565.56	Q52KE7	Cyclin-L1
Ccnl2	357.7	349.25	346.14	282.87	362.26	469	379.84	549.5	258.42	297.11	334.9	343.64	352.72	392.73	507.97	460.54	Q9JJA7	Cyclin-L2
Ccnt1	403.02	358.73	418.43	465.86	592.91	530.99	657.57	602.87	369.32	323.26	413.48	368.33	497.82	317.97	483.98	497.98	Q9QWV9	Cyclin-T1
Ccnt2	478.79	284.66	771.03	362.06	682.94	505.09	675.15	451.03	399.07	467.72	412.5	469.75	422.54	600.81	523.95	627.89	Q7TQK0	Cyclin-T2
Ccny	344.18	391.47	349.91	364.66	411.36	391.76	492.91	391.75	383.89	391.12	418.02	376.68	406.91	410.84	516.46	533.13	Q8BGU5	Cyclin-Y
Ccnyl1	349.6	402.73	491.33	410.55	468.01	472.18	547.63	462.97	585.73	563.7	552.74	507.68	512.94	534.85	340.09	437.3	D3YUJ3	Cyclin Y-like 1
Ccp110	413.83	491.71	301.58	357.05	338.28	386.5	267.9	375.59	410.44	422.49	392	399.98	409.53	434.86	424.45	446.71	Q7TSH4	Centriolar coiled-coil protein of 110 kDa
Ccs	409.84	520.4	400.5	375.65	399.22	419.97	341.3	453.74	436.98	172.29	415.6	201.76	515.41	354.26	633.77	928.91	Q9WU84	Copper chaperone for superoxide dismutase
Ccser2	300.22	316.7	311.93	317.65	502.98	380.39	1060.8	673.15	453.22	456.28	437.73	423.65	377.34	370.45	343.63	323.02	Q3UHI0-2	Isoform 2 of Serine-rich coiled-coil domain-containing protein 2
Cct2	558.14	482.16	604.13	545.3	436	434	385.84	374.34	401.89	409.95	464.57	410.34	391.49	320.33	491.82	315.08	P80314	T-complex protein 1 subunit beta
Cct3	534.58	387.42	996.43	522.67	444.17	422.04	377.24	383	426.66	496.53	418.51	429.44	354.59	318.03	357.28	306.23	P80318	T-complex protein 1 subunit gamma
Cct4	583.37	446.42	711.22	581.89	429.01	427.09	388.54	368.76	416.01	415.34	453.81	427.73	357.67	365.96	380.22	324.99	P80315	T-complex protein 1 subunit delta
Cct5	504.39	408.39	760.72	555.82	433.79	405.42	374.09	360.45	441.19	441.97	460.17	458.72	388.16	346.15	366.57	327.84	P80316	T-complex protein 1 subunit epsilon
Cct6a	537.12	432.64	635.9	536.18	452.07	413.49	394.45	352.29	476.54	446.17	450.76	465.22	408.59	394.21	327.53	332.25	P80317	T-complex protein 1 subunit zeta
Cct7	469.66	522.24	590.34	485.65	416.11	438.66	368.44	385.47	439.65	480.05	420.21	437.47	377.75	412.66	341.48	328.48	P80313	T-complex protein 1 subunit eta
Cct8	501.56	529.53	557.36	516.33	421.89	438.56	362.63	389.46	440.68	440.67	396.49	442.25	400.06	454.42	431.09	372.51	P42932	T-complex protein 1 subunit theta
Ccz1	453.08	552.21	417.34	537.46	469.03	422.99	403.92	392.68	494.79	490.19	539.44	513.57	549.68	533.02	500.03	479.83	Q8C1Y8	Vacuolar fusion protein CCZ1 homolog
Cd109	389.91	318.61	441.92	384.43	373.56	350.43	356.23	353.64	367.64	417.73	229.96	270.27	311.74	411.29	281.76	300.18	Q8R422	CD109 antigen
Cd151	607.14	986.76	531.74	447.03	467.29	633.51	519.55	637.51	399.67	248.47	373.93	137.08	342.38	249.64	269.07	110.85	O35566	CD151 antigen
Cd248	811.2	842.33	569.29	495.35	1001.01	822.85	813.57	544.33	582.35	523.73	522.01	561.04	487.62	511.55	474.4	455.11	Q91V98	Endosialin
Cd2ap	387.6	374.03	375.92	402.02	363.91	319.35	334.55	304.97	361.12	349.06	364.68	368.48	417.4	413.48	316.2	357.44	Q9JLQ0	CD2-associated protein
Cd2bp2	477.43	486.35	436.25	393.41	514	633.07	591.46	602.59	34.64	39.46	33.65	40.85	28.12	43.56	17	50.28	Q9CWK3	CD2 antigen cytoplasmic tail-binding protein 2
Cd34	1801.34	520.12	2729.89	333.78	376.24	433.1	378.8	559.84	419.04	442.58	453.69	426.51	431.73	428.15	310.6	342.93	Q64314	Hematopoietic progenitor cell antigen CD34
Cd3eap	510.13	509.84	394.47	336.54	437.2	550.11	514.03	657.09	474.97	443.33	581.95	455.65	426.51	360.82	446.27	439.87	Q76KJ5	DNA-directed RNA polymerase I subunit RPA34
Cd44	514.41	244.62	1518.4	294.54	249.82	211.49	225.48	206.8	389.2	395.69	447.55	426.75	541.86	478.53	622.57	694.78	A2APM2	CD44 antigen
Cd47	458.66	375.62	599.69	289.74	353.13	383.14	376.48	403.68	106.05	218.56	199.09	24.61	138.01	153.78	158.09	247.55	Q61735	Leukocyte surface antigen CD47
Cd63	622.04	142.71	3743.02	184.97	309.05	157.87	234.33	178.49	683.44	552.18	617.72	655.76	832.29	691.63	578.11	565.84	P41731	CD63 antigen
Cd81	228.37	228.86	387.9	218.3	253.54	265.75	214.7	253.57	289.44	409.05	418.73	306.8	365.39	254.83	218.39	304.33	P35762	CD81 antigen
Cd82	903.1	484.15	1563.86	244.73	424.03	250.15	389.31	182.44	475.74	459.74	527.85	573.78	497.92	403.84	570.42	519.62	P40237	CD82 antigen
Cd9	377.58	203.05	988.86	347.99	336.43	287.01	359.67	262.41	411.46	550.21	407.82	498.66	380.25	578.38	471.72	599.02	P40240	CD9 antigen
Cda	316.24	367.87	284.16	432.46	315.55	398.49	328.13	387.03	508.21	489.94	397.81	435.87	436.58	471.09	306.05	379.13	P56389	Cytidine deaminase
Cdan1	492	688.79	369.3	497.51	422.01	515.87	379.92	420.97	433.79	399.26	410.28	435.45	369.94	301.31	339.75	324.79	Q8CC12	Codanin-1
Cdc123	470.2	595.68	679.97	523.34	445.57	464.64	394.67	497.5	405.14	425.79	418.09	454.55	473.69	349.41	451.85	391.25	Q8CII2	Cell division cycle protein 123 homolog
Cdc16	509.68	406.8	534.53	390.16	472.84	453.92	489.59	482.86	628.64	645.74	553.35	601.99	345.48	347.58	217.99	263.68	Q8R349	Cell division cycle protein 16 homolog
Cdc20	498.67	549.62	458.53	550.2	375.53	370.96	302.47	170.68	467.42	439.83	459.73	464.27	454.17	442.88	423.13	415.16	Q9JJ66	Cell division cycle protein 20 homolog
Cdc23	504.9	420.95	463.12	457.93	446.4	404.85	390.57	333.84	673.26	410.44	696.98	243.1	497.31	767.15	369.08	1093.18	A0A0R4J1W7	CDC23 (Cell division cycle 23, yeast, homolog), isoform CRA_c
Cdc25c	180.41	605.8	712.5	400.65	275.1	415.08	262.43	401.22	551.4	446.62	474.25	544.47	560.64	366.98	404.81	473.65	P48967	M-phase inducer phosphatase 3
Cdc26	346.41	584.19	333.01	370.74	461.66	528.4	451.26	526.15	390.4	396.85	372.45	345.06	404.93	428.01	357.22	376.38	Q99JP4	Anaphase-promoting complex subunit CDC26
Cdc27	506.72	513.12	486.58	426.42	416.83	447.82	494.83	464.84	437.28	392.72	330.01	372.37	253.17	286.2	450.76	406.14	A2A6Q5-3	Isoform 3 of Cell division cycle protein 27 homolog
Cdc34	370.38	555.54	1035.49	601.17	527.66	439.69	489.35	487.54	512.6	511.46	518.52	529.68	467.2	440.21	423.47	436.48	Q8CFI2	Ubiquitin-conjugating enzyme E2 R1
Cdc37	388.86	438.63	436.89	420.06	358.39	377.43	353.04	406.18	481.96	430.82	410.62	395.36	347.27	361.57	283.01	298.96	Q61081	Hsp90 co-chaperone Cdc37
Cdc37l1	501.28	667.22	410.91	579.63	470.85	558.81	453.9	539.23	451.33	492.87	478.97	415.96	450.2	346.51	441.36	339.03	Q9CZP7	Hsp90 co-chaperone Cdc37-like 1
Cdc40	511.05	352.69	806.71	458.2	416.83	393.03	408.79	373.95	496.32	511.55	442.11	417.55	531.75	533.4	608.86	388.97	Q9DC48	Pre-mRNA-processing factor 17
Cdc42	399.34	474.37	506.5	373.26	365.21	421.73	403.19	482.01	482.63	480.34	493.29	498.99	561.24	544.55	559.31	562.34	P60766	Cell division control protein 42 homolog
Cdc42bp	422.7	430.56	578.47	396.1	403.47	391.27	369.7	374.6	485.75	459.12	448.25	466.39	495.53	500.87	491.79	464.61	A0A1D5RLQ9	Serine/threonine-protein kinase MRCK alpha
Cdc42ep	286.09	388.17	236.5	268.93	338.71	437.85	384.84	500.85	661.53	565.96	472.3	612.84	692.81	990.64	316.51	477	Q91W92	Cdc42 effector protein 1
Cdc42se	278.64	498.2	129.16	170.07	228.85	309.41	213.37	275.49	487.17	490.83	520.86	485.45	393.55	345.14	288.59	309.48	Q8BGH7	CDC42 small effector protein 2
Cdc45	409.06	363.43	588.76	475.15	336.26	336.84	216.84	295.42	397.47	398.47	414.94	376.69	395.29	462.59	450.52	381.36	Q9Z1X9	Cell division control protein 45 homolog
Cdc5l	414.62	463.33	528.42	451.84	431	435.42	475.02	539.23	728.89	582.36	718.08	642.16	328.26	308.15	187.08	174.9	Q6A068	Cell division cycle 5-like protein
Cdc6	589.66	771.26	673.05	577.79	231.26	271.96	125.33	148.85	442.6	431.12	496.82	462.9	461.07	401.46	406.01	373.94	A0A0R4J145	Cell division control protein 6 homolog
Cdc73	444.18	331.69	506.78	454.55	440.13	420.79	427.5	423.9	437.11	744.06	456.92	541.37	347.76	546.4	482.88	533.37	Q8JZM7	Parafibromin
Cdca2	365.78	398.34	267.02	303.41	443.74	494.53	486.75	485.03	657.02	635.61	510.28	612.65	471.95	565.86	389.98	328.9	Q14B71	Cell division cycle-associated protein 2
Cdca3	366.36	755.25	148.09	457.66	272.24	362.8	213.28	320.32	392.31	528.79	431.28	529.26	404.82	456.6	505.81	516.06	Q99M54	Cell division cycle-associated protein 3
Cdca5	417.03	316.27	327	408.84	355.78	424.69	305.45	501.27	540.9	520.15	493.88	579.54	425.34	397.33	318	261.79	Q9CPY3	Sororin
Cdca7	484.48	684.51	428.51	568.16	458.25	430.77	244.27	230.6	517.72	408.14	493.4	418.43	511.68	378.34	296.1	350.08	Q9D0M2	Cell division cycle-associated protein 7
Cdca7l	432.37	572.78	563.74	392.8	407.14	487.39	306.65	399.42	544.24	480.91	532.08	503.14	445.21	329.9	425.65	347.03	Q922M5	Cell division cycle-associated 7-like protein
Cdca8	422.82	510.66	513.31	441.99	397.37	464.8	342.07	399.44	172.36	164.41	157.76	149.53	128	160.98	140.94	149.42	Q8BHX3-2	Isoform 2 of Borealin
Cdh11	881.54	1008.3	655.98	711.19	654.94	662.74	590	650.21	590.23	542.99	546.34	557.42	664.66	681.36	447.5	638.76	P55288	Cadherin-11
Cdh13	276.84	328.5	194.6	247.98	321.01	332.15	380.65	324	445.45	423.02	440.97	465.83	310.64	304.23	270.16	291.72	Q9WTR5	Cadherin-13
Cdh2	574.97	644.96	715.12	472.3	435.05	369.52	365.52	329.13	389.49	385.04	377.97	474.93	486.52	514.11	566.82	591.08	P15116	Cadherin-2
Cdipt	439.55	435.33	309.67	366.42	439.5	453.3	506.67	532.65	502.01	507.07	486.84	542.9	420.24	368.13	393.08	396.62	Q8VDP6	CDP-diacylglycerol--inositol 3-phosphatidyltransferase
Cdk1	415.69	419.3	492.83	480.86	374.93	414.53	355.07	415.18	333.63	505.24	357.97	403.1	438.48	497.43	603.37	265.83	P11440	Cyclin-dependent kinase 1
Cdk10	404.88	460.13	577.04	391.93	517.7	444.42	420.29	495.18	372.83	405.48	402.87	389.43	366.06	356.06	435.59	388.85	Q3UMM4	Cyclin-dependent kinase 10
Cdk11b	505.32	406.24	672.6	493.61	448.55	431.61	437.52	411.03	404.2	374.96	456.09	466.37	478.87	464.01	468.58	430.11	P24788	Cyclin-dependent kinase 11B
Cdk12	363.78	352.12	351.52	384.37	414.87	446.37	502.02	509.78	426.31	411.74	450.57	480.3	500.14	595.74	476.48	552.87	Q14AX6	Cyclin-dependent kinase 12
Cdk13	372.82	416.24	298.93	377.23	407.54	434.36	446.15	465.74	355.74	434.21	355.05	375.95	322.29	387.08	276	347.35	Q69ZA1	Cyclin-dependent kinase 13
Cdk14	599.03	656.14	434.51	572.04	392.2	522.77	413.07	493.46	472.24	467.38	551.87	505.62	487.29	419.6	442.11	463.51	O35495	Cyclin-dependent kinase 14
Cdk16	375.21	360.74	333.07	452.55	403.84	409.71	388.83	394.22	429.37	400.79	485.09	473.64	412.3	377.8	436.66	429.01	Q04735	Cyclin-dependent kinase 16
Cdk17	410.55	414.4	415.21	497.04	402.94	429.13	428.87	415.97	386.73	388.98	483.29	567.47	397.89	370.86	469.72	535.63	Q8K0D0	Cyclin-dependent kinase 17
Cdk18	334.41	337.22	286.26	472.93	398.5	391.25	459.63	405.41	482.7	377.45	422.84	438.24	552.83	510.37	442.88	560.62	Q04899	Cyclin-dependent kinase 18
Cdk19	418.84	473.24	451.43	296.07	418.27	434.63	470.52	428.22	486.88	490.96	474.45	526.42	432.68	427.21	471.55	437.16	Q8BWD8	Cyclin-dependent kinase 19
Cdk2	373.72	388.41	395.2	427	345.02	372.04	360.29	457.39	286.93	273.21	259.83	274.83	215.37	236.52	239.89	276.02	P97377	Cyclin-dependent kinase 2
Cdk20	564.57	502.22	847.03	678.94	613.63	579.49	564.57	530.97	587.63	644.47	551.17	573.59	338.96	337.47	183.3	176.19	Q9JHU3	Cyclin-dependent kinase 20
Cdk4	655.01	650.65	542.46	498.23	289.27	305.21	152.04	181.13	412.33	413.72	396.7	406.49	436.26	398.29	385.55	450.64	P30285	Cyclin-dependent kinase 4
Cdk5rap	559.24	456.26	650.76	452.27	607.78	580.92	558.6	508.3	327.59	299.32	348.54	336.13	393.31	331.42	378.19	336.07	Q8BTW8	CDK5 regulatory subunit-associated protein 1
Cdk6	472.39	689.36	433.73	377.24	362.14	371.57	374.06	398.73	533.3	482.17	453.46	516.16	403.43	329.88	380.22	401.15	Q64261	Cyclin-dependent kinase 6
Cdk7	375.36	501.69	432.76	456.92	425.55	413.77	394.69	398.17	521.17	348.72	454.07	458.97	576.87	347.31	381.45	429.3	Q03147	Cyclin-dependent kinase 7
Cdk8	403.8	483.19	732.23	299.33	421.35	430.31	472.84	391.96	246.49	297.15	432.59	369.11	342.93	304.89	603.18	401.94	Q8R3L8	Cyclin-dependent kinase 8
Cdk9	442.89	174.21	823.21	553.39	524.3	370.86	576.6	393.3	421.41	397.1	446.64	420.52	521.2	547.61	517.5	606.02	Q99J95	Cyclin-dependent kinase 9
Cdkal1	337.62	348.01	330.84	350.78	419.73	443.89	386.97	477.72	537.53	510.31	491.41	437.12	440.83	494	594.86	626.98	Q91WE6	Threonylcarbamoyladenosine tRNA methylthiotransferase
Cdkl2	355.17	272.66	440.38	328.81	339.75	274.89	387.02	280.58	450.44	462.47	426.59	439.29	414.18	514.87	508.13	505.37	Q9QUK0	Cyclin-dependent kinase-like 2
Cdkl5	417.67	416.86	305.86	362.76	336.6	402.71	403.78	410.88	854.2	1069.26	832.61	899.71	505.8	638.76	426.85	406.14	A0A0G2JGW6	Cyclin-dependent kinase-like 5
Cdkn2a	64.45	120.13	40.58	123.76	115.86	108.65	184.25	191.57	470.18	492.34	450.77	463.36	558.32	549.44	477.15	532.2	P51480	Cyclin-dependent kinase inhibitor 2A
Cdkn2ai	379.01	408.25	454.8	326.81	346.36	401.68	357.08	388.5	559.35	584.04	442.32	626.99	568.71	533.7	442.73	401.95	Q8BI72	CDKN2A-interacting protein
Cdon	343.31	466.18	388.92	341.12	424.39	368.35	274.12	242.66	828.18	690.08	610.63	676.97	584.76	556.59	493.2	509.66	Q32MD9	Cell adhesion molecule-related/down-regulated by oncogenes
Cdr2	197.26	349.13	39.31	268.78	209.16	284.94	235.95	241.62	331.83	397.1	240	419.86	240.93	447.54	430.99	476.07	P97817	Cerebellar degeneration-related protein 2
Cdr2l	315.94	538.17	242.79	676.76	370.55	409.86	418.06	334.45	244.75	305.06	347.24	324.07	375.97	341.29	604.62	568.27	A2A6T1	Cerebellar degeneration-related protein 2-like
Cds2	403.2	248.71	863.06	354.78	520.24	385.27	591.12	476.8	435.77	445.2	530.14	483.05	625.62	606.66	401.5	329.22	Q99L43	Phosphatidate cytidylyltransferase 2
Cdt1	459.6	370.35	331.89	488.88	319.22	309.58	196.89	196.29	501.02	609.87	401.82	450.38	370.92	508.86	352.88	335.4	Q8R4E9	DNA replication factor Cdt1
Cdv3	467.56	632.17	340.6	470.34	343.54	409.54	328.94	405.11	471.14	527.33	477.86	410.71	617.85	649.75	555.42	592.98	Q4VAA2	Protein CDV3
Cdyl	310.61	270.64	231.1	248.18	321.85	328.67	413.01	391.43	153.62	161.92	174.46	160.45	221.04	212.33	434.35	231.47	Q9WTK2	Chromodomain Y-like protein
Cdyl2	765.18	587.1	423.02	446.04	734.78	692.48	992.15	845.47	274.98	238.78	245.42	269.93	349.97	357.54	416.44	385.62	Q9D5D8	Chromodomain Y-like protein 2
Cebpb	468.23	540.8	417.27	645.19	727.6	617.83	564.15	509.16	342	448.18	370.05	449.56	633.06	618.67	746.71	863.69	P28033	CCAAT/enhancer-binding protein beta
Cebpd	375.25	128.2	311.99	283.87	608.65	506.1	929.35	373.59	387.34	452.38	450.5	486.48	397.14	386.65	344.69	369.3	Q00322	CCAAT/enhancer-binding protein delta
Cebpz	524.65	445.02	714.81	585.44	552.27	526.26	582.31	510.67	337.97	332.96	386.46	364.47	333.7	311.44	303.68	309.6	P53569	CCAAT/enhancer-binding protein zeta
Celf1	457.8	454.14	383.97	496.11	369.69	391.63	392.66	324.69	248.74	340.67	260.58	329.04	228.5	352.61	274.89	224.89	P28659-4	Isoform 4 of CUGBP Elav-like family member 1
Celf2	542.17	676.6	550.51	629.33	489.57	682.7	556.36	479.23	537.62	436.38	595.96	390.95	546.11	511.91	752.27	302.12	Q9Z0H4-6	Isoform 6 of CUGBP Elav-like family member 2
Cenpa	453.32	479.68	281.16	500.78	411.04	296.44	283.15	320.72	531.26	741.91	455.21	465.93	442.44	499.63	268.62	339.16	O35216	Histone H3-like centromeric protein A
Cenpb	690.14	671.68	539.67	459.68	387.18	361.98	238.81	220.96	441.85	534.62	443.23	458.82	435.71	389.25	482.79	358.64	P27790	Major centromere autoantigen B
Cenpc	665.46	322.57	563.12	423.21	448.63	384.65	304.08	304.48	587.96	591.12	527.84	542.04	469.95	450.76	397.29	412.49	P49452	Centromere protein C
Cenpe	431.48	447.94	309.49	380.54	350.51	392.94	280.66	328.28	469.94	465.92	429.1	411.97	358	364.86	277.47	288.66	E9QKK1	Centromere-associated protein E
Cenpf	577.86	588.8	449.43	448.16	483.83	535.34	393.81	385.7	678.61	743.14	535.76	638.46	375.13	366.61	257.71	252.15	E9Q3P4	Centromere protein F
Cenph	643.45	738.35	218.26	421.11	326.04	409.37	231.85	252.99	555.34	522.4	527.45	428.99	418.05	380.5	261.21	354.44	Q9QYM8	Centromere protein H
Cenpi	542.31	572.43	474.91	477.58	390.06	463.17	260.01	325.15	594.42	608.3	522.4	524.27	491.68	610.76	364.07	388.19	Q8K1K4	Centromere protein I
Cenpj	407.22	449.46	243.04	354.98	324.56	379.18	279.75	312.59	610.38	638.35	656.92	632.81	427.58	394.53	231.3	247.74	Q569L8	Centromere protein J
Cenpk	691.05	459.23	485.61	507.66	480.46	371.66	254.5	244.52	507.14	462.3	602.88	544.37	786.25	419.59	331.75	489.38	A0A0R4J037	Centromere protein K
Cenpo	393.27	569.58	454.71	291.93	364.42	362.09	115.95	246.09	591.17	541.75	702.49	557.33	577.13	585.74	508.2	432.82	Q8K015	Centromere protein O
Cenpp	470.96	370.93	291.68	511.75	242.09	301.86	219.5	217.41	677.12	696.92	606.77	576.23	503.04	528.18	499.85	465.57	Q9CZ92	Centromere protein P
Cenpq	421.21	455.17	285.93	306.65	277.16	285.2	216.07	202.09	429.04	565.93	413.26	447.17	502.43	583.83	432.84	379.87	A0A1I7Q4A6	Centromere protein Q
Cenpt	529.24	543.88	308.13	441.36	361.62	359.18	244.18	256.19	513.34	534.12	426.18	497.46	367.77	509.34	534.05	462.56	Q3TJM4	Centromere protein T
Cenpu	406.87	488.46	286.3	493.25	333.12	381.91	280.69	382.3	103.53	170.09	107.72	161.54	141.99	195.16	156.8	182.3	Q8C4M7	Centromere protein U
Cenpv	678.24	659.69	568.2	557.99	761.14	878.69	908.1	1070.75	548.64	495.74	473.03	543.87	479.39	428.69	340.22	398.45	Q9CXS4	Centromere protein V
Cep120	572.72	602.16	478.06	466.7	463.67	431.78	333.88	290.32	433.09	438.34	399.84	462.26	554.19	584.99	400.92	460.02	Q7TSG1	Centrosomal protein of 120 kDa
Cep128	457.58	514.39	310.34	351.24	493.6	416.19	423.49	395.6	406.53	446.77	405.65	390.22	436.69	520.54	385.69	444.13	Q8BI22	Centrosomal protein of 128 kDa
Cep131	465.03	528.01	313.6	448.45	436.27	466.1	385.52	416.29	514.41	516.34	484.58	505.95	450.28	413	396.88	398.8	J3QMP9	Centrosomal protein of 131 kDa
Cep135	420.14	368.1	362.92	415.51	421.6	432.11	360.6	371.34	372.64	433.74	376.61	374.22	397.64	462.9	425.06	508.81	Q6P5D4	Centrosomal protein of 135 kDa
Cep152	451.29	533.57	379.65	515.78	499.66	488.57	463.65	491.95	442.72	450.7	418.75	405.46	376.1	418.22	389.07	472.11	A2AUM9	Centrosomal protein of 152 kDa
Cep162	419	557.19	777.48	577.79	396.23	457.65	327.15	411.42	480.58	498.27	408.38	437.9	409.62	437.84	478.31	429.23	Q6ZQ06	Centrosomal protein of 162 kDa
Cep170	463.82	466.84	347.56	475.48	389.99	379.33	426.04	417.56	595.73	708.08	477.98	570.57	494.03	591.27	446.2	508.46	Q6A065	Centrosomal protein of 170 kDa
Cep170b	297.79	426.37	225.12	328.74	269.77	354.79	282.52	328.37	544.16	495.24	485.24	446.85	491.96	500.85	412.22	394.73	Q80U49	Centrosomal protein of 170 kDa protein B
Cep192	424.62	465.4	304.25	387.2	366.43	406.94	419.72	321.57	711.68	642.72	547.7	580.76	457.47	396.15	289.32	293.1	E9Q4Y4	Centrosomal protein 192
Cep250	419.09	467.69	256.64	327.49	329.94	373.48	246.5	290.08	580.49	593.13	476.61	507.41	465.44	459.88	293.94	291.76	A3KGJ7	Centrosome-associated protein CEP250
Cep290	574.93	647.2	465.75	525.02	412.15	400.12	238.24	240.95	593.42	425.37	543.32	552.1	431.33	443.51	348.71	487.61	E9Q9M0	Centrosomal protein of 290 kDa
Cep295	405.48	311.37	488	330.43	385.62	319.54	416.43	324.09	536.86	489.24	533.18	486.98	520.44	501.8	416.8	454.25	A0A1N9NPH8	Centrosomal protein of 295 kDa
Cep350	392.21	569.09	251.69	362.29	384.9	477.34	362.18	435.89	279.38	538.93	179.51	451.45	167.99	499.35	257.43	413.97	E9Q309	Centrosomal protein 350
Cep41	434.6	767.01	278.88	491.06	356.88	204.47	439	153.06	588.73	469.53	706.06	522.92	363.39	345.49	275.24	262.93	Q99NF3	Centrosomal protein of 41 kDa
Cep44	390.74	239.76	473.61	455.4	370.99	313.02	417.52	327.67	562.61	470.42	534.15	586.85	479.86	429.37	377.17	371.87	Q5HZK1	Centrosomal protein of 44 kDa
Cep55	367.08	469.14	413.26	405.61	367.29	414.33	352.94	392.82	670.2	650.59	549.95	509.13	452.5	419.66	270.86	292.87	Q8BT07	Centrosomal protein of 55 kDa
Cep57	525.59	670.51	514.28	335.55	336.73	380.09	231.26	274.32	589.46	505.68	566.44	540.35	410.24	419.06	395.08	364.55	Q8CEE0	Centrosomal protein of 57 kDa
Cep63	383.84	518.91	281.13	394.42	378.33	354.69	392.18	289.88	338.51	253.58	214.77	463.17	275.67	381.25	276.77	598.51	F8VPJ7	Centrosomal protein of 63 kDa
Cep68	454.24	808.52	252.13	501.56	608.37	419.17	639.63	233.41	494.78	378.67	573.62	310.87	561.98	402.95	431.46	302.58	Q8C0D9	Centrosomal protein of 68 kDa
Cep76	554.77	482.86	275.14	313.49	338.12	451.56	334.34	340.69	504.66	637.4	469.36	586.25	456.97	501.88	437.82	346.07	Q0VEJ0	Centrosomal protein of 76 kDa
Cep83	403.61	423.2	267.46	309.97	310.05	387.83	369.63	382.16	545.62	536.02	532.86	551.45	553.42	526.36	528.3	581.71	Q9D5R3	Centrosomal protein of 83 kDa
Cep85	295.69	355.51	232.88	329.35	327.22	349.53	349.49	336.23	314.33	420.39	342.72	409.38	381.96	439.17	442.83	621.29	Q8BMK0	Centrosomal protein of 85 kDa
Cep85l	437.02	565.6	431.66	343.5	530.35	567.69	538.67	553.76	489.27	507.02	449.93	446.45	402.89	452.45	442.6	478.73	E9QA61	Centrosomal protein 85-like
Cep97	392.33	449.24	360.42	323.21	424.98	433.11	433.91	455.59	786.43	947.49	555.12	555.33	768.26	1129.87	509.71	531.94	Q9CZ62	Centrosomal protein of 97 kDa
Cercam	184.97	177.22	133.68	123.01	149.6	114.1	164.63	82.98	322.23	297.55	410.82	430.13	370.74	319.65	542.43	423.28	A3KGW5	Probable inactive glycosyltransferase 25 family member 3
Cers2	381.38	295.29	748.43	514.51	489.61	439.39	536.81	474.44	71.68	62.55	78.73	78.31	62.74	56.85	73.96	93.14	Q924Z4	Ceramide synthase 2
Cers5	623.79	835.49	167.99	728.28	689.11	921.22	1087.85	1127.42	400.42	229.08	418.98	398.72	333.36	245.12	260.37	305.67	Q9D6K9	Ceramide synthase 5
Cers6	467.33	600.86	482.66	571.78	581.42	644.76	827.61	482.63	660.87	636.09	674.58	660.69	471.91	360.37	291.11	284.81	H3BL08	Ceramide synthase 6
Cetn3	461.21	337.02	354.76	446.83	354	334.72	252.44	212.02	465.71	445.25	424.58	424.88	520.63	575.8	476.36	500.98	O35648	Centrin-3
Cfap20	451.97	514.21	334.69	388.93	403.1	435.92	459.4	470.72	442.21	450.41	407.4	408.52	341.03	336.55	286.95	339.38	Q8BTU1	Cilia- and flagella-associated protein 20
Cfap36	478	649.68	363.21	531.41	527.76	608.41	523.3	597.74	655.52	596.03	480.8	507.78	399.5	399.12	293.29	239.53	Q8C6E0	Cilia- and flagella-associated protein 36
Cfap97	541.83	673.7	302.76	457.74	283.95	411.23	202.64	244.98	485.91	450	369.52	449.91	337.06	331.82	205.43	217.33	E9Q1K1	Cilia- and flagella-associated protein 97
Cfdp1	510.88	803.9	537.37	464.83	408.31	470.75	314.86	372.74	334.42	374.31	341.5	371.13	325.94	355.33	441.29	362.06	O88271	Craniofacial development protein 1
Cfl1	473.73	480.15	612.07	631.91	429.03	443.42	531.05	565.03	383.95	345.92	359.14	347.5	365.53	336.96	479.24	398.56	P18760	Cofilin-1
Cfl2	550.49	433.37	822.69	556.26	416.07	429.41	476.49	549.53	598.15	533.06	481.79	583.81	487.06	434.96	528.63	431.54	P45591	Cofilin-2
Cggbp1	269.42	369.95	195.25	380.8	312.9	375.34	422.51	418.44	571.84	618.18	565.96	598.98	639.07	839.52	758.37	891.43	Q8BHG9	CGG triplet repeat-binding protein 1
Cgn	149.15	203.54	159.62	237.74	167.73	221.14	177.94	260.07	573.29	608.12	563.52	593.48	644.53	837.85	763.55	885.56	E9QMC1	Cingulin
Cgnl1	53.16	84.66	74.38	80.38	85.63	48.17	84.66	77.84	374.94	376.05	427.84	367.38	491.4	435.93	434.85	272.23	Q6AW69	Cingulin-like protein 1
Cgref1	353.34	619.41	134.05	348.81	374.04	585.55	422.31	521.8	500.92	494.87	528.21	445.49	532.15	440.03	418.37	381.21	E9QPK1	Cell growth regulator with EF hand domain protein 1
Chaf1a	469.47	381.41	411.32	378.04	360.07	391.31	364.47	336.8	498.04	577.79	505.05	489.21	502.96	512.68	452.43	431.84	Q9QWF0	Chromatin assembly factor 1 subunit A
Chaf1b	513.28	487.55	416.5	402.33	358.86	361.9	371.54	351.49	364.23	361.21	418.98	393.72	452.45	593.46	523.8	572.87	Q9D0N7	Chromatin assembly factor 1 subunit B
Champ1	365.84	344.42	275.56	327.68	446.91	444.37	558.46	616.1	577.52	574.15	707.43	782.73	533.45	505.18	344.5	239.16	A0A140T8S5	Chromosome alignment-maintaining phosphoprotein 1
Chchd2	317.26	359.39	418.9	553.37	302.23	297.23	151.57	159.95	377.64	365.39	393.94	362.6	444.52	511.7	504.74	527.19	Q9D1L0	Coiled-coil-helix-coiled-coil-helix domain-containing protein 2
Chchd3	393.61	451.73	379.72	391.19	426.25	454.09	536.86	589.07	357.04	394.83	347.23	407.54	366.73	573.71	497.8	561.75	Q9CRB9	MICOS complex subunit Mic19
Chchd6	338.24	506.9	165.25	415.2	443.16	462.98	573.69	540.93	297.35	409.81	296.25	271.43	319.07	285.32	594.99	274.54	Q91VN4	MICOS complex subunit Mic25
Chchd7	398.66	385	468.37	527.89	379.79	589.27	769.26	670.06	506.57	556.43	506.43	505.89	495.79	496.91	509.66	485.22	Q8K2Q5	Coiled-coil-helix-coiled-coil-helix domain-containing protein 7
Chd1	419.87	428.83	350.41	337.26	339	344.11	337.1	354.36	582.78	560.76	550.11	594.85	537.86	529.79	433.06	476.32	P40201	Chromodomain-helicase-DNA-binding protein 1
Chd1l	368.93	387.08	402.79	352.32	322.83	302.73	301.75	281.9	315.63	341.16	342.71	331.47	421.35	465.43	467.62	510.54	Q9CXF7	Chromodomain-helicase-DNA-binding protein 1-like
Chd2	472.82	421.5	487.89	405.87	462.72	494.24	513.37	526.87	405.48	464.8	436.78	504.12	446.07	516.49	634.9	556.06	E9PZM4	Chromodomain-helicase-DNA-binding protein 2
Chd3	328.25	295.66	564.48	442.22	381.51	331.41	371.98	392.05	381.12	408.78	448.08	429.69	393.98	420.73	552.99	443.97	B1AR17	Chromodomain helicase DNA-binding protein 3
Chd4	366.1	281.48	940.87	407.95	409.26	314.68	426.35	377.1	406.44	407.79	363.65	386.16	426.58	408.11	353.36	418.36	E9QAS5	Chromodomain-helicase-DNA-binding protein 4
Chd6	493.58	548.07	421.88	422.88	475.57	518.25	461.59	503.09	469.9	487.49	487.93	482.9	424.15	489.96	494.96	492.19	A3KFM7	Chromodomain-helicase-DNA-binding protein 6
Chd8	430.83	382.34	342.88	451.64	393.26	350.16	371.37	352.79	527.47	515	533.59	462.34	615.88	549.92	470.08	504.12	Q09XV5	Chromodomain-helicase-DNA-binding protein 8
Chd9	434.81	543.24	270.26	315.08	360.08	447.07	358.27	534.03	592.49	547.56	532.85	552.04	421.98	478.26	366.76	386.48	Q8BYH8	Chromodomain-helicase-DNA-binding protein 9
Chek1	442.59	500.86	352.47	419.79	374.93	340.96	353.65	312.82	536.87	550.43	442.92	497.36	413.32	446.64	336.68	354.02	O35280	Serine/threonine-protein kinase Chk1
Chek2	385.54	457.13	502.95	416.17	353.15	429.32	334.05	398.96	381.75	347.1	407.28	491.4	425.19	351.82	501.7	364.62	Q9Z265	Serine/threonine-protein kinase Chk2
Cherp	417.23	405.57	738.63	457.59	400.93	474.5	466.8	497.29	374.73	413.23	458.85	482.38	360.63	347.29	387.3	451.58	G5E8I8	Calcium homeostasis endoplasmic reticulum protein
Chkb	504.47	331.4	660.24	509.38	513.5	374.82	517.13	354.3	466.14	472.86	446.91	460.49	452.71	423.41	411.57	393.59	O55229	Choline/ethanolamine kinase
Chm	448.47	495.45	435.3	491.97	449.24	432.78	417.97	457.85	431.6	503.29	363.91	388.33	476.47	412.57	416.13	336.87	A2AD03	Rab proteins geranylgeranyltransferase component A 1
Chml	525.51	704.7	397.92	487.94	386.15	466.65	412.18	484.45	480.84	407.75	435.12	364	450.18	439.79	468.69	456.91	A0A0R4J1A1	Choroideremia-like
Chmp1a	452.44	519.25	314.89	381.02	450.49	360.44	468.04	395.74	404.26	414.32	357.93	390.83	375.84	445.27	426.55	451.23	Q921W0	Charged multivesicular body protein 1a
Chmp1b2	420.23	660.9	268.43	424.17	438.38	447.38	431.19	465.24	490.82	321.37	407.41	446.49	401.32	302.79	464.56	652.07	Q9CQD4	Charged multivesicular body protein 1b-2
Chmp2a	362.74	573.16	193.16	576.02	835.8	417.59	713.37	445.77	364.8	375.37	304.44	374.77	331.25	397.29	330.08	387.39	Q9DB34	Charged multivesicular body protein 2a
Chmp2b	465.38	751.47	471.21	564.17	440.93	547.27	445.73	576.91	446.82	619.34	612.34	553.54	550.9	542.56	524.69	510.91	Q8BJF9	Charged multivesicular body protein 2b
Chmp3	423.8	375.37	157.22	451.42	306.42	433.41	321.08	361.42	470.23	369.53	489.16	516.79	454.91	369.2	656.86	489.95	Q9CQ10	Charged multivesicular body protein 3
Chmp4b	288.53	438.03	184.14	470.57	474.18	393.65	491.83	425.72	506.95	482.19	414.81	414.14	449.02	428.52	397.52	445.91	Q9D8B3	Charged multivesicular body protein 4b
Chmp5	373.26	551.08	271.16	432.27	412.63	460.83	390.91	453.12	417.55	471.23	407.08	342.27	310.13	464.29	456.54	424.44	Q9D7S9	Charged multivesicular body protein 5
Chmp6	314.43	375.62	139.24	410.66	393.74	544.33	452.05	643.36	522.69	445.19	536.52	471.67	417.17	419.64	470.37	484.54	P0C0A3	Charged multivesicular body protein 6
Chmp7	369.01	456.46	366.09	427.91	429.64	388.3	410.34	435.27	447.37	454.23	428.45	438.62	394.65	422.73	397.62	401.01	Q8R1T1	Charged multivesicular body protein 7
Chordc1	438.54	488.62	421.09	564.56	422.4	419.06	461.28	419.56	476.89	331.19	534.84	582.86	627.62	378.71	553.77	496.95	Q9D1P4	Cysteine and histidine-rich domain-containing protein 1
Chp1	329.07	359.49	691.72	304.57	418.92	433.38	458.53	475.5	416.9	417.7	422.99	434.89	310.7	364.33	239.54	305.2	P61022	Calcineurin B homologous protein 1
Chpf	617.53	637.39	487.28	431.53	459.9	457.44	389.39	378.13	445.83	497.75	445.54	448.49	476.51	495.46	450.85	466.58	Q6IQX7	Chondroitin sulfate synthase 2
Chpf2	496.83	469.19	439.64	406.49	429.09	389.06	454.01	399.86	440.96	446.44	432.74	460.91	405.18	478.77	331.4	353.12	Q3UU43	Hexosyltransferase
Chst14	402.24	342.14	313.62	422.99	538.04	529.91	502.17	477.33	360.58	437.54	413.18	395.49	444.75	574.54	493.46	507.21	Q80V53	Carbohydrate sulfotransferase 14
Chsy1	404.86	376.2	415.95	363.63	469.64	432.82	492.37	486.81	455.22	527.03	412.84	450.1	421.33	504.55	448.21	483.1	Q6ZQ11	Chondroitin sulfate synthase 1
Chtf18	449.7	492.36	457.22	410.63	366.07	401.72	327.21	359.22	430.48	404.05	446.34	410.11	492.41	444.4	427.26	388.72	A0A0R4J0I4	CTF18, chromosome transmission fidelity factor 18 homolog (S. cerevisiae), isoform CRA_a
Chtop	405.44	481.99	334.66	409.8	473.05	452.74	520.57	507.82	424.26	418.32	432.05	436.02	462.4	446	408.27	386.57	Q9CY57	Chromatin target of PRMT1 protein
Chuk	406.59	520.02	1146.36	536.34	489.58	419.65	522.09	443.66	473.55	459.88	407.61	531.41	453.09	439.68	465.12	474.56	E9QNL4	Inhibitor of nuclear factor kappa-B kinase subunit alpha
Ciao1	358.39	509.89	494.11	490.73	351.87	418.55	361.46	429.14	503.77	513.26	514.76	577.15	454.54	426.77	444.55	425.3	Q99KN2	Probable cytosolic iron-sulfur protein assembly protein CIAO1
Ciapin1	335.05	376.7	408.9	472.41	351.15	356.55	336.33	356.87	425.72	403.69	361.47	426.08	454.73	422.59	309.25	451.18	F8WIK0	Anamorsin
Cic	520.4	650.42	317.54	296.26	427.48	518.55	452.21	559.99	497.48	472.36	506.71	373.79	439.76	383.94	413.87	370.47	Q924A2	Protein capicua homolog
Cir1	566.09	479.58	378.33	491.76	389.13	450.49	295.36	338.44	458.66	504.98	522.28	501.19	406.32	439.53	502.31	428.08	Q9DA19	Corepressor interacting with RBPJ 1
Cirbp	411.02	385.19	653.97	427.82	408.14	334.83	351.15	330.21	321.81	303.07	365.21	323.04	382.78	356.27	446.88	434.87	P60824	Cold-inducible RNA-binding protein
Cisd1	453.2	442.47	339.69	450.23	553.86	573.21	698.66	670.54	383.12	381.39	458.84	423.8	435.69	378.03	578.05	543.94	Q91WS0	CDGSH iron-sulfur domain-containing protein 1
Cisd2	426.9	306.26	390.81	399.85	470.19	438.98	547.69	484.48	554.35	633.95	472.45	461.02	671.05	816.39	498.82	571.01	Q9CQB5	CDGSH iron-sulfur domain-containing protein 2
Cisd3	285.75	441.29	203.71	233.19	255.46	342.87	368.81	411.04	427.48	450.32	395.38	394.62	395.72	432.03	339.97	374.96	B1AR13	CDGSH iron-sulfur domain-containing protein 3, mitochondrial
Cit	475	491.8	432.67	439.7	487.29	521.02	460.92	508.11	337.75	437.96	299.9	508.01	328.18	429.01	315.98	872.74	P49025-5	Isoform 5 of Citron Rho-interacting kinase
Cited2	322.3	755.49	313	521.51	540.46	344.13	230.21	190.89	386.98	326.3	358.8	375.56	430.46	459.6	273.64	379.6	O35740	Cbp/p300-interacting transactivator 2
Ciz1	414.15	576.15	475.87	358.46	556.47	611.67	550.4	579.27	583.03	763.13	566.62	529.8	459.17	483.29	475.78	490.25	Q8VEH2	CDKN1A interacting zinc finger protein 1
Ckap2	326.97	359.03	363.63	388.83	280.06	319.8	335.5	318.05	540.4	775.78	443.05	439.8	339.81	327.83	461.36	287.61	Q3V1H1	Cytoskeleton-associated protein 2
Ckap2l	580.36	447.73	147	528.4	345.54	474.97	364.01	494.24	420.76	443.99	404.67	425.24	457.87	510.85	718.23	625.33	Q7TS74	Cytoskeleton-associated protein 2-like
Ckap4	290.79	329.43	268.44	319.62	392.17	418.31	530.99	508.4	529.11	523.47	507.51	503.04	452.1	397.17	410.9	373.21	Q8BMK4	Cytoskeleton-associated protein 4
Ckap5	404.39	401.82	546.54	411.71	390.98	378.07	410.3	410.62	712.61	657.49	648.05	701.35	768.15	764.24	802.51	824.04	A2AGT5	Cytoskeleton-associated protein 5
Ckb	188.62	112.25	322.79	140.96	206.38	124.15	190.9	139.93	531.76	625.51	559.39	668.21	440.18	369.91	338.61	343	Q04447	Creatine kinase B-type
Cks2	490.91	519.64	718.9	501.99	446.2	348.41	355.64	356.5	426.68	436.94	407.59	386.57	382.42	377.37	391.98	364.49	P56390	Cyclin-dependent kinases regulatory subunit 2
Clasp1	472.9	506.8	449.04	474.52	436.46	439.49	476.77	454.34	441.04	489.61	423.68	483.89	418.41	439.23	516.99	506.14	A0A087WS18	CLIP-associating protein 1
Clasp2	410.28	425.32	455.95	399.5	430.86	439.78	465.57	484.82	456.33	449.43	451.15	442.24	447.32	440.55	427.72	463.76	Q08EB6	CLIP associating protein 2
Clcc1	388.06	301.4	417.86	367.7	421.08	447.72	443.12	432.7	381.53	405.54	280.3	442.75	363.13	404.66	344.71	485.21	A2AEM2	Chloride channel CLIC-like 1, isoform CRA_a
Clcn3	541.28	218.44	509.4	483.68	473.29	439.31	505.93	464.11	388.13	370.09	379.59	418.11	417.17	309.3	358.16	412.3	Q3TF45	Chloride channel protein
Clcn4	611.48	619.9	773.43	530.21	564.5	550.41	517.51	644.91	503.79	402.12	591.75	489.09	472.27	427.77	381.15	499.18	Q61418	H(+)/Cl(-) exchange transporter 4
Clcn5	509.44	298.9	374.36	341.1	439.53	434.05	440.26	393.64	543.92	478.54	433.14	255.84	473.8	561.93	415.94	410.33	B1ATV0	Chloride channel protein
Clcn6	504.49	641.55	397.44	482.63	414.36	464.58	536.62	452.06	413.32	312.96	298.93	373.71	374.49	510.63	504.06	489.34	O35454	Chloride transport protein 6
Clcn7	299.27	789.98	327.27	501.36	493.89	314.95	537.84	274.44	431	543.55	314.93	419.83	326.62	413.61	377.17	460.22	O70496	H(+)/Cl(-) exchange transporter 7
Clec16a	407.97	611.68	481.02	438.34	366	393.14	377.91	296.97	402.72	308.71	488.31	582.89	436.57	296.62	565.88	527.52	Q80U30	Protein CLEC16A
Clic1	245.73	256.92	647.29	540.22	451.31	418.12	418.47	403.03	319.41	387.97	363.27	409.31	287.75	312.83	428.21	374.82	Q9Z1Q5	Chloride intracellular channel protein 1
Clic4	433.9	372.89	639.8	622.28	470.65	433.52	525.34	484.01	437.57	462.02	453	449.11	462.31	458.2	404.24	427.28	Q9QYB1	Chloride intracellular channel protein 4
Clint1	467.07	451.52	335.46	429.02	439.59	442.55	457.49	489.49	431.71	461.77	442.03	444.63	454.21	457.15	395.05	424.2	Q5SUH7	Clathrin interactor 1
Clip1	346.77	359.2	313.91	380.14	272.32	285.55	301.06	307.37	618.16	653.34	549.26	571.71	473.67	518.81	501.16	485.97	F8WIA1	CAP-Gly domain-containing linker protein 1
Clip2	422.84	437.66	376.2	439.38	435.25	422.23	488.54	505.69	458.91	461.45	411.53	412.6	439.58	442.76	440.64	467.28	Q9Z0H8-2	Isoform 2 of CAP-Gly domain-containing linker protein 2
Clip2	412.61	436.81	378.74	439.23	449.46	418.76	534.52	502.93	433.66	399.23	394.53	376.92	411.37	414.07	354.39	370.89	Q9Z0H8	CAP-Gly domain-containing linker protein 2
Clk1	603.44	613.25	494.4	503.33	401.07	524.55	318.09	401.28	462.94	440.4	481.01	494.17	487.03	373.83	478.14	449.04	P22518	Dual specificity protein kinase CLK1
Clk3	400.38	422.3	694.71	359.55	397.49	359.42	317.83	306.95	462.67	420.2	473.85	557.58	668.08	474.15	681.17	788.12	O35492	Dual specificity protein kinase CLK3
Cln6	296.62	117.45	356.99	259.16	372.4	287.65	436.61	296.81	445.61	266.91	559.69	437.96	525.2	385.59	514.15	562.91	Q3U466	Ceroid-lipofuscinosis, neuronal 6
Cln8	352.86	243.71	546.06	387.59	457.69	511.66	501.68	491.94	481.7	531.04	435.66	488.26	473.43	531.06	454.51	509.45	Q9QUK3	Protein CLN8
Clns1a	320.93	400.78	424.41	376.91	343.76	385.27	347.06	394.33	364.37	352.2	298.8	373.56	391.87	475.63	362.6	438.33	Q923F1	Chloride channel, nucleotide-sensitive, 1A
Clock	531.94	614.16	462.37	459.7	497.59	487.54	611.8	618.4	377.79	383.06	463.93	464.84	342.79	285.26	346.9	250.87	O08785	Circadian locomoter output cycles protein kaput
Clpb	504.29	286.48	1039.84	650.99	473.39	430.82	366.26	354.65	310.22	320.94	348.01	346	384.26	386.29	444.07	456.93	Q8CCN6	Caseinolytic peptidase B protein homolog
Clpp	481.38	418.06	350.43	455.26	537.52	569.6	671.46	660.25	400.7	407.33	457.83	425.54	483.54	507.8	461.8	551.32	O88696	ATP-dependent Clp protease proteolytic subunit, mitochondrial
Clptm1	406.15	409.81	397.11	349.38	431.88	441.97	471.13	479.84	325.31	330.68	466.13	331.42	393.47	290.22	497.12	379.8	Q8VBZ3	Cleft lip and palate transmembrane protein 1 homolog
Clptm1l	537.36	298.83	649.83	445.29	567.61	435.67	562.52	542.05	405.31	426.37	471.24	445.85	488.5	486.81	534.97	437.29	Q8BXA5	Cleft lip and palate transmembrane protein 1-like protein
Clpx	426.17	296.08	462.11	459.45	417.13	383.91	446.69	388.46	625.57	721.93	571.05	617.32	398.62	429.73	254.3	291.27	Q9JHS4	ATP-dependent Clp protease ATP-binding subunit clpX-like, mitochondrial
Clspn	571.3	605.13	338.47	432.9	289.3	322.59	172.79	195.87	539.33	497.29	505.69	391.67	379.15	409.08	232.27	360.97	Q80YR7	Claspin
Clstn1	578.37	652.22	338.6	560.27	405.93	350.54	423.14	176.54	434.47	361.82	369.7	298.64	367.65	374.86	414.16	332.62	Q9EPL2-2	Isoform 2 of Calsyntenin-1
Clta	520.93	455.35	402.54	562.01	489.84	463.68	558.85	510.18	623.18	1012.76	504.01	547.22	616.89	680.31	527	502.92	Q6PFA2	Clathrin light chain
Cltb	296.64	329.69	148.32	258.1	200.47	291.12	232.7	329.69	378.59	371.65	415.58	398.78	416.08	365.27	499.97	400.16	Q6IRU5-2	Isoform 2 of Clathrin light chain B
Cltc	421.72	352.91	841.17	504.68	483.42	401.53	485.11	427.01	573.2	537.92	491.12	474.68	427.99	430.29	321.01	315.01	Q5SXR6	Clathrin heavy chain
Cluap1	451.75	576.47	243.43	471.55	438.95	487.2	357.41	347.23	447.06	443.93	447.81	452.09	353.06	314.6	429.66	290.69	Q8R3P7	Clusterin-associated protein 1
Cluh	459.3	459.09	533.51	586.23	397.4	437.52	341.51	425.73	283.08	274.72	294.72	290.12	423.37	433.09	527.42	499.14	A0A0R4J140	Clustered mitochondria protein homolog
Clybl	431.77	390.7	495.19	387.56	564.11	521.34	681.25	634.47	399.48	442.05	369.27	360.66	410.81	440.9	339.05	378.79	Q8R4N0	Citrate lyase subunit beta-like protein, mitochondrial
Cmas	495.56	515.72	377.68	374.58	446.16	483.72	443.6	502.63	404.83	512.1	374.96	516.7	266.39	258.68	371.02	148.17	A0A0R4J0B4	Cytidine monophospho-N-acetylneuraminic acid synthetase
Cmip	683.78	368.23	432.37	571.25	400.95	403.85	243.71	410.64	368.75	416.84	352.63	414.62	368.11	421.66	545.33	468.72	Q9D486	C-Maf-inducing protein
Cmpk1	421.51	424.6	551.64	548.04	410.42	377.08	468.46	478.13	223.69	141.72	295.51	228.64	759.39	789.68	1672.09	2217.03	A0A0R4J093	UMP-CMP kinase
Cmpk2	68.73	153.58	77.4	230.5	84.31	167.04	89.58	181.02	589.51	560.74	477.98	566.71	487.71	446.37	278.62	361.33	Q3U5Q7	UMP-CMP kinase 2, mitochondrial
Cmss1	392.93	633.94	359.89	363.13	365.46	472.97	306.36	420.25	455.57	454.79	414.4	424	483.87	549.63	460.36	558.18	Q9CZT6	Protein CMSS1
Cmtr1	430.82	525.9	355.24	402.84	378.86	419.6	387.84	429.23	506.65	447.55	507.66	413.63	467.95	384.56	384.95	376.21	Q9DBC3	Cap-specific mRNA (nucleoside-2'-O-)-methyltransferase 1
Cmtr2	495.17	591.87	666.9	396.02	420.43	424.13	406.33	450.39	546.05	667.22	444.85	478.35	408.32	310.15	313.65	202.42	Q8BWQ4	Cap-specific mRNA (nucleoside-2'-O-)-methyltransferase 2
Cnbp	555.68	493.44	548.27	610.55	351.38	344.58	327.06	273.91	533.79	669.34	442.09	476.22	399.98	301.15	321.45	201.22	P53996-3	Isoform 3 of Cellular nucleic acid-binding protein
Cnbp	565.58	489.7	570.28	625.56	354.46	343.84	330.98	283.14	510.62	522.19	501.22	635.03	457.31	415.26	444.93	515.58	P53996	Cellular nucleic acid-binding protein
Cndp2	330.77	390.11	437.65	397.25	341.19	329.36	339.41	349.22	488.65	495.64	432.52	467.3	372.82	470.7	395.79	448.32	Q9D1A2	Cytosolic non-specific dipeptidase
Cnn2	325.86	421.07	769.14	417.23	351.11	339.4	328.75	344.72	462.23	460.89	405.93	450.62	403.9	455.31	374.34	427.99	Q08093	Calponin-2
Cnn3	423.46	590.15	548.76	467.62	377.8	429.58	387.36	426.83	330.68	322.23	327.13	268.1	341.49	387.33	446.99	362.13	Q9DAW9	Calponin-3
Cnnm2	598.06	487.31	461	468.35	519.63	485.31	573.19	561	329.51	299.13	300.66	279.08	341.7	341.31	328.93	377.55	Q3TWN3	Metal transporter CNNM2
Cnnm3	412.25	564.23	597.08	358.63	563.31	556.57	533.79	652.24	322.33	302.15	369.52	297.62	374.81	374.33	473.7	338.17	Q32NY4	Metal transporter CNNM3
Cnnm4	513.12	434.83	653.66	537.13	478.16	470.09	515.24	527.45	511.76	493.05	484.83	508.69	482.76	466.47	471.15	465.43	Q69ZF7	Metal transporter CNNM4
Cnot1	394.3	396.81	469.64	421.35	378.14	363.1	373.01	354.67	538.39	481.7	512.86	454.01	509.99	426.21	453.14	429.26	Q6ZQ08-4	Isoform 4 of CCR4-NOT transcription complex subunit 1
Cnot10	429.03	403.06	441.44	400.43	386.37	371.26	396.76	358.61	545.57	478.66	488	442.75	506.48	502.13	417.68	426.42	Q8BH15	CCR4-NOT transcription complex subunit 10
Cnot11	423.4	552.17	354.57	419.31	375.95	408.02	339.53	393.46	605.66	536.36	495.48	440.18	542.99	555.7	385.71	431.44	Q9CWN7	CCR4-NOT transcription complex subunit 11
Cnot2	393.89	560.04	244.47	329.1	368.54	412.48	377.26	400.89	521.06	514.81	469.95	453.81	482.41	408.32	374.01	388.88	Q8C5L3	CCR4-NOT transcription complex subunit 2
Cnot3	408.02	451.13	772.24	359.79	356.63	361.17	349.54	364.67	544.28	648.07	506.32	580.5	441.71	451.88	487.9	492.14	Q8K0V4	CCR4-NOT transcription complex subunit 3
Cnot4	419.77	413.05	280.42	402.62	363.65	309.76	296.83	322.55	519.2	539.03	548.28	571.71	536.76	587.74	564.32	460.8	Q8BT14-3	Isoform 3 of CCR4-NOT transcription complex subunit 4
Cnot6l	356.58	278.92	335.8	427.67	325.26	324.22	263.43	287.29	564.9	594.35	565.28	539.41	464.75	474.56	349.91	302.22	Q8VEG6	CCR4-NOT transcription complex subunit 6-like
Cnot8	461.82	441.25	501.1	506.65	360.28	384.8	235.12	255.88	588.52	405.85	713.67	605.04	749.47	302.66	513.7	481.51	Q9D8X5	CCR4-NOT transcription complex subunit 8
Cnot9	332.75	329.99	255.24	367.05	379.69	353.09	319.83	369.6	462.56	372.14	541.11	572.5	794.31	895.06	801.98	1016.81	Q9JKY0	CCR4-NOT transcription complex subunit 9
Cnp	159.51	208.99	250.42	247.33	293.47	236.48	282.58	259.64	315.59	356.19	328.72	305.16	421.05	368.95	405.3	375.15	P16330	2',3'-cyclic-nucleotide 3'-phosphodiesterase
Cnpy2	503.39	494.73	472.26	336.64	525.36	522.94	624.45	693.04	393.86	515.96	448.13	336.31	421.27	554.19	397.77	492.87	Q9QXT0	Protein canopy homolog 2
Cnpy3	637.83	421.08	412.1	329.44	437.46	490.77	445.43	573.23	501.53	440.4	548.79	564.65	497.51	468.22	773.43	493.11	Q9DAU1	Protein canopy homolog 3
Cnpy4	287.27	223.09	381.84	369.53	366.95	336.69	403.79	396.33	421.8	446.67	454.64	378.56	538.42	668.69	448.85	470.74	Q8BQ47	Protein canopy homolog 4
Cnst	401.17	406.34	158.74	247.54	414.94	452.49	478.31	543.8	388.71	408.6	399.75	392.37	367.44	440.71	382.28	398.6	Q8CBC4	Consortin
Cntln	571.49	518.56	407.75	694.03	564.23	510.53	491.15	400.9	590.78	669.13	581.07	646.67	421.27	360.4	341.72	349.63	A2AM05	Centlein
Cntrl	452.91	472.41	352.79	372.47	326.9	337.88	288	252.49	548	365.16	488.77	515.56	489.09	342.12	441.22	530.61	A2AL36	Centriolin
Cntrob	340.1	354.99	488.13	355.45	444.32	378.31	432.29	371.74	485.49	491.4	421.92	382.35	512.55	486.79	319.47	325.19	Q8CB62	Centrobin
Coa3	493.37	674.95	134.98	402.6	580.93	730.8	499.2	647.34	383.77	400.84	359.09	357.23	451.66	496.76	321.96	346.5	Q9D2R6	Cytochrome c oxidase assembly factor 3 homolog, mitochondrial
Coa6	470.87	530.58	233.14	465.94	545.78	660.03	557.32	676.96	408.41	442.79	442.3	448.08	515.9	519.15	519.97	546.1	Q8BGD8	Cytochrome c oxidase assembly factor 6 homolog
Coa7	338.62	318.72	352.68	354.77	452.98	451.25	454.46	463.21	548.49	493.25	547.26	510.77	570.19	641.09	438.75	529.63	Q921H9	Cytochrome c oxidase assembly factor 7
Cobll1	288.68	382.1	289.78	309.44	317.06	357.13	386.91	413.08	548.86	492.98	547.4	510.96	570.28	641.79	436.94	528.19	B1AZ15	Cordon-bleu protein-like 1
Cog1	375.29	436.57	395.46	449.99	413.06	477.13	424.17	471.42	417.4	465.28	421.92	453.43	417.96	379.51	480.23	461.17	Q9Z160	Conserved oligomeric Golgi complex subunit 1
Cog2	418.13	383.27	507.14	480.57	478.8	432.84	431.12	442.44	480.24	421.76	445	419.58	456.79	424.27	471.52	478.06	Q921L5	Conserved oligomeric Golgi complex subunit 2
Cog3	383.66	367.59	420.05	432.63	409.24	418.91	443.43	483.79	504.81	481.07	451.61	470.47	434.12	495.33	424.22	479.46	E9QL65	Conserved oligomeric Golgi complex subunit 3
Cog4	357.66	450.66	326.8	397.83	413.46	439.71	431.4	434.65	409.96	390.66	402.8	385.23	441.9	389.31	385.72	427.57	Q8R1U1	Conserved oligomeric Golgi complex subunit 4
Cog5	429.47	428.69	439.5	469.02	467.69	512.71	444.77	539.71	485.48	396.54	466.44	397.34	427.07	350.02	436.6	523.76	Q8C0L8	Conserved oligomeric Golgi complex subunit 5
Cog6	414.72	458.34	253.25	447.5	494.41	522.43	530.44	507.77	416.2	398.13	430.61	442.32	471.08	406.21	433.19	461.49	A0A0R4J0L5	Conserved oligomeric Golgi complex subunit 6
Cog7	439.6	371.82	399.45	433.6	490.69	498	499.01	527.96	499.52	460.44	393.56	452.83	405.11	424.81	404.34	484.2	A0A0R4J0Q9	Conserved oligomeric Golgi complex subunit 7
Cog8	371.03	530.63	479.05	526.6	473.89	482.15	437.2	410.26	350.62	303.43	357.12	398.48	458.12	347.91	363.12	535.23	Q9JJA2	Conserved oligomeric Golgi complex subunit 8
Coil	360.85	521.1	512.9	317.85	517.22	544.92	708.6	683.33	367.43	351.43	251.58	307.41	273.07	81.79	437.75	37.83	E9Q284	Coilin
Col11a1	1470.28	822.09	568.55	571.17	463.93	453.93	112.96	429.2	275.8	252.66	242.71	224.01	176.95	150.18	148.76	122.24	Q61245	Collagen alpha-1(XI) chain
Col12a1	943.34	865.91	1128.71	746.8	548.9	563.97	355.95	360.37	316.51	242.88	306.47	392.98	404.26	405.67	278.47	425.71	Q60847-2	Isoform 2 of Collagen alpha-1(XII) chain
Col16a1	857.64	746.4	358.68	457.81	916.5	723.63	1184.1	359.96	435.29	397.14	397.92	386.82	338.11	277.87	313.31	320.45	Q8BLX7	Collagen alpha-1(XVI) chain
Col18a1	629.68	510.94	1213	470.45	524.81	451.55	417.61	427.27	280.07	241.38	202.77	206.06	130.83	142.33	104.67	77.55	E9QPX1	Collagen alpha-1(XVIII) chain
Col1a1	1311.29	1598.38	519.68	649.49	428.2	562.87	186.72	215.39	1269.66	1292.5	950.92	1041.64	477.72	541.86	198.32	173.67	P11087	Collagen alpha-1(I) chain
Col1a2	64.41	101.32	101.17	120.93	65.86	80.35	82.55	95	383.28	362.82	253.53	254.92	145.91	122.7	51.41	47.81	Q01149	Collagen alpha-2(I) chain
Col2a1	1759.02	1866.09	196.46	517.44	454.02	582.29	138.84	109.74	170.86	146.25	144.34	118.34	133.38	96.35	97.58	66.64	P28481	Collagen alpha-1(II) chain
Col3a1	1294.75	1156.63	669.74	646.97	686.54	665.85	349.71	365.5	308.01	389.26	323.81	241.96	301.87	162.77	291.21	108.53	P08121	Collagen alpha-1(III) chain
Col4a2	1181.1	1106.65	567.97	604.54	254.58	353.09	159.48	225.18	563.38	518.94	563.14	510.67	514.02	454.02	452.36	468.97	P08122	Collagen alpha-2(IV) chain
Col4a3b	369.12	325.6	474.55	377.71	422.84	327.51	452.66	331.89	312.64	385.71	261.25	304.59	376.77	341.55	355.34	326.46	Q9EQG9	Collagen type IV alpha-3-binding protein
Col4a5	678.55	551.33	466.85	542.09	511.17	595.51	432.99	477.25	479.06	498.98	385.57	416.02	239.92	181.74	159.97	91.15	Q63ZW6	Col4a5 protein
Col5a1	951.7	902.26	548.26	585	414.05	505.04	219.39	294.13	630.48	721.32	506.68	512.49	281.88	262.62	253.33	138.46	O88207	Collagen alpha-1(V) chain
Col5a2	789.84	718.32	446.95	520.15	312.83	324.04	163.57	187.27	603.08	605.31	705.56	529.18	596.07	442.18	347.09	404.49	Q3U962	Collagen alpha-2(V) chain
Col6a1	415.53	300.78	355.92	384.65	464.96	265.34	467.73	185.1	749.36	814.19	695.86	826.42	279.46	324.06	200.69	179.79	Q04857	Collagen alpha-1(VI) chain
Col8a1	659.91	604.67	385.89	442.77	201.15	219.87	79.29	170.42	655.61	684.85	569.49	460.64	523.04	437.94	215.13	265.8	Q00780	Collagen alpha-1(VIII) chain
Colec12	789.72	717.6	593.65	384.84	193.29	326.77	117.58	187.87	408.28	426.29	471.52	448.71	477.86	413.52	585.58	523.84	Q8K4Q8	Collectin-12
Colgalt	387.38	262.46	515.6	383.74	424.72	364.8	537.06	445.05	450.01	543.99	432.26	554.36	465.83	450.69	296.11	375.02	Q8K297	Procollagen galactosyltransferase 1
Commd1	589.44	441.24	376.23	429.73	536.63	452.65	462.18	399.21	396.84	346	489.94	575	467.02	288.88	381.7	351.7	Q8VI86	COMM domain containing 1, isoform CRA_b
Commd10	379.73	522	318.13	537.31	505.61	464.79	487.07	447.31	399.99	401.82	469.96	447.14	369.15	453.6	440.82	567.96	Q8JZY2	COMM domain-containing protein 10
Commd2	485.84	339.25	368.23	671.18	489.68	442.08	437.75	355.22	390.86	357.98	408.97	453.95	376.58	193.25	457.56	315.6	Q8BXC6	COMM domain-containing protein 2
Commd3	417.79	269.87	744.51	772.98	556.11	402.16	449.79	358.09	441.55	483.23	399.6	437.62	446.35	412.32	413.22	394.76	Q63829	COMM domain-containing protein 3
Commd5	430.56	554.09	338.01	468.05	479.38	525.48	462.48	549.39	467.81	476.36	284.07	343.23	317.42	471.19	272.11	310.02	A0A0R4J0U7	COMM domain-containing protein 5
Commd6	518.51	796.68	420.06	647.34	401.85	680.57	450.23	665.56	435.93	402.55	538	459.52	442.74	332.03	396.7	376.61	Q3V4B5	COMM domain-containing protein 6
Commd7	496.85	461.91	354.03	519.9	513.73	424	455.01	453.39	444.45	324.46	505.17	444.05	373.28	285.54	449.7	515.77	Q8BG94	COMM domain-containing protein 7
Commd8	357.98	279.08	416.41	591.37	516.05	440.94	506.07	376.3	478.9	575.67	427.84	483.68	458.15	573.07	431.84	543.7	Q9CZG3	COMM domain-containing protein 8
Commd9	594.79	513.77	619.11	510.73	567.56	480.92	656.67	461.02	386.83	418.35	418.78	391.92	421.69	519.71	604.46	619.72	Q8K2Q0	COMM domain-containing protein 9
Comt	364.79	288.94	342.04	428.33	425.89	376.15	519.14	454.13	497.53	521.48	485.73	491.78	459.84	502.14	484.87	476.93	O88587	Catechol O-methyltransferase
Copa	356.18	370.7	514.03	401.06	357.4	322.5	349.55	343.89	492.77	535.04	498.89	507.8	477.18	431.92	504.92	467.48	Q8CIE6	Coatomer subunit alpha
Copb1	441.69	371.9	484.39	479.6	374.13	334.66	373.51	358.89	511.6	470.6	498.51	474.72	475.4	457.87	502.6	462.49	Q9JIF7	Coatomer subunit beta
Copb2	354.49	382.27	482.3	410.67	366.64	331.87	413.26	386.82	497.5	455.28	546.67	509.6	505.18	382.8	519.72	448.34	O55029	Coatomer subunit beta'
Cope	349.49	322.8	564.4	390.92	384.3	308.07	353.65	348.43	547.3	567.39	524.89	451.54	522.6	549.6	432.03	470.16	O89079	Coatomer subunit epsilon
Copg1	390.16	378.79	344.16	354.77	328.79	353.71	333.88	345.84	474.3	536.68	515.74	402.21	569.95	537.78	489.04	440.35	Q9QZE5	Coatomer subunit gamma-1
Copg2	502.52	343.86	348.91	344.71	374.97	351.16	407.33	408.26	465.01	452.94	470.35	445.95	363.79	321.15	426.82	347.06	Q9QXK3	Coatomer subunit gamma-2
Cops2	411.08	402.49	688.04	567.55	439.47	373.81	366	364.31	476.59	485.74	415.49	487.83	356.7	382.59	369.67	390.14	P61202-2	Isoform 2 of COP9 signalosome complex subunit 2
Cops3	437.98	551.47	409.3	507.85	434.64	437.09	393.01	375.63	505.68	501.39	479.7	500.35	476.77	410.3	478.37	414.14	O88543	COP9 signalosome complex subunit 3
Cops4	384.59	437.56	373.46	439.06	437.48	407.9	420.4	393.5	521.51	414.41	526.53	543.47	505.23	462.65	339.88	429.53	O88544	COP9 signalosome complex subunit 4
Cops5	388.9	431.86	395.69	429.45	392.29	462.61	364.22	383.23	394.17	382.16	444.72	520.12	369.73	237.54	355.8	342.82	O35864	COP9 signalosome complex subunit 5
Cops6	434.13	434.98	1019.34	417.09	454.78	526.96	381.89	487.72	564.51	536.36	527.25	509.87	486.08	450.72	378.37	386.04	O88545	COP9 signalosome complex subunit 6
Cops7a	419.8	492.26	341.64	396.91	377.75	430.87	373.56	444.17	404.08	398.86	389.92	427.69	394.76	382.03	382.91	398.82	Q9CZ04-2	Isoform 2 of COP9 signalosome complex subunit 7a
Cops8	409.91	630.79	421.94	522.78	465.27	401.91	451.09	405.15	550.67	496.58	531.93	572.64	507.72	500.08	430.58	449.22	Q8VBV7	COP9 signalosome complex subunit 8
Copz1	360.03	356.5	377.77	415.52	374.04	319.17	333.45	285.1	444.1	442.68	423.54	398.34	503.65	538.36	517.48	532.84	P61924	Coatomer subunit zeta-1
Coq3	484.76	534.11	346.52	336.7	364.94	393.57	372.53	408.54	339.33	356.48	467.5	404.28	427.01	413.5	513.82	422.28	Q8BMS4	Ubiquinone biosynthesis O-methyltransferase, mitochondrial
Coq5	406.24	215.01	785.37	521.44	424.12	338.54	367.01	325.94	452.53	406.29	478.1	351.46	543.62	441.28	409.93	504.4	Q9CXI0	2-methoxy-6-polyprenyl-1,4-benzoquinol methylase, mitochondrial
Coq6	604.48	830.38	770.27	573.52	387.33	546.41	406.02	372.91	620.55	585.58	568.03	482.71	625.59	517.34	531.74	487.67	Q8R1S0	Ubiquinone biosynthesis monooxygenase COQ6, mitochondrial
Coq7	443.41	509.97	363.82	323.32	286.56	364.1	268.73	326.11	480.83	441.7	461.29	462.06	465.84	537.06	472.31	825.09	Q3TYT1	5-demethoxyubiquinone hydroxylase, mitochondrial
Coq8b	336.7	382.98	126.94	331.46	503.43	427.3	472.91	397.77	404.48	420.37	438.55	404.44	530.18	590.84	517.48	539.52	E9QLB8	Atypical kinase COQ8B, mitochondrial
Coq9	325.42	388.85	213.73	374.74	383.2	467.66	466.97	531.28	598.34	585.78	504.04	564.1	676.07	728.42	641.21	742.33	Q8K1Z0	Ubiquinone biosynthesis protein COQ9, mitochondrial
Coro1a	222.67	261.23	251.64	170.7	256.97	158.96	307.55	273.16	407.79	411.5	427.39	463.33	488.71	421.08	459.95	489.41	O89053	Coronin-1A
Coro1b	423.77	398.43	526.82	431.22	474.57	388.27	444.54	387.56	506.18	484.33	486.21	505.74	568.1	655.68	499.09	517.68	Q9WUM3	Coronin-1B
Coro1c	318.15	409.89	304.13	311.23	337.81	451.64	393.64	466.19	371.16	323.8	332.91	351.27	329.03	310.77	363.63	296.07	Q9WUM4	Coronin-1C
Coro2a	456.31	518.64	602.24	533.89	459.19	524.52	467.82	434.89	480.79	510.73	396.09	529.13	444.61	488.67	463.26	523.54	B1AVH5	Coronin
Coro7	353.56	417.92	362.64	454.67	398.1	374.89	394.35	353.82	151.56	161.59	133.35	191.89	152.11	179.58	154.34	196.96	Q9D2V7	Coronin-7
Cotl1	591.02	618.21	830.45	862.93	703.78	766.57	750.26	746.86	342.84	441.6	364.78	427.44	363.67	288.45	298.31	751.15	Q9CQI6	Coactosin-like protein
Cox10	381.86	625.74	929.49	470.45	895.92	669.81	483.05	719.97	328.02	263.44	357.84	370.62	498.8	358.3	538.61	526.2	Q8CFY5	Protoheme IX farnesyltransferase, mitochondrial
Cox15	374.59	382.12	761.73	356.4	505.76	523.5	588.16	692.59	466.27	495.26	356.95	524.09	537.18	507.21	460.32	441.49	Q8BJ03	Cytochrome c oxidase assembly protein COX15 homolog
Cox17	398.46	455.08	344.88	365.46	329.39	428.88	342.15	239.3	488.63	358.38	442.95	352.51	616.27	481.79	573.4	616.16	P56394	Cytochrome c oxidase copper chaperone
Cox18	342.45	368.99	382.33	269.37	460.58	431.72	495.81	483.38	384.13	471.99	355.07	416.55	330.84	445.36	318.15	401.74	G5E8U6	COX18 cytochrome c oxidase assembly homolog (S. cerevisiae), isoform CRA_c
Cox19	419.27	504.11	262.31	459.29	461.31	610.32	540.54	700.08	355.63	370.01	375.39	373.91	374.11	399.6	477.24	534.53	Q8K0C8	Cytochrome c oxidase assembly protein COX19
Cox4i1	388.77	380.64	455.39	416.99	517.57	468.01	572.05	470.8	367.07	400.11	419.93	383.19	449.63	462.11	522.58	567.36	P19783	Cytochrome c oxidase subunit 4 isoform 1, mitochondrial
Cox5a	427.23	387.59	310.02	375.01	510.25	476.94	662.64	558.84	343.82	334.57	323.35	396.78	432.79	531.48	529.55	498.02	P12787	Cytochrome c oxidase subunit 5A, mitochondrial
Cox5b	389	472.92	319.84	417	449.94	513.97	578.8	590.01	424.65	395.18	366.46	358.66	532.94	525.18	534.36	506.7	Q9D881	Cytochrome c oxidase subunit 5B, mitochondrial
Cox6b1	444.12	522.61	317.11	338.06	540.06	501.55	642.06	650.62	388.68	344.77	352.09	373.19	426.74	432.24	426.84	506.14	P56391	Cytochrome c oxidase subunit 6B1
Cox6c	439.79	476.84	344.67	407.22	473.78	559.49	551.81	591.64	206.22	210.57	204.29	232.55	198.3	207.74	155.14	191.59	Q9CPQ1	Cytochrome c oxidase subunit 6C
Cox7a2l	545.55	613.98	360.12	464.39	665.99	740.78	866.56	863.33	283.82	288.09	253.6	444.55	138.9	411.02	341.27	512.07	E9PZS8	Cytochrome c oxidase subunit 7A-related protein, mitochondrial
Cox7c	452.53	474.42	180.79	514.73	641.95	614.12	660.6	1147.23	112.66	56.56	135.71	55.18	124.89	87.88	133	92.22	P17665	Cytochrome c oxidase subunit 7C, mitochondrial
Cp 1	1048.93	814.43	441.35	638.15	914.2	712.4	857.48	730.42	97.22	50.76	113.51	62.42	103.64	88.04	115.34	103.75	G3X8Q5	Ceruloplasmin
Cpd	433.89	316.82	456.3	447.3	332.74	314.06	315.01	262.28	579.76	591.78	477.51	495.85	315.52	303.8	160.94	156.91	O89001	Carboxypeptidase D
Cpe	852.88	792.33	646.92	553	308.57	293.8	222.07	124.86	520.66	377.36	515.04	364.34	514.26	487.47	371.97	358.08	Q00493	Carboxypeptidase E
Cpeb4	399.43	453.65	342.65	345.76	329.67	359.23	283.59	325.28	467.89	452.39	480.01	463.89	495.23	525.93	659.43	785.51	Q7TN98	Cytoplasmic polyadenylation element-binding protein 4
Cpne1	274.81	292.65	313.91	439.94	323.14	342.28	317.65	378.04	448.8	481.63	531.62	580.85	667.9	484.43	910.47	918.87	Q8C166	Copine-1
Cpne2	207.38	169.17	337.33	278.99	309.63	264.47	276.93	292.8	423.46	416.56	451.23	450.9	449.26	405.69	645.66	688.07	P59108	Copine-2
Cpne3	346.36	304.94	578.95	457.28	400.08	346.61	417.8	397.15	673.41	793.04	686.84	630.92	642.55	737.7	545.07	609.04	Q8BT60	Copine-3
Cpne8	160.79	190.29	416.88	232.79	178.13	194.19	171	154.84	334.83	261.81	343.77	412	360.29	344.36	335.25	375.35	Q9DC53	Copine-8
Cpox	390.45	452.75	630.35	495.03	537.28	540.67	534.33	510.42	389.54	407.2	435.53	438.07	380.42	373	452.16	401.74	P36552	Oxygen-dependent coproporphyrinogen-III oxidase, mitochondrial
Cpped1	441.98	360.29	579.3	586.28	483.24	429.11	471.91	426.77	480.96	500.46	416.62	425.21	591.73	589.53	559.87	527.59	Q8BFS6	Serine/threonine-protein phosphatase CPPED1
Cpq	302.12	308.15	310.4	321.19	355.7	305.07	357.38	473.14	389.71	378.04	419.4	436.49	433.33	406.01	450.13	467.72	Q9WVJ3	Carboxypeptidase Q
Cpsf1	407.62	398.01	712.47	407.6	466.64	429.36	504.95	513.25	390.78	398.12	419.55	425.44	428.48	452.89	429.15	432.22	Q9EPU4	Cleavage and polyadenylation specificity factor subunit 1
Cpsf2	458.19	428.33	477.03	429.92	445.74	431.35	473.38	468	327.09	346.88	430.95	471.24	375.32	307.15	463.2	401.97	O35218	Cleavage and polyadenylation specificity factor subunit 2
Cpsf3	447.22	255.87	909.53	521.41	466.77	383.19	510.66	392.11	399.27	397	445.92	391.75	479.01	462.08	462.32	409.93	Q9QXK7	Cleavage and polyadenylation specificity factor subunit 3
Cpsf4	460.19	364.31	428.89	385.42	480.75	449.56	538.59	513.64	395.57	407.92	444.01	381.98	464.92	439.41	465.32	400.7	B2LVG5	Cleavage and polyadenylation specific factor 4 isoform 1
Cpsf6	488.07	298.56	511.23	565.59	449.72	404.89	557.82	433.97	392.46	374.45	399.12	405.91	481.83	460.42	425.68	532.42	H3BJW3	Cleavage and polyadenylation-specificity factor subunit 6
Cpsf7	418.88	473.76	433.69	334.62	461.29	494.21	520.1	523.95	262.37	308.78	329.79	329.4	401.3	372.45	782.08	532	Q8BTV2	Cleavage and polyadenylation specificity factor subunit 7
Cpt1a	387.59	310.18	706.28	592.51	518.97	477.91	621.72	493.83	344.32	399.45	370.44	336.14	488.53	433.84	514.54	439.74	P97742	Carnitine O-palmitoyltransferase 1, liver isoform
Cpt2	470.48	345.31	421.37	415.83	526.58	504.53	609.75	616.45	284.69	415.07	302.03	280.91	327.04	386.92	389.72	380.91	P52825	Carnitine O-palmitoyltransferase 2, mitochondrial
Cr1l	569.5	367.21	682.09	565.83	619.67	435.12	548.12	384.14	393.01	458.87	438.99	492.38	476.02	663.92	380.72	422.72	Q64735	Complement component receptor 1-like protein
Cramp1	376.31	462.97	234.79	319.58	390.01	507.1	326.18	510.7	479.42	453.9	511.7	421.25	648.14	628.29	593.34	597.84	Q6PG95	Protein cramped-like
Crat	338.73	302.34	294.21	293.63	353.72	377.78	412.99	426.37	401.96	456.19	429.66	391.28	469.62	481.27	395.69	546.3	P47934	Carnitine O-acetyltransferase
Creb1	448.21	366.9	345.03	408.12	367.26	498.27	518.57	552.77	358.01	355.59	486.22	425.04	506.55	320.68	568.12	495.43	Q01147	Cyclic AMP-responsive element-binding protein 1
Creb5	457.28	228.67	549.24	432.8	461.05	399.49	600.88	521.87	477.88	500.91	471.26	502.52	486.82	471.4	460.77	440.99	A0A0N4SUW5	Cyclic AMP-responsive element-binding protein 5
Crebbp	415.92	392	346.09	383.2	368.49	385.08	347	350.49	682.54	586.62	684.07	531.5	819.19	738.09	1347.65	708.02	F8VPR5	CREB-binding protein
Creld1	238.31	17.36	107.95	22.96	226.1	33.07	244.13	58.79	353.49	368.06	330.84	337.43	398.87	430.09	346.87	357.46	Q91XD7	Cysteine-rich with EGF-like domain protein 1
Creld2	583.89	572.42	541.51	391.68	544.4	552.56	557.68	551.5	405.26	433.8	433.33	457.98	423.63	360.85	426.29	408.13	Q9CYA0	Cysteine-rich with EGF-like domain protein 2
Crem	509.86	310.99	388.01	480.46	471.43	467.55	639.59	496.87	405.38	397.23	393.61	330	228.31	245.43	180.88	141.29	P27699-5	Isoform 5 of cAMP-responsive element modulator
Crim1	956.74	816.81	913.76	646.45	439.2	492.25	192.16	257.2	180.87	167.8	164.81	150.56	173.25	166.19	168.44	151.48	Q9JLL0	Cysteine-rich motor neuron 1 protein
Crip2	636.11	717.28	570.8	806.51	677.08	699.33	709.72	717.35	712.73	730.83	466.01	548.42	405.82	492.89	168.63	183.95	Q9DCT8	Cysteine-rich protein 2
Cript	556.9	659.01	410.66	438.31	288.24	274.78	147.44	91.66	472.35	460.83	440.75	456.18	456.92	520.57	431.55	492.27	F6TQQ9	Cysteine-rich PDZ-binding protein (Fragment)
Crk	358.08	471.03	351.58	433.16	427.67	431.66	443.23	422.83	586.32	530.05	493.65	515.8	537.03	536.91	497.14	547.06	Q64010	Adapter molecule crk
Crkl	284.91	405.25	326.57	327.22	297.43	325.98	337.8	349.99	551.32	532.8	466.68	538.33	487.04	572.42	486.75	563.46	P47941	Crk-like protein
Crlf3	302.19	392.75	376.71	370.31	312.6	374.55	352.38	391.98	285.3	368.6	301.52	302.82	316.24	515.58	412.34	468.5	Q9Z2L7	Cytokine receptor-like factor 3
Crls1	439.04	477.58	362.24	613.96	530.71	539.28	718.71	642.29	527.24	483.72	487.28	545.33	451.48	433.65	399.77	416.22	Q80ZM8	Cardiolipin synthase (CMP-forming)
Crnkl1	448.59	479.94	325.32	383.55	399.17	406.18	353.22	394.72	397.18	498.02	338.04	398.9	398.75	427.18	454.18	457.28	P63154	Crooked neck-like protein 1
Crocc	467.91	536.17	292.65	411.53	473.87	468.75	497.71	445.71	243.51	254.19	252.3	237.27	223.18	261.31	320.62	272.54	Q8CJ40	Rootletin
Crot	606.09	431.02	549.07	616.26	666.83	582.15	768.24	655.94	393.52	315.14	418.23	510.59	328.62	284.46	405.63	339.49	Q9DC50	Peroxisomal carnitine O-octanoyltransferase
Crtap	381.58	385.73	721.52	534.86	561.68	499.69	513.61	444.83	654.5	566.19	464.6	469.07	457.98	531.73	328.75	498.8	Q9CYD3	Cartilage-associated protein
Crtc1	275.46	434.28	165.14	358.16	272.26	430.83	280.56	283.08	475.37	442	450.21	443.95	419.01	439.65	445.09	531.19	Q68ED7	CREB-regulated transcription coactivator 1
Crtc2	399.87	449.9	234.65	433.16	419.35	438.94	442.48	475.44	553.1	473.36	494.04	485.16	417	340.08	294.49	280.59	Q3U182	CREB-regulated transcription coactivator 2
Cry1	533.45	632.31	636.99	530.19	337.57	370.45	265.71	293.65	550.24	509.46	603.1	607.09	496.13	425.29	504.72	501.8	P97784	Cryptochrome-1
Cry2	360.05	310.21	529.37	334.28	392.75	329.14	282.15	242.25	603.94	543.58	488.15	457.4	503.87	486.58	437.09	406.81	Q9R194	Cryptochrome-2
Crybg3	435.09	555.55	374.98	384.99	386.16	412.86	400.11	429.71	113.37	93.18	104.01	72.26	103.2	72.58	128.78	77.28	Q80W49-2	Isoform 2 of Beta/gamma crystallin domain-containing protein 3
Cryz	764.45	714.09	830.55	893.01	770.38	737.84	796.77	759.8	350.39	343.02	321.2	346.01	338.4	362.74	384.31	336.55	P47199	Quinone oxidoreductase
Cryzl1	492.79	522.34	362.55	612.56	528.34	492.34	522.47	491.16	324.53	329.62	341.7	340.14	377.07	379.69	509.27	455.09	Q921W4	Quinone oxidoreductase-like protein 1
Cs 1	495.61	397.55	670.73	449.67	504.8	472.31	613.55	562.49	605.96	600.97	542.82	620.35	507.7	433.27	522.53	460.32	Q9CZU6	Citrate synthase, mitochondrial
Csad	363.56	282.69	409	368.98	313.78	332.67	301.34	279.71	444.14	484.75	441.52	438.96	330.68	309.66	310.16	256.7	Q9DBE0	Cysteine sulfinic acid decarboxylase
Csde1	623.79	510.82	831.05	645.72	397.64	352.51	315.82	298.12	505.33	527.75	462.04	493.62	403.74	390.77	407.22	390.65	Q91W50	Cold shock domain-containing protein E1
Cse1l	403.15	452.25	430.34	496.82	385.19	396.5	382.31	400.39	348.6	344.23	327.23	360.14	415.85	503.4	351.81	301.58	Q9ERK4	Exportin-2
Csf1	841.24	754.38	384.61	426.02	418.2	430.47	253.96	261.25	600.44	535.54	568.16	449.22	661.92	566.96	540.91	555.88	P07141	Macrophage colony-stimulating factor 1
Csgalna	368.73	264.59	261.54	310.2	384.33	343.4	388.07	321.91	480.95	509.96	412.73	490.5	474.36	547.42	467.34	542.1	Q8C1F4	Chondroitin sulfate N-acetylgalactosaminyltransferase 2
Csk	361.67	507.08	270.19	310.29	351.46	392.78	382.93	474.11	340.14	349.7	315.62	326.94	355.29	433.55	492.29	488.39	P41241	Tyrosine-protein kinase CSK
Csl	523.33	475.02	569.61	443.56	544.45	476.99	652.73	546.2	493.18	471.49	446.05	518.17	428.12	405.26	425.56	408	Q80X68	Citrate synthase
Csnk1a1	477.98	523.36	688.19	442.67	406.25	376.12	340.74	364.53	484.32	462.15	439.05	505.76	424.99	394.52	424.67	400.75	E9PWB2	Casein kinase I isoform alpha
Csnk1d	558.7	704.28	471.97	392.35	426.32	458.09	371.24	414.93	640.3	580.25	527.08	563	634.38	450.22	390.14	433.77	Q9DC28	Casein kinase I isoform delta
Csnk1e	406.5	369.97	472.75	336.96	339.61	479.41	325.44	378.33	346.03	407.2	415.14	397.47	330.63	364.29	333.24	334.24	Q9JMK2	Casein kinase I isoform epsilon
Csnk1g3	561.26	272.05	675.8	475.67	469.65	393.08	338.87	317.11	409.22	316.74	492.14	460.36	412.28	271.09	532.88	476.71	Q8C4X2	Casein kinase I isoform gamma-3
Csnk2a1	336.52	271.11	1358.47	454.91	404.21	344.34	408.3	376.2	328.16	304.18	409.77	438.72	334.9	255.93	486.04	473.34	Q60737	Casein kinase II subunit alpha
Csnk2a2	374.36	233.75	1067.66	490.78	463.52	372.5	496.04	390.71	305.08	349.1	454.1	428.75	375.85	322.42	557.83	473.94	O54833	Casein kinase II subunit alpha'
Csnk2b	382.98	196.35	790.62	476.75	454.19	260.26	439.87	333.71	853.09	860.53	851.89	802.53	799.98	839.62	554.76	551.22	P67871	Casein kinase II subunit beta
Cspg4	100.06	93.83	107.09	102.47	103.48	73.58	112.88	101.95	470.97	606.9	426.24	526.71	397.82	504.8	530.94	464.74	Q8VHY0	Chondroitin sulfate proteoglycan 4
Csrp1	337.36	345.42	671.56	462.68	322.34	308.55	324.5	302.48	249.9	283.69	243.23	247.57	230.44	270.77	300.25	289.97	P97315	Cysteine and glycine-rich protein 1
Csrp2	620.3	782.99	619.34	721.95	568.8	605.73	590.57	635.68	581.1	533.07	453.98	436.54	411.03	366.41	256.1	180.54	P97314	Cysteine and glycine-rich protein 2
Cst3	801.89	874.16	464.95	496.8	344.06	336.69	197.72	178.68	214.66	184.91	253.17	450.53	253.85	174.55	429.41	308.87	P21460	Cystatin-C
Cstb	314.63	327.2	1016.67	906.57	500.67	506.25	601.9	541.2	344.58	419.18	442.15	443.41	356.83	466.13	658.99	468.18	Q62426	Cystatin-B
Cstf1	438.23	369.24	465.26	665.8	423.16	409.17	491.61	416.74	512.99	564.92	510.28	555.92	529.32	533.08	558.63	563.6	Q99LC2	Cleavage stimulation factor subunit 1
Cstf2	388.92	324.56	383.06	395.94	389.47	356.58	400.3	391.64	464.67	549.94	492.1	516.05	455.24	513.94	514.16	483.69	Q8BIQ5	Cleavage stimulation factor subunit 2
Cstf2t	492.67	434.18	414.65	450.3	540.33	500.77	542.28	539.12	432.28	430.83	461.54	419.01	444.17	469.67	427.06	428.11	Q8C7E9	Cleavage stimulation factor subunit 2 tau variant
Cstf3	443.39	412.82	316.49	392.23	468.75	439.25	467.79	451.54	454.38	454.98	446.16	427.88	478.97	483.15	426.62	443.22	Q99LI7	Cleavage stimulation factor subunit 3
Ctbp1	490.91	474.79	458.59	416.85	413.6	423.56	405.42	424.39	353.98	487.69	312.18	460.82	324.95	512.34	570.46	506.34	O88712	C-terminal-binding protein 1
Ctbp2	425.9	391.6	415.52	546.43	359.89	265.22	378.37	258.9	370.8	358.98	385.26	374.99	453.47	474.31	392.41	444.74	P56546-2	Isoform 2 of C-terminal-binding protein 2
Ctbs	448.67	374.76	467.68	466.65	559.74	494.98	558.46	443.81	381.72	453.14	352.67	396.37	377.77	503.43	428.89	456.38	Q8R242	Di-N-acetylchitobiase
Ctc1	460.42	501.22	413.71	487.34	437.08	389.2	431.87	358.89	380.49	448.98	353.49	394.82	376.4	506.1	429.3	453.52	Q5SUQ9-2	Isoform 2 of CST complex subunit CTC1
Ctc1	462.67	502.52	409.96	491.2	434.56	388.74	426.81	357.62	475.44	428.38	466.63	443.03	565.22	508.2	440.76	379.22	Q5SUQ9	CST complex subunit CTC1
Ctcf	380.01	375.87	388.02	361.27	394.03	426.62	462.77	466.55	601.78	445.79	545.53	394.45	752.87	464.03	659.17	589.59	Q61164	Transcriptional repressor CTCF
Ctdnep1	459.84	445.67	174.17	353.1	341.21	626.45	353.14	740.96	384.22	383.87	315.98	322.26	323.33	355.06	285.98	323.63	Q3TP92	CTD nuclear envelope phosphatase 1
Ctdp1	557.45	678.32	590.49	474.44	454.97	561.77	455.14	565.59	374.89	376.72	405.85	383.32	409.73	603.03	491.62	478.73	Q7TSG2	RNA polymerase II subunit A C-terminal domain phosphatase
Ctdspl2	350.92	426.75	391.64	576.24	400.52	497.87	452.94	484.65	390.6	349.78	384.21	321.92	368.4	349.47	258.46	273.26	Q8BG15	CTD small phosphatase-like protein 2
Ctgf	1035.59	982.35	625.06	532.62	318.6	347.06	178.16	193.47	695.38	876.53	716.03	929.33	681.56	822.37	731.38	858.87	P29268	Connective tissue growth factor
Cth	18.42	88.31	40.48	124.78	34.49	51.86	40.81	122.08	528.22	683.59	482.5	394.82	501.94	473.39	400.87	378.74	Q8VCN5	Cystathionine gamma-lyase
Ctif	613.61	579.07	384.25	332.73	367.77	432.73	417.51	402.59	445.38	427.51	440.6	426.92	368.29	347.71	288.59	271.42	E9Q1U6	CBP80/20-dependent translation initiation factor
Ctnna1	602.9	555.57	606.85	521.32	460.14	440.72	404.97	396.13	365.98	368.29	376.47	348.08	293.56	244.46	258.15	245.64	P26231	Catenin alpha-1
Ctnna2	673.38	503.38	1109.3	603.33	499.61	445.19	454.14	429.63	397.01	495.69	476.79	463.75	477.63	384.34	325.6	287.19	E0CXB9	Catenin alpha-2
Ctnnal1	645.85	493.46	538.4	598.68	374.94	408.14	287.58	262.22	325.57	398.02	357.44	379.95	322.92	392.2	332.45	337.79	O88327	Alpha-catulin
Ctnnb1	592.12	481.92	684.18	510.26	471.91	406.12	446.38	400.72	423.82	405.07	493.17	507.43	389.64	360.92	434.26	407.36	Q02248	Catenin beta-1
Ctnnbl1	451.86	376.99	301.37	472.62	451.65	461.39	453.67	402.26	444.75	447.82	456.56	436.28	419.63	391.5	353.08	377.66	Q9CWL8	Beta-catenin-like protein 1
Ctnnd1	477.19	460.93	575.59	465.68	442.56	454.3	452.89	425.49	319.99	325.6	317.31	362.81	253.27	233.79	352.3	315.28	P30999	Catenin delta-1
Ctps1	534.9	483.21	741.97	756.29	519.02	480.56	510.2	468.15	378.97	335.85	367.63	417.89	350.91	283.14	396.4	357.02	P70698	CTP synthase 1
Ctps2	428.52	410.14	1086.47	593.83	484.14	441.31	458.28	455.18	444.62	429.85	471.37	486.53	452.42	373.67	412.91	421	P70303	CTP synthase 2
Ctr9	440.13	357.36	685.69	413.97	476.94	436.09	406.34	382.02	501.46	505.87	537.02	524.28	581.17	577.64	434.9	444.02	Q62018	RNA polymerase-associated protein CTR9 homolog
Ctsa	370.46	348.55	364.83	297.6	345.61	315.41	301.55	310.87	418.96	443.53	566.21	543.24	545.67	511.26	605.28	474.21	G3X8T3	Carboxypeptidase
Ctsb	289.77	180.87	816.81	330.3	326.91	249.15	284.15	288.82	492.62	532.01	485	457.51	448.68	481.29	419.9	403.36	P10605	Cathepsin B
Ctsd	454.31	388.27	430.08	391.21	402.83	387.84	361.93	330.85	407.26	565.99	399.12	478.68	427.28	387.45	482.4	204.8	P18242	Cathepsin D
Ctsl	544.46	536.58	767.24	414.74	341.61	397.63	204.57	433.47	453.28	437.5	382.94	378.66	654.25	582.19	366.91	402.32	P06797	Cathepsin L1
Ctso	540.43	510.01	385.96	396.02	461.3	535.85	319.6	308.21	481.76	633.93	524.43	488.57	553.25	528.47	620.66	422.42	Q8BM88	Cathepsin O
Ctsz	372.58	291.98	443.36	375.24	365.81	314.15	388.43	375.85	452.79	436.17	399.62	385.65	463.38	493.68	441.28	371.25	Q9WUU7	Cathepsin Z
Cttn	382.18	468.76	468.47	427.71	426.14	410.44	453.3	489.58	450.66	463.28	428.84	436.87	483.22	484.56	477.12	535.24	Q60598	Src substrate cortactin
Cttnbp2	444.49	479.28	309.54	392.32	374.92	439.36	412.51	458.67	469.43	428.52	488.94	375.74	438.63	454.81	485.75	434.57	Q99LJ0	CTTNBP2 N-terminal-like protein
Ctu1	472.34	409.61	247.21	531.67	418.71	604.42	399.16	478.23	386.38	446.17	396.73	411.8	343.78	362.4	350.84	389.58	Q99J10	Cytoplasmic tRNA 2-thiolation protein 1
Ctu2	451.17	462.17	468.99	540.34	424.93	486.16	429.06	498.84	798.25	700.45	561.46	637.92	359.7	352.45	185.74	178.06	Q3U308	Cytoplasmic tRNA 2-thiolation protein 2
Cuedc2	544.95	833.92	207.89	693.71	300.86	447.2	194.39	234.94	582.62	529.08	511.12	554.02	487.01	437.85	369.19	398.14	Q9CXX9	CUE domain-containing protein 2
Cul1	397.23	445.8	479.42	349.85	347.08	348.24	331.35	333.88	427.72	437.98	457.11	461.86	382.46	365.5	473.7	434.67	Q9WTX6	Cullin-1
Cul2	423.31	322.34	703.72	476.92	423.59	356.05	376.74	313.01	372.19	360.23	408.88	411.19	323.55	355.28	358.87	353.83	Q9D4H8	Cullin-2
Cul3	407.16	327.04	1184.18	615.69	401.76	352.6	355.71	302.17	440.63	465.87	400.37	380.54	363.97	390.78	413.41	413.26	Q9JLV5	Cullin-3
Cul4a	373.09	368.63	1288.89	449.39	404.03	344.71	360.15	290.79	520.67	508.13	483.62	523.55	464.9	446.78	417	379.38	Q3TCH7	Cullin-4A
Cul4b	415.88	409.54	707.17	442.33	346.61	348.92	318.49	315.03	493.85	528.79	466.36	501.75	436.38	394.14	428.92	428.61	A2A432	Cullin-4B
Cul5	470.1	411.73	424.52	446.81	378.46	361.83	389.4	357.78	713.55	765.74	644.04	637.84	599.74	673.59	361.8	412.25	G3X914	Cullin 5
Cul7	315.73	375.81	266.38	278.42	257.59	262.56	193.36	265.34	634.51	481.04	493.41	512.17	684.48	441.06	468.86	446.08	Q8VE73	Cullin-7
Cuta	414.75	572.29	511.66	481.16	418.1	500.46	429.02	421.76	428.91	412.05	435.3	473.24	497.46	505.09	395.6	469.8	Q9CQ89	Protein CutA
Cux1	392.04	404.31	336.61	341.31	428.59	462.33	488.69	517.02	424.78	433.57	437.74	473.38	500.25	496.55	416.86	436.56	H3BJQ9	Homeobox protein cut-like
Cwc15	436.04	511.13	463.74	609.63	363.73	417.05	352.88	357.32	415.86	434.12	403.32	418.85	445.11	467.45	423.77	453.35	Q9JHS9	Spliceosome-associated protein CWC15 homolog
Cwc22	482.82	462.77	411.08	335.27	423.41	419.32	475.32	513.73	439.4	412.84	478.85	482.25	542.38	521.41	392.77	473.56	Q8C5N3	Pre-mRNA-splicing factor CWC22 homolog
Cwc25	409.44	462.99	206.2	352.08	410.87	486.53	405.95	425.83	364.84	377.93	470.04	423.05	456.65	402.47	371.42	371.65	Q9DBF7	Pre-mRNA-splicing factor CWC25 homolog
Cwc27	484.62	355.01	476.33	446.11	484.45	473.28	511.53	512.88	507.41	480.44	428.7	457.89	440.43	444.31	392.7	451.94	Q3TKY6	Peptidyl-prolyl cis-trans isomerase CWC27 homolog
Cwf19l1	464.02	459.05	473.33	428.34	399.54	406.63	397.96	411.21	406.37	440.67	365.58	411.04	421.98	561.12	406.25	467.96	Q8CI33	CWF19-like protein 1
Cwf19l2	435.73	532.16	338.42	378.51	420.69	430.45	385.66	372.58	295.47	391.91	416.24	304.11	326.03	404.48	207.87	240.14	Q8BG79	CWF19-like protein 2
Cx3cl1	1236.39	552.9	756.24	453.52	530.44	532.46	325.9	322.69	436.19	485.92	421.85	419.97	584.37	720.32	465.97	589.38	O35188	Fractalkine
Cxadr	389	445.03	295.41	286.54	304.79	372.57	349.02	393.62	115.08	165.88	409.48	363.82	1785.84	1210.81	1561.71	1447.81	P97792	Coxsackievirus and adenovirus receptor homolog
Cxcl10	236.72	95.51	160.71	106.59	127.81	5.9	88.91	72.05	424.63	505.66	368.37	354.63	452.24	519.83	467.37	385.8	P17515	C-X-C motif chemokine 10
CXorf23	514.31	409.99	565.33	436.16	401.77	387.59	385.22	333.09	49.85	127.14	83.92	30.73	121.27	311.29	352.52	314.26	A2AG58	Uncharacterized protein CXorf23 homolog
CXorf38	495.83	747.15	299.09	640.56	462.02	495.05	379.15	608.2	570.62	548.69	581.03	454.93	520.65	473.58	422.15	361.98	Q8C5K5	Uncharacterized protein CXorf38 homolog
CXorf56	554.01	515.46	382.22	396.34	397.73	411.86	380.43	395.61	539.06	420.29	450.07	359.96	400.56	447.86	344.95	375.83	Q8VDP2	UPF0428 protein CXorf56 homolog
Cxxc1	474.28	478.86	384.14	372.15	435.64	432.3	458.79	512.14	281.74	227.33	340	324.28	348.94	349.86	412.88	379.83	Q9CWW7	CXXC-type zinc finger protein 1
Cyb5a	424.82	410.38	589.81	407.43	567.35	486.72	666.12	595.36	306.17	317.93	391.81	464.64	395.94	266.55	665.29	508.15	P56395	Cytochrome b5
Cyb5b	365.59	407.24	589.92	466.28	468.98	406.32	640.01	613.51	197.38	200.81	284.55	228.03	279.92	203.71	414.43	360.85	Q9CQX2	Cytochrome b5 type B
Cyb5r1	463.39	248.57	995.51	610.44	773.17	499.74	835.75	560.75	219.72	230.88	239.55	261.05	266.72	298.87	411.19	386.12	Q9DB73	NADH-cytochrome b5 reductase 1
Cyb5r3	551.19	315.3	931.13	443.63	572.87	463.13	681.69	568.98	352.35	334.15	342.57	334.58	340.26	440.43	425.24	550.49	Q9DCN2	NADH-cytochrome b5 reductase 3
Cyc1	386.76	508.39	204.71	444.2	565.12	580.11	646.21	598.97	347.89	310.73	321.1	328.49	386.15	390.3	292.38	313.18	Q9D0M3	Cytochrome c1, heme protein, mitochondrial
Cycs	468.66	661.16	398.52	407.57	545.67	638.39	599.4	720.63	445.03	434.73	440.1	421.11	414.2	387.72	449.4	414.78	P62897	Cytochrome c, somatic
Cyfip1	427.22	398.49	638.45	508.64	397.51	388.04	439.89	422.03	500.6	598.29	421.06	370.64	445.2	618.19	324.74	409.65	Q7TMB8	Cytoplasmic FMR1-interacting protein 1
Cyhr1	386.57	537.13	265.6	383.51	428.25	521.26	234.79	451.2	528.35	598.29	422.38	370.64	450.78	618.19	308.56	409.65	H3BIV6	Cysteine and histidine-rich protein 1
Cyld	444.67	458.99	500.88	518.49	403.25	384.56	320.25	322.84	383.82	388.96	428.38	367.93	574.81	561.43	350.82	394.15	Q80TQ2-2	Isoform 1 of Ubiquitin carboxyl-terminal hydrolase CYLD
Cyp1b1	537.88	517.32	502.23	447.45	492.36	488.03	436.74	471.36	331.85	322.86	356.83	349.09	409.64	380.75	484.86	444.39	Q64429	Cytochrome P450 1B1
Cyp20a1	475.9	425.69	537.12	414	524.98	538.28	655.62	664.57	406.43	381.57	453.17	449.45	661.07	667.68	739.26	640.43	Q8BKE6	Cytochrome P450 20A1
Cyp39a1	308.36	258.52	299.25	266.53	359.19	342.21	428.05	466.74	237.2	228.9	235.72	220.5	223.62	244.24	180.81	196.3	Q9JKJ9	24-hydroxycholesterol 7-alpha-hydroxylase
Cyp51a1	699.57	764.9	942.35	562.51	620.23	652.02	543.83	679.44	51.65	107.19	37.9	102.21	24.05	123.36	10.17	116.74	Q8K0C4	Lanosterol 14-alpha demethylase
Cyp7b1	983.06	1067.05	632.94	699.74	663.4	937.84	707.63	1034.32	176.37	165.23	241.96	144.78	258.28	214.01	308.58	339.38	Q60991	25-hydroxycholesterol 7-alpha-hydroxylase
Cyr61	920.73	849.04	817.67	605.19	598.27	664.76	455.73	451.72	342.22	340.55	434.45	331.87	549.92	517.54	541.82	500.68	P18406	Protein CYR61
D10Jhu8	424.2	323.45	435.94	349.95	523.19	498.08	612.68	644.6	470.34	539.09	447.4	446.3	552.98	644.53	494.64	586.89	Q9D172	ES1 protein homolog, mitochondrial
D17h6s5	340.84	416.06	220.64	262.07	392.19	429.15	455.91	533.97	468.02	560.87	499.65	525.57	426.88	428.1	376.28	444.01	Q9Z1R4	Uncharacterized protein C6orf47 homolog
D1Ertd6	543.33	547.82	370.5	481.96	354.94	398.81	217.77	409.51	507.18	221.23	419.84	496.11	466.78	214.06	298.91	369.73	Q8VEB3	UNC119-binding protein C5orf30 homolog
D330038	426.66	410.92	541.95	329.25	493.09	302.96	407.73	405.51	190.27	278.31	236.06	245.83	263.87	290.19	277.96	274.84	Q6PGD2	Zinc finger protein 866
D3Ertd7	535.57	549.34	598.83	542.43	574.87	571.9	620.95	941.33	423.39	522.33	439.85	483.55	409.26	348.1	610.05	386.78	Q8BGN2	UPF0462 protein C4orf33 homolog
D6Wsu16	595.93	378.11	413.81	449.86	464.61	368.28	381.99	386.9	343.4	316.86	353.83	333.52	388.53	410.94	428.5	445.82	Q91YN0	Protein C12orf4 homolog
Daam1	534.35	523.92	468.9	429.82	523.92	509.81	427.83	470.13	446.16	463.5	414.38	432.58	407.46	443.76	361.02	394.99	Q8BPM0	Disheveled-associated activator of morphogenesis 1
Dab2	495.58	603.85	321.9	434.62	413.2	449.33	394.42	463.74	470.03	456.43	435.98	304.72	378.16	334.33	451.82	383.41	A0A0R4J104	Disabled homolog 2
Dab2ip	476.19	366.01	558.17	489.73	566.02	346.31	564.2	354.86	429.22	436.12	565.77	453.21	674.22	453.66	654.68	600.54	Q3UHC7	Disabled homolog 2-interacting protein
Dad1	358.76	216.7	235.83	326.51	417.46	380.88	467.29	471.21	623.5	615.42	515.41	444.33	607.21	523.2	373.55	381.66	P61804	Dolichyl-diphosphooligosaccharide--protein glycosyltransferase subunit DAD1
Dag1	491.69	449.32	276.7	268.61	251.27	322.78	323	266.6	370.33	386.35	337.46	375.56	429.5	550.72	452.8	502.84	Q62165	Dystroglycan
Dagla	253.94	335.96	330.8	330.71	314.48	418.25	431.54	432.09	399.58	383.42	357.83	444.39	513.93	444.26	456.25	302.72	Q6WQJ1	Sn1-specific diacylglycerol lipase alpha
Daglb	385.44	397.42	54.04	434.71	339.24	519.65	364.83	740.68	427.35	412.52	466.83	423.62	465.66	416.26	452.13	427.5	Q91WC9	Sn1-specific diacylglycerol lipase beta
Dap3	511.24	389.95	499.7	544.44	481.62	503.13	440.07	407.84	448.68	435.37	464.97	392.9	515.83	478.68	448.33	459.07	G3X9M0	28S ribosomal protein S29, mitochondrial
Dapk3	475.12	593.48	351.17	439.72	445.28	460.01	440.73	487.62	462.62	466.59	465.97	447.58	463.53	479.19	462.39	459.93	O54784	Death-associated protein kinase 3
Dars	388.71	422.23	476.48	447.88	405.18	403.4	446.71	431.79	225.49	207.49	255.29	174.67	285.73	190.16	269.87	263.52	Q922B2	Aspartate--tRNA ligase, cytoplasmic
Dars2	533.2	472.83	1052.93	508.66	689.04	603.98	834.29	696.67	354.41	384.29	409.99	439.72	774.84	680.66	1126.83	956.9	Q8BIP0	Aspartate--tRNA ligase, mitochondrial
Daxx	304.98	238.33	436.99	419.12	305.77	228.39	208.08	181.19	429.01	432.04	459.17	450.51	548.81	526.32	445.29	431.9	Q3UKR0	Death domain-associated protein 6
Dazap1	470.33	416.53	536.14	412.47	399.92	424.93	361.97	421.79	508.45	412.22	421.43	598.03	553.77	533.93	520.23	703.66	Q3UGB5	DAZ associated protein 1, isoform CRA_b
Dbi	215.43	399.29	99.81	455.2	329.99	477.37	412.1	545.15	490.63	507.15	526.13	536.12	573.37	703.32	639.12	610.25	Q4VWZ5	Acyl-CoA-binding protein
Dbn1	227.47	235.31	251.07	275.5	296.79	297.34	325.37	328.69	427.35	439.21	310.68	367.17	387.38	507.85	308.95	397.33	Q9QXS6	Drebrin
Dbnl	450.54	701.15	397.49	402.87	418.72	507.28	434.89	493.73	521.27	517.4	514.71	457.64	471.11	463.51	509.91	445.89	Q62418	Drebrin-like protein
Dbr1	378.09	369.8	462.59	420.89	387.01	343.47	374.24	395.36	575.42	612.94	657.25	761.23	745.98	737.04	907.98	1080.97	Q923B1	Lariat debranching enzyme
Dbt	76.63	99.78	66.98	138.04	97.45	87.97	114.22	152.44	492.26	473.51	499.12	571.33	476.06	642.04	445.7	711.59	P53395	Lipoamide acyltransferase component of branched-chain alpha-keto acid dehydrogenase complex, mitochondrial
Dcaf1	309	382.79	329.58	341.03	337.12	371.86	276.45	421.07	480.82	673.73	400.23	437.79	484.62	731.61	393.69	479.62	Q80TR8	DDB1- and CUL4-associated factor 1
Dcaf11	414.2	595.57	328.57	453.74	325.98	415.04	317.69	284.61	452.43	434.2	409.04	316.9	276.29	223.87	188.64	124.47	Q91VU6	DDB1- and CUL4-associated factor 11
Dcaf12	1029.57	744.63	733.12	569.58	319.88	380.42	291.78	201.9	476.01	476.34	528.77	497.12	446.39	345.2	349.31	288.73	Q8BGZ3	DDB1- and CUL4-associated factor 12
Dcaf13	548.95	418.53	531.77	489.47	422.78	409.97	348.56	362.12	583.26	513.88	486.93	485.79	475.69	510.76	347.38	413.97	Q6PAC3	DDB1- and CUL4-associated factor 13
Dcaf4	513.95	520.1	429.22	439.07	408.78	421.18	378.78	330.73	359.63	389.77	319.03	367.31	384.84	455.74	321.07	379.16	Q99LF7	DDB1 and CUL4-associated factor 4
Dcaf5	512.91	614.24	523.63	438.78	577.49	611.14	464	491.19	476.66	466.54	429.4	462.29	401.49	417.14	378.17	436.01	Q80T85	DDB1- and CUL4-associated factor 5
Dcaf7	456.14	506.15	545.75	501.31	386.34	415.57	372.98	371.38	520.74	580.83	477.35	502.8	463.17	480.3	437.42	416.31	P61963	DDB1- and CUL4-associated factor 7
Dcaf8	416.41	361.33	370.74	515.97	376.06	389.79	330.37	341.79	284.69	295.76	361.62	311.8	302.06	282.2	384.84	397.21	Q8N7N5	DDB1- and CUL4-associated factor 8
Dcakd	458.82	320.77	1124.32	441.45	541.51	457.88	523.65	537.23	301.84	353.49	413.67	349.87	366.07	569.44	467.94	657.31	Q8BHC4	Dephospho-CoA kinase domain-containing protein
Dcbld1	325.11	433.86	311.95	422.7	496.13	383.78	578.28	467.39	537.7	276.97	422.86	523.92	453.87	430.17	365.19	396.11	Q9D4J3	Discoidin, CUB and LCCL domain-containing protein 1
Dcbld2	502.39	550.7	373.85	338.01	532.35	537.87	469.81	662.31	577.52	648.33	551.87	546.72	282.78	304.39	175.48	185.07	Q91ZV3	Discoidin, CUB and LCCL domain-containing protein 2
Dck	557.06	457.5	534.69	673.75	349.46	382.5	228.31	204.2	315.34	297.22	273.89	238.98	274.46	284.76	283.92	260.81	P43346	Deoxycytidine kinase
Dclk1	606.64	766.52	605.86	627.2	538.66	552.44	565.21	654.43	315.34	291.29	273.89	251.42	274.46	273.32	283.92	260.14	Q80VB6	Dclk1 protein
Dclk2	513.05	488.63	605.79	568.17	665.56	565.58	696.23	546.61	615.85	528.47	612.49	337.33	324.94	423.27	137.6	286.75	Q6PGN3-3	Isoform 3 of Serine/threonine-protein kinase DCLK2
Dclre1a	587.36	798.39	632.97	353.85	347.64	487.29	289.56	48.5	383.23	428.08	502.4	396	835.9	373.63	950	476.63	S4R1N2	DNA cross-link repair 1A protein
Dclre1c	472.19	207.88	386.77	192.4	443.81	170.92	429.07	313.06	435.45	446.89	422.02	446.2	505.54	631.56	522.85	603.46	Q8K4J0	Protein artemis
Dcp1a	367.39	431.71	229.27	329.99	378.57	369.66	385.3	388.5	368.32	346.6	440.93	367.09	491.09	409.69	635.93	524.24	Q91YD3	mRNA-decapping enzyme 1A
Dcp2	460.83	314.07	310.8	417.8	363.59	380.19	356.39	402.44	445.97	396.97	472.75	420.33	384.42	379.83	421.88	357.52	Q9CYC6	m7GpppN-mRNA hydrolase
Dcps	428.89	378.03	732.28	493.35	452.04	367.69	416.63	344.89	283.21	305.43	406.75	296.65	306.93	249.08	227.5	218.68	Q9DAR7	m7GpppX diphosphatase
Dctd	479.49	445.29	298.68	810.11	497.16	501.93	509.33	403.05	538.35	490.58	491.91	486.33	523.36	561.08	453.53	502.4	G3X908	Deoxycytidylate deaminase
Dctn1	347.8	407.93	410.19	385.85	333	351.21	347.68	362.41	496.54	443.08	486.49	518.25	437.23	405.91	429.02	418.77	O08788	Dynactin subunit 1
Dctn2	363.47	400.53	535.44	451	381.12	383.09	359.7	365.71	443.49	449.33	528.08	511.89	453.49	389.33	510.94	479.28	Q99KJ8	Dynactin subunit 2
Dctn3	328.7	274.16	662.91	489.36	421.67	358.18	352.39	317.31	473.84	459.47	452.39	489.7	476.94	422.91	443.79	440.98	Q9Z0Y1	Dynactin subunit 3
Dctn4	430.17	485.21	490.64	428.29	420.48	432.75	360.87	381.67	519.17	511.79	440.96	470.55	465	483.54	427.58	400.19	Q8CBY8-2	Isoform 2 of Dynactin subunit 4
Dctn5	465.01	495.6	338.9	375.65	369	385.16	371.79	356.69	538.16	476.37	477.48	484.7	507.76	476.79	381.22	397.02	Q9QZB9	Dynactin subunit 5
Dctn6	377.21	446.12	510.98	396.61	357.41	395.77	309.89	416.06	607.21	472.6	495.3	354.43	510.75	362.43	425.33	272.41	Q9WUB4	Dynactin subunit 6
Dcun1d1	580.75	595.45	539.65	473.22	476.5	521.96	503.24	485.77	401.8	518.05	413.54	424.4	517.73	527.6	642.02	585.03	Q9QZ73	DCN1-like protein 1
Dcun1d3	347.4	310.36	339.88	562.03	436.79	294.59	402.37	371.04	420.65	344.69	604.4	471.01	392.43	179.76	421.5	301.88	Q8K0V2	DCN1-like protein 3
Dcun1d5	387.4	343.46	544.31	663.37	358.63	332.35	310.66	314.58	555.19	630.08	377.24	499.17	406.09	644.16	495.39	339.69	A0A1N9M8A6	DCN1-like protein
Dda1	287.56	536.41	262.13	604.76	325.8	423.83	354.95	436.44	224.14	264.42	241.18	238.17	205.61	158.9	302.65	222.99	Q9D9Z5	DET1- and DDB1-associated protein 1
Ddah1	626.41	413.77	1359.18	891.91	591.79	499.13	582.52	510.45	345.8	412.03	303.86	338.55	408.4	490.72	393.95	419.25	Q9CWS0	N(G),N(G)-dimethylarginine dimethylaminohydrolase 1
Ddah2	429.5	477.95	545.83	455.1	477.07	504	532.51	539.68	434.15	430.93	413.84	402.22	382.07	374.5	350.81	374.25	Q99LD8	N(G),N(G)-dimethylarginine dimethylaminohydrolase 2
Ddb1	462.4	461.56	682.09	493.49	461.7	433.58	443.28	434.6	432.7	396.45	414.88	426.77	607.24	608.68	534.73	630.1	Q3U1J4	DNA damage-binding protein 1
Ddb2	355.73	376.39	288.31	283.54	405.33	409.85	387.25	495.77	311.21	283.91	374.17	422.7	300.33	340.91	394.15	530.62	Q99J79	DNA damage-binding protein 2
Ddhd1	426.09	316.84	447.82	592.84	505.39	460.25	635.98	512.52	465.61	497.81	389.33	415.35	319.95	312.52	283.26	320.8	F8WIJ5	Phospholipase DDHD1
Ddhd2	506.86	472.88	555.51	512.38	480.82	483.78	466.18	434.16	336.72	366.88	401.08	402.22	321.58	342.43	377.98	388.77	Q80Y98	Phospholipase DDHD2
Ddi2	445.47	448.72	762.12	568.24	479.96	433.35	418.27	466.32	408.76	407.21	483.56	424.48	525.54	483.16	646.95	599.23	A2ADY9	Protein DDI1 homolog 2
Ddost	345.6	273.27	510.93	350.75	432.49	370.22	480.13	481.32	392.97	391.59	468.91	454.31	314.88	288.2	274.88	210.24	O54734	Dolichyl-diphosphooligosaccharide--protein glycosyltransferase 48 kDa subunit
Ddr2	750.5	434.41	767.51	812.42	423.66	365.09	274.47	203.46	542.54	424.92	205.77	393.74	443.59	542.78	39.52	441.17	Q62371	Discoidin domain-containing receptor 2
Ddrgk1	472.04	717.53	274.3	76.76	555.38	655.65	561.69	542.39	592.54	442.25	469.88	595.6	509.22	454.37	460.78	689.34	Q80WW9	DDRGK domain-containing protein 1
Ddt	179.96	312.72	330.91	306.85	267.43	259.03	312.53	292.37	369.44	393.88	400.56	382.24	375.6	334.35	467.61	382.83	O35215	D-dopachrome decarboxylase
Ddx1	472.46	371.69	814.94	516.77	467.41	402.61	477.17	430.58	381.4	377.12	441.64	445.68	388.44	361.41	363.76	392.27	Q91VR5	ATP-dependent RNA helicase DDX1
Ddx10	514.71	475.83	482.27	445.39	499.08	502.95	501.86	503.67	527.65	542.05	469.98	488.26	446.99	470.5	449.31	490.68	Q80Y44	Probable ATP-dependent RNA helicase DDX10
Ddx11	399.33	416.06	369.48	438.34	361.76	393.32	348.41	368.39	424.48	427.07	480.54	455.35	468.28	452.06	543.55	494.82	Q6AXC6	ATP-dependent DNA helicase DDX11
Ddx17	390.09	345.31	601.47	486.16	409.98	392.65	403.05	386.55	351.1	366.29	430.75	315.54	342.07	351.61	362.34	276.05	Q3U741	DEAD (Asp-Glu-Ala-Asp) box polypeptide 17, isoform CRA_a
Ddx18	438.32	412.21	1148.45	514.26	416.85	415.85	439.13	426.28	497.22	489.44	481.87	518.93	470.27	469.73	472.01	540.8	Q8K363	ATP-dependent RNA helicase DDX18
Ddx19a	344.91	421.14	473.91	424.78	359.27	336.29	373.29	378.66	394.17	378.48	396.48	332.7	373.47	366.82	396.4	370.03	Q61655	ATP-dependent RNA helicase DDX19A
Ddx20	492.94	506.2	543.38	530.4	486.39	484.56	524.78	493.62	398.54	435.08	454.76	426.84	438.49	415.62	470.23	410.85	Q9JJY4	Probable ATP-dependent RNA helicase DDX20
Ddx21	445.94	426.88	546.59	430.42	413.17	418.7	488.63	503.06	364.31	375.84	386.09	391.19	382.37	389.99	402.91	367.83	Q9JIK5	Nucleolar RNA helicase 2
Ddx23	498.55	415.35	567.21	499.73	505.6	476.36	554.39	512.4	351.5	337.97	396.62	428.16	408.31	436.45	395.11	425.27	D3Z0M9	DEAD (Asp-Glu-Ala-Asp) box polypeptide 23
Ddx24	547.09	559.26	404.03	479.8	470.91	450.82	462.1	438.01	362.52	394.18	402.59	439.42	311.83	313.67	293.11	323.5	F8WJA0	ATP-dependent RNA helicase DDX24
Ddx27	578.47	503.31	670.98	526.6	505.7	496.91	487.4	494.18	403.59	455.84	480.05	449.6	419.9	529.2	337.25	328.59	Q921N6	Probable ATP-dependent RNA helicase DDX27
Ddx28	453.53	403.03	282.42	498.24	478.25	481.02	373.22	346.22	355.59	355.89	433.94	418.55	400.25	329.51	436.4	361.38	Q9CWT6	Probable ATP-dependent RNA helicase DDX28
Ddx31	538.99	434.69	674.38	492.89	588.38	476.61	538.06	516.97	390.22	430.77	400.97	467.4	390.79	434.72	431.15	395.65	Q6NZQ2	Probable ATP-dependent RNA helicase DDX31
Ddx39a	432.57	357.81	697.76	492.5	426.98	374.18	424.88	372.58	358.78	420.54	382.75	416.62	358.15	423.52	391.87	382.39	Q8VDW0	ATP-dependent RNA helicase DDX39A
Ddx39b	461.18	347.26	683.1	470.55	468.52	365.4	471.91	392.98	435.03	426.19	411.51	403.44	369.12	348.79	399.8	346.15	Q9Z1N5	Spliceosome RNA helicase Ddx39b
Ddx3x	545	528.72	655.48	504.19	387.9	409.89	365.9	381.23	426.38	401.05	474.14	486.81	518.59	441.86	466.79	551.93	Q62167	ATP-dependent RNA helicase DDX3X
Ddx41	380.4	336.57	769.46	398.44	415.25	391.93	404.35	378.19	397.02	471.56	389.48	407.02	448.85	533.44	415.87	438.52	Q91VN6	Probable ATP-dependent RNA helicase DDX41
Ddx42	428.69	467.75	385.08	392.91	436.64	445.95	491.93	462.42	405.22	417.38	445.22	431.45	412.83	394.58	429.08	416.92	Q810A7	ATP-dependent RNA helicase DDX42
Ddx46	463.84	377.93	499.5	417.87	454.74	413.87	514.18	480.92	473.71	463.86	538	505.78	486.98	443.26	452.17	456.51	Q569Z5	Probable ATP-dependent RNA helicase DDX46
Ddx47	425.3	351.94	496.94	405	451.59	399.47	426.19	460.68	462.62	591.08	506.31	357.71	267.96	491.51	276.66	418.55	Q9CWX9	Probable ATP-dependent RNA helicase DDX47
Ddx49	553.22	499.98	594.28	660.84	587.35	379.52	395.13	289.32	384.17	382.37	435.83	414.96	393.37	385.68	416.01	377.8	Q4FZF3	Probable ATP-dependent RNA helicase DDX49
Ddx5	454.88	393.23	733.13	518.05	473.88	448.71	451.11	446.7	399.1	421.36	414.86	429.26	463.9	522.72	419.25	474.41	Q8BTS0	DEAD (Asp-Glu-Ala-Asp) box polypeptide 5
Ddx50	381.9	403.01	390.52	406.88	415.92	483.47	445.45	466.57	287.6	371.22	358.75	400.35	280.51	366.18	362.92	382.14	Q99MJ9	ATP-dependent RNA helicase DDX50
Ddx51	466.74	519.84	534.2	535.85	508.26	567.53	546.6	608.28	402.4	427.56	428.55	464.71	443.37	479.89	443.87	355.37	Q6P9R1	ATP-dependent RNA helicase DDX51
Ddx52	501.49	436.85	402.3	434.9	463.57	430.71	425.57	440.99	486.48	513.3	536.17	484.1	391.31	408.63	388.5	313.34	Q8K301	Probable ATP-dependent RNA helicase DDX52
Ddx54	516.96	421.94	456.23	467.07	439.66	415.19	346.97	356.57	596.52	558.51	552.32	666.69	424.04	552.03	288.94	391.12	Q8K4L0	ATP-dependent RNA helicase DDX54
Ddx55	370.18	444.75	204.61	383.58	374.23	452.51	315.11	334.04	377.31	379.63	454.42	374.24	310.17	296.72	309.4	246.74	Q6ZPL9	ATP-dependent RNA helicase DDX55
Ddx56	535.89	389.24	1104.55	603.7	467.74	407.61	375.74	321.06	272.34	257.33	367.02	373.58	689.34	652.96	813.7	876.29	Q9D0R4	Probable ATP-dependent RNA helicase DDX56
Ddx58	348.22	325.22	346.07	367.11	347.96	345.62	365.11	370.86	441.06	585.45	373.7	544.24	390.02	453.8	342.75	400.33	Q6Q899	Probable ATP-dependent RNA helicase DDX58
Ddx59	500.84	539.56	500.29	440.37	428.22	440.36	394.55	415.39	547.63	550.27	487.4	505.64	476.43	516.26	369.41	405.16	Q9DBN9	Probable ATP-dependent RNA helicase DDX59
Ddx6	357.74	379.87	661.85	328.94	298.82	303.37	302.56	288.28	288.05	331.6	471.26	492.13	713.7	360.36	1260.05	714.42	P54823	Probable ATP-dependent RNA helicase DDX6
Ddx60	345.39	124.86	873.45	433.51	490.97	244.51	518.67	242.58	610.06	552.43	669.18	757.12	891.34	682.03	924.46	1209.59	E9PZQ1	DEAD (Asp-Glu-Ala-Asp) box polypeptide 60
Decr1	29.9	83.3	69.45	74.87	59.93	68.28	94.35	123.25	369.97	413.9	442.48	431.15	555.2	582.62	617.89	594.88	Q9CQ62	2,4-dienoyl-CoA reductase, mitochondrial
Decr2	335.72	272.15	485.61	328.74	438.41	365.29	465.63	424.93	626.69	544.87	638.72	546.81	582.72	555.66	195.68	258.88	Q9WV68	Peroxisomal 2,4-dienoyl-CoA reductase
Dedd	587.72	642.52	410.07	458.97	446.69	513.11	248.61	170.17	470.03	574.1	394.87	476.34	339.64	466.21	369.01	408.58	Q9Z1L3	Death effector domain-containing protein
Def8	520.37	481.58	411.93	451.2	478.41	288.27	434.2	348.57	255.7	463.58	304.35	546.91	245.23	347.4	1011.21	326.91	G3X9U5	Differentially expressed in FDCP 8, isoform CRA_c
Degs1	418.77	224.37	720.02	1052.8	430.94	240.88	369.81	279.1	486.4	552.7	494.06	507.7	549.38	626.68	483.54	540.47	O09005	Sphingolipid delta(4)-desaturase DES1
Dek	429.16	366.95	303.34	406.66	322.15	428.38	358.61	414.83	393.45	400.73	355.22	434.65	389.56	336.8	289.06	602.85	Q7TNV0	Protein DEK
Dennd1a	598.62	577.1	526.15	518.95	595.01	467.65	562.55	424.91	270.72	306.68	299.91	312.59	324.13	345.87	416.99	191.65	Q8K382	DENN domain-containing protein 1A
Dennd2a	754.77	403.46	550.37	528.32	589.04	463.3	497.37	439.7	514.09	460.36	467.69	528.39	530.8	515.16	501.4	521.58	Q8C4S8	DENN domain-containing protein 2A
Dennd2c	367.86	326.87	419.61	265.71	395.7	349.68	389.06	369.84	414.38	358.38	372.48	403.65	509.6	425.44	520.11	525.02	E9Q4E4	DENN domain-containing protein 2C
Dennd3	476.05	421.32	381.71	438.03	449.13	484.01	467.62	474.09	425.76	392.13	390.11	360.38	390.51	376.02	351.72	349.33	A2RT67	DENN domain-containing protein 3
Dennd4c	491.25	533.62	517.03	434.86	451.79	515.39	499.08	560.92	477.63	490.22	488.24	498.78	496.91	435.3	518.71	500.31	A6H8H2-2	Isoform 2 of DENN domain-containing protein 4C
Dennd5a	333.23	286.91	262.31	335.85	320.11	415.61	319.66	380.62	507.92	429.18	508.69	559.36	429.63	378.82	346.39	390.03	Q6PAL8	DENN domain-containing protein 5A
Denr	365.12	445.98	502.05	487.39	389.02	414.25	341.78	423.82	383.43	307.76	318.82	342.31	143.56	205.47	73.7	208.93	Q9CQJ6	Density-regulated protein
Depdc1a	883.85	1107.47	791.4	887.58	565.72	509.85	327.44	162.21	402.81	703.91	388.98	536.89	469.94	359.77	442.82	426.14	D3Z6J1	DEP domain containing 1a, isoform CRA_c
Depdc5	420.33	428.68	342.02	502.97	440.01	467.14	471.39	525.99	816.64	936.92	875.42	1045	705.19	527.31	790.65	768.22	P61460	DEP domain-containing protein 5
Dera	40.57	43.59	56.36	31.34	53.09	42.07	59.34	59.53	457.09	409.79	401.53	363.02	439.88	537.33	373.48	519.96	Q91YP3	Deoxyribose-phosphate aldolase
Derl1	487.39	587.94	253.08	397.3	512.79	514.26	512.76	490.14	422.69	295.76	440.82	296.52	513.27	383.44	429.73	468.57	Q99J56	Derlin-1
Derl2	360.86	419.27	560.48	338.16	525.31	530.78	661.78	561.45	331.86	334.35	341.75	350.91	398.67	450.78	523.23	496.05	Q8BNI4	Derlin-2
Des	627.59	425.7	355.03	362.17	510.7	504.48	627.49	621.39	474.27	500.41	429.74	445.29	388.33	434.65	415.76	575.95	P31001	Desmin
Desi1	253.66	391.65	350.96	403.62	287.98	406.6	312.05	374.14	554.92	494.9	469.1	481.06	533.64	527.53	459.16	496.41	Q9CQT7	Desumoylating isopeptidase 1
Dffa	422.9	441.12	215.5	366.28	368.39	404.85	368.48	377.46	551.34	436.58	467.9	429.72	535.91	419.87	470.09	438.94	O54786-2	Isoform ICAD-S of DNA fragmentation factor subunit alpha
Dffa	419.52	444.42	650.64	374.97	400.56	419.53	388.71	386.33	322.72	297.77	339.1	301.58	360.14	288.52	440.74	416.85	O54786	DNA fragmentation factor subunit alpha
Dfna5	420.25	386.33	702.03	639	578.72	582.01	678.6	667.95	227.77	355.15	284.5	199.5	319.5	418.73	334.37	343.7	Q9Z2D3	Non-syndromic hearing impairment protein 5 homolog
Dgat1	593.81	434.1	631.4	516.2	683.13	553.38	698.9	647.18	495.21	464.38	494.89	470.64	512.77	508.94	413.44	483.65	Q9Z2A7	Diacylglycerol O-acyltransferase 1
Dgcr14	372.12	458.27	275.15	311.58	401.18	406.75	407.58	436.46	522.74	513.42	516.63	517.61	511.71	498.2	433.38	420.78	Q3UFM6	Expressed sequence 2 embryonic lethal, isoform CRA_a
Dgcr8	401.79	428.64	338.63	353.83	359.25	329.33	333.95	344.31	391.82	394.45	416.26	379.21	337.39	316.04	374.35	340.28	Q9EQM6	Microprocessor complex subunit DGCR8
Dgkd	570.04	472.51	533.84	610.76	494.26	579.01	400.81	451.86	286.81	309.14	331.6	380.05	386.34	393.87	447.98	492.46	E9PUQ8	Diacylglycerol kinase
Dgke	301.99	452.51	375.68	356.72	454.36	587.64	518.68	811.38	309.83	342.71	273.69	277.1	238.9	278.32	315.01	367.08	Q9R1C6	Diacylglycerol kinase epsilon
Dgkh	573.07	571.68	501.75	657.95	559.03	593.53	589.33	540.5	590.64	401.88	488.34	439.57	494.74	531.17	492.72	486.35	D3YXJ0	Diacylglycerol kinase
Dgkz	322.97	394.39	323.4	343.98	293.97	351.48	335.33	347.45	476.34	442.3	535.39	474.96	660.45	633.96	668.13	713.76	A2AHK0	Diacylglycerol kinase
Dglucy	363.13	259.72	338.71	391.73	419.74	352.83	458.45	405.75	366.71	429.55	393.25	422.38	482.5	628.87	685.33	640.58	E9QMK9	D-glutamate cyclase, mitochondrial
Dguok	284.15	249.91	255.25	243.44	386.4	368.04	417.47	404.66	382.39	342.52	418.99	448.94	440.7	334.07	453.22	416.21	Q9QX60	Deoxyguanosine kinase, mitochondrial
Dhcr24	425.4	289.48	400.88	436.87	585.87	471.18	590.58	500.02	562.4	465.25	431.35	370.73	480.24	326.32	281.63	261.29	Q8VCH6	Delta(24)-sterol reductase
Dhdds	804.93	713.48	570.71	526.25	436.92	531.44	453.06	363.13	380.4	381.41	353.18	413.86	370.24	391.53	512.3	533.06	Q99KU1-2	Isoform 2 of Dehydrodolichyl diphosphate synthase complex subunit Dhdds
Dhfr	329.88	445.42	629.18	554.98	373.59	423.51	434.51	430.53	380.05	373.82	457.19	429.58	454.95	453.32	539.16	562.03	P00375	Dihydrofolate reductase
Dhodh	332.94	286.9	404.74	345.01	459.44	408.62	554.38	482.14	487.14	487.06	451.88	476.6	397.29	391.44	367.22	371.93	O35435	Dihydroorotate dehydrogenase (quinone), mitochondrial
Dhps	454.45	490.59	380.67	406.9	481.45	584.53	398.3	483.04	425.75	441.26	413.3	405.53	510.55	572.27	446.37	461.06	Q3TXU5	Deoxyhypusine synthase
Dhrs1	444.89	487.5	360.95	372.91	388.31	454.58	457.69	502.73	379.32	389.9	427.38	416.8	491.25	410.17	521.24	540.25	Q99L04	Dehydrogenase/reductase SDR family member 1
Dhrs13	391.18	337.86	397.07	339.01	462.03	462.33	562.19	537.98	426.02	412.23	484.25	428.45	525.63	473.77	562.34	553.52	Q5SS80	Dehydrogenase/reductase SDR family member 13
Dhrs4	394.39	381.33	392.88	377.1	427.64	402.73	492.1	475.96	281.08	397.9	336.55	329.3	427.28	454.67	458.61	452.84	Q99LB2	Dehydrogenase/reductase SDR family member 4
Dhrs7	427.34	344.7	506.89	422.88	504.21	578.18	620.12	701.33	297.43	325.01	374.98	318.61	367.78	447.88	429.12	516.2	Q9CXR1	Dehydrogenase/reductase SDR family member 7
Dhrs7b	424.18	345.95	556.61	450.06	517.13	498.89	588.6	588.13	395.54	434.92	414.45	393.41	461.19	481.54	444.79	482.84	Q99J47	Dehydrogenase/reductase SDR family member 7B
Dhrsx	432.03	443.87	414.36	434.85	455.36	427.28	446.05	449.18	413.63	446.2	435.39	379.77	401.75	351.78	432.15	375.02	Q8VBZ0	Dehydrogenase/reductase SDR family member on chromosome X homolog
Dhx15	550.72	434.59	570.05	420.53	437.28	424.72	508.45	476.57	461.2	484.26	451.43	464.98	483.95	539.4	425.79	447.44	O35286	Pre-mRNA-splicing factor ATP-dependent RNA helicase DHX15
Dhx16	453.65	469.85	425.4	413.85	380.4	418.15	385.43	419.05	371.43	376.72	393.63	380.75	354.9	380.79	332.19	346.28	G3X8X0	DEAH (Asp-Glu-Ala-His) box polypeptide 16
Dhx29	532.71	516.09	540.37	512.13	487.72	471.96	490.65	478.42	477.95	457.93	501.54	477.81	476.57	443.72	435.68	450.69	Q6PGC1	ATP-dependent RNA helicase DHX29
Dhx30	384.47	378.88	475.05	390.27	409.09	423.96	436.98	436.66	464.99	475.9	416.62	497.73	372.76	394.92	309.77	427.19	Q99PU8	Putative ATP-dependent RNA helicase DHX30
Dhx32	551.51	511.87	586.2	451.16	536.22	398.43	456.34	352	376.66	372.47	438.44	396.65	356.96	354.12	329.76	418.77	Q8BZS9-2	Isoform 2 of Putative pre-mRNA-splicing factor ATP-dependent RNA helicase DHX32
Dhx33	455.23	462.6	609.24	491.66	501.94	558.88	533.68	563.93	395.98	470.33	523.03	486.18	406.26	421.17	367.83	460.12	Q80VY9	Putative ATP-dependent RNA helicase DHX33
Dhx34	458.06	308.18	578.52	507.87	484.52	380.09	427.92	300.99	411.63	446.67	461.53	461.13	529.25	522.97	525.66	556.77	A0A0R4J217	Probable ATP-dependent RNA helicase DHX34
Dhx35	403.13	359.19	374.88	300.12	431.2	367.06	445.11	439.42	396.41	377.88	328.2	352.78	285.62	302.31	308.56	269.59	A2ACQ1	DEAH (Asp-Glu-Ala-His) box polypeptide 35
Dhx36	611.03	506.6	592.53	557.62	460.02	468.43	489.52	446.14	407.33	455.93	467.05	454.04	350.58	344.52	323.57	305.25	Q8VHK9	ATP-dependent RNA helicase DHX36
Dhx37	546.49	439.44	588.17	531.41	471.74	447.35	418.17	401.23	503.89	485.08	465.69	487.23	459.34	474.82	304.39	424.59	Q6NZL1	DEAH (Asp-Glu-Ala-His) box polypeptide 37
Dhx38	478.7	497.08	424.31	345.42	383.62	397.85	333.92	372.33	545.61	518.96	626.33	502.96	534.22	418.05	430.27	346.61	Q80X98	DEAH (Asp-Glu-Ala-His) box polypeptide 38
Dhx40	556.83	314.63	525.42	479.64	429.33	362.02	285.22	264.17	366.47	292.5	337.97	376.15	365.26	371.03	410.55	405.7	Q6PE54	Probable ATP-dependent RNA helicase DHX40
Dhx57	474.69	505.04	421.89	560.89	520.8	492.3	589.29	523.09	193.92	150.53	349.14	267.44	1439.29	1600.13	1730.38	2106.48	Q6P5D3	Putative ATP-dependent RNA helicase DHX57
Dhx58	19.31	5.03	19.7	83.77	56.26	89.88	56.39	97.96	454.83	486.66	529.05	488.01	502.31	479.61	408.44	415.34	Q99J87	Probable ATP-dependent RNA helicase DHX58
Dhx8	458.38	373.58	424.67	373.16	430.1	428.12	384.07	387.51	342.32	350.12	394.46	401.81	407.29	444.52	465.65	469	A2A4P0	ATP-dependent RNA helicase DHX8
Dhx9	400.99	368.43	583.85	453.84	453.07	425.3	482.6	440	343.38	350.26	395.93	401.89	408.07	444.42	466.02	468.25	E9QNN1	ATP-dependent RNA helicase A
Diaph1	363.37	448.07	476.15	386.47	373.18	361.24	347.87	360.1	588.72	574.68	502.38	556.2	497.52	455.81	417.69	459.87	E9PV41	Protein diaphanous homolog 1
Diaph2	543.13	455.08	457.59	582.67	512.22	417.29	506.62	513.31	398.46	394.64	452.99	375.02	334.04	352.97	500.4	403.78	Q6W4W7	DIA3
Diaph3	327.44	312.34	272.1	397.63	250.84	279.35	207.63	204.05	712.74	720.2	659.33	691.4	464.99	445.91	370.45	350.94	F8WIG5	Protein diaphanous homolog 3
Dicer1	442.23	524.45	347.32	422.49	416.5	461.69	401.38	444.57	519.72	464.09	425.13	425.05	457.36	472.29	395.53	495.04	F8VQ54	Endoribonuclease Dicer
Dido1	443.82	493.25	418.72	383.23	433.04	483.97	515.92	528.74	395.62	406.58	388.84	398.95	441.64	501.07	406.68	438.42	Q8C9B9	Death-inducer obliterator 1
Diexf	497.02	444.56	694.66	537.52	496.43	477.44	419.67	411.71	405.47	404.19	502.96	472.96	400.19	346.16	329.27	294.85	Q8BTT6	Digestive organ expansion factor homolog
Dimt1	496.88	359.78	466.33	553.15	406.49	456.51	359.99	348	524.09	491.29	591.1	562.25	414.78	358.3	325.65	319.85	Q9D0D4	Probable dimethyladenosine transferase
Dip2a	394.75	360.64	369.58	392.07	396.64	354.55	390.35	408.29	479.55	553.17	489.69	450.54	460.81	550.65	486.86	486.31	D3Z7D3	Disco-interacting protein 2 homolog A
Dip2b	392.76	464.8	410.42	360.61	427.82	463.1	463.51	452.38	455.47	450.39	421.72	454.64	501.02	489.44	392.54	491.65	Q3UH60	Disco-interacting protein 2 homolog B
Dip2c	447.03	488.01	413.37	457.99	462.27	484.01	442.43	348.93	423.44	476.73	412.08	404.37	413.62	530.79	363	444.71	B2RQ71	Dip2c protein
Dis3	501.64	456	774.36	544.11	432.44	386.95	411.61	402.15	407.08	439.16	416.62	431.85	331.14	355.2	347.35	338.86	Q9CSH3	Exosome complex exonuclease RRP44
Dis3l	421.88	392.36	235.34	286.46	290.59	329.28	330.93	347.94	550.18	488.53	539.4	511.63	587.38	501.04	495.62	522.32	Q8C0S1	DIS3-like exonuclease 1
Dis3l2	281.36	411.73	349.02	308.67	270.29	321.22	249.4	306.37	542.58	590.37	541.77	643.74	510.56	504.64	436.61	490.9	Q8CI75-2	Isoform 2 of DIS3-like exonuclease 2
Disp1	3.47	506.27	23.35	325.18	3.54	464.21	37.75	398.96	600.81	635.83	472.18	674.25	469.84	1097.76	495.34	1096.09	Q3TDN0	Protein dispatched homolog 1
Dixdc1	364.12	474.17	268.8	275.68	327.38	295.39	342.86	218.25	392.22	523.39	304.68	434.29	338.69	528.62	504.18	463.48	Q80Y83	Dixin
Dkc1	447.93	411.75	431.51	431.45	449.79	418.42	536.19	512.25	383.23	419.57	398.88	376.23	394.69	424.53	449.67	356.95	Q9ESX5	H/ACA ribonucleoprotein complex subunit 4
Dlat	382.51	323.84	539.68	345.53	418.26	367.23	497.8	477.99	361.58	440.3	396.14	390.8	431.78	457.5	581.14	574.44	Q8BMF4	Dihydrolipoyllysine-residue acetyltransferase component of pyruvate dehydrogenase complex, mitochondrial
Dld	463.88	499.64	406.49	504.21	509.34	566.49	681.29	710.45	296.64	273.87	290.24	274.83	368.64	391.13	520.76	461.26	O08749	Dihydrolipoyl dehydrogenase, mitochondrial
Dlg1	442.62	355.62	474.55	418.34	422.54	394.77	446.19	440.1	408.46	432.98	460.64	415.72	510.54	476.75	531.49	444.1	Q811D0-3	Isoform 3 of Disks large homolog 1
Dlg2	477.6	352.14	581.06	458.57	439.63	446.83	434.03	449.39	386.37	336.87	450.35	425.59	458.8	497.86	448.1	436.05	Q91XM9-7	Isoform 7 of Disks large homolog 2
Dlg3	512.96	370.43	664	482.82	362.16	287.9	274.38	205.28	485.01	476.42	518.2	477.33	436.62	411.46	492.34	370.12	P70175	Disks large homolog 3
Dlg4	585.05	300.17	678.54	275.93	509.01	372.45	492.8	416.16	383	332.98	487.17	282.47	511.33	304.91	478.35	275.18	Q62108-2	Isoform 2 of Disks large homolog 4
Dlg5	469.73	533.26	351.41	447.24	461.54	465.47	432.5	432.79	411.45	375.38	386.16	355.54	385.59	369.68	321.74	362.47	E9Q9R9	Discs, large homolog 5 (Drosophila)
Dlgap4	476.62	438.7	393.21	403.64	358.47	316.92	272.61	234.02	474.2	575.83	432.36	543.07	363.7	481.8	400.17	416.5	B1AZP2	Disks large-associated protein 4
Dlgap5	456.06	553.88	520.2	483.78	426.78	419.2	338.84	353.99	561.02	563.29	485.74	687.51	412.56	392.26	317.34	358.69	A0A0R4J0G7	Disks large-associated protein 5
Dlst	406.15	403.36	472.6	429.81	506	503.99	681.7	682	372.67	311.71	394.23	304.75	420.75	391.29	607.32	466.79	Q9D2G2	Dihydrolipoyllysine-residue succinyltransferase component of 2-oxoglutarate dehydrogenase complex, mitochondrial
Dmap1	416.04	379	512.7	305.86	433	424.83	427.57	458.9	457.71	528.2	482.21	461.65	521.7	505.06	493.92	519.39	Q9JI44	DNA methyltransferase 1-associated protein 1
Dmwd	602.58	495.97	581.06	453.52	426.73	418.05	586.39	332.04	546.6	458.39	438.51	281.21	414.9	532.27	324.95	380.09	Q08274	Dystrophia myotonica WD repeat-containing protein
Dmxl1	449.4	424.61	438.6	475.4	420.8	418.18	433.26	431.22	410.23	439	434.73	397.06	456.52	455.04	447.93	424.87	F8WGX5	DmX-like protein 1
Dna2	181.31	292.48	187.88	347.74	138.81	365.75	165.21	308.65	622.76	842.38	631.21	724.09	572.07	675.64	601.12	700.11	Q6ZQJ5	DNA replication ATP-dependent helicase/nuclease DNA2
Dnaaf2	586.11	476.79	693.74	633.04	398.49	391.39	461.68	443.89	439.67	450.02	423.4	369.53	299.19	205.17	399.65	298.46	Q8BPI1	Protein kintoun
Dnaaf5	478.1	361.93	526.17	643.23	436.32	395.99	408.64	349.57	415.04	495.24	455.96	450.69	314.74	333.3	360.52	351.26	B9EJR8	Dynein assembly factor 5, axonemal
Dnaja1	419.39	436.79	1172.56	511.59	398.1	359.42	434.51	412.96	369.65	348.72	384.68	366.41	339.85	334.85	349.89	368.37	P63037	DnaJ homolog subfamily A member 1
Dnaja2	408.82	427.02	631.37	502.9	403.59	399.86	500.3	499.87	426.78	418.19	402.87	382.01	384.44	391.86	539.19	455.26	Q9QYJ0	DnaJ homolog subfamily A member 2
Dnaja3	380.86	382.98	571.19	360.13	482.55	489.05	515.44	470.69	414.61	431.4	433.49	390.54	454.74	504.44	432.34	488.99	Q99M87	DnaJ homolog subfamily A member 3, mitochondrial
Dnaja4	23.42	25.95	41.25	1.83	39.14	1.72	35.41	48.26	865.78	819.1	901	909.05	779.89	579.7	923.89	824.34	Q9JMC3	DnaJ homolog subfamily A member 4
Dnajb1	456.63	430.5	573.15	420.14	441.08	423.88	484.18	469.88	413.21	429.81	373.95	421.05	442.13	335.28	601.53	443.43	Q9QYJ3	DnaJ homolog subfamily B member 1
Dnajb11	362.6	316.14	524.9	438.47	487.12	447.62	598.64	498.36	353.21	293.42	422.58	383.28	456.57	410.97	581.28	472.16	Q99KV1	DnaJ homolog subfamily B member 11
Dnajb12	443.87	447.7	345.4	508.95	461.78	402.67	439.62	442.64	420.19	456.69	348.96	402.85	310.66	539.65	388.15	428.44	Q9QYI4	DnaJ homolog subfamily B member 12
Dnajb14	560.67	590.8	524.62	510.29	499.98	568.82	429.58	609.88	365.38	438.92	375.32	389.25	353.5	301.25	231.63	268.9	Q149L6	DnaJ homolog subfamily B member 14
Dnajb2	561.5	482.32	381.75	457.78	573.34	606.58	631.96	601.72	339.67	293.42	303.45	231.11	335.91	310.47	425.66	813.34	Q9QYI5	DnaJ homolog subfamily B member 2
Dnajb4	503.62	450.57	789.14	418.44	472.58	512.39	530.56	530.1	381.63	356.94	371.57	412.79	414.18	280.78	529.29	340.01	Q9D832	DnaJ homolog subfamily B member 4
Dnajb6	523.44	516.41	333.76	365.75	425.36	481.04	473.8	471.44	387.3	410.16	382.27	422.64	457.55	399.5	362.68	423.57	O54946	DnaJ homolog subfamily B member 6
Dnajc1	400.25	376.69	318.07	366.14	441.08	445.2	485.49	444.62	448.02	457.74	429.66	436.44	474.77	545.46	745.38	541.59	Q61712	DnaJ homolog subfamily C member 1
Dnajc10	433.65	444.66	649.76	405.57	429.47	425.85	509.43	511.9	388.36	424.39	380.64	340.07	439.79	500.48	481.07	443.16	Q9DC23	DnaJ homolog subfamily C member 10
Dnajc11	399.63	398.19	464.89	405.56	573.31	503.94	653.45	612.01	311.94	294.07	332.14	337.18	372.76	406.34	427.92	475.9	Q5U458	DnaJ homolog subfamily C member 11
Dnajc13	385.4	359.98	541.13	393.8	419.52	387.39	441.73	427.76	403.19	400.96	432.84	425.5	477.44	478.05	534.93	520.31	D4AFX7	DnaJ heat shock protein family (Hsp40) member C13
Dnajc14	537.73	492.06	288.33	169.39	436.59	587.11	636.13	697.92	542.7	452.72	320.8	239.7	634.15	540.15	438.1	343.22	Q921R4	DnaJ homolog subfamily C member 14
Dnajc15	382.2	366.8	342.59	470.42	417.85	485.29	284.96	433.24	414.41	492.21	515.6	518.55	458.22	540.65	441.26	257.17	Q78YY6	DnaJ homolog subfamily C member 15
Dnajc16	499.62	142.1	668.85	475.07	548.97	335.84	627.23	387.56	206.1	270.97	307.84	264.63	282.14	375.15	418.54	427.32	Q80TN4	DnaJ homolog subfamily C member 16
Dnajc17	122.44	165.5	121.38	99.66	141.09	172.82	165.05	181.96	847.2	718.47	766.07	740.08	773.01	765.34	542.62	576.55	Q91WT4	DnaJ homolog subfamily C member 17
Dnajc19	376.04	302.27	156.29	466.02	459.55	434.27	544.36	559.88	352.85	381.36	441.53	382.64	435.01	539.98	590.93	562.85	Q9CQV7	Mitochondrial import inner membrane translocase subunit TIM14
Dnajc2	449.61	576.52	361.28	493.38	395.59	405.92	415.13	468.25	501.63	504.66	418.9	463.45	374.66	409.72	384.06	395.83	P54103	DnaJ homolog subfamily C member 2
Dnajc21	506.36	648.09	360.22	449.2	448.86	515.88	435.26	512.09	471.86	452.2	406.9	412.17	415.88	424.28	311.14	333.02	E9Q8D0	DnaJ homolog subfamily C member 21
Dnajc25	433.13	417.56	397.06	411.34	503.4	483.53	646.29	538.27	325.33	363.54	351.97	367.86	431.68	462.27	498.81	540.74	A2ALW5	DnaJ homolog subfamily C member 25
Dnajc3	290.42	282.14	275.06	299.64	330	303.33	377.21	379.74	479.89	477.09	530.34	515.48	531.41	637.08	718.35	666.71	Q91YW3	DnaJ homolog subfamily C member 3
Dnajc5	331.59	187.27	1026.44	258.89	402.93	282.07	404.22	313.44	356.31	260.01	510.01	520.46	613.74	315.82	672.54	456.1	P60904	DnaJ homolog subfamily C member 5
Dnajc7	448.45	574.69	341.89	450.79	343.5	421.87	360.39	451.12	513.47	652.25	437.02	446.22	409.18	428.93	389.85	367.5	Q9QYI3	DnaJ homolog subfamily C member 7
Dnajc8	358.91	461.94	486.41	509.68	426.67	473.9	441.01	540.72	473.52	365.64	421.3	428.8	370.63	333.18	406.03	325.54	Q6NZB0	DnaJ homolog subfamily C member 8
Dnajc9	427.94	444.83	509.11	455.91	354.84	367.01	276.49	287.62	557.56	551.91	543.47	600.68	497.68	374.34	372.41	336.13	Q91WN1	DnaJ homolog subfamily C member 9
Dnhd1	571.74	441.85	403.23	192.64	500.6	556.73	337.23	541.76	410.99	394.41	376.8	735.68	427.88	339.64	420.77	303.09	D3Z2X2	Dynein heavy chain domain 1
Dnm1	404.23	357.52	765.61	498.77	484.36	461.92	426.56	447.14	386.79	360.27	412.05	444.2	407.83	357.04	475.12	457.44	P39053	Dynamin-1
Dnm1l	322.28	464.92	654.76	418	375.07	405.72	418.34	390.06	550.95	477.95	458.05	434.58	464.61	468.72	448.26	484.85	Q8K1M6	Dynamin-1-like protein
Dnm2	341.34	235.35	678.65	419.59	364.97	276.57	335.03	292.72	498.98	470.23	580.15	581.1	483.34	343.36	587.32	492.34	G3X9G4	Dynamin-2
Dnmbp	411.74	472.76	532.52	514.2	487.84	453.34	467.04	455.85	452.24	447.64	430.37	426.38	417.39	418.82	483.86	487.68	A0A0R4J055	Dynamin-binding protein
Dnmt1	421.72	365.17	440.77	402.35	321.72	322.89	289.39	262.11	583.2	606.6	598.33	589.62	493.49	493.35	383.02	355.86	J3QNW0	DNA (cytosine-5)-methyltransferase
Dnmt3a	586.92	500.96	708.83	471.85	573.97	551.79	618.11	717.37	242.87	264.37	260.87	264.26	289.59	306.99	360.65	285.43	O88508	DNA (cytosine-5)-methyltransferase 3A
Dnpep	385.28	497.85	297.36	356.45	347.82	393.86	349.27	406.34	534.96	543.94	473.27	484.29	490.5	538.33	445.66	491.09	Q3TVK3	Aspartyl aminopeptidase
Dnph1	63.88	242.52	52.38	296.84	40.73	477.83	53.78	782.6	321.37	807.52	531.1	809.8	624.3	794.92	649.65	860.07	Q80VJ3	2'-deoxynucleoside 5'-phosphate N-hydrolase 1
Dnttip2	486.33	439.35	384.69	412.34	473.39	468.83	488.7	496.05	413.4	463.76	449.13	453.88	433.01	402.2	411.21	344.71	Q8R2M2	Deoxynucleotidyltransferase terminal-interacting protein 2
Dock1	429.74	391.49	505.9	456.72	454.7	424.64	451.92	446.14	440.52	416.67	440.81	455.98	450.31	383.99	437.84	403.26	Q8BUR4	Dedicator of cytokinesis protein 1
Dock11	330.47	314.7	356.1	368.33	377.31	358.16	388.95	395.53	457.04	460.69	513.72	500.75	529.96	541.27	545.22	525.76	A2AF47	Dedicator of cytokinesis protein 11
Dock5	421.73	448.37	420.85	456.79	477.18	478.42	483	564.31	444.06	390.2	415.4	410.75	435.15	412.81	421.58	453.91	B2RY04	Dedicator of cytokinesis protein 5
Dock6	265.82	160.05	379.58	201.57	289.43	154.48	329.82	209.86	532.56	491.77	552.83	511	661.87	553.39	793.94	701.77	A0A1L1SQR4	Dedicator of cytokinesis protein 6
Dock7	476.2	437.51	640.98	482.93	503.23	475.24	508.67	491.17	358.79	356.67	364.85	367.84	380.65	371.36	419.3	412.28	A2A9M4	Dedicator of cytokinesis protein 7
Dock8	675.25	575.24	740.24	623.26	710.4	594.23	715.24	648.87	227.72	168.77	234.97	193.42	280	201.79	260.4	235.12	Q8C147	Dedicator of cytokinesis protein 8
Dock9	359.72	431.68	461.06	401.15	410.7	364.71	413.86	366.44	438.12	501.75	437.49	456.35	466.51	547.74	470.62	478.8	Q8BIK4-2	Isoform 2 of Dedicator of cytokinesis protein 9
Dock9	372.41	424.68	467.02	401.48	417.01	367.04	430.93	373.43	446.46	506.35	444.23	464.53	466.37	548.34	471.14	477.5	F8VPN7	Dedicator of cytokinesis protein 9
Dohh	389.33	546.93	947.84	629.59	448.13	446.1	346.37	347	503.87	300.23	480.14	543.96	429.37	198.19	369.31	328.48	Q99LN9	Deoxyhypusine hydroxylase
Dok1	268.92	344.78	182.58	250.79	270.78	370.92	335.69	383.54	514.76	461.66	483.27	474	583.95	638.07	557.81	735.45	P97465	Docking protein 1
Donson	461.78	467.91	440.88	285.73	285.39	258.97	223.79	194.61	637.73	640.63	641.09	613.52	434.08	451.09	354.28	362.44	Q9QXP4	Protein downstream neighbor of Son
Dopey1	390.98	552.88	364.03	436	396.16	458.05	344.34	480.13	479.51	546.75	542.63	470.73	548.29	487.56	458.64	479.18	H7BWZ9	Protein dopey-1
Dot1l	419.98	574.98	482.75	282.85	431	465.13	445.19	562.83	531.75	452.12	487.14	461.16	501.69	468.72	454.46	467.87	Q6XZL8	Histone-lysine N-methyltransferase, H3 lysine-79 specific
Dpagt1	416.21	413.95	343.38	347.14	495.17	476.67	585.06	648.28	317.9	402.3	354.97	315.22	478.32	547.47	537.32	517.33	P42867	UDP-N-acetylglucosamine--dolichyl-phosphate N-acetylglucosaminephosphotransferase
Dpcd	702.22	495.91	731.52	594.36	476.64	449.83	488.98	407.4	434.89	466.1	434.89	357.73	393.33	368.02	296.94	236.14	Q8BPA8	Protein DPCD
Dpf1	407.84	417.45	343.96	382.16	491.87	472.74	501.86	526.33	442.14	456.75	396.74	431.39	452.64	524.14	440.61	484.84	D3YY44	Zinc finger protein neuro-d4
Dpf2	399.22	407.33	1009.9	410.7	475.03	515.55	477.89	534.66	420.99	383.61	398.74	405.17	464.9	360.33	481.1	412.04	D3Z5N6	Zinc finger protein ubi-d4
Dph7	371.97	487.34	290.54	316.36	373.6	389.85	364.53	416.61	548.91	559.37	446.13	482.64	492.83	532.43	411.99	506.43	Q9CYU6	Diphthine methyltransferase
Dpm1	243.18	296.53	2832.79	388.91	365.97	401.5	334.64	442.24	370.93	219.97	422.77	237.7	455.97	249.3	554.3	379.92	O70152	Dolichol-phosphate mannosyltransferase subunit 1
Dpp3	442.19	495.76	1111.29	675.37	497.34	441.34	436.57	461.25	353.56	364.84	348.69	360.88	313.58	271.08	356.08	340.25	Q99KK7	Dipeptidyl peptidase 3
Dpp7	215.75	186.13	130.69	178.25	291.32	177.01	346.96	283.97	561.07	534.31	556.31	500.68	745.04	784.16	715.15	583.66	Q9ET22	Dipeptidyl peptidase 2
Dpp8	496.83	489.89	467.18	510	422.76	416.23	384.14	397.35	453.51	450.48	385.55	420.39	406.55	396.34	367.54	383.06	Q80YA7	Dipeptidyl peptidase 8
Dpp9	488.72	563.92	343.83	556.98	368.7	477.33	369.47	495.46	469.1	507.11	416.99	442.17	354.44	412.3	392.06	355.81	Q8BVG4	Dipeptidyl peptidase 9
Dpy19l1	476.6	354.45	459.72	485.37	578.48	501.04	621.17	606.92	322.66	292.63	370.58	374.99	383.43	375.04	459.88	506.93	A6X919	Probable C-mannosyltransferase DPY19L1
Dpy19l3	568.85	516.21	389.47	352.87	543.89	595.21	583.25	618.42	270.63	298.38	309.31	301.93	387.71	405.68	326.88	371.75	Q71B07	Probable C-mannosyltransferase DPY19L3
Dpy19l4	419.9	347.66	337.91	341.63	464.35	533.47	487.25	714.59	409.55	374.97	523.12	375	564.25	474.34	456.08	496.81	A2AJQ3	Probable C-mannosyltransferase DPY19L4
Dpysl2	433.04	588	559.26	487.89	401.47	422.37	404.2	424.27	483.8	463.25	381.02	400.71	394.9	423.26	430.26	398.09	O08553	Dihydropyrimidinase-related protein 2
Dpysl3	555.62	772.32	536.98	616.17	502.57	490.91	498.76	502.82	363.63	383.74	297.48	326.86	273.95	318.67	290.62	285.36	E9PWE8	Dihydropyrimidinase-related protein 3
Dpysl4	487.71	698.28	374.29	500.97	418.76	493.15	410.57	511.39	477.54	456.21	358.27	347.22	350.61	427.5	290.35	338.26	A0A0R4J1N0	Dihydropyrimidinase-related protein 4
Drg1	407.68	537.09	450.27	427.26	366.22	372.84	365.04	346.85	558.33	523.39	449.2	492.2	429.66	463.51	340.82	383.29	P32233	Developmentally-regulated GTP-binding protein 1
Drg2	430.79	294.68	1266.55	719.98	500.9	357.76	435.25	354.16	279.89	324.29	317.49	357.8	232.26	214.73	288.95	278.17	Q9QXB9	Developmentally-regulated GTP-binding protein 2
Drosha	521.66	473.19	371.65	381.03	375.56	373.56	377.11	332.04	433.16	460.31	483.83	392.56	427.72	485.21	394.95	429.55	Q5HZJ0	Ribonuclease 3
Dscc1	443.59	309.43	436.59	542.84	364.99	401.49	308.45	248.55	485.11	441.61	555.91	532.62	448.83	453.61	373.74	404.63	D3YVY9	DNA replication and sister chromatid cohesion 1
Dscr3	457.18	581.12	238.71	606.5	372.52	490.17	454.43	617.22	285.24	591.82	180.18	475.47	404.25	553.78	322.26	418.56	O35075	Down syndrome critical region protein 3 homolog
Dse	387.49	436.51	496.75	383.08	447.93	425.19	481.8	529.39	408.22	384.1	407.06	410.54	477.48	513.63	518.28	508.03	Q8BLI4	Dermatan-sulfate epimerase
Dsn1	415	431.68	352.76	389.15	420.64	371.51	332.29	340.5	477.17	521.19	479.27	503.58	507.44	560.77	412.04	449.71	Q9CYC5	Kinetochore-associated protein DSN1 homolog
Dst	518.38	479.89	683.51	520.83	510.63	502.99	497.38	490.03	332.88	329.19	354.26	310.31	357.54	308.91	355.44	300.77	Q91ZU6-2	Isoform 1 of Dystonin
Dst	514.71	479.18	669.06	507.09	511.04	499.35	497.29	488.36	359.21	337.72	374.4	320.76	378.98	329.71	364.28	313.55	S4R1P5	Dystonin
Dstn	491.93	405.73	651.26	581.01	427.54	397.24	483.34	483.86	355.03	393.24	378.69	370.56	364.17	349.51	460.33	427.03	Q9R0P5	Destrin
Dtd1	332.56	365.84	423.27	376.31	329.89	355.2	388.28	439.02	605	566.51	521.55	507.26	528.67	569.58	465.82	511.94	Q9DD18	D-tyrosyl-tRNA(Tyr) deacylase 1
Dtl	488.39	456.27	489.83	506.71	358.93	350.79	365.79	324.98	481.55	576.75	475.21	468.81	428.37	471.21	443.96	399.63	Q3TLR7	Denticleless protein homolog
Dtna	576.59	562.9	357.77	415.48	587.87	549.54	696.74	625.8	336.13	246.34	351.29	232.89	379.92	299.93	384.62	282.02	Q9D2N4	Dystrobrevin alpha
Dtnb	297.62	418.03	177.61	325.88	313.43	400.76	371	445.64	465.29	502.06	506.98	493.36	536.85	588.21	513.88	547.18	O70585	Dystrobrevin beta
Dtnbp1	483.01	630.05	349.6	490.55	409.72	454.65	388.6	451.48	509.25	487.77	430.12	447.87	470.46	466.17	367.14	377.1	K3W4R3	Dysbindin
Dtx2	244.73	358.02	288.99	339.18	214.24	291.62	274.04	271.98	505.86	543.33	465.61	481.34	519.62	708.24	523.94	641.68	Q8R3P2	Probable E3 ubiquitin-protein ligase DTX2
Dtx3l	145.01	144.65	182.24	130.41	138.04	106.4	160.88	168.43	202.8	229.88	270.84	363.33	922.37	920.51	1494.72	1554.33	Q3UIR3	E3 ubiquitin-protein ligase DTX3L
Dtymk	343.71	247.1	1718.83	609.61	482.52	435.02	515.49	450.44	309.27	208.46	379.08	354.38	362.92	165.21	485.49	345.18	P97930	Thymidylate kinase
Dus1l	521.23	367.73	440.07	513.24	349.42	358.02	212.92	277.13	573.15	611.72	492.49	593.91	361.62	279.12	360.23	297.4	B1ATU5	tRNA-dihydrouridine(16/17) synthase [NAD(P)(+)]-like
Dus2	606.78	460.17	539.84	458.22	561.12	297.74	463.1	441.97	397.16	329.44	443.4	328.44	275.67	250.77	575.85	214.95	Q9D7B1	tRNA-dihydrouridine(20) synthase [NAD(P)+]-like
Dus3l	395.96	427.17	341.49	379.12	363.78	411.29	398.18	392.41	478.69	486.13	445.88	461.67	500.58	548.03	417.08	484.87	A0A0R4IZY9	tRNA-dihydrouridine(47) synthase [NAD(P)(+)]
Dusp11	393.74	234.41	812.52	202.54	434.39	238.46	352.37	252.16	609.71	518.77	620.5	569.61	691.92	397.57	519.46	459.26	Q6NXK5	RNA/RNP complex-1-interacting phosphatase
Dusp3	249.27	267.02	333.86	416.06	362.15	332.49	431.68	422.39	401.29	471.12	470.12	541.41	488.91	532.34	657.97	755.74	B1AQF4	Dual-specificity protein phosphatase 3
Dusp5	69.22	85.56	433.65	348.86	863.13	688.86	1094.98	932.61	193.34	134.12	292.67	203.64	341.69	351.2	560.92	620.9	Q1HL35	Dual specificity protein phosphatase
Dusp9	44.52	118.16	40.01	111.84	67.14	127.54	45.05	143.8	727.01	805.16	767.49	953.27	738.33	482.83	682.87	805.78	Q7TNL7	Dual specificity phosphatase 9
Dut	524.2	509.79	424.06	422.29	385.08	462.39	429.09	486.62	459.92	528.91	396.29	368.16	389.94	412.21	403.9	336.92	Q8VCG1	Deoxyuridine triphosphatase
Dvl1	532.8	513.04	363.87	441.49	405.37	460.06	398.26	393.6	387.03	424.13	338.28	385.25	331.02	479.83	441.99	469	P51141	Segment polarity protein dishevelled homolog DVL-1
Dvl2	449.82	517.35	571.08	483.09	489.64	441.94	531.85	400.85	393.24	347.21	365.84	416.9	313.14	307.46	476.73	452.49	Q60838	Segment polarity protein dishevelled homolog DVL-2
Dvl3	441.01	646.2	302.31	337.52	345.24	423.57	327.54	283.92	514.08	601.23	428.39	451.45	462.59	509.67	382.37	395.87	E9Q967	Segment polarity protein dishevelled homolog DVL-3
Dym	453.87	441.43	338.32	401.75	482.36	426.66	496.13	406.9	477.29	487.25	444.19	532.89	481.06	475.13	383.79	387.61	Q8CHY3	Dymeclin
Dync1h1	382.03	373.15	601.26	450.8	392.8	385.68	406.15	396.13	460.85	444.31	464.16	456.01	447.53	417.81	493.33	469.58	Q9JHU4	Cytoplasmic dynein 1 heavy chain 1
Dync1i2	412.26	508.12	329.96	375.81	400.62	378.41	457.74	407.18	495.11	517.23	443.03	435.65	438.74	519.9	468.39	463.81	O88487	Cytoplasmic dynein 1 intermediate chain 2
Dync1li	338.06	341.39	363.44	443.35	343.32	348.22	397.15	369	373.44	468.63	326.92	407.49	331.13	372.41	335.41	363.54	Q8R1Q8	Cytoplasmic dynein 1 light intermediate chain 1
Dync2h1	407.08	816.92	398.02	629.89	544.31	737.26	416.27	683.35	234.19	186.4	195.53	243.1	199.3	427.3	156.35	999.29	Q45VK7-2	Isoform 2 of Cytoplasmic dynein 2 heavy chain 1
Dynll1	297.14	397.74	131.6	477.38	331.45	402.86	416.75	429.59	440.83	465.38	417.82	476.58	459.45	662.57	679.05	561.82	P63168	Dynein light chain 1, cytoplasmic
Dynll2	443.92	507.82	272.81	484.56	510.77	557.97	559.4	603.66	444.36	349.66	421.41	430.03	423.87	368.17	408.78	402.78	Q9D0M5	Dynein light chain 2, cytoplasmic
Dynlrb1	340.06	427.21	677.85	396.19	369.52	375.46	363.65	381.59	578.53	504.01	511.3	585.78	459.44	400.77	454.43	450.97	A2AVR9	Dynein light chain roadblock
Dynlt1	430.94	520.35	337.51	296.5	319.25	344.75	342.43	192.08	359.89	554.74	207.97	493.09	267	545.66	431.83	428.51	P51807	Dynein light chain Tctex-type 1
Dyrk1a	353.88	386.08	459.31	391.01	424.62	380.91	456.48	380.22	458.23	450.52	446.97	473.79	483.39	445.8	468.64	550.8	A1L341	Dual-specificity tyrosine-phosphorylation-regulated kinase 1A
Dysf	692.63	535.4	680.13	535.82	698.85	645.27	755.71	748.58	267.77	204.64	245.54	194.02	264.17	232.19	241.7	255.32	A0A0N4SV63	Dysferlin
Dzip1l	533.17	683.5	306.8	296.76	490.53	481.28	427.96	433.91	580.68	488.87	501.64	507.24	555.45	634.44	296.86	445.47	Q499E4	Zinc finger protein DZIP1L
Dzip3	463.8	478.35	429.78	494.36	354.63	496.78	296.99	341.38	506.56	497.33	458.15	532.18	388.58	414.07	357.46	440.21	Q7TPV2-2	Isoform 2 of E3 ubiquitin-protein ligase DZIP3
E2f3	332.78	531.25	175.09	311.97	517.69	500.57	446.48	596.93	331.41	286.94	404.33	307.48	325.03	361.3	321.82	334.9	O35261	Transcription factor E2F3
E2f4	422.53	335.81	539.71	336.07	363.58	321.73	366.97	310.34	561.06	651.46	574.24	603.18	432.56	323.39	302.65	255.99	Q8R0K9	Transcription factor E2F4
E2f7	476.83	433.87	288.39	501.2	349.27	407.9	365.8	465.19	501.51	610.22	437.82	560.05	350.63	540.82	428.08	470.66	Q6S7F2	Transcription factor E2F7
E2f8	447.12	517.26	191.52	291.15	339.7	339.02	471.97	373.44	687.12	620.46	548.79	512.95	378.53	495.08	324.16	314.21	Q58FA4	Transcription factor E2F8
Eaf1	399.23	551.72	423.04	402.33	243.24	439.06	312.38	358.85	571.47	389.47	420.61	460.32	465.55	360.17	331.32	426.15	Q9D4C5	ELL-associated factor 1
Eapp	653.88	514.59	354.99	639.13	207.49	414.33	162.56	391.44	455.73	664.65	423.1	552.48	341.1	468.87	412.96	96.97	Q5BU09	E2F-associated phosphoprotein
Ears2	392.11	425.35	358.82	385.34	490.34	530.86	511.02	595.13	389.19	384.23	423.44	373.04	474.23	431.77	469.06	440.74	Q9CXJ1	Probable glutamate--tRNA ligase, mitochondrial
Ebag9	381.24	542.81	515.19	399.17	584.59	520.09	573.57	516.44	377.47	369.81	360.23	376.55	429.9	480.96	403.26	381.94	Q9D0V7	Receptor-binding cancer antigen expressed on SiSo cells
Ebf3	679.01	633.8	450.6	644.27	715.05	734.87	771.43	609.92	185.13	206.36	169.25	223.77	184.84	281.12	159.37	232.04	O08791	Transcription factor COE3
Ebna1bp	678.15	428.4	745.24	593.43	548.08	474.29	477.73	415.09	392.74	311.94	453.16	426.38	322.6	229.24	270.44	236.13	Q9D903	Probable rRNA-processing protein EBP2
Ecd	576.36	643.65	411.62	560.29	359.56	382.49	308.09	359.62	549.5	541.65	446.79	520.02	317.6	374.82	286.93	270.34	Q9CS74	Protein ecdysoneless homolog
Ece1	453.81	307.08	488.62	381.45	388.3	298.83	331.92	271.22	493.48	522.76	560.11	586.92	541.45	455.97	575.7	614.25	Q4PZA2	Endothelin-converting enzyme 1
Ece2	448.73	888.32	448.44	613.12	402.11	411.42	382.25	458.98	314.55	459.92	293.25	458.72	240.98	386.22	331.63	434.59	E9PUE3	Endothelin-converting enzyme 2
Ech1	403.04	339.56	458.2	361.11	522.53	470.88	548.16	586.36	340.56	403.27	353.6	351.27	501.46	504.49	499.59	532.2	O35459	Delta(3,5)-Delta(2,4)-dienoyl-CoA isomerase, mitochondrial
Echdc1	478.04	550.41	537.92	475.65	437.55	431.02	389.13	368.66	497.56	468.39	481.7	477.65	380.2	331.26	287.96	341.33	Q9D9V3	Ethylmalonyl-CoA decarboxylase
Echdc2	101.89	109.99	91.39	103.86	93.74	111.37	103.93	180.44	594.25	692.85	731.47	754.27	814.07	710.59	997.06	882.04	Q3TLP5	Enoyl-CoA hydratase domain-containing protein 2, mitochondrial
Echs1	489.97	448.59	430.26	392.09	578.7	554.84	697.64	739.98	290.32	318.63	309.14	295.07	400.95	419.46	536.15	432.82	Q8BH95	Enoyl-CoA hydratase, mitochondrial
Eci1	358.31	351.36	334.46	287.51	396.75	412.6	509.08	534.46	371.95	387.85	400.01	385.51	511.33	585.06	568.3	658.31	P42125	Enoyl-CoA delta isomerase 1, mitochondrial
Eci2	332.48	492.04	439.65	308.66	442.3	524.42	559.73	599.84	372.12	320.08	316.13	324.3	448.29	609.07	412.13	574.14	Q9WUR2	Enoyl-CoA delta isomerase 2, mitochondrial
Ecm1	649.5	941.47	318.79	439.64	244.28	350.39	149.17	190.45	709.05	729.02	543.44	542.61	444.14	468.36	231.29	217.24	Q61508	Extracellular matrix protein 1
Ecm29	440.31	438.63	900.54	586.83	456.65	442.57	390.7	394.8	413.22	374.58	407.79	394.76	361.04	319.7	390.47	356.65	Q6PDI5	Proteasome-associated protein ECM29 homolog
Ecsit	383.81	469.08	369.78	371.17	419.11	474.56	501.99	460.29	428.67	382.24	401.42	428.66	407.23	431.17	441.38	516.69	A0A0R4J174	Evolutionarily conserved-signaling intermediate in Toll pathway, mitochondrial
Ect2	422.97	382.89	595.81	479.62	301.49	340.33	225.16	276.94	644.02	666.22	582.18	675.78	400.66	338.91	325.42	276.41	Q07139	Protein ECT2
Edc3	356.52	356.36	391.57	373.83	347.59	351.43	340.77	348.97	443.82	524.33	457.88	407.34	503.83	569.5	530.77	535.55	Q8K2D3	Enhancer of mRNA-decapping protein 3
Edc4	359.77	339.92	404.05	376.29	347.99	350.84	358.34	354.04	472.66	473.08	468.37	491.71	520.08	504.39	588.48	571.11	G5E896	Enhancer of mRNA decapping 4, isoform CRA_b
Edem2	323.73	254.51	218.6	237.82	332.89	334.72	277.23	314.36	552.54	477.39	501.51	458	645.74	701.7	560.97	523.76	Q8BJT9	alpha-1,2-Mannosidase
Edem3	404.35	411.27	381.18	334.49	428.58	396.86	435.95	412.65	453.06	455.18	409.71	440.15	512.82	511.13	450.71	513.06	A0A087WR24	alpha-1,2-Mannosidase
Edf1	429.93	531.9	268.81	420.53	278.01	375.64	212.03	254.82	738.8	701.35	543.69	586.64	497.98	477.99	295.52	281.94	Q9JMG1	Endothelial differentiation-related factor 1
Edrf1	425.91	317.6	407.05	468.54	421.01	368.7	335.54	319.57	497.77	597.86	498.29	536.64	432.47	510.27	422.93	434	E9Q9F9	Erythroid differentiation-related factor 1
Eea1	428.49	432.47	339.49	388.08	431.52	469.62	494.09	553.31	400.67	427.11	391.59	401.84	464.66	505.9	467.1	461.69	Q8BL66	Early endosome antigen 1
Eed	431.24	275.04	623.25	520.74	447.49	384.68	452.24	377.8	387.36	395.03	501.41	487.55	449.62	360	588.28	489.55	Q921E6-2	Isoform 2 of Polycomb protein EED
Eef1a1	400.04	349.99	641.3	540.47	345.52	323.72	380.76	363	458.81	448.89	473.66	510.71	387.06	339.98	622.26	449.3	P10126	Elongation factor 1-alpha 1
Eef1akm	445.26	332.98	628.32	588.11	480.45	432.25	500.93	438.2	366.75	410.41	426.24	479.04	386.68	308.2	526.12	458.76	Q9D853	EEF1A lysine methyltransferase 2
Eef1b	376.89	544.68	791.89	520.58	364.35	360.31	403	452.46	441.63	523.6	393.55	405.03	310.95	356.15	374.25	358.18	O70251	Elongation factor 1-beta
Eef1d	441.14	490.52	691.01	496.21	398.19	393.58	410.36	439.3	412.51	493.15	384.26	403.78	355.2	383.38	366.05	366.06	A0A0R4J1E2	Elongation factor 1-delta
Eef1e1	385.72	315.64	446.75	519.33	417.47	415.31	404.04	362.74	466.44	607.74	547.66	537.01	426.72	349.04	451.61	437.55	Q9D1M4	Eukaryotic translation elongation factor 1 epsilon-1
Eef1g	462.65	481.7	495.86	651.85	473.4	436.43	514.9	482.33	392.19	431.34	370.02	359.46	343.92	424.21	410.58	363.24	Q9D8N0	Elongation factor 1-gamma
Eef2	566.43	401.73	1160.96	636.93	411.03	374.08	392.36	375.14	359.26	352.71	374.09	409.79	291.77	271.7	456.37	318.12	P58252	Elongation factor 2
Eef2k	656.65	746.53	593.04	578.16	534.79	485.85	375.22	409.31	274.95	467.72	223.33	334.01	217.78	340.82	271.19	237.4	O08796	Eukaryotic elongation factor 2 kinase
Eefsec	372.23	444.88	415.13	424.61	399.32	407.34	421.96	420.34	498.85	506.47	428.21	449.59	429.83	483.86	477.69	528.57	Q9JHW4	Selenocysteine-specific elongation factor
Eepd1	603.28	362.02	577.38	601.44	649.65	595.97	624.45	447.66	190.37	282.19	221.82	238.02	231.37	302.1	254.76	328.71	Q3TGW2	Endonuclease/exonuclease/phosphatase family domain-containing protein 1
Efcab7	641.84	509.42	629.01	536.55	565.36	512.78	501.31	477.62	371.83	381.02	321.87	290.98	317.11	299.22	330.34	235.88	Q8VDY4	EF-hand calcium-binding domain-containing protein 7
Efemp2	914.73	895.76	502.93	690.04	650.56	745.96	550.64	645.26	213.37	198.18	201.97	155.67	200.81	178.09	119.28	119.93	G5E8D6	EGF-containing fibulin-like extracellular matrix protein 2
Efhd2	399.31	520.16	436.96	409.64	454.84	502.3	462.21	575.28	412.24	399	398.42	415.75	434.92	436.51	412.27	465.51	Q8C845	EF-hand domain-containing protein D2
Efl1	449.63	452.83	476.05	437.11	395.74	422.8	365.65	395.25	474.04	512.74	439.7	446.58	460.43	475.06	464.25	454.97	Q8C0D5	Elongation factor-like GTPase 1
Efnb2	516.48	495.35	580.22	464.2	498.62	517.13	527.77	566.98	404.39	395.4	443.4	425.38	354.92	275.43	257.1	228.76	P52800	Ephrin-B2
Efr3a	562.65	545.39	604.05	454.68	517.49	585.03	459.88	526.84	402.87	345.59	390.4	335.2	418.38	366.89	334.2	347.66	A0A1D5RLL3	Protein EFR3 homolog A
Eftud2	472.3	465.04	606.74	409.01	452.99	464.47	481.22	499.68	388.84	402.05	405.25	396.5	413.4	423.47	405.46	436.94	A2AH85	116 kDa U5 small nuclear ribonucleoprotein component
Egfr	523.23	395.46	571.22	539.46	585.52	473.85	561.13	524.86	268.16	326.28	363.65	364.88	301.75	332.42	386.21	372.13	Q01279	Epidermal growth factor receptor
Egln1	540.99	535.06	558.89	480.05	422.33	460.25	427.85	409.38	443.35	486.28	385.31	407.71	398.3	432.3	322.18	347.57	Q91YE3	Egl nine homolog 1
Egr1	199.77	298.92	211	276.23	248.59	385.26	199.21	374.39	454.95	387.43	679.82	700.44	796.12	923.66	666.87	787.57	P08046	Early growth response protein 1
Ehbp1	386.65	447.91	307.26	381.83	403.96	461.25	384.93	445.2	458.49	439.05	440.79	472.74	471.43	547.59	406.25	510.36	Q69ZW3	EH domain-binding protein 1
Ehbp1l1	532.01	606.17	360.97	464.27	452.71	491.22	481.39	518.42	404.8	371.55	379.66	333.73	356.77	391.48	290.49	292.27	E9QP49	EH domain-binding protein 1-like protein 1
Ehd1	380.06	347.29	737.21	568.57	429.3	371.01	359.92	355.4	460.54	376.38	523.83	490.42	427.8	338.21	434.43	405.85	Q9WVK4	EH domain-containing protein 1
Ehd2	478.94	359.31	612.15	494.43	504.66	404.57	359.99	326.52	474.92	376.5	517.71	543.83	481.34	347.61	313.08	301.91	Q8BH64	EH domain-containing protein 2
Ehd4	358.7	353.54	445.85	436.7	360.17	325.25	354.88	316.56	431.31	408.22	461.83	501.06	522.12	519.19	645.83	661.85	Q9EQP2	EH domain-containing protein 4
Ehmt1	417.21	428.92	461.6	482.7	444.99	449.57	515.59	495.85	377.7	395.74	387.4	397.91	425.31	460.69	545.64	432.75	Q5DW34	Histone-lysine N-methyltransferase EHMT1
Ehmt2	403.68	348.51	424.54	392.79	488.97	444.72	544.39	493.28	396.59	385.59	451.45	381.63	469.95	435.33	462.8	423.05	Q9Z148	Histone-lysine N-methyltransferase EHMT2
Eif1	453.44	406.72	741.2	582.11	527.25	491.67	309.52	407.59	501.06	458.9	549.57	541.48	478.57	235.59	358.78	274.25	P48024	Eukaryotic translation initiation factor 1
Eif1a	506.25	780.35	259.71	381.42	455.8	483.05	474.2	503.11	446.26	431.86	348.09	441.99	344.66	463.01	252.55	340.91	Q60872	Eukaryotic translation initiation factor 1A
Eif1ad	598.47	752.7	317.31	493.01	416.46	526.73	436.61	514.36	507.54	339.59	375.88	346.48	305.69	329.4	315.37	307.92	Q3THJ3	Probable RNA-binding protein EIF1AD
Eif1ax	472.42	569.19	387.13	420.72	451.84	437.49	432.11	420.93	482.48	468.24	427.82	476.6	407.32	451.51	332.37	388.18	Q8BMJ3	Eukaryotic translation initiation factor 1A, X-chromosomal
Eif2a	492.68	521.89	528.09	616.78	459.94	464.67	486.8	499.39	380.91	374.52	372.17	378.5	339.5	353.37	378.54	350.33	Q8BJW6	Eukaryotic translation initiation factor 2A
Eif2ak2	298.41	219.54	426.43	377.65	279.77	240.77	278.64	244.07	286.16	324.73	370.27	416.81	555	624.54	852.96	923.13	Q03963	Interferon-induced, double-stranded RNA-activated protein kinase
Eif2ak3	335.94	301.91	287.43	270.49	362.93	355.93	371.35	348.52	491.33	500.25	512.83	444.39	571.41	618.11	668.18	687.97	E9QQ30	Eukaryotic translation initiation factor 2-alpha kinase 3
Eif2ak4	416.78	424.4	440.24	434.08	423.52	418.31	434.02	443.39	447.66	453.97	413.79	433.8	414.75	425.46	438.73	481.67	A2AUM0	eIF-2-alpha kinase GCN2
Eif2b1	360.35	512.1	368.6	509.07	348.27	439.51	346.4	394.02	566.4	503.02	511.23	491.02	375.39	484.97	426.47	452.61	Q99LC8	Translation initiation factor eIF-2B subunit alpha
Eif2b2	385.9	456.21	490.38	472.74	415.45	392.82	427.12	368.74	506.72	444.08	445.68	480.63	360.1	385.5	400.51	448.67	Q99LD9	Translation initiation factor eIF-2B subunit beta
Eif2b3	416.5	490.92	382.3	422.88	421.09	442.25	401.32	404.31	543.4	488.86	477.27	456.98	437.84	475.83	381.45	434.9	B1AUN2	Eukaryotic translation initiation factor 2B, subunit 3
Eif2b4	386.02	499.81	423.39	365.39	398.36	386.9	401.56	360.18	468.42	472.4	383.34	432.01	434.47	436.35	487.08	456.8	D3Z780	Translation initiation factor eIF-2B subunit delta
Eif2b5	425.57	458.09	505.05	422.02	419.4	397.28	428.81	493.94	508.8	487.12	483.36	457.26	472.6	389.54	447.61	427.93	Q8CHW4	Translation initiation factor eIF-2B subunit epsilon
Eif2d	422.53	536.11	350.47	404.83	406.76	474.16	413.9	496.3	484.32	430.49	453.75	441.47	491.39	443.12	413.21	444.81	A0A0R4J298	Eukaryotic translation initiation factor 2D
Eif2s1	486.07	367.54	831.59	503.47	509.31	370.73	544.57	401.62	294.1	363.91	294.49	350.85	275.61	315.62	337.29	331.58	Q6ZWX6	Eukaryotic translation initiation factor 2 subunit 1
Eif2s2	536.52	539.16	570.97	595.46	420.29	451.1	451.03	501.59	387.57	414.54	366.83	358.52	318.41	316.14	399.18	303.81	Q99L45	Eukaryotic translation initiation factor 2 subunit 2
Eif2s3x	497.51	616.24	527.34	678.68	447.1	395.43	477.48	432.69	333.71	401.11	317.1	372.52	277.9	388.96	359.47	345.82	Q9Z0N1	Eukaryotic translation initiation factor 2 subunit 3, X-linked
Eif3a	424.91	366.15	1101.49	528.53	399.91	374.12	312.82	292.12	438	424.69	463.16	459.04	403.77	335.13	396.29	335.33	P23116	Eukaryotic translation initiation factor 3 subunit A
Eif3b	441.95	468.39	507.48	460.06	407.11	401.17	345.27	354.39	514.18	484.45	500.37	489.31	450.9	419.71	355.85	354.49	Q8JZQ9	Eukaryotic translation initiation factor 3 subunit B
Eif3c	478.9	365.78	844.98	527.37	390.17	365.16	310.28	280.83	454.02	497.66	480.24	431.87	395.23	330.41	359.03	373.25	Q8R1B4	Eukaryotic translation initiation factor 3 subunit C
Eif3d	474.79	424.09	923.42	543.11	387.4	352.21	347.3	323.48	447.65	467.35	448.2	408.25	360.48	358.56	370.64	322.05	O70194	Eukaryotic translation initiation factor 3 subunit D
Eif3e	464.29	519.18	543.57	474.33	406.95	416.59	336.35	339.2	544.54	461.66	524.94	482.56	448.6	385.74	365.16	352.92	P60229	Eukaryotic translation initiation factor 3 subunit E
Eif3f	460.45	435.56	509.81	410.49	427.58	393.44	411.35	489.63	479.76	504.19	466.1	494.68	447.1	413.05	434.97	393.84	Q9DCH4	Eukaryotic translation initiation factor 3 subunit F
Eif3g	393.81	454.72	633.22	474.52	318.91	348.43	396.76	321.02	473.16	339.8	452.93	357.17	396.33	479.43	401.67	341.77	Q9Z1D1	Eukaryotic translation initiation factor 3 subunit G
Eif3h	487.78	447.53	597.76	698.44	439.5	381.39	417.97	331.53	453.37	465.91	436.83	491.56	358.85	379.13	421.53	317.06	Q91WK2	Eukaryotic translation initiation factor 3 subunit H
Eif3i	426.66	387.51	666.06	471.04	349.25	366.84	323.85	318.77	495.22	481.56	477.85	386.48	422.74	426.1	374.69	396.74	Q9QZD9	Eukaryotic translation initiation factor 3 subunit I
Eif3j2	360.18	387.75	332.1	417.71	366.26	357.37	376.61	365.24	547.45	539.82	496.41	505.97	472.3	499.31	468.57	452.3	Q66JS6	Eukaryotic translation initiation factor 3 subunit J-B
Eif3k	524.47	316.48	855.37	497.83	450.68	355.43	374.85	364.78	400.01	465.14	450.64	483.22	398.23	341.89	434.45	349.2	Q9DBZ5	Eukaryotic translation initiation factor 3 subunit K
Eif3l	438.2	328.09	783.71	597.45	384.56	338.35	320.56	291.3	454.37	479.07	499.64	512.66	353.2	341.77	435.23	352.55	Q8QZY1	Eukaryotic translation initiation factor 3 subunit L
Eif3m	333.54	486.66	2345.71	573.48	405.41	541.76	274.21	457.56	454.65	323.27	369.54	434.78	385.17	123.02	412.53	235.77	Q99JX4	Eukaryotic translation initiation factor 3 subunit M
Eif4a1	530.48	401.09	1279.25	660.78	376.07	308.99	314.48	245.48	389.28	480.19	376.49	409.41	272.9	289.02	313.33	278.5	P60843	Eukaryotic initiation factor 4A-I
Eif4a2	493.39	459.38	846.66	568.86	369.83	353.97	294.57	278.07	477.25	521.82	430.11	499.95	340.15	365.46	312.67	346.54	P10630-2	Isoform 2 of Eukaryotic initiation factor 4A-II
Eif4a3	433.06	391.55	507.96	485.75	435.6	417.53	423.64	373.52	398.39	410.55	411.87	434.32	385.91	428.69	458.81	483	Q91VC3	Eukaryotic initiation factor 4A-III
Eif4b	490.58	623.53	519.25	554.31	415.88	445.96	444.7	440.31	438.24	437.07	377.48	402.04	333.61	413.71	351.05	319.26	Q8BGD9	Eukaryotic translation initiation factor 4B
Eif4e	369.12	351.48	442.34	451.09	375.14	347.47	376.4	376.49	475.65	501.17	513.31	500.6	455.43	433.7	500.25	453.96	P63073	Eukaryotic translation initiation factor 4E
Eif4e2	385.36	256.32	537.5	591.79	461.62	387.89	447.73	344.8	424.51	388.24	523.69	478.94	443.34	312.05	486.09	416.43	D3YUV9	Eukaryotic translation initiation factor 4E type 2
Eif4ebp	280.23	367.72	313.15	265.74	303.07	216.14	359.22	301.87	660.65	433.49	511.38	542.43	621.86	580.41	627.77	629.96	P70445	Eukaryotic translation initiation factor 4E-binding protein 2
Eif4eni	427.13	395.77	311.81	439.45	328.09	318.57	278.98	275.34	562.21	569.23	524.31	584.28	471.23	522.7	387.85	428.44	Q9EST3	Eukaryotic translation initiation factor 4E transporter
Eif4g1	503.94	472.74	419.47	495.94	359.78	384.2	352.69	372.32	506.63	534.9	469.63	498.53	410.18	427.53	388.86	362.31	E9PVC5	Eukaryotic translation initiation factor 4 gamma 1
Eif4g2	441.45	517.56	534.62	484.23	412.09	421.87	388.12	400.04	490.7	444.34	461.73	457.3	417.76	414.7	349.6	326.71	G3XA17	Eukaryotic translation initiation factor 4 gamma 2
Eif4g3	362.23	299.55	452.07	393.16	322.74	304.18	305.24	366.66	600.4	523.45	563.72	532.17	525.51	482.47	494.98	432.81	A0A0N4SVL0	Eukaryotic translation initiation factor 4 gamma 3
Eif4h	442.15	475.97	372.88	569.11	411.96	410.73	516.35	517.56	454.67	572.58	422.38	465.84	298.87	344.88	414.86	311.13	Q9WUK2	Eukaryotic translation initiation factor 4H
Eif5	516.56	519.15	451.23	557.17	401.63	430.22	398.64	473.59	477.39	441.63	439.78	488.51	386.31	360.12	364.6	333.23	P59325	Eukaryotic translation initiation factor 5
Eif5a	450.64	506.32	503.79	662.16	432.81	440.71	446.98	411.1	403.84	393.64	391.11	530.2	328.1	339.2	367.41	336.56	P63242	Eukaryotic translation initiation factor 5A-1
Eif5b	454.27	539.9	575.48	458.66	424.28	457.76	472.56	530.58	421.22	384.06	392.46	421.85	407.1	383.59	376.27	382.72	Q05D44	Eukaryotic translation initiation factor 5B
Eif6	389.91	521.49	735.22	546.06	421.17	411.56	455.75	389.12	444.51	385.31	389.64	397.08	376.15	293.4	435.19	281.93	O55135	Eukaryotic translation initiation factor 6
Eipr1	472.48	477.04	387.95	405.23	401.3	445.51	386.91	443	537.23	517.23	380.49	389.07	423.44	348.64	332.57	368.72	Q8K0G5	Protein TSSC1
Elac2	551.52	447.02	585.29	663.56	518.58	500.02	533.79	517.11	334.06	364.89	359.54	330.38	321.1	301.51	422.7	345.99	Q80Y81	Zinc phosphodiesterase ELAC protein 2
Elavl1	439.02	383.62	870.49	472.18	479.75	464.81	462.75	445.4	377.33	352.92	431.15	407.83	419.8	377.19	466.97	374.04	P70372	ELAV-like protein 1
Elf1	411.89	439.84	334.8	446.76	389.43	451.49	378.59	423.22	445.54	416.19	476.44	440.45	496.33	612.14	397.26	394.19	Q60775	ETS-related transcription factor Elf-1
Elf2	409.07	470.81	359.32	370.25	385.92	486.91	382.63	455.36	442.76	431.83	432.22	451.25	513.11	525.75	411.31	438.37	Q9JHC9	ETS-related transcription factor Elf-2
Elf4	378.49	361.31	382.31	566.93	412.2	403.15	409.69	407.34	422.79	429.22	516.04	481.51	455.88	562.22	450.06	463.65	Q9Z2U4	ETS-related transcription factor Elf-4
Elk1	431.65	461.93	295.61	413.32	406.09	439.73	477.18	436.09	463.32	512.35	437.04	416.31	415.08	489.9	335.54	452.02	P41969	ETS domain-containing protein Elk-1
Elk3	523.44	833.93	318.25	381.69	285.33	403.05	214.44	359.59	501.62	460.37	451.62	411.84	385.89	344.41	263.74	213.24	P41971	ETS domain-containing protein Elk-3
Ell	413.88	355.8	372.11	460.88	478.01	413.03	437.45	381.63	411.95	424.44	431.82	500.19	491.08	484.51	502.08	501.14	O08856	RNA polymerase II elongation factor ELL
Elmo2	480.39	624.77	407.92	458.66	439.67	501.81	461.15	532.85	475.05	417.33	406.96	392.14	401.83	402.87	336.5	357.91	Q8BHL5-2	Isoform 2 of Engulfment and cell motility protein 2
Elmod2	360.01	336.81	324.47	283.82	450.04	412.13	684.5	520.28	397.01	385.73	397.72	306.8	475.93	492.24	552.41	627.49	Q8BGF6	ELMO domain-containing protein 2
Elmsan1	488.07	425.9	338.91	346.75	402.9	392.58	446.05	457.6	420.72	516.01	476.02	443.61	443.12	499.74	386.48	434.54	E9Q2I4	ELM2 and Myb/SANT-like domain-containing 1
Eloa	555.33	606.17	343.47	473.45	475.49	552.51	508.22	556.57	331.81	370.33	321.34	299.32	365.37	478.61	349.4	372.62	Q8CB77	Elongin-A
Elob	479.65	400.92	367.83	470.71	409	374.27	406.21	412.66	499.07	492.22	543.47	548.97	438.29	371.54	404.27	360.21	P62869	Elongin-B
Eloc	388.39	485.38	403.33	422.02	413.52	438.33	384.93	436.99	485.07	492.65	453.17	466.17	471.5	472.18	391.31	435.86	A0A087WNT1	Elongin-C
Elovl1	547.68	766.9	369.58	608.59	545.62	566.46	670.75	708.59	252.78	348.05	229.05	238.34	174.96	295.93	455.12	259	Q9JLJ5	Elongation of very long chain fatty acids protein 1
Elovl4	599.61	449.77	624.8	1039.1	369.22	360.44	469.45	305.31	328.03	392.35	362.33	323.17	187.83	273.59	596.7	206.43	Q9EQC4	Elongation of very long chain fatty acids protein 4
Elovl6	332.07	274.61	377.86	573.36	391.85	360.48	349.07	373.62	352.19	554.07	485.85	476.13	383.11	525.02	480.01	533.2	Q920L5	Elongation of very long chain fatty acids protein 6
Elovl7	595.68	586.59	496.7	775.45	595.8	589.33	685.86	614.03	156.99	254.24	179.78	241.65	92.88	300.06	437.98	250.45	Q9D2Y9	Elongation of very long chain fatty acids protein 7
Elp2	544.72	527.96	510.49	530.89	490.01	506.71	446.9	459.39	406.03	420.18	384.14	359.4	378.27	360.14	335.31	336.83	Q91WG4	Elongator complex protein 2
Elp3	508.53	445.32	405.38	739.42	484.52	503.07	518.79	447.27	357.58	351.51	349.38	474.01	302.58	321.54	373.17	408.8	Q9CZX0-2	Isoform 2 of Elongator complex protein 3
Elp4	379.71	517.27	360.93	517.11	391.79	472.79	421.05	496.07	546.53	487.34	497.66	431.74	426.97	414.46	447.57	378.63	Q9ER73	Elongator complex protein 4
Elp5	508.79	609.82	364.21	400.26	408.73	428.23	412.25	499.05	496.73	542.49	441.71	385.38	422.62	480.06	333.47	388.89	Q99L85	Elongator complex protein 5
Elp6	442.42	533.14	360.01	428.32	424.07	442.75	463.88	449.18	502.59	473.18	464.88	416.59	420.96	437.46	407.73	401.87	Q8BK75	Elongator complex protein 6
Emc1	462.27	367.82	706.12	461.9	512.94	480.57	553.72	518.67	368.57	324.13	412.34	377.17	433.71	361.01	452.7	438.97	Q8C7X2	ER membrane protein complex subunit 1
Emc10	577.77	351.68	515.22	353.55	561.71	447.53	749.26	422.5	354.34	422	381.45	274.65	386.59	406.15	531.92	413.83	A0A0X1KG67	ER membrane protein complex subunit 10
Emc2	432.88	428.23	336.1	415.61	518.77	501.83	616.47	587.01	390.97	350.69	401.03	369.86	436.03	397.67	420.56	466.54	Q9CRD2	ER membrane protein complex subunit 2
Emc3	432.95	486.49	447.78	389.39	493.71	482.87	542.53	561.3	367.92	362.38	396.39	355.63	403.79	463.57	423.02	471.21	Q99KI3	ER membrane protein complex subunit 3
Emc4	456.03	428.66	379.09	359.4	476.57	484.53	579.59	591.14	345.22	398.86	392.97	353.52	418.45	478.35	476.05	500.42	Q9CZX9	ER membrane protein complex subunit 4
Emc6	515.89	423.24	398.02	327.05	518.81	474.85	612.91	581	317.52	437.65	319.14	339.63	434	444.42	550.1	434.55	Q9CQW0	ER membrane protein complex subunit 6
Emc7	416.47	377.53	374.69	487.41	456.44	447.72	555.51	536.63	343.75	352.91	349.23	360.74	372.91	410.3	503.4	457.59	Q9EP72	ER membrane protein complex subunit 7
Emc8	406.86	605.71	483.78	433.57	458.2	537.74	553.11	590.66	327.69	377.1	280.46	326.28	370.13	491.79	371.53	438.49	O70378	ER membrane protein complex subunit 8
Emd	381.2	413.99	424.43	351.67	439.15	462.85	518.86	512.75	412.98	358.37	446.29	445.64	506.61	476.31	443.8	462.9	O08579	Emerin
Eme1	487.93	459.64	339.08	472.45	447.5	479.98	470.8	496.47	450.57	437.87	474.94	425.54	420.87	433.66	439.64	433.68	Q8BJW7	Crossover junction endonuclease EME1
Emg1	441.15	375.47	517	390.13	409.01	420.72	401.56	439.15	478.57	483.89	547.05	505.09	482.11	453.29	403.78	415.03	O35130	Ribosomal RNA small subunit methyltransferase NEP1
Emilin1	905.13	880.9	869.62	488.96	529.25	563.29	492.94	409.22	300.73	302.83	245.03	226.39	374.15	353.35	315.81	296.63	Q99K41	EMILIN-1
Eml1	527.65	633.64	432.48	633.97	480.64	501.23	410.57	417.64	452.64	482.85	366.79	397.54	384.59	374.9	305.78	298.09	Q05BC3	Echinoderm microtubule-associated protein-like 1
Eml2	90.68	62.96	87.63	116.87	102.34	104.51	204.77	190.9	603.84	691.59	696.22	796.11	707.79	585.56	874.14	1007.27	E9QK48	Echinoderm microtubule-associated protein-like 2
Eml3	419.97	516.49	476.62	430.67	410.66	479.86	416.07	461.96	451.34	432.83	370.63	383.7	403.24	454.55	476.95	359.21	Q8VC03	Echinoderm microtubule-associated protein-like 3
Eml4	455.74	502.75	375.37	397.93	360.15	377.47	384.05	377.86	531.52	590.57	437.77	447.38	446.08	470.48	425.34	385.71	F8WJ93	Echinoderm microtubule-associated protein-like 4
Emsy	463.72	454.31	284.8	349.46	439.16	499.18	508.02	588.19	379.43	449.32	375.86	387.58	437.39	497.63	414.77	441.28	Q8BMB0	BRCA2-interacting transcriptional repressor EMSY
En1	808.55	628.32	443.41	680.31	758.15	800.51	1009.6	853.42	249.08	251.28	196.38	217.5	173.65	199.38	154.75	191.78	P09065	Homeobox protein engrailed-1
Enah	549.42	542.83	564.93	689.4	596.66	529.43	651.53	571.01	261.94	317.69	272.2	275.12	221.54	286.86	271.65	253.41	E9QLZ9	Protein enabled homolog
Endod1	502.18	327.3	344.79	226.5	508.79	254.16	519.99	385.77	218.42	239.49	158.58	196.03	188.78	476	499.36	436.77	Q8C522	Endonuclease domain-containing 1 protein
Endog	354.4	348.49	410.4	369.5	416.17	368.13	318.77	339.69	530.95	582.57	633.35	562.06	604.5	551.48	422.44	385.36	O08600	Endonuclease G, mitochondrial
Eng	77.56	44.27	42.76	88.14	81.41	47.32	102.42	72.77	681.21	804.6	531.15	631.13	847.19	1056.78	810.82	830.35	Q63961	Endoglin
Enkd1	454.43	673.26	189.93	455.9	301.99	500.8	368.84	467.47	446.47	682.29	356.14	504.62	283.31	451.04	272.52	365.75	Q7TSV9	Enkurin domain-containing protein 1
Eno1	532.77	520.41	566.25	576.81	452.64	487.66	488.6	533.03	355.11	358.36	341.5	384.54	349.4	357.68	481.44	382	P17182	Alpha-enolase
Eno3	422.57	540.36	439.49	486.71	436.61	481.28	468.99	500.41	389.69	408.12	352.3	376.51	387.48	381.73	438.14	377.91	P21550	Beta-enolase
Enoph1	337.62	429.05	421.61	534.19	411.31	440.38	423.42	386.7	387.66	464.27	376.67	549.72	463.16	353.46	473.73	550.2	Q8BGB7	Enolase-phosphatase E1
Enpp1	33.55	50.53	30.13	74.22	24.95	59.35	33.66	96.46	608.37	602.06	659.62	568.84	882.4	732.31	1196.38	937.16	A0A0R4J1Q7	Ectonucleotide pyrophosphatase/phosphodiesterase 1, isoform CRA_a
Entpd4	329.35	244.96	298.25	318.98	380.46	363.8	505.3	457.22	436.77	460.55	509.3	484.43	541.26	554.87	592.87	586.18	Q9DBT4-2	Isoform 2 of Ectonucleoside triphosphate diphosphohydrolase 4
Entpd5	370.66	389.11	334.44	331.58	465.18	458.83	503.75	560.31	396.03	322.12	396.63	343.99	453.51	466.98	447.43	546.93	Q3TQC7	Ectonucleoside triphosphate diphosphohydrolase 5
Entpd6	465.53	416.62	573.59	534.67	560.86	433.98	523.16	360.29	364.62	390.61	383.28	500.36	325.89	334.17	366.05	415.73	Q3U0P5	Ectonucleoside triphosphate diphosphohydrolase 6
Env	494.03	335.24	911.25	441.05	393.4	342.46	327.75	313.25	506.36	400.77	433.12	445.22	298.7	263.66	236.37	218.67	P10404	MLV-related proviral Env polyprotein
Eogt	139.13	71.79	158.58	88.34	154.64	42.12	154.06	93.6	622.31	636.92	724.69	726.34	777.04	756.31	934.65	860.61	Q8BYW9	EGF domain-specific O-linked N-acetylglucosamine transferase
Ep300	406.45	405.22	378.95	394.85	389.91	378.25	360.99	366.22	474.37	479.98	485.15	497.8	464.65	480.6	464.22	434.36	B2RWS6	Histone acetyltransferase p300
Ep400	378.32	421.92	389.01	301.23	366.64	389.19	421.69	444.76	483.6	513.21	474.1	491.42	532.1	568.69	449.87	511.11	Q8CHI8-3	Isoform 3 of E1A-binding protein p400
Ep400	381.45	424.93	388.55	303.71	367.67	391.43	422.52	447.44	483.9	540.87	497.07	517.6	540.84	645.59	454.01	592.51	Q8CHI8	E1A-binding protein p400
Epb41	621.67	610.18	577.35	519.3	459.13	505.13	438.39	491.36	363.51	349.66	385.25	397.98	338.31	295.4	317.98	286.12	A2A841	Protein 4.1
Epb41l1	419.95	407.2	361.13	362.94	411.31	398.99	407.54	426.49	493.19	471.84	477.34	460.96	532.56	546.73	450.79	472	A2AUK8	Band 4.1-like protein 1
Epb41l2	408.46	372.78	388.7	370.64	358.88	335.87	378.03	380.84	488.49	510.91	511.85	489.29	516.43	536.79	529.07	453.42	O70318	Band 4.1-like protein 2
Epb41l3	229.98	169.51	271.45	183.34	216.38	170.95	226.08	194.78	703.18	727.86	669.84	676.39	700.09	750.53	681.07	631.87	Q9WV92-2	Isoform 2 of Band 4.1-like protein 3
Epb41l4	1084.19	1672.57	602.76	523.08	655.94	1223.56	651.69	963.52	77.06	124.49	77.24	106.83	114.67	74.66	59.47	88.65	P52963	Band 4.1-like protein 4A
Epb41l5	438.82	470.34	306.96	416.33	446.43	446.66	383.53	417.56	369.32	384.98	380.49	370.96	468.12	632.64	505.21	498.26	Q8BGS1	Band 4.1-like protein 5
Epc1	328.81	355.48	305.97	310.38	364.6	348.96	388.85	389.18	545.89	533.81	498.11	473	585.42	679.88	456	535.98	Q8C9X6	Enhancer of polycomb homolog 1
Epc2	319.74	396.47	246.58	275.6	351.46	401.42	391.86	442.26	458.1	513.86	473.09	488.85	553.94	685.38	443.7	548.88	Q8C0I4	Enhancer of polycomb homolog 2
Epdr1	328.79	219.71	376.73	288.92	396.11	274.04	373.62	264.43	358.15	508.93	457.76	409.92	451.81	766.2	572.7	739.1	Q99M71	Mammalian ependymin-related protein 1
Epg5	479.26	441.17	656.29	607.44	449.06	434.93	459.32	435.09	375.15	381.35	386.8	409.75	340.95	325.9	386.78	367.79	Q80TA9	Ectopic P granules protein 5 homolog
Epha2	414.9	401.33	612.64	422.11	420.3	408.57	467.67	462.83	358.26	372.49	393.55	419.19	457.81	475.61	564.8	552.65	Q03145	Ephrin type-A receptor 2
Epha4	475.93	500.58	401.1	398.13	487.87	552.34	529.21	585.64	388.79	387.68	407.74	370.3	518.85	509.24	468.94	481.42	Q03137	Ephrin type-A receptor 4
Epha7	480.48	500.33	396.84	403.56	471.56	542.35	522.63	576.78	385.22	397.58	404.06	377.35	516.38	516.47	467.47	486.04	Q61772	Ephrin type-A receptor 7
Ephb2	559.8	531.42	518.5	456.88	587.54	570.09	612.8	638.6	314.93	306.82	322.04	292.21	407.78	401.34	380.53	342.13	P54763-2	Isoform 2 of Ephrin type-B receptor 2
Ephb3	457.99	486.76	357.54	369.86	558.96	583.74	554.04	603.97	339.48	342.21	343.91	323.04	453.79	475.25	403.64	397.37	P54754	Ephrin type-B receptor 3
Ephb4	477.1	484.34	375.99	390.43	474.81	520.22	495.68	532.1	386.11	378.91	388.36	368.07	480.78	502.16	445.43	442.67	Q8C8K1	Ephrin type-B receptor 4
Ephx1	467.22	273.49	598.96	515.92	615.58	460.28	676.74	516.11	263.77	265.97	370.36	310.52	393.49	345.5	649.59	513.48	Q9D379	Epoxide hydrolase 1
Epm2aip	364.05	362.5	512.4	312.7	394.6	390.62	414.19	363.75	576.38	466.4	557.53	498.5	548.51	440.83	457.44	434.16	Q8VEH5	EPM2A-interacting protein 1
Epn1	446.95	448.16	316.96	508.98	495.83	489.59	486.57	541.36	365.27	419.22	372.36	410.84	415.83	395	427.97	404.2	Q80VP1-2	Isoform 2 of Epsin-1
Epn2	280.02	312.94	196.93	505.35	313.07	334.93	359.74	368.85	482.86	515.04	475.94	545.14	625.73	727.74	564.52	582.15	Q8CHU3	Epsin-2
Epn3	375.55	485.06	178.84	352.73	489.02	592.41	530.67	534.9	436.1	295.82	424.77	369.19	489.85	546.07	373.69	456.21	Q91W69	Epsin-3
Eppk1	382.46	457.11	317.32	417.74	367.41	520.23	389.68	582.52	349.5	397.24	383.39	472.18	406.78	553.68	517.44	637.31	Q8R0W0	Epiplakin
Eprs	466.18	482.02	591.25	562.94	435.19	455.53	457.65	464.21	405.13	414.06	379.36	403.95	365.32	365.56	385.95	361.92	Q8CGC7	Bifunctional glutamate/proline--tRNA ligase
Eps15	427.12	395.29	706.54	466.31	442.13	402.73	393.7	417.94	494.37	434.93	536.71	493.27	480.39	379.34	417.44	393.6	P42567	Epidermal growth factor receptor substrate 15
Eps15l1	400.21	323.67	423.37	357.48	429.99	406.23	441.85	447.32	458.49	470.57	533.03	447.43	546.25	459.64	502.21	473.92	Q60902	Epidermal growth factor receptor substrate 15-like 1
Eps8	405.53	399.59	440.37	527.79	359.19	387.56	329.09	336.22	473.1	519.47	499.82	530.99	417.04	412.42	410.13	405.42	Q08509	Epidermal growth factor receptor kinase substrate 8
Eps8l2	156.79	272.73	138.09	202.32	127.59	286.73	131.97	242.27	670.77	204.55	663.3	299.11	842.59	195.1	635.87	251.98	Q99K30	Epidermal growth factor receptor kinase substrate 8-like protein 2
Eral1	420.69	512.9	751.41	442.76	485.75	616.33	489.36	626.48	358.96	319.74	407.83	318.9	439.08	452.38	309	314.88	Q9CZU4	GTPase Era, mitochondrial
Erap1	568.27	409.26	644.93	530.76	597.85	508.3	644.74	609.65	248.45	257.75	300.05	289.57	348.34	320.34	434.22	400.14	Q9EQH2	Endoplasmic reticulum aminopeptidase 1
Erbb2	414.51	189.66	673.47	323.78	480.74	253.76	435.12	288.74	451.49	386.62	546.93	488.98	591.91	397.79	749.27	543.08	P70424	Receptor tyrosine-protein kinase erbB-2
Erbb3	20.05	97.52	88.63	115.97	37.36	60.91	58.04	120.44	724.64	749.7	819.28	625.86	1197.07	1024.26	768.07	898.72	Q61526	Receptor tyrosine-protein kinase erbB-3
Erbin	566.74	525.93	481.75	442.26	327.24	348.33	171.84	171.65	527.95	547.96	521.31	493.09	502.71	523.41	417.71	375.94	Q80TH2-2	Isoform 2 of Erbin
Erc1	335.95	353.07	253.75	363.96	336.93	364.58	327.16	375.17	579.58	532.97	573.32	549.19	539.85	474.81	546.42	535.32	V9GXP8	ELKS/Rab6-interacting/CAST family member 1
Ercc2	497.33	453.66	481.01	377.57	565.36	531.54	541.05	564.56	350.44	381.15	349.27	340	427.76	419.86	443.56	441.17	O08811	TFIIH basal transcription factor complex helicase XPD subunit
Ercc3	495.48	530.5	510.61	420.15	482.56	544.69	471.75	536.94	414.02	385.5	423.64	383.88	427.85	333.18	346.95	353.79	P49135	TFIIH basal transcription factor complex helicase XPB subunit
Ercc4	490.76	493.69	480.76	441.28	331.32	429.8	292.98	376.91	485.15	681.79	413.78	458.6	426.24	413.71	309.13	370.09	Q9QZD4	DNA repair endonuclease XPF
Ercc5	464.2	430.42	327.76	364.06	508.3	511.08	479.25	460.98	470.65	556.9	482.47	586.6	490.6	639.14	395.88	567.32	E9QM61	DNA repair protein-complementing XP-G cells homolog
Ercc6	594.84	477.66	407.99	582.26	426.81	401.66	409.48	224.43	376.86	426.55	375.68	363.06	334.22	402.28	375.06	322.82	F8VPZ5	Excision repair cross-complementing rodent repair deficiency, complementation group 6
Ercc6l	336.31	366.51	418.94	413.29	352.64	348.82	387.29	389.49	495.51	504.35	493.67	453.98	442.63	460.88	578.42	561.9	Q8BHK9	DNA excision repair protein ERCC-6-like
Erf	373.6	315.51	247.86	442.41	448.4	462.8	452.46	463.48	383.27	388.57	472.66	388.64	364.65	358.18	406.3	510.83	A0A0R4J0I0	ETS domain-containing transcription factor ERF
Erfe	453.8	193.41	152.42	1073.52	209.93	94.95	316.53	50.18	259.24	1217.25	379.88	812.7	148.02	621.44	942.63	423.24	Q6PGN1	Erythroferrone
Ergic1	354.45	363.68	363.49	342.79	370.32	403.41	424.59	455.48	417.32	425.81	433.67	443.33	463.16	519.9	555.94	637.69	Q9DC16	Endoplasmic reticulum-Golgi intermediate compartment protein 1
Ergic2	385.02	270.57	409.73	342.92	386.75	325.41	423.62	404.01	438.42	433.39	554.4	445.62	605.66	550.68	725.61	603.34	Q9CR89	Endoplasmic reticulum-Golgi intermediate compartment protein 2
Ergic3	373.09	234.74	540.85	346.05	417.44	368.34	437.58	372.88	404.5	422.75	540.73	507.59	548.83	427.84	702.1	581.55	Q9CQE7-2	Isoform 2 of Endoplasmic reticulum-Golgi intermediate compartment protein 3
Erh	409.72	430.35	283.56	398.64	413.74	444.23	534.28	477.51	475.62	370.86	439.86	502.94	474.32	420.18	471.88	382.35	G3UW85	Enhancer of rudimentary homolog
Eri1	461.3	457.95	496.73	494.99	381.07	386.05	327.68	322.63	509.75	509.63	473.32	501.92	402.89	387.55	383.95	379.7	A0A0R4J0C8	3'-5' exoribonuclease 1
Eri3	552.83	326.99	498.38	684.08	450.52	426.55	431.81	405.36	345.12	379.16	412.99	386.01	336.95	291.19	364.29	292.78	Q8C460	ERI1 exoribonuclease 3
Erlec1	478.63	274.95	473.71	404.49	464.68	401.15	559.6	492.83	366.07	386.34	433.13	375.86	447.81	381.84	632.26	435.29	Q8VEH8	Endoplasmic reticulum lectin 1
Erlin1	424.76	405.97	417.87	365.8	476.72	484.18	582.66	603.9	351.62	372.63	373.61	348.01	442.33	464.33	487.31	511.67	A0A0R4J1G5	Erlin-1
Erlin2	455.29	342.46	492.93	384.08	480.39	422.79	570.01	522.23	324.02	371.98	358.95	347.3	410.27	451.48	549.15	521.62	Q8BFZ9	Erlin-2
Ermp1	364.55	226.35	1067.62	425.27	567.61	403.01	620.88	470.53	288.89	265.48	377.59	377.39	382.89	289.99	634.91	554.5	Q3UVK0	Endoplasmic reticulum metallopeptidase 1
Ern1	355.38	297.49	374.87	338.54	435.4	406.23	449.37	422.81	419.77	403.44	500.97	461.39	550.26	570.93	584.48	625.28	Q9EQY0	Serine/threonine-protein kinase/endoribonuclease IRE1
Ero1a	453.21	331.78	1099.1	455.97	565.72	431.93	599.19	404.81	267.78	288.09	338.13	324.1	331.18	296.64	435.99	394.44	Q8R180	ERO1-like protein alpha
Ero1b	372.27	194.82	1936.71	470.57	513.49	328.55	479.01	350.32	249.93	262.57	363.02	313.09	328.15	258.05	447.56	366.59	Q8R2E9	ERO1-like protein beta
Erp29	487.61	410.11	403.9	554.27	539.53	598.4	663.7	639.58	269.35	392.31	298.06	298.83	335.4	350.08	418.22	391.81	P57759	Endoplasmic reticulum resident protein 29
Erp44	346.55	371.92	578.57	376.03	415.19	440.6	484.86	473.56	420.84	335.16	402.72	322.49	434.36	349.43	478.89	421.93	Q9D1Q6	Endoplasmic reticulum resident protein 44
Errfi1	329.61	422.96	472.93	395.1	265.92	475.16	211.19	273.3	629.6	617.97	605.36	534.95	906.13	488.58	569.65	529.63	Q99JZ7	ERBB receptor feedback inhibitor 1
Esco1	472.52	661.02	316.24	448.01	360.06	521.61	429.25	725.6	416.98	501.87	332.17	347.57	362.41	574.9	344.49	454.07	Q69Z69	N-acetyltransferase ESCO1
Esco2	459.11	394.54	192.54	271.57	302.33	355.45	282.54	325.02	635.58	573	587.46	479.82	504.23	578.15	505.93	500.87	Q8CIB9	N-acetyltransferase ESCO2
Esd	675.14	700.44	888.8	906.15	597.02	593.94	599.6	591.95	171.67	168.89	156.58	176.66	143.77	165.84	185.17	223.29	H3BKH6	S-formylglutathione hydrolase
Esf1	508.57	500.29	494.89	476	405.16	455.08	384.16	416.75	443.69	473.07	447.72	468.78	356.07	401.29	334.16	352.41	Q3V1V3	ESF1 homolog
Espl1	473.93	511.94	507.3	492.52	437.73	446.96	409.9	407.66	519.47	521.28	456.92	473.42	376.23	350.01	347.59	388.08	P60330	Separin
Esyt1	187.61	221.99	315.61	285.91	237.91	258.43	289.02	295.75	475.03	466.24	545.39	666.37	608.95	619.91	766.74	811.15	Q3U7R1	Extended synaptotagmin-1
Esyt2	377.71	309.82	477.74	345.28	445.01	382.93	498.39	461.45	369.62	374.82	427.47	431.96	489.63	481.43	569.53	585.01	Q3TZZ7	Extended synaptotagmin-2
Etf1	486.37	390.11	570.37	562.25	418.2	354.36	404.5	371.39	404.46	459.16	429.41	513.21	351.31	298.21	372.91	333.16	Q8BWY3	Eukaryotic peptide chain release factor subunit 1
Etfa	404.94	400.8	370.05	332.56	464.55	445.03	570.51	549.36	363.07	388.41	369.7	364.29	460.85	496.18	542.28	537.26	Q99LC5	Electron transfer flavoprotein subunit alpha, mitochondrial
Etfb	430.06	445.26	392.85	342.25	474.35	467.09	581.89	521.35	375.55	378.97	360.38	374.94	457.98	489.01	511.72	549.25	Q9DCW4	Electron transfer flavoprotein subunit beta
Etfdh	415.8	335.11	475.96	342.55	470.98	417.91	564.14	497.73	345.53	360.3	389.86	371.08	500.68	507.75	578.71	565.02	Q921G7	Electron transfer flavoprotein-ubiquinone oxidoreductase, mitochondrial
Ethe1	347.13	324.23	280.59	275.24	409.8	379.46	471.51	419.58	404.26	466.54	441.22	461.94	487.35	608.66	544.53	625.3	Q9DCM0	Persulfide dioxygenase ETHE1, mitochondrial
Etl4	1029.71	1059.8	671.63	678.12	774.47	686.1	578.38	533.51	253.2	48.8	151.05	53.97	166.92	43.57	112.52	44.04	E9QAU4	Enhancer trap locus 4
Etnk1	458.77	285.51	612.73	401.38	396.68	266.07	236.3	181.42	537.57	583.81	637.2	739.97	556.83	388.81	503.22	490.74	Q9D4V0	Ethanolamine kinase 1
Ets1	573.02	630.52	420.28	537.51	357.67	424.08	298.75	215.89	505.16	526.59	488.11	439.54	424.28	435.81	264.16	327.12	P27577	Protein C-ets-1
Etv3	295.46	414.82	318.81	440.31	486.68	586.56	525.14	605.78	387.84	328.91	439.15	315.72	410.99	434.75	420.04	501.68	Q8R4Z4	ETS translocation variant 3
Etv6	450.85	507.82	489.47	449.37	230.83	236.32	129.9	115.69	592.6	761.72	527.74	788.34	393.06	482.65	334.14	324.3	P97360	Transcription factor ETV6
Eurl	614.84	409.61	892.6	704.19	630.66	320.66	431.8	278.69	262.62	445	450.35	718.38	443.02	419.51	368.52	456.81	Q9D7G4	Protein EURL homolog
Eva1b	60.15	61.28	43.84	31.43	54.6	20.06	175.65	31.87	911.37	863.59	924.36	793.29	943.47	903.8	693.36	940.28	Q8K2Y3	Protein eva-1 homolog B
Evi5	422.81	437.19	446.53	345.04	401.62	382.73	423.26	488.2	493.66	473.38	497.74	479.91	472.99	444.64	420.75	411.67	F8VPT6	Ecotropic viral integration site 5 protein
Evl	466.44	212.68	735.05	1133.56	440.52	236.71	435.35	309.85	334.32	543.19	361.73	464.18	175.08	389.95	875.35	437.61	P70429	Ena/VASP-like protein
Ewsr1	446.53	408.62	483.35	429.47	416.18	289.03	411.41	334.11	430.2	442.35	431.73	478.42	355.01	418.32	443.77	401.03	Q5SUS9	RNA-binding protein EWS
Exd2	429.45	545.22	501.87	523.28	500.53	612.72	514.23	502.8	337.17	451.89	338.95	299.49	370.77	380.65	345.01	285.11	Q8VEG4	Exonuclease 3'-5' domain-containing protein 2
Exoc1	448.35	362.72	629.84	620.59	483.23	335.71	423.52	339.67	375.26	411.63	477.72	436.2	373.13	322.82	434.59	370.63	Q6P1Y9	Exocyst complex component 1
Exoc2	427.66	446.76	481.52	409.41	421.2	411.68	435.08	505.04	493.44	460.08	533.53	458.21	500.29	455.72	412.6	423.65	Q9D4H1	Exocyst complex component 2
Exoc3	436.17	474.02	344.08	432.74	410.77	418.37	378.01	400.44	451.07	496.77	438.6	426.49	381.89	433.1	400.58	406.23	Q6KAR6	Exocyst complex component 3
Exoc4	413.54	405.48	381.21	478.68	422.56	377.65	414.91	411.86	475.89	456.26	480.65	431.99	445.44	439.07	433.3	429.17	O35382	Exocyst complex component 4
Exoc5	419.89	348	411.12	476.91	429.89	418.07	446.18	414.47	479.55	445.8	502.5	493.29	418.88	380.59	434.67	431.37	Q3TPX4	Exocyst complex component 5
Exoc6	290.44	466.92	358.77	413.03	304.15	449.35	311.02	363.05	721.15	590.72	461.21	554.47	415.09	573.67	433.76	534.85	Q3U9D6	Exocyst complex component
Exoc6b	388.71	442.5	324.18	429.51	423.56	453.3	407.54	477.59	531.55	429.02	549.15	413.34	478.99	441.85	426.3	432.22	A6H5Z3	Exocyst complex component 6B
Exoc7	405.58	394.83	274.18	449.99	423.56	425.51	437.63	472.7	538.52	503.38	561.99	503.27	493.58	426.99	467.41	472.5	O35250	Exocyst complex component 7
Exoc8	427.09	352.8	499.6	506.01	504.34	433.63	465.14	474.06	405.09	403.43	474.77	407.16	391.36	382.38	470	465.03	Q6PGF7	Exocyst complex component 8
Exog	435.45	320.23	545.58	416.41	609.16	495.73	701.09	625.57	287.41	282.22	340.46	349.13	392.48	353.84	517.59	513.24	Q8C163	Nuclease EXOG, mitochondrial
Exosc1	465.67	432.89	622.32	424.25	404.99	392.15	360.11	365.84	467.13	400.97	545.78	434.15	448.23	388	410.19	349.9	Q9DAA6	Exosome complex component CSL4
Exosc10	549.13	442.88	590.64	466.93	453.37	464.23	418.71	447.28	398.33	429.96	436.84	425.84	389.25	366.58	354.06	299.92	P56960	Exosome component 10
Exosc2	487.87	483.72	461.98	469.55	439.55	378.17	434.74	344.09	311.27	431.41	278.2	394.36	261.94	419.83	764.01	375.31	Q8VBV3	Exosome complex component RRP4
Exosc3	484.36	322.72	752	472.69	482.56	508.29	420.5	473.92	414.71	385.28	504.59	495.94	431.66	306.62	374.93	391.89	Q7TQK4	Exosome complex component RRP40
Exosc4	441.35	356.95	1051.9	487.79	446.97	498.76	414.81	420.75	369.04	380.19	423.81	421.3	383.19	433.22	340.65	372.17	Q921I9	Exosome complex component RRP41
Exosc5	496.37	545.22	462.23	422.85	431.15	451.18	401.49	455.28	462.65	461.82	440.67	422.96	421.17	466.36	344.76	371.84	Q9CRA8	Exosome complex component RRP46
Exosc6	437.36	561.79	377.47	454.1	424.75	417.83	405.05	401.56	443.32	488.45	403.52	424.96	403.36	505.73	402.36	363.15	Q8BTW3	Exosome complex component MTR3
Exosc7	446.07	442.02	684.87	467.51	473.08	399.39	450.39	404.35	457.76	436.77	443.17	444.25	403	397.92	377.48	390.38	Q9D0M0	Exosome complex exonuclease RRP42
Exosc8	486.38	458.77	463.96	441.65	446.8	425.77	419.22	380.86	438.34	477.28	445.25	452.8	397.55	474.19	351.84	399.4	Q9D753	Exosome complex component RRP43
Exosc9	545.55	587.69	464.2	468.48	429.57	454.55	411.47	442.19	465.57	449.1	412.57	425.48	405.84	443.67	383.91	344.49	Q9JHI7	Exosome complex component RRP45
Ext1	777.03	605.15	470.14	460.54	462.98	435.28	471.69	483.88	357.6	361.12	363.17	373.38	362.51	418.72	409.14	519.72	P97464	Exostosin-1
Ext2	358.2	374.69	234.41	328.32	298.91	311.42	313.66	336.94	623.67	619.86	574.35	587.27	528.83	534.91	416.58	428.54	P70428	Exostosin-2
Extl2	547.97	171.86	1403.36	624.28	583.63	306	537.55	348.54	212.61	266.25	371.1	336.14	308.37	220.38	562.01	353.45	Q9ES89	Exostosin-like 2
Extl3	446.21	300.03	610.6	404.65	464.81	421.9	452.95	419.84	380.24	372.82	454.73	443.76	446.33	342.1	537.28	498.72	Q6P1H4	Exostoses (Multiple)-like 3
Eya3	390.27	681.46	243.21	305.76	446.79	611.53	506.49	566.1	428.53	396.16	320.68	392.75	417.61	503.33	257.1	428.11	Q6P4T3	Eyes absent homolog
Ezh1	382.57	439.18	328.11	348.05	395.76	404.38	425.26	429.34	476.48	354.35	444.16	419.96	521.78	506.34	448.32	525.47	A0A0R4J1C0	Histone-lysine N-methyltransferase EZH1
Ezh2	403.82	405.59	395.96	407.58	407.28	415.53	412.56	438.35	457.96	495.65	434.61	464.52	459.24	497.89	456.03	485.36	Q61188	Histone-lysine N-methyltransferase EZH2
Ezr	342.1	335.21	480.97	481.55	349.33	367.96	389.73	393.32	462.69	491.09	469.54	532.27	456.54	497.19	475.94	495.42	P26040	Ezrin
F11r	114.65	175.12	153.65	130.09	131.95	142.3	111.88	133.64	628.63	585.7	585.36	641.07	762.51	909.23	881.19	1169.87	O88792	Junctional adhesion molecule A
F2 1	333.44	298.54	569.86	470.24	441.09	340.9	567.83	423.28	305.56	275.36	397.94	385.02	323.17	362.46	640.88	725.86	P19221	Prothrombin
F5 1	313.74	310.28	252.69	301.23	416.96	323.77	774.56	764.33	180.29	204.96	192.7	163.04	395.76	536.17	1116.14	1113.16	O88783	Coagulation factor V
F8a	352.44	314.58	315.33	445.44	419.61	428.27	475.9	398.8	552.88	483.39	683.91	504.77	528.68	489.73	628.63	567.32	Q9JJQ6	Factor 8-associated gene A
Faap100	519.28	603.86	383.41	536.36	514.54	558.32	457.42	554.75	368.21	393.74	341.41	341.9	372.23	426.06	400.33	380.44	A2ACJ2	Fanconi anemia core complex-associated protein 100
Fabp5	487.09	629.2	666.4	833.74	616.84	677.58	737.6	728.91	217.74	203.84	205.39	220.11	223.36	192.09	260.77	220.8	Q05816	Fatty acid-binding protein, epidermal
Fadd	308.82	614.58	180.84	428.24	428.63	533.83	433.18	566.48	526.12	440.73	540.28	531.31	536.45	479.24	358.27	525.31	Q61160	FAS-associated death domain protein
Fads1	369.36	377.8	609.57	337.01	420.42	400.41	281.79	331.04	428.61	392.77	510.5	469.04	564.23	501.4	492.1	516.88	Q920L1	Fatty acid desaturase 1
Faf1	493.18	506.29	394.05	451.81	393.03	430.45	381.24	419.86	491.44	471.83	472.97	458.16	460.45	461.11	354.13	369.15	P54731	FAS-associated factor 1
Faf2	382.77	329.82	382.36	331.2	467.64	429.05	586.46	552.95	364.68	342.08	371.58	387.78	446.33	437.22	613.86	518.09	Q3TDN2	FAS-associated factor 2
Fah	350.95	380.45	503.83	422.37	377.51	490.41	450.66	794.92	379.57	458.33	376.82	404.24	502.84	543.38	618.55	532.6	P35505	Fumarylacetoacetase
Fahd1	293.5	340.69	235.98	356.62	375.02	489.03	483.32	555.12	423.23	430.14	375.43	455.02	486.09	650.55	548.87	713.51	Q8R0F8	Acylpyruvase FAHD1, mitochondrial
Fam102b	380.35	477.98	324.45	394.94	362.46	351.46	372.99	356.98	550.4	560.56	449.24	417.41	638.62	473.64	506.67	487.73	E9Q4R1	Protein FAM102B
Fam103a	584.59	438.35	295.37	634.99	575.2	575.9	517.02	500.12	369.38	434.96	358.17	423.44	285.05	300.13	369.49	329.1	Q9CQY2	RNMT-activating mini protein
Fam107b	326.54	594.57	238.48	439.34	331	407.35	414.72	456.49	557.02	550.7	458.76	557.72	424.8	432.39	414.65	388.43	H9H9T1	Protein FAM107B
Fam109a	394.15	346.29	332.37	427.61	436.04	349.07	350.38	359.97	521.14	601.02	528.02	414.25	372.75	493.39	483.92	413.97	Q8BH49	Sesquipedalian-1
Fam110c	636.12	880.33	438.37	548.62	494.93	567.21	542.31	480.58	389.03	291.3	522.69	317.44	344.53	279.89	275.21	332.99	Q8VE94	Protein FAM110C
Fam111a	433.04	448.93	373.01	314.79	274.19	270.64	167.73	192.68	710.8	669.94	669.3	699.53	541.58	489.24	332.53	364.19	Q9D2L9	Protein FAM111A
Fam114a	450.18	519.82	505.12	463.24	454.43	484.22	413.43	472.02	610.5	611.4	586.46	550.61	596.8	493.62	367.06	391.83	Q8VE88	Protein FAM114A2
Fam118a	247.11	688.03	363.07	493.37	363.76	480.52	296.19	340.07	497.57	297.64	309.72	682.95	349.12	615.1	317.61	531.42	Q91YN1	Protein FAM118A
FAM120A	421.7	370.98	441.56	416.04	396.73	389.59	410	403.86	488.09	500.87	477.56	473.07	473.32	478.88	485.59	485.48	Q6A0A9	Constitutive coactivator of PPAR-gamma-like protein 1
Fam120c	508.43	482.25	494.24	580.11	568.12	445.9	551.05	479.61	373.86	382.12	365.26	364.13	399.36	350.95	432.36	388.76	Q8C3F2	Constitutive coactivator of PPAR-gamma-like protein 2
Fam126a	574.38	833.21	754.78	479.14	534.64	639.09	450.31	618.5	300.5	327.78	230.16	333.93	282.84	232.15	212.16	306.5	Q6P9N1-3	Isoform 3 of Hyccin
Fam129b	467.39	396.07	695.74	604.41	454.78	425.58	419.81	408.99	380.84	396.01	454.54	482.36	358.82	311.24	377.78	332.57	Q8R1F1	Niban-like protein 1
Fam133b	703.86	953.18	570.14	534.29	419.45	532.73	338.06	301.48	378.21	519.45	364.33	375.57	265.93	418.42	177.88	294.56	Q9CVI2	Protein FAM133B
Fam134a	61.69	132.04	110	123.79	235.22	106.88	153.92	114.6	691	389.44	773.16	411.56	1039.08	818.62	986.03	1367.57	Q6NS82	Protein FAM134A
Fam134b	168.31	464.75	610.57	372.57	549.37	479.8	382.78	532.36	390.33	160.23	463.01	504.44	502.24	529.9	478.17	621.72	Q8VE91	Reticulophagy receptor Fam134b
Fam134c	190.23	220.29	195.36	198.92	137.95	197.02	121.54	156.04	399.25	668.35	436.34	411.09	454.87	796.9	1007.6	887.1	Q9CQV4	Protein FAM134C
Fam135a	513.64	494.87	317.62	496.37	447.42	429.36	384.98	487.75	453.11	425.88	441.85	425.18	299.56	407.01	476.46	344.41	Q6NS59	Protein FAM135A
Fam136a	445.38	552.46	229.39	323.21	494.49	558.4	649.74	712.84	367.61	387.53	362.03	349.42	475.43	508.52	359.16	395.96	Q9CR98	Protein FAM136A
Fam160a	443.18	548.17	327.9	537	412.69	341.22	400.43	330.71	526.34	593.59	432.15	482.54	422.86	455.08	349.03	476.79	A0A1C7CYU5	FTS and Hook-interacting protein
Fam168a	353.58	349.96	421.52	357.32	445.2	390.49	435.4	405.13	461.91	495.7	478.93	477.87	553.49	479.55	481.56	571.57	A0A140LIJ1	Protein FAM168A
Fam171a	539.02	511.65	423.83	386.65	545.95	593.48	644.38	649.15	517.01	220.95	470.86	336.14	575.04	299.36	350.09	360.12	A2ATK9	Family with sequence similarity 171, member A1
Fam172a	453.71	370.53	563.37	447.51	419.36	448.24	392.05	406.86	414.43	453.45	514.55	409.44	479.21	392.12	384.94	354.03	Q3TNH5	Protein FAM172A
Fam173a	480.74	392.83	441.42	476.68	572.61	473.81	640.84	454.31	313.06	362.69	356.48	372.61	349.91	360.9	352.98	403.43	Q501J2	Protein FAM173A
Fam173b	648.83	695.58	674.94	608.04	757.5	756.36	686.74	630.86	203.91	268.17	206.44	227.51	197.01	327.82	179.71	260.02	Q9D1Z3	Protein FAM173B
Fam175a	377.92	408.28	421.27	361.45	403.34	394.01	389.91	385	468.44	475.97	454.55	492.17	518.27	499.15	457.79	534.13	Q8BPZ8	BRCA1-A complex subunit Abraxas
Fam175b	377.25	418.38	340.22	363.82	410.64	381.62	413.76	428.37	535.93	585.81	457.85	483.37	514.03	614.6	454.14	535.53	Z4YJY0	BRISC complex subunit Abro1
Fam177a	494.7	463.76	968.8	458.14	449.08	446.92	426.95	441.49	416.22	390.64	433.55	417.39	427.01	360.88	318.11	316.51	Q8BR63	Protein FAM177A1
Fam185a	559.43	651.66	506.32	529.99	602.18	723.21	589.4	645.07	283.12	288.81	293.45	269.48	306.64	334.73	261.92	306.63	Q7TPD2	Protein FAM185A
Fam192a	458.77	634.08	293.77	503.8	499.42	484.76	417.26	466.19	459.48	512.08	387.11	446.19	394.32	482.45	289.51	324.08	Q91WE2	Protein FAM192A
Fam193a	461.1	517.55	314.74	494.49	474.39	459.59	418.72	413.27	433.18	508.92	382.5	461.18	440.7	458.92	431.43	473.55	M0QWZ1	Protein FAM193A
Fam193b	317.12	442.11	261.65	294.73	372.1	481.33	346.04	491.42	447.84	432.57	453.17	392.73	532.93	430.51	338.83	425.95	Q3U2K0	Protein FAM193B
Fam206a	565.04	555.18	484.72	587.27	465.94	365.97	438.12	491.67	364.4	490.02	382.7	385.01	272.12	366.09	350.6	329.76	Q80ZQ9	Protein Simiate
Fam207a	446.5	572.77	203.98	398.18	392.37	447.5	362.01	418.7	583.94	617.92	533.39	544.47	432.86	503.43	265.07	305.28	P58468	Protein FAM207A
Fam208a	489.46	395.59	570.76	391.31	599.95	526.38	673.77	630.7	350.38	334.96	368.2	322.39	505.69	328.76	431.44	403.34	Q69ZR9-2	Isoform 2 of Protein TASOR
Fam208b	454.47	456.32	408.59	378.88	392.17	405.79	401.56	448.9	424.95	457.82	467.13	430.67	482.03	512.06	425.19	448.64	Q5DTT3	Protein FAM208B
Fam20b	378.15	517.6	329.63	411.09	387.72	493.37	509.72	598.48	391.29	459.82	386.43	403.48	457.96	596.83	475.09	600.38	Q8VCS3	Glycosaminoglycan xylosylkinase
Fam210a	421.94	444.53	425.81	437.89	540.38	558.68	622.45	621.57	302.54	247.81	318	353.85	352.89	310.6	381.22	449.2	Q8BGY7	Protein FAM210A
Fam213a	798.94	586.85	834.65	617.53	792.81	691.14	800.95	707.17	114.18	124.27	116.54	122.93	147.72	151.23	163.16	163.36	Q3U125	Putative uncharacterized protein
Fam221a	32.87	38.49	137.47	160.43	33.54	44.55	35.36	93.11	670.57	801.99	1044.76	1034.49	727.51	542.03	1092.21	764.9	Q8C790	Protein FAM221A
Fam222b	453.46	490.34	274.47	369.23	452.51	500.86	619.33	360.94	563.99	521.05	577.69	543.36	528.57	718.85	507.07	615.36	Q6P539	Protein FAM222B
Fam234b	363.07	179.43	586.6	341.56	559.16	366.08	473.82	372.86	417.85	345.88	684.27	650.56	667.04	619.39	632.71	828.57	Q8BYI8-2	Isoform 2 of Protein FAM234B
[truncated: 5,191 more rows]

## Sheet: b, viral proteins
Gene	WT_0hr	WT_12hr	WT_24hr	WT_36hr	KO_0hr	KO_12hr	KO_24hr	KO_36hr	Description	Alias	Class
US12	54.07	195.65	597.19	740.35	58.41	220.97	588.07	1243.8	TAP transporter inhibitor	ICP47	Imm_Early
UL54	107.65	193.47	516.52	1015.64	57.94	148.28	477.88	1285.29	multifunctional expression regulator	ICP27	Imm_Early
RS1_1	78.54	180.52	536.55	929.81	76.29	198.9	621.53	1143.06	transcriptional regulator	ICP4	Imm_Early
UL39	51.47	138.23	468.79	1182.45	48.91	107.66	466.57	1330.81	ribonucleotide reductase subunit 1	ICP6	Early
US1	45.48	126.58	579.87	1256.74	35.79	128.99	535.19	1170.29	regulatory protein	ICP22	Imm_Early
US2	58.25	279.78	622.81	1245.36	29.8	103.35	322.78	1130.27	virion protein		Early
UL23	102.43	161.69	522.39	1314.18	89.78	137.42	365.2	1037.28	thymidine kinase	TK	Early
UL40	156.34	198.31	576.07	1476.12	42.97	108.11	382.23	1058.67	ribonucleotide reductase subunit 2		Early
UL50	102.21	162.22	526.36	1313.43	77.51	137.47	510.21	929.77	deoxyuridine triphosphatase		Early
UL55	111.22	452.49	564.8	1167.22	107.5	183.66	353.77	795.01	nuclear protein		Early
UL31	67.53	152.73	607.4	1507.48	63.75	135.42	365.96	832.11	nuclear egress membrane protein		Late
RL1_1	47.65	186.58	811.8	1287.59	32.88	163.88	528.31	684.54	neurovirulence factor	ICP34.5	Early
UL49	76.48	215.49	604.89	1668.41	61.85	105.2	254.83	862.76	tegument protein	VP22	Late
UL2	61.95	167.66	645.9	1574.97	41.69	108.56	372.2	809.34	uracil-DNA glycosylase		Early
US10	144.54	220.56	621.89	1429.04	87.97	180.11	344.14	704.11	virion protein		Early
UL12	35.91	140.46	665.49	1746.32	29.01	86.94	393.84	850.58	deoxyribonuclease		Early
UL11	98.61	199.45	581.57	1323.13	134.42	169.23	371.64	644.23	myristylated tegument protein		Late
UL8	177.78	301.21	653.03	1294.46	165.7	206.89	368.1	607.43	helicase-primase subunit		Early
UL5	96.64	218.39	709.45	1412.95	95.92	155.27	328.98	658.65	helicase-primase helicase subunit		Early
UL48	78.81	144.66	581.25	1746.82	52.35	104.77	304.94	760.33	transactivating tegument protein	VP16	Early
UL22	50.28	193.38	727.58	1513.26	45.06	123.11	351.62	654.81	envelope glycoprotein H	gH	Late
UL52	59.37	199.37	674.73	1612.79	47.32	97.88	316.14	695.18	helicase-primase primase subunit		Early
UL46	101.79	172.22	674.45	1577.36	72.15	103.48	286.15	677.77	tegument protein	VP11/12	Early
UL13	57.53	192.64	777.62	1675.75	60.53	98.88	292.68	712.45	tegument serine/threonine protein kinase		Late
UL34	46.8	121.05	650.12	1675.67	32.53	102.83	379.84	704.58	nuclear egress lamina protein		Late
UL37	77.78	118.48	562.52	1713.1	61.82	96.13	312.11	706.75	tegument protein		Late
UL56	292.78	173.66	644.79	1127.23	286.57	193.81	421	458.84	membrane protein		Late
UL9	111.23	208.99	623.29	1502.34	100.77	115.93	294.86	587.79	DNA replication origin-binding helicase		Early
UL4	118.5	184.55	717.57	1493.39	83.21	145.61	347.95	574.81	capsid portal protein		Early
UL45	112.15	211.29	794.4	1594.08	102.83	165.05	384.36	605.69	membrane protein		Late
UL26	64.61	125.55	672.65	1762.2	52.68	94.46	318.43	665.49	capsid maturation protease		Early
UL29	61.57	214.85	648.01	1693.43	49.83	108.19	317.39	610.05	single-stranded DNA-binding protein	ICP8	Early
US4	138.04	186.24	653.56	1554.03	124.29	154.75	333.19	552.7	envelope glycoprotein G	gG	Early
UL19	61.45	137.76	637.51	1859.8	51.53	94.21	279.26	617.67	major capsid protein	ICP5	Late
US8	69.38	253.4	754.63	1613.96	57.48	121.19	307.6	528.68	envelope glycoprotein E	gE	Early
UL1	73.03	175.65	698.05	1705.74	64.54	127.55	314.69	547.54	envelope glycoprotein L	gL	Early
UL24	88.66	181.31	739.13	1670.53	69.97	129.23	303.65	533.22	nuclear protein		Late
RL2_1	84.81	205.29	786.07	1469.49	79.2	169.06	452.35	466.25	ubiquitin E3 ligase	ICP0	Imm_Early
UL38	100.02	161.92	613.75	1850.2	96.52	127.48	288.86	577.78	capsid triplex subunit 1		Late
US6	75.5	166.27	733.35	1686.42	54.67	127.21	334.93	516.16	envelope glycoprotein D	gD	Late
UL30	66.6	213.52	754.53	1720.24	53.46	104.65	310.61	525.19	DNA polymerase catalytic subunit		Early
US7	120.58	267.03	741.49	1487.94	100.96	116.33	253.91	448.24	envelope glycoprotein I	gI	Early
UL42	50.81	135.6	694.24	1952.34	40.26	88.57	300.85	568.32	DNA polymerase processivity subunit		Late
UL27	72.76	177.64	739.03	1800.16	50.93	112.63	284.99	517.78	envelope glycoprotein B	gB	Early
US3	111.34	354.94	699.93	1629.35	105.52	103.41	228.18	451.9	serine/threonine protein kinase		Early
UL18	107.96	171.55	654.24	1905.65	53.56	96.91	242.79	509.26	capsid triplex subunit 2		Late
UL51	99.04	169.1	748.14	1620.3	116.4	140.24	283.54	430.97	tegument protein		Late
UL21	59.56	144.37	656.21	1978.17	61.05	105.56	262.71	518.47	tegument protein		Late
UL33	83.51	180.33	791.13	1892.55	57.13	104.88	295.24	490.02	DNA packaging terminase subunit 2		Late
UL41	37.12	114.59	771.28	1975.23	36.29	79.41	267.96	511.02	tegument host shutoff protein		Late
UL28	93.93	258.35	786.56	1732.45	125.45	160.16	313.49	420.9	DNA packaging terminase subunit 1		Early
UL25	98.8	178.11	627.55	1919.3	85.21	133	236.76	462	DNA packaging tegument protein		Late
UL7	69.16	381.16	940.22	1893.36	42.37	106.16	289.46	454.81	tegument protein		Late
UL47	67.33	135.6	599.5	2124.75	58.98	96.59	230.93	486.25	tegument protein	VP13/14	Early
UL32	70.62	139.33	601.73	1836.89	87.11	128.28	272.21	416.67	DNA packaging protein		Late
US11	107.55	121.6	600.05	2151.13	114.88	95.57	229.39	398.76	tegument protein		Early
UL36	84.71	128.76	599.93	2228.97	74.8	105.83	218.5	346.94	large tegument protein		Late
UL10	34.98	168.86	602.37	2520.74	37.24	66.39	112.43	354.85	envelope glycoprotein M	gM	Late
UL44	87.58	133.98	738.43	2256.33	62.53	94.58	240.14	302.75	envelope glycoprotein C	gC	Late
UL35	86.18	332.3	746.33	2553.3	88.49	57.32	216.28	333.39	small capsid protein	VP26	Late
UL3	60.71	106.43	797.17	2464.43	44.81	82.8	152.5	150.52	nuclear protein		Late
